# Supplementary material for: Definition of germ layer cell lineage alternative splicing programs reveals a critical role for Quaking in specifying cardiac cell fate
Source: Nucleic Acids Res. 2022 May 11;50(9):5313–34. doi: 10.1093/nar/gkac327 (PMC9122611; doi:10.1093/nar/gkac327)
Supplement: gkac327_Supplemental_Files [file gkac327_supplemental_files.zip]

Archive with 16 entries (16 files):
- LinSpecific-AS-QKI-Mesoderm_revV4_FIGS6.eps
- LinSpecific-AS-QKI-Mesoderm_V4_FIGS1_noBOXES.eps
- LinSpecific-AS-QKI-Mesoderm_V4_FIGS2_noBOXES.eps
- LinSpecific-AS-QKI-Mesoderm_V4_FIGS3_noBOXES.eps
- LinSpecific-AS-QKI-Mesoderm_V4_FIGS4_noBOXES.eps
- LinSpecific-AS-QKI-Mesoderm_V4_FIGS5_noBOXES.eps
- LinSpecific-AS-QKI-Meso_SUPPL-Figs-Legends_REV.pdf
- SupplementalTable-Captions_NAR.docx
- Supplemental_Table_S8_oligos.xlsx
- TableS1_DESEQ2.xlsx
- TableS2_LinSp-AS_VAST-tools_DIFFonly.xlsx
- TableS3_rMATSonly1tab.xlsx
- TableS4_RELI_output_01142022_v2.xlsx
- TableS5_rMAPS2_only1tab.xlsx
- TableS6_H9-hrGN-Diff_LC-MSMS_Sam_ALL_proteins_RBPs.xlsx
- TableS7_DIA-UD-CM-cMyo.csv
