# Supplementary material for: Definition of germ layer cell lineage alternative splicing programs reveals a critical role for Quaking in specifying cardiac cell fate
Source: Nucleic Acids Res. 2022 May 11;50(9):5313–34. doi: 10.1093/nar/gkac327 (PMC9122611; doi:10.1093/nar/gkac327)
Supplement: gkac327_Supplemental_Files [file gkac327_supplemental_files.zip › TableS1_DESEQ2.xlsx]

## Sheet: DESEQ2_All
gene	description	uniprot	RBP/NA?	gene_id	gene_name	gene_type	baseMean	CMvUD_log2FoldChange	CMvUD_padj	DEvUD_log2FoldChange	DEvUD_padj	ECTvUD_log2FoldChange	ECTvUD_padj	CMvDE_log2FoldChange	CMvDE_padj
VTRNA2-1	vault_RNA		na	ENSG00000270123.4	VTRNA2-1	vaultRNA	0	NA	NA	NA	NA	NA	NA	NA	NA
FRG1BP	FSHD region gene 1 family member B, pseudogene	no_uniprot	RBP	ENSG00000149531.15	FRG1B	unprocessed_pseudogene	128.804	0.227837	0.292013	1.08693	3.99e-10	0.417935	0.0393541	-0.859091	7.88e-07
CDY9P	unprocessed_pseudogene		na	ENSG00000232899.1	AC024183.8	unprocessed_pseudogene	0	NA	NA	NA	NA	NA	NA	NA	NA
AC008175.2	unprocessed_pseudogene		na	ENSG00000273589.1	RP11-427G18.1	unprocessed_pseudogene	0	NA	NA	NA	NA	NA	NA	NA	NA
AC017104.4	unprocessed_pseudogene		na	ENSG00000283491.1	RP11-562I5.2	unprocessed_pseudogene	23.1728	-1.81946	3.67e-05	-0.735286	0.0809695	-0.313646	0.528534	-1.08417	0.0267798
AC006133.1	unprocessed_pseudogene		na	ENSG00000278813.1	AC006133.7	unprocessed_pseudogene	0	NA	NA	NA	NA	NA	NA	NA	NA
CTSLP1	unprocessed_pseudogene		na	ENSG00000236417.2	CTSLL1	unprocessed_pseudogene	1.04668	-3.9731	0.0556046	-2.24181	0.30118	-1.39557	0.536911	-1.73129	0.53308
AQP7P1	unprocessed_pseudogene		na	ENSG00000186466.5	AQP7P1	unprocessed_pseudogene	4.76763	2.43532	0.015391	0.64287	0.645744	1.62425	0.161866	1.79245	0.0571458
AC005682.1	unprocessed_pseudogene		na	ENSG00000226329.2	AC005682.6	unprocessed_pseudogene	5.8283	2.9456	0.00848498	3.45569	0.0014808	0.518365	0.784531	-0.510082	0.555239
AC026468.1	unprocessed_pseudogene		na	ENSG00000277003.1	RP11-419C5.3	unprocessed_pseudogene	0.105653	0.0615162	NA	0.908461	NA	-0.220943	NA	-0.846945	NA
AC244098.1	unprocessed_pseudogene		na	ENSG00000223377.1	RP5-1014O16.1	unprocessed_pseudogene	0	NA	NA	NA	NA	NA	NA	NA	NA
CHIAP1	unprocessed_pseudogene		na	ENSG00000236040.1	RP11-165H20.4	unprocessed_pseudogene	0.0479522	0.0615029	NA	-0.0533222	NA	0.740841	NA	0	NA
KRTAP19-9P	unprocessed_pseudogene		na	ENSG00000237841.1	KRTAP19P1	unprocessed_pseudogene	0	NA	NA	NA	NA	NA	NA	NA	NA
MTCO2P16	unprocessed_pseudogene		na	ENSG00000234842.1	AC007163.8	unprocessed_pseudogene	0.111474	1.02321	NA	-0.0533222	NA	-0.220943	NA	1.07653	NA
AC007342.2	unprocessed_pseudogene		na	ENSG00000259962.1	RP11-44F14.4	unprocessed_pseudogene	0	NA	NA	NA	NA	NA	NA	NA	NA
CEACAMP11	unprocessed_pseudogene		na	ENSG00000236123.1	CEACAMP11	unprocessed_pseudogene	0.315949	-1.79693	NA	-1.91177	NA	-2.07939	NA	0	NA
CICP5	unprocessed_pseudogene		na	ENSG00000233771.2	RP11-504P24.1	unprocessed_pseudogene	0	NA	NA	NA	NA	NA	NA	NA	NA
RPS6P20	unprocessed_pseudogene		na	ENSG00000226356.2	RPS6P20	unprocessed_pseudogene	0.145155	0.0615282	NA	-0.0533222	NA	0.740841	NA	0	NA
AC018448.1	unprocessed_pseudogene		na	ENSG00000257237.1	RP11-554L12.2	unprocessed_pseudogene	0.048834	0.0615029	NA	-0.0533222	NA	-0.220943	NA	0	NA
OR4F7P	unprocessed_pseudogene		na	ENSG00000217874.2	OR4F7P	unprocessed_pseudogene	0	NA	NA	NA	NA	NA	NA	NA	NA
AC100756.1	unprocessed_pseudogene		na	ENSG00000260399.1	RP11-529J17.5	unprocessed_pseudogene	0	NA	NA	NA	NA	NA	NA	NA	NA
AC234771.2	unprocessed_pseudogene		na	ENSG00000228922.1	RP13-210D15.1	unprocessed_pseudogene	0	NA	NA	NA	NA	NA	NA	NA	NA
AC090615.1	unprocessed_pseudogene		na	ENSG00000266356.1	RP11-578C11.2	unprocessed_pseudogene	0	NA	NA	NA	NA	NA	NA	NA	NA
AC134878.2	transcribed_unprocessed_pseudogene processed_transcript		na	ENSG00000278212.1	MAFIP	unprocessed_pseudogene	0	NA	NA	NA	NA	NA	NA	NA	NA
ARSFP1	transcribed_unprocessed_pseudogene		na	ENSG00000232226.2	AC004772.2	unprocessed_pseudogene	0	NA	NA	NA	NA	NA	NA	NA	NA
SSXP4	unprocessed_pseudogene		na	ENSG00000185319.5	RP11-552J9.4	unprocessed_pseudogene	0	NA	NA	NA	NA	NA	NA	NA	NA
OR6C5P	unprocessed_pseudogene		na	ENSG00000230307.1	OR6C5P	unprocessed_pseudogene	0	NA	NA	NA	NA	NA	NA	NA	NA
AL021920.2	unprocessed_pseudogene		na	ENSG00000280114.1	RP5-875O13.7	unprocessed_pseudogene	1.58018	1.26605	0.466434	-0.635241	0.793542	1.20064	0.539654	1.90129	0.316064
RP11-475I24.1	pseudogene unprocessed_pseudogene		na	ENSG00000204816.5	RP11-475I24.1	unprocessed_pseudogene	0	NA	NA	NA	NA	NA	NA	NA	NA
DEFB108F	unprocessed_pseudogene		na	ENSG00000188438.4	RP11-1396O13.14	unprocessed_pseudogene	0	NA	NA	NA	NA	NA	NA	NA	NA
AC245033.3	unprocessed_pseudogene		na	ENSG00000278603.1	RP13-608F4.5	unprocessed_pseudogene	0	NA	NA	NA	NA	NA	NA	NA	NA
AC114812.3	unprocessed_pseudogene		na	ENSG00000248114.1	AC114812.9	unprocessed_pseudogene	0.0479522	0.0615029	NA	-0.0533222	NA	0.740841	NA	0	NA
AC245036.3	unprocessed_pseudogene		na	ENSG00000237323.1	AC009892.9	unprocessed_pseudogene	0	NA	NA	NA	NA	NA	NA	NA	NA
CT45A11P	unprocessed_pseudogene		na	ENSG00000230162.1	RP11-97N5.2	unprocessed_pseudogene	4.59986	1.05286	0.312925	1.28356	0.209085	0.596295	0.64729	-0.230698	0.842646
KIR2DP1	unprocessed_pseudogene		na	ENSG00000242473.1	KIR2DP1	unprocessed_pseudogene	0	NA	NA	NA	NA	NA	NA	NA	NA
PRAMEF29P	unprocessed_pseudogene		na	ENSG00000234064.1	RP11-450I1.2	unprocessed_pseudogene	0	NA	NA	NA	NA	NA	NA	NA	NA
NTF6B	unprocessed_pseudogene		na	ENSG00000267685.2	NTF6B	unprocessed_pseudogene	0.048834	0.0615029	NA	-0.0533222	NA	-0.220943	NA	0	NA
XKRYP2	unprocessed_pseudogene		na	ENSG00000230904.1	AC007379.9	unprocessed_pseudogene	0	NA	NA	NA	NA	NA	NA	NA	NA
CR392039.4	unprocessed_pseudogene		na	ENSG00000280436.1	bP-2171C21.2	unprocessed_pseudogene	0	NA	NA	NA	NA	NA	NA	NA	NA
HLA-P	unprocessed_pseudogene		na	ENSG00000261548.1	HLA-P	unprocessed_pseudogene	0.048834	0.0615029	NA	-0.0533222	NA	-0.220943	NA	0	NA
SERPINA7P1	unprocessed_pseudogene		na	ENSG00000227657.1	RP13-483F6.1	unprocessed_pseudogene	0	NA	NA	NA	NA	NA	NA	NA	NA
USP24P1	unprocessed_pseudogene		na	ENSG00000229375.1	RP11-301J16.3	unprocessed_pseudogene	0	NA	NA	NA	NA	NA	NA	NA	NA
AC006329.1	unprocessed_pseudogene		na	ENSG00000278683.1	RP11-132A1.6	unprocessed_pseudogene	0.759248	-2.80072	0.252192	-1.95375	0.463156	-1.2536	NA	-0.846969	0.803046
MTND4P30	unprocessed_pseudogene		na	ENSG00000227454.2	AC009960.8	unprocessed_pseudogene	0.294063	1.02325	NA	1.83744	NA	-0.220943	NA	-0.814188	NA
IFIT6P	unprocessed_pseudogene		na	ENSG00000224289.1	RP11-149I23.5	unprocessed_pseudogene	0	NA	NA	NA	NA	NA	NA	NA	NA
AL596245.1	unprocessed_pseudogene		na	ENSG00000273704.1	RP11-573C10.1	unprocessed_pseudogene	0.0577382	0.0615029	NA	0.908461	NA	-0.220943	NA	-0.846958	NA
AC008752.3	unprocessed_pseudogene		na	ENSG00000267370.1	CTD-2623N2.3	unprocessed_pseudogene	31.1867	0.108645	0.809526	0.240684	0.573803	0.0503912	0.932482	-0.13204	0.779503
OR6K4P	unprocessed_pseudogene		na	ENSG00000180437.5	OR6K4P	unprocessed_pseudogene	0	NA	NA	NA	NA	NA	NA	NA	NA
AC245036.1	unprocessed_pseudogene		na	ENSG00000213016.3	AC008746.9	unprocessed_pseudogene	0	NA	NA	NA	NA	NA	NA	NA	NA
AC022106.2	unprocessed_pseudogene		na	ENSG00000277866.1	CTC-311G1.2	unprocessed_pseudogene	0	NA	NA	NA	NA	NA	NA	NA	NA
MTND2P33	unprocessed_pseudogene		na	ENSG00000248907.1	RP11-627H22.4	unprocessed_pseudogene	0	NA	NA	NA	NA	NA	NA	NA	NA
OR7E90P	unprocessed_pseudogene		na	ENSG00000188668.4	OR7E90P	unprocessed_pseudogene	0.0959044	0.0615143	NA	-0.0533222	NA	1.56554	NA	0	NA
CASKP1	unprocessed_pseudogene		na	ENSG00000234059.1	AC004474.2	unprocessed_pseudogene	0	NA	NA	NA	NA	NA	NA	NA	NA
HNRNPDLP2	unprocessed_pseudogene		na	ENSG00000234890.1	AC008070.1	unprocessed_pseudogene	0.0661063	1.02319	NA	-0.0533222	NA	-0.220943	NA	1.07651	NA
PIP5K1P2	unprocessed_pseudogene		na	ENSG00000229435.2	AF027390.1	unprocessed_pseudogene	0.114033	-0.900267	NA	-0.0533222	NA	-1.18273	NA	-0.846945	NA
MTND6P24	unprocessed_pseudogene		na	ENSG00000232922.1	AC004112.5	unprocessed_pseudogene	0.060051	-0.90028	NA	-1.01511	NA	-1.18273	NA	0	NA
AC109780.2	unprocessed_pseudogene		na	ENSG00000226724.1	RP11-795A2.3	unprocessed_pseudogene	0	NA	NA	NA	NA	NA	NA	NA	NA
AC126177.4	unprocessed_pseudogene		na	ENSG00000257426.1	RP11-554D14.3	unprocessed_pseudogene	0.116743	-0.900267	NA	-0.0533222	NA	-1.18273	NA	-0.846945	NA
AC138749.3	unprocessed_pseudogene		na	ENSG00000261041.1	RP11-536P16.4	unprocessed_pseudogene	0	NA	NA	NA	NA	NA	NA	NA	NA
EEF1A1P31	unprocessed_pseudogene		na	ENSG00000237859.2	CTD-2183H9.4	unprocessed_pseudogene	1.9721	1.90718	0.315924	1.75279	0.380937	0.333996	0.913737	0.154388	0.956012
MTND1P26	unprocessed_pseudogene		na	ENSG00000234576.1	AC073869.6	unprocessed_pseudogene	0	NA	NA	NA	NA	NA	NA	NA	NA
MTCO1P57	unprocessed_pseudogene		na	ENSG00000232975.1	RP5-945F2.1	unprocessed_pseudogene	0	NA	NA	NA	NA	NA	NA	NA	NA
AL928711.1	unprocessed_pseudogene		na	ENSG00000259984.1	RP11-335G20.7	unprocessed_pseudogene	3.36198	-0.305979	0.83398	0.4416	0.757146	-0.35211	0.831314	-0.747579	0.590357
OR7E103P	unprocessed_pseudogene		na	ENSG00000198787.5	OR4D12P	unprocessed_pseudogene	0.251196	-0.900242	NA	-1.01511	NA	1.6116	NA	0	NA
AC245291.3	unprocessed_pseudogene		na	ENSG00000232603.1	LL22NC03-22A12.12	unprocessed_pseudogene	0	NA	NA	NA	NA	NA	NA	NA	NA
GNRHR2P1	unprocessed_pseudogene		na	ENSG00000259169.1	LOC390483	unprocessed_pseudogene	0.147479	0.0615254	NA	0.908461	NA	-0.220943	NA	-0.846936	NA
na	na	na	na	ENSG00000279728.1	CH507-236L23.5	unprocessed_pseudogene	0	NA	NA	NA	NA	NA	NA	NA	NA
BX842568.1	unprocessed_pseudogene		na	ENSG00000214071.4	RP11-31H15.2	unprocessed_pseudogene	0.107965	0.0615143	NA	1.73608	NA	-0.220943	NA	-1.67457	NA
MTND5P29	unprocessed_pseudogene		na	ENSG00000234934.1	AC068137.10	unprocessed_pseudogene	0	NA	NA	NA	NA	NA	NA	NA	NA
UNC93B3	unprocessed_pseudogene		na	ENSG00000172971.7	UNC93B3	unprocessed_pseudogene	2.35999	0.939902	0.520596	0.556493	0.744004	0.162931	0.942332	0.38341	0.816749
AC022145.2	unprocessed_pseudogene		na	ENSG00000269458.1	CTD-2579N5.4	unprocessed_pseudogene	0.0516706	0.0615029	NA	-0.0533222	NA	-0.220943	NA	0	NA
MTND4LP2	unprocessed_pseudogene		na	ENSG00000248315.1	RP11-3N2.11	unprocessed_pseudogene	0	NA	NA	NA	NA	NA	NA	NA	NA
FP700107.1	unprocessed_pseudogene		na	ENSG00000278273.1	RP11-763B22.11	unprocessed_pseudogene	0	NA	NA	NA	NA	NA	NA	NA	NA
AC073464.11	pseudogene unprocessed_pseudogene		na	ENSG00000204717.4	AC073464.11	unprocessed_pseudogene	0	NA	NA	NA	NA	NA	NA	NA	NA
AC109635.2	unprocessed_pseudogene		na	ENSG00000255442.1	RP11-347H15.1	unprocessed_pseudogene	0	NA	NA	NA	NA	NA	NA	NA	NA
AQP7P5	unprocessed_pseudogene		na	ENSG00000278122.1	AQP7P3	unprocessed_pseudogene	0	NA	NA	NA	NA	NA	NA	NA	NA
OR4A11P	unprocessed_pseudogene		na	ENSG00000254663.1	OR4A11P	unprocessed_pseudogene	0	NA	NA	NA	NA	NA	NA	NA	NA
USP9YP21	unprocessed_pseudogene		na	ENSG00000227635.1	AC007965.4	unprocessed_pseudogene	0	NA	NA	NA	NA	NA	NA	NA	NA
LA16c-4G1.4	pseudogene unprocessed_pseudogene		na	ENSG00000229286.1	LA16c-4G1.4	unprocessed_pseudogene	0	NA	NA	NA	NA	NA	NA	NA	NA
TSPY24P	unprocessed_pseudogene		na	ENSG00000215601.3	AC051663.3	unprocessed_pseudogene	0	NA	NA	NA	NA	NA	NA	NA	NA
OR10AA1P	unprocessed_pseudogene		na	ENSG00000180409.3	OR10AA1P	unprocessed_pseudogene	0.0989243	0.0615149	NA	-0.0533222	NA	1.60672	NA	0	NA
AC010350.1	unprocessed_pseudogene		na	ENSG00000250847.1	CTD-2020P22.1	unprocessed_pseudogene	0	NA	NA	NA	NA	NA	NA	NA	NA
OR2X1P	unprocessed_pseudogene		na	ENSG00000224830.2	OR2X1P	unprocessed_pseudogene	6.14113	4.34782	0.00285472	4.94317	0.000545554	3.56589	0.0235705	-0.595357	0.51791
AC103810.4	unprocessed_pseudogene		na	ENSG00000266155.2	RP11-927P21.6	unprocessed_pseudogene	2.55663	1.64382	0.255399	-1.3604	0.503103	0.87158	0.633725	3.00422	0.0725694
MTND4LP24	unprocessed_pseudogene		na	ENSG00000262259.1	CTD-2318B16.4	unprocessed_pseudogene	0.167487	0.0615285	NA	1.79498	NA	0.740841	NA	-1.73345	NA
SIGLEC18P	unprocessed_pseudogene		na	ENSG00000268581.1	SIGLEC18P	unprocessed_pseudogene	0	NA	NA	NA	NA	NA	NA	NA	NA
AL354751.1	unprocessed_pseudogene		na	ENSG00000234537.1	RP11-100G15.7	unprocessed_pseudogene	14.3823	-3.85877	7.98e-06	-1.50193	0.00526801	0.0273635	0.966794	-2.35684	0.014211
AC010620.1	unprocessed_pseudogene		na	ENSG00000268892.1	CTD-3233P19.8	unprocessed_pseudogene	0.113947	0.0614228	NA	-1.01511	NA	-1.18273	NA	1.07653	NA
na	na	na	na	ENSG00000282911.1	DUX4L35	unprocessed_pseudogene	0.0661063	1.02319	NA	-0.0533222	NA	-0.220943	NA	1.07651	NA
AC069285.3	unprocessed_pseudogene		na	ENSG00000233454.1	RP11-196D18.2	unprocessed_pseudogene	0	NA	NA	NA	NA	NA	NA	NA	NA
AC025588.4	unprocessed_pseudogene		na	ENSG00000274219.1	CTC-360J11.7	unprocessed_pseudogene	0	NA	NA	NA	NA	NA	NA	NA	NA
AC087481.2	unprocessed_pseudogene		na	ENSG00000261628.1	RP11-540B6.3	unprocessed_pseudogene	5.06902	-2.6355	0.00953498	-5.61086	6.09e-05	0.0364023	0.971163	2.97535	0.0852476
AC239800.1	unprocessed_pseudogene		na	ENSG00000223779.6	RP11-403I13.4	unprocessed_pseudogene	0	NA	NA	NA	NA	NA	NA	NA	NA
LA16c-60G3.6	pseudogene unprocessed_pseudogene		na	ENSG00000237299.1	LA16c-60G3.6	unprocessed_pseudogene	0	NA	NA	NA	NA	NA	NA	NA	NA
AL135929.1	unprocessed_pseudogene		na	ENSG00000233712.1	RP4-801G22.3	unprocessed_pseudogene	0.0578778	-0.90028	NA	-1.01511	NA	-1.18273	NA	0	NA
CSTP2	unprocessed_pseudogene		na	ENSG00000277975.1	XXyac-YX60D10.2	unprocessed_pseudogene	0.122924	0.0614228	NA	-1.01511	NA	-1.18273	NA	1.07653	NA
DAP3P1	unprocessed_pseudogene		na	ENSG00000225082.2	RP11-29H23.2	unprocessed_pseudogene	6.6769	-0.0113521	0.991737	0.672188	0.440732	-0.224931	0.846256	-0.68354	0.441855
OR1F12	unprocessed_pseudogene		na	ENSG00000220721.2	OR1F12	unprocessed_pseudogene	0.282558	-1.77223	NA	-1.88708	NA	-0.161114	NA	0	NA
AC012005.2	unprocessed_pseudogene		na	ENSG00000284071.1	RP11-533E23.1	unprocessed_pseudogene	0	NA	NA	NA	NA	NA	NA	NA	NA
OR7E108P	unprocessed_pseudogene		na	ENSG00000270432.1	OR7E108P	unprocessed_pseudogene	0.0974143	0.0615146	NA	-0.0533222	NA	1.58625	NA	0	NA
USP9YP13	unprocessed_pseudogene		na	ENSG00000224571.1	AC073893.1	unprocessed_pseudogene	0	NA	NA	NA	NA	NA	NA	NA	NA
NBPF17P	unprocessed_pseudogene		na	ENSG00000179571.10	NBPF17P	unprocessed_pseudogene	0.188472	1.94787	NA	-0.0533222	NA	-0.220943	NA	2.0012	NA
CDRT15P5	unprocessed_pseudogene		na	ENSG00000239792.2	RP11-255N24.1	unprocessed_pseudogene	0	NA	NA	NA	NA	NA	NA	NA	NA
FAM8A2P	unprocessed_pseudogene		na	ENSG00000254722.1	FAM8A2P	unprocessed_pseudogene	0.244351	2.90854	NA	-0.0533222	NA	-0.220943	NA	2.96186	NA
OR5H4P	unprocessed_pseudogene		na	ENSG00000248507.1	OR5H4P	unprocessed_pseudogene	0	NA	NA	NA	NA	NA	NA	NA	NA
OR2H5P	unprocessed_pseudogene		na	ENSG00000232173.2	OR2H5P	unprocessed_pseudogene	0	NA	NA	NA	NA	NA	NA	NA	NA
AC010086.2	unprocessed_pseudogene		na	ENSG00000236615.1	AC010086.5	unprocessed_pseudogene	0	NA	NA	NA	NA	NA	NA	NA	NA
OR2U2P	unprocessed_pseudogene		na	ENSG00000242524.1	OR2U2P	unprocessed_pseudogene	0	NA	NA	NA	NA	NA	NA	NA	NA
AC010620.2	unprocessed_pseudogene		na	ENSG00000269839.1	CTD-3233P19.7	unprocessed_pseudogene	0.105126	0.0615162	NA	-0.0533222	NA	0.740841	NA	0	NA
MARK2P14	unprocessed_pseudogene		na	ENSG00000231897.1	AC090958.4	unprocessed_pseudogene	0	NA	NA	NA	NA	NA	NA	NA	NA
CDH12P4	unprocessed_pseudogene		na	ENSG00000253900.1	CDH12P4	unprocessed_pseudogene	0	NA	NA	NA	NA	NA	NA	NA	NA
IGHV3OR16-16	unprocessed_pseudogene		na	ENSG00000259842.2	RP11-812E19.4	unprocessed_pseudogene	0	NA	NA	NA	NA	NA	NA	NA	NA
AC244023.1	unprocessed_pseudogene		na	ENSG00000229509.1	RP11-421E17.4	unprocessed_pseudogene	0.117777	1.02321	NA	-0.0533222	NA	-0.220943	NA	1.07653	NA
AP001636.1	unprocessed_pseudogene		na	ENSG00000254786.1	RP11-142C4.5	unprocessed_pseudogene	5.57996	-1.25717	0.254388	-0.956711	0.389955	0.1121	0.939868	-0.300464	0.841574
OR8G2P	polymorphic_pseudogene	ENSP00000502842.1	na	ENSG00000181214.7	OR8G2P	unprocessed_pseudogene	0	NA	NA	NA	NA	NA	NA	NA	NA
AC126755.3	unprocessed_pseudogene		na	ENSG00000276484.1	RP11-1212A22.7	unprocessed_pseudogene	0	NA	NA	NA	NA	NA	NA	NA	NA
USP9YP3	unprocessed_pseudogene		na	ENSG00000237023.1	AC021107.3	unprocessed_pseudogene	0	NA	NA	NA	NA	NA	NA	NA	NA
AC023141.10	unprocessed_pseudogene		na	ENSG00000237236.1	RP11-548K12.11	unprocessed_pseudogene	0	NA	NA	NA	NA	NA	NA	NA	NA
MTND5P6	unprocessed_pseudogene		na	ENSG00000228440.1	RP11-1217F2.5	unprocessed_pseudogene	0	NA	NA	NA	NA	NA	NA	NA	NA
ALOX12P1	unprocessed_pseudogene		na	ENSG00000264958.2	ALOX12P1	unprocessed_pseudogene	6.60131	0.269499	0.780676	-1.44814	0.134274	-0.451624	0.681158	1.71764	0.0669533
AL603841.1	unprocessed_pseudogene		na	ENSG00000225122.1	RP11-408E1.1	unprocessed_pseudogene	0	NA	NA	NA	NA	NA	NA	NA	NA
AC073343.1	unprocessed_pseudogene		na	ENSG00000198580.7	RP11-611L7.2	unprocessed_pseudogene	54.1805	-1.62502	1.33e-08	-1.18426	1.2e-05	-0.474636	0.0986434	-0.440755	0.227106
AC116655.1	unprocessed_pseudogene		na	ENSG00000219492.4	RP11-1396O13.13	unprocessed_pseudogene	0	NA	NA	NA	NA	NA	NA	NA	NA
AC131055.2	unprocessed_pseudogene		na	ENSG00000275480.1	RP11-846F4.14	unprocessed_pseudogene	0	NA	NA	NA	NA	NA	NA	NA	NA
AL162591.1	unprocessed_pseudogene		na	ENSG00000237920.2	RP11-350G8.4	unprocessed_pseudogene	0	NA	NA	NA	NA	NA	NA	NA	NA
OR1M4P	unprocessed_pseudogene		na	ENSG00000267154.1	OR1M4P	unprocessed_pseudogene	0	NA	NA	NA	NA	NA	NA	NA	NA
AP000533.3	unprocessed_pseudogene		na	ENSG00000230643.1	LA16c-60G3.5	unprocessed_pseudogene	0	NA	NA	NA	NA	NA	NA	NA	NA
AL592293.1	unprocessed_pseudogene		na	ENSG00000215237.6	RP11-54D18.2	unprocessed_pseudogene	3.08704	-0.0941971	0.958193	-0.0456531	0.991912	-0.228318	0.886469	-0.048544	0.98426
TCAF1P1	unprocessed_pseudogene		na	ENSG00000223459.6	AC106862.1	unprocessed_pseudogene	123.941	1.16814	2.73e-08	1.6318	5.69e-16	1.55585	2.05e-14	-0.463657	0.0205799
TSPY15P	unprocessed_pseudogene		na	ENSG00000236786.1	AC006156.5	unprocessed_pseudogene	0	NA	NA	NA	NA	NA	NA	NA	NA
AC138969.3	unprocessed_pseudogene		na	ENSG00000277920.1	RP11-958N24.4	unprocessed_pseudogene	0	NA	NA	NA	NA	NA	NA	NA	NA
TRIM77BP	unprocessed_pseudogene		na	ENSG00000254993.1	RP11-107P7.5	unprocessed_pseudogene	0	NA	NA	NA	NA	NA	NA	NA	NA
OR7E125P	unprocessed_pseudogene		na	ENSG00000177306.4	OR7E125P	unprocessed_pseudogene	0	NA	NA	NA	NA	NA	NA	NA	NA
OR5H3P	unprocessed_pseudogene		na	ENSG00000249975.1	OR5H3P	unprocessed_pseudogene	0.060051	-0.90028	NA	-1.01511	NA	-1.18273	NA	0	NA
NF1P6	pseudogene unprocessed_pseudogene		na	ENSG00000224435.2	LA16c-2F2.4	unprocessed_pseudogene	0	NA	NA	NA	NA	NA	NA	NA	NA
AC022709.1	unprocessed_pseudogene		na	ENSG00000278428.1	RP11-88H1.1	unprocessed_pseudogene	0	NA	NA	NA	NA	NA	NA	NA	NA
CUBNP3	unprocessed_pseudogene		na	ENSG00000235690.2	RP11-445N18.6	unprocessed_pseudogene	0.0627262	0.0615029	NA	-0.0533222	NA	-0.220943	NA	0	NA
ABHD17AP6	unprocessed_pseudogene		na	ENSG00000226981.2	FAM108A7P	unprocessed_pseudogene	0.114668	-0.900267	NA	-1.01511	NA	-1.18273	NA	0	NA
MTATP6P30	unprocessed_pseudogene		na	ENSG00000226998.1	RP11-291J9.1	unprocessed_pseudogene	0	NA	NA	NA	NA	NA	NA	NA	NA
AC073508.1	unprocessed_pseudogene		na	ENSG00000224244.1	AC090283.3	unprocessed_pseudogene	0.0588907	0.0615029	NA	0.908461	NA	-0.220943	NA	-0.846958	NA
OR11H3P	unprocessed_pseudogene		na	ENSG00000258721.3	OR11H3P	unprocessed_pseudogene	0	NA	NA	NA	NA	NA	NA	NA	NA
DUX4L5	unprocessed_pseudogene		na	ENSG00000280799.1	DUX4L5	unprocessed_pseudogene	0	NA	NA	NA	NA	NA	NA	NA	NA
AC140658.6	unprocessed_pseudogene		na	ENSG00000270924.1	RP11-812E19.13	unprocessed_pseudogene	0	NA	NA	NA	NA	NA	NA	NA	NA
CHEK2P3	unprocessed_pseudogene		na	ENSG00000234898.1	AC128677.2	unprocessed_pseudogene	0	NA	NA	NA	NA	NA	NA	NA	NA
ZNF970P	unprocessed_pseudogene		na	ENSG00000258368.2	ZNF970P	unprocessed_pseudogene	0	NA	NA	NA	NA	NA	NA	NA	NA
AC233699.1	unprocessed_pseudogene		na	ENSG00000261499.2	CH17-260O16.1	unprocessed_pseudogene	12.8711	0.773992	0.287472	1.59047	0.0116793	0.906771	0.226704	-0.816479	0.199372
AC021269.2	unprocessed_pseudogene		na	ENSG00000255401.1	RP11-15D14.2	unprocessed_pseudogene	0.170332	-0.900254	NA	-1.01511	NA	-1.18273	NA	0	NA
OR51A5P	unprocessed_pseudogene		na	ENSG00000225003.1	OR51A5P	unprocessed_pseudogene	0	NA	NA	NA	NA	NA	NA	NA	NA
MTATP6P17	unprocessed_pseudogene		na	ENSG00000235433.1	AC009960.4	unprocessed_pseudogene	0.218907	1.02324	NA	0.908464	NA	0.740843	NA	0.114776	NA
SNX29P1	unprocessed_pseudogene		na	ENSG00000158482.10	CTD-2547E10.4	unprocessed_pseudogene	2.14338	1.44975	0.363794	1.33942	0.42466	1.01427	0.59826	0.110332	0.966612
OR52M2P	unprocessed_pseudogene		na	ENSG00000226616.1	OR52M2P	unprocessed_pseudogene	0	NA	NA	NA	NA	NA	NA	NA	NA
AP000547.1	unprocessed_pseudogene		na	ENSG00000233995.1	KB-67B5.12	unprocessed_pseudogene	0	NA	NA	NA	NA	NA	NA	NA	NA
AC239367.3	unprocessed_pseudogene		na	ENSG00000237926.1	RP13-346H10.2	unprocessed_pseudogene	0.0494622	0.0615029	NA	-0.0533222	NA	0.740841	NA	0	NA
OR7E13P	unprocessed_pseudogene		na	ENSG00000197882.3	OR7E13P	unprocessed_pseudogene	4.25848	2.66177	0.0744566	0.533458	0.811947	-0.236644	0.938477	2.12831	0.123637
AC090888.3	unprocessed_pseudogene		na	ENSG00000259742.1	CTD-2014N11.1	unprocessed_pseudogene	0	NA	NA	NA	NA	NA	NA	NA	NA
KRT126P	unprocessed_pseudogene		na	ENSG00000257402.2	RP11-641A6.4	unprocessed_pseudogene	0	NA	NA	NA	NA	NA	NA	NA	NA
AC099654.8	unprocessed_pseudogene		na	ENSG00000284474.1	RP11-1217F2.28	unprocessed_pseudogene	0	NA	NA	NA	NA	NA	NA	NA	NA
ARHGEF34P	unprocessed_pseudogene		na	ENSG00000204959.4	RP4-798C17.5	unprocessed_pseudogene	126.048	-2.08866	3.57e-21	0.0791672	0.765386	-0.713078	0.000447335	-2.16782	7.81e-23
AC008267.3	unprocessed_pseudogene		na	ENSG00000234500.1	GS1-124K5.10	unprocessed_pseudogene	0.226247	1.02324	NA	-0.0533223	NA	1.58748	NA	1.07656	NA
AC242852.2	unprocessed_pseudogene		na	ENSG00000277095.1	CH17-333M13.1	unprocessed_pseudogene	0	NA	NA	NA	NA	NA	NA	NA	NA
AC107075.1	unprocessed_pseudogene		na	ENSG00000277998.1	RP11-452N17.1	unprocessed_pseudogene	5.17686	-1.65286	0.0519505	-1.17305	0.153994	-1.01763	0.232959	-0.479811	0.681893
OR4D7P	unprocessed_pseudogene		na	ENSG00000254770.1	OR4D7P	unprocessed_pseudogene	0	NA	NA	NA	NA	NA	NA	NA	NA
AC099063.3	unprocessed_pseudogene		na	ENSG00000284637.1	RP5-838N20.5	unprocessed_pseudogene	0	NA	NA	NA	NA	NA	NA	NA	NA
AL662844.2	unprocessed_pseudogene		na	ENSG00000255899.1	XXbac-BPG299F13.16	unprocessed_pseudogene	0	NA	NA	NA	NA	NA	NA	NA	NA
SEPTIN7P12	unprocessed_pseudogene		na	ENSG00000275562.1	RP11-3K24.3	unprocessed_pseudogene	0	NA	NA	NA	NA	NA	NA	NA	NA
SIGLEC31P	unprocessed_pseudogene		na	ENSG00000268847.1	SIGLEC31P	unprocessed_pseudogene	0.0486014	0.0615029	NA	-0.0533222	NA	-0.220943	NA	0	NA
na	na	na	na	ENSG00000279709.1	CH507-254M2.4	unprocessed_pseudogene	0	NA	NA	NA	NA	NA	NA	NA	NA
RP11-154P18.2	pseudogene unprocessed_pseudogene		na	ENSG00000233765.1	RP11-154P18.2	unprocessed_pseudogene	0.0661063	1.02319	NA	-0.0533222	NA	-0.220943	NA	1.07651	NA
AC021146.9	unprocessed_pseudogene		na	ENSG00000251424.1	RP11-468N14.3	unprocessed_pseudogene	0	NA	NA	NA	NA	NA	NA	NA	NA
AP000346.4	unprocessed_pseudogene		na	ENSG00000278655.1	KB-1572G7.5	unprocessed_pseudogene	0	NA	NA	NA	NA	NA	NA	NA	NA
CCNYL3	unprocessed_pseudogene		na	ENSG00000216671.6	CTD-2144E22.12	unprocessed_pseudogene	0	NA	NA	NA	NA	NA	NA	NA	NA
CHEK2P5	unprocessed_pseudogene		na	ENSG00000234541.2	CHEK2P5	unprocessed_pseudogene	0	NA	NA	NA	NA	NA	NA	NA	NA
NMTRS-TGA3-1	unprocessed_pseudogene		na	ENSG00000241225.2	TRNAS30P	unprocessed_pseudogene	0	NA	NA	NA	NA	NA	NA	NA	NA
AC053481.4	unprocessed_pseudogene		na	ENSG00000266647.1	RP11-51L5.4	unprocessed_pseudogene	0.0546138	0.0615029	NA	-0.0533222	NA	0.740841	NA	0	NA
AP006587.5	unprocessed_pseudogene		na	ENSG00000265973.1	RP11-163O19.16	unprocessed_pseudogene	0	NA	NA	NA	NA	NA	NA	NA	NA
CYP4A27P	unprocessed_pseudogene		na	ENSG00000261593.1	RP11-346M5.4	unprocessed_pseudogene	0.116768	-0.900267	NA	-0.0533222	NA	-1.18273	NA	-0.846945	NA
USP9YP1	unprocessed_pseudogene		na	ENSG00000250951.1	AC022486.4	unprocessed_pseudogene	0	NA	NA	NA	NA	NA	NA	NA	NA
PDE4DIPP8	unprocessed_pseudogene		na	ENSG00000225710.1	RP5-875O13.6	unprocessed_pseudogene	0.0588907	0.0615029	NA	0.908461	NA	-0.220943	NA	-0.846958	NA
MTCO3P12	unprocessed_pseudogene		na	ENSG00000198744.5	RP5-857K21.11	unprocessed_pseudogene	9.22198	-0.517671	0.514815	-0.865258	0.270415	-0.98919	0.221479	0.347587	0.716489
ENPP7P10	unprocessed_pseudogene		na	ENSG00000249767.1	RP11-1286E23.1	unprocessed_pseudogene	2.9255	0.233044	0.888914	1.24542	0.360062	-0.640165	0.728412	-1.01238	0.471222
AC091965.3	unprocessed_pseudogene		na	ENSG00000251549.2	RP11-480D4.5	unprocessed_pseudogene	0	NA	NA	NA	NA	NA	NA	NA	NA
OR4K7P	unprocessed_pseudogene		na	ENSG00000265340.1	OR4K7P	unprocessed_pseudogene	0.0588907	0.0615029	NA	0.908461	NA	-0.220943	NA	-0.846958	NA
BCRP1	unprocessed_pseudogene		na	ENSG00000225098.1	AP000354.3	unprocessed_pseudogene	1.23824	1.96208	0.379457	-1.01512	0.732358	0.653252	0.838174	2.9772	0.173026
FAM90A20P	unprocessed_pseudogene		na	ENSG00000233295.3	FAM90A20	unprocessed_pseudogene	0	NA	NA	NA	NA	NA	NA	NA	NA
SLC25A15P4	unprocessed_pseudogene		na	ENSG00000273872.1	AF254982.3	unprocessed_pseudogene	0	NA	NA	NA	NA	NA	NA	NA	NA
NBEAP3	pseudogene unprocessed_pseudogene		na	ENSG00000223875.2	NBEAP3	unprocessed_pseudogene	0	NA	NA	NA	NA	NA	NA	NA	NA
CYP3A52P	unprocessed_pseudogene		na	ENSG00000260524.1	CTD-3244O18.6	unprocessed_pseudogene	0	NA	NA	NA	NA	NA	NA	NA	NA
AC099654.10	unprocessed_pseudogene		na	ENSG00000284572.1	RP11-1217F2.23	unprocessed_pseudogene	0	NA	NA	NA	NA	NA	NA	NA	NA
AL359955.1	unprocessed_pseudogene		na	ENSG00000197550.3	RP11-460N11.2	unprocessed_pseudogene	14.9717	1.1073	0.0651326	1.85331	0.00071106	0.765619	0.267076	-0.746007	0.180492
IFNWP18	unprocessed_pseudogene		na	ENSG00000223684.1	RP11-1P8.7	unprocessed_pseudogene	0	NA	NA	NA	NA	NA	NA	NA	NA
MAS1LP1	unprocessed_pseudogene		na	ENSG00000230164.1	MAS1LP	unprocessed_pseudogene	0	NA	NA	NA	NA	NA	NA	NA	NA
MTCYBP43	unprocessed_pseudogene		na	ENSG00000250624.1	RP11-93M12.1	unprocessed_pseudogene	0.320538	2.57898	NA	-0.0533223	NA	-0.220943	NA	2.6323	NA
UBTFL8	unprocessed_pseudogene		na	ENSG00000224082.1	AC090955.4	unprocessed_pseudogene	0.172135	0.0615295	NA	0.908461	NA	-0.220943	NA	-0.846932	NA
TSPY18P	unprocessed_pseudogene		na	ENSG00000231874.3	AC006986.1	unprocessed_pseudogene	0	NA	NA	NA	NA	NA	NA	NA	NA
na	na	na	na	ENSG00000268225.2	CTD-2331H12.5	unprocessed_pseudogene	55.1044	-0.921291	0.00252408	0.200963	0.564327	-0.351369	0.313195	-1.12225	0.000172177
NF1P7	unprocessed_pseudogene		na	ENSG00000278143.1	RP11-536C10.8	unprocessed_pseudogene	0	NA	NA	NA	NA	NA	NA	NA	NA
AC103810.9	unprocessed_pseudogene		na	ENSG00000272400.1	RP11-927P21.7	unprocessed_pseudogene	0	NA	NA	NA	NA	NA	NA	NA	NA
AL713922.2	unprocessed_pseudogene		na	ENSG00000276662.1	RP11-631M21.7	unprocessed_pseudogene	0.0560692	1.02319	NA	-0.0533222	NA	-0.220943	NA	1.07651	NA
RAB9AP1	unprocessed_pseudogene		na	ENSG00000232910.1	AC016752.10	unprocessed_pseudogene	0	NA	NA	NA	NA	NA	NA	NA	NA
CDY13P	unprocessed_pseudogene		na	ENSG00000224873.1	AC008175.6	unprocessed_pseudogene	0	NA	NA	NA	NA	NA	NA	NA	NA
MTND5P16	unprocessed_pseudogene		na	ENSG00000243658.1	RP11-52L11.1	unprocessed_pseudogene	0	NA	NA	NA	NA	NA	NA	NA	NA
KARS1P3	unprocessed_pseudogene		na	ENSG00000262962.1	KARSP3	unprocessed_pseudogene	0.0590045	-0.90028	NA	-1.01511	NA	-1.18273	NA	0	NA
CHEK2P1	unprocessed_pseudogene		na	ENSG00000275828.1	RP11-295P22.3	unprocessed_pseudogene	0	NA	NA	NA	NA	NA	NA	NA	NA
MTCO1P9	unprocessed_pseudogene		na	ENSG00000251223.1	RP11-627H22.5	unprocessed_pseudogene	0	NA	NA	NA	NA	NA	NA	NA	NA
AP004607.5	unprocessed_pseudogene		na	ENSG00000255011.1	RP11-529A4.10	unprocessed_pseudogene	0	NA	NA	NA	NA	NA	NA	NA	NA
na	na	na	na	ENSG00000274100.1	RP11-12A20.13	unprocessed_pseudogene	0.0590045	-0.90028	NA	-1.01511	NA	-1.18273	NA	0	NA
HNRNPA3P2	unprocessed_pseudogene		na	ENSG00000227688.2	HNRPA3P2	unprocessed_pseudogene	2.45466	0.234426	0.86766	-1.05615	0.469153	-0.0479862	0.975572	1.29058	0.360359
CYP4F32P	unprocessed_pseudogene		na	ENSG00000223564.1	AC073464.8	unprocessed_pseudogene	0	NA	NA	NA	NA	NA	NA	NA	NA
CR381670.1	unprocessed_pseudogene		na	ENSG00000278931.1	bP-2189O9.2	unprocessed_pseudogene	14.3691	0.352671	0.615934	0.361913	0.62126	0.27876	0.737237	-0.00924257	1
AC067904.3	unprocessed_pseudogene		na	ENSG00000275115.1	RP11-613H2.3	unprocessed_pseudogene	0	NA	NA	NA	NA	NA	NA	NA	NA
RPS10P16	unprocessed_pseudogene		na	ENSG00000239917.3	RPS10P16	unprocessed_pseudogene	0.57665	-2.3877	NA	0.694947	0.845409	-1.70835	NA	-3.08264	NA
MTND4LP32	unprocessed_pseudogene		na	ENSG00000283481.1	RP11-1217F2.20	unprocessed_pseudogene	0	NA	NA	NA	NA	NA	NA	NA	NA
AC027369.5	unprocessed_pseudogene		na	ENSG00000255527.1	RP11-56P9.4	unprocessed_pseudogene	0	NA	NA	NA	NA	NA	NA	NA	NA
RP11-403I13.9	lincRNA		na	ENSG00000233430.3	RP11-403I13.9	unprocessed_pseudogene	0.559781	-3.1278	NA	-1.35733	0.732209	-3.41025	NA	-1.77047	NA
SLC29A4P1	unprocessed_pseudogene		na	ENSG00000214668.4	RP11-220H4.1	unprocessed_pseudogene	0.0661063	1.02319	NA	-0.0533222	NA	-0.220943	NA	1.07651	NA
IFNL3P1	unprocessed_pseudogene		na	ENSG00000268510.1	IFNL3P1	unprocessed_pseudogene	0.168936	-1.82037	NA	-1.93522	NA	-2.10284	NA	0	NA
OR2AL1P	unprocessed_pseudogene		na	ENSG00000254767.1	OR2AL1P	unprocessed_pseudogene	0	NA	NA	NA	NA	NA	NA	NA	NA
AC091304.4	unprocessed_pseudogene		na	ENSG00000261561.1	RP11-536P16.2	unprocessed_pseudogene	0	NA	NA	NA	NA	NA	NA	NA	NA
IRX1P1	unprocessed_pseudogene		na	ENSG00000231417.2	IRX1P1	unprocessed_pseudogene	0	NA	NA	NA	NA	NA	NA	NA	NA
SNX5P2	unprocessed_pseudogene		na	ENSG00000258033.1	RP11-350G24.2	unprocessed_pseudogene	17.1482	2.45483	5.08e-07	-0.498873	0.491514	-1.96139	0.00928442	2.95371	9.68e-09
OR4A17P	unprocessed_pseudogene		na	ENSG00000255196.1	OR4A17P	unprocessed_pseudogene	0	NA	NA	NA	NA	NA	NA	NA	NA
AC092628.2	unprocessed_pseudogene		na	ENSG00000274637.1	RP11-279O22.1	unprocessed_pseudogene	0.0479522	0.0615029	NA	-0.0533222	NA	0.740841	NA	0	NA
GUSBP8	unprocessed_pseudogene		na	ENSG00000227762.4	RP11-93O17.3	unprocessed_pseudogene	0.450836	0.0614815	NA	-1.01512	NA	1.22265	NA	1.0766	NA
GLYATL1P4	unprocessed_pseudogene		na	ENSG00000254399.2	GLYATL1P4	unprocessed_pseudogene	0.0516706	0.0615029	NA	-0.0533222	NA	-0.220943	NA	0	NA
AL023773.2	unprocessed_pseudogene		na	ENSG00000236205.1	RP3-406C18.1	unprocessed_pseudogene	0	NA	NA	NA	NA	NA	NA	NA	NA
MTND4P34	unprocessed_pseudogene		na	ENSG00000262322.1	RP11-109M19.2	unprocessed_pseudogene	2.9409	-1.7987	0.180181	-0.926091	0.467361	-0.682942	0.619688	-0.872612	0.603145
na	na	na	na	ENSG00000274911.1	RP11-12A20.7	unprocessed_pseudogene	1.54695	0.656319	0.779011	-0.041103	0.991912	1.58373	0.46988	0.697422	0.783275
AC145285.7	unprocessed_pseudogene		na	ENSG00000278528.1	RP11-1348G14.7	unprocessed_pseudogene	0	NA	NA	NA	NA	NA	NA	NA	NA
GPM6BP1	unprocessed_pseudogene		na	ENSG00000230458.1	AC022486.8	unprocessed_pseudogene	0	NA	NA	NA	NA	NA	NA	NA	NA
AC020914.2	unprocessed_pseudogene		na	ENSG00000268839.1	CTD-3073N11.7	unprocessed_pseudogene	0	NA	NA	NA	NA	NA	NA	NA	NA
PYHIN5P	unprocessed_pseudogene		na	ENSG00000229849.1	RP11-393K10.1	unprocessed_pseudogene	0	NA	NA	NA	NA	NA	NA	NA	NA
ZNF72P	pseudogene unprocessed_pseudogene		na	ENSG00000184624.4	LA16c-13E4.2	unprocessed_pseudogene	0.229018	-0.900241	NA	0.863763	NA	-1.18273	NA	-1.764	NA
LA16c-2F2.5	pseudogene unprocessed_pseudogene		na	ENSG00000226474.1	LA16c-2F2.5	unprocessed_pseudogene	0	NA	NA	NA	NA	NA	NA	NA	NA
HSPA8P13	unprocessed_pseudogene		na	ENSG00000253425.2	RP11-783P22.2	unprocessed_pseudogene	0	NA	NA	NA	NA	NA	NA	NA	NA
AC112907.2	unprocessed_pseudogene		na	ENSG00000231982.1	RP11-573D15.1	unprocessed_pseudogene	0.584656	-1.778	NA	-1.89282	0.597502	-1.09865	NA	0	NA
OR7E115P	unprocessed_pseudogene		na	ENSG00000182531.7	OR7E115P	unprocessed_pseudogene	0.481005	0.061479	NA	-0.0533227	NA	1.69805	NA	0.114802	NA
ZNF285B	unprocessed_pseudogene		na	ENSG00000176761.7	ZNF285B	unprocessed_pseudogene	0.214921	-0.900242	NA	0.774296	NA	-0.220943	NA	-1.67454	NA
OR5B1P	unprocessed_pseudogene		na	ENSG00000233499.1	OR5B1P	unprocessed_pseudogene	0	NA	NA	NA	NA	NA	NA	NA	NA
OR2AS2P	unprocessed_pseudogene		na	ENSG00000271934.2	OR2AS2P	unprocessed_pseudogene	0	NA	NA	NA	NA	NA	NA	NA	NA
IL9RP2	unprocessed_pseudogene		na	ENSG00000232420.2	IL9RP2	unprocessed_pseudogene	0.397286	2.89278	NA	-0.0533227	NA	-0.220945	NA	2.9461	NA
AC034205.2	transcribed_unprocessed_pseudogene		na	ENSG00000253897.1	CTB-23I7.1	unprocessed_pseudogene	0.112873	0.0615152	NA	1.79498	NA	-0.220943	NA	-1.73346	NA
AC094019.2	unprocessed_pseudogene		na	ENSG00000236732.1	AC094019.4	unprocessed_pseudogene	0	NA	NA	NA	NA	NA	NA	NA	NA
OR4R2P	unprocessed_pseudogene		na	ENSG00000255560.1	OR4R2P	unprocessed_pseudogene	0	NA	NA	NA	NA	NA	NA	NA	NA
MTND4P8	unprocessed_pseudogene		na	ENSG00000248548.1	RP11-627H22.10	unprocessed_pseudogene	0	NA	NA	NA	NA	NA	NA	NA	NA
OR4B2P	unprocessed_pseudogene		na	ENSG00000255514.1	OR4B2P	unprocessed_pseudogene	0	NA	NA	NA	NA	NA	NA	NA	NA
AC013268.4	unprocessed_pseudogene		na	ENSG00000283283.2	RP11-1223D19.5	unprocessed_pseudogene	1.49327	3.5753	0.0583466	2.42482	0.25214	1.23111	0.654109	1.15048	0.515171
VN1R36P	unprocessed_pseudogene		na	ENSG00000230639.1	RP11-73B2.8	unprocessed_pseudogene	0	NA	NA	NA	NA	NA	NA	NA	NA
KRT41P	unprocessed_pseudogene		na	ENSG00000225438.1	KRT41P	unprocessed_pseudogene	0	NA	NA	NA	NA	NA	NA	NA	NA
OR7K1P	unprocessed_pseudogene		na	ENSG00000258275.1	OR7K1P	unprocessed_pseudogene	0	NA	NA	NA	NA	NA	NA	NA	NA
VN1R107P	unprocessed_pseudogene		na	ENSG00000268545.1	VN1R107P	unprocessed_pseudogene	3.3622	-0.403614	0.740203	-0.346355	0.78888	-0.873787	0.495177	-0.0572598	0.981924
AC126915.2	unprocessed_pseudogene		na	ENSG00000274813.1	RP11-21I4.3	unprocessed_pseudogene	0.0578778	-0.90028	NA	-1.01511	NA	-1.18273	NA	0	NA
TRAPPC2P10	unprocessed_pseudogene		na	ENSG00000228465.1	AC073893.5	unprocessed_pseudogene	0	NA	NA	NA	NA	NA	NA	NA	NA
AC027369.4	unprocessed_pseudogene		na	ENSG00000254920.1	RP11-56P9.6	unprocessed_pseudogene	0	NA	NA	NA	NA	NA	NA	NA	NA
AL663074.2	unprocessed_pseudogene		na	ENSG00000235432.1	RP5-930J4.5	unprocessed_pseudogene	4.64532	-1.51107	0.129789	-1.86398	0.069109	-0.366563	0.75631	0.352908	0.814845
WBP1LP10	unprocessed_pseudogene		na	ENSG00000253826.1	RP11-304M2.1	unprocessed_pseudogene	0	NA	NA	NA	NA	NA	NA	NA	NA
AC087072.1	unprocessed_pseudogene		na	ENSG00000273580.1	RP11-609L3.2	unprocessed_pseudogene	5.48612	6.1453	9.66e-06	1.42861	0.485937	-0.220945	0.946471	4.7167	1.27e-05
ABCD1P5	unprocessed_pseudogene		na	ENSG00000214330.4	AC127391.2	unprocessed_pseudogene	0	NA	NA	NA	NA	NA	NA	NA	NA
OR4G3P	unprocessed_pseudogene		na	ENSG00000282137.1	OR4G3P	unprocessed_pseudogene	0	NA	NA	NA	NA	NA	NA	NA	NA
ANKRD30BP1	unprocessed_pseudogene		na	ENSG00000175302.5	ANKRD30BP	unprocessed_pseudogene	0.148873	0.0615234	NA	-0.0533222	NA	-0.220943	NA	0	NA
MTND5P31	unprocessed_pseudogene		na	ENSG00000227841.1	AC007163.13	unprocessed_pseudogene	0	NA	NA	NA	NA	NA	NA	NA	NA
AC090958.1	unprocessed_pseudogene		na	ENSG00000251038.1	AC090958.5	unprocessed_pseudogene	0	NA	NA	NA	NA	NA	NA	NA	NA
Z93929.1	unprocessed_pseudogene		na	ENSG00000276467.1	RP1-272E8.2	unprocessed_pseudogene	4.20266	1.6538	0.17912	1.12911	0.412887	2.66496	0.0197864	0.524692	0.682445
AL079307.3	unprocessed_pseudogene		na	ENSG00000259157.1	RP11-280K24.6	unprocessed_pseudogene	0	NA	NA	NA	NA	NA	NA	NA	NA
CLUHP5	unprocessed_pseudogene		na	ENSG00000230468.1	CLUHP5	unprocessed_pseudogene	0	NA	NA	NA	NA	NA	NA	NA	NA
TNXA	unprocessed_pseudogene		na	ENSG00000248290.1	TNXA	unprocessed_pseudogene	0	NA	NA	NA	NA	NA	NA	NA	NA
DUX4L14	unprocessed_pseudogene		na	ENSG00000276904.1	DUX4L14	unprocessed_pseudogene	0	NA	NA	NA	NA	NA	NA	NA	NA
PHKG1P1	unprocessed_pseudogene		na	ENSG00000226075.2	RP5-905H7.2	unprocessed_pseudogene	0	NA	NA	NA	NA	NA	NA	NA	NA
OFD1P16Y	unprocessed_pseudogene		na	ENSG00000277519.1	OFD1P16Y	unprocessed_pseudogene	0	NA	NA	NA	NA	NA	NA	NA	NA
NUP210P2	unprocessed_pseudogene		na	ENSG00000225275.4	AC090958.2	unprocessed_pseudogene	0	NA	NA	NA	NA	NA	NA	NA	NA
AC025884.1	unprocessed_pseudogene		na	ENSG00000258732.1	RP11-603B24.1	unprocessed_pseudogene	0.0479522	0.0615029	NA	-0.0533222	NA	0.740841	NA	0	NA
MTND6P16	unprocessed_pseudogene		na	ENSG00000249893.1	RP11-63H19.3	unprocessed_pseudogene	0	NA	NA	NA	NA	NA	NA	NA	NA
MTATP6P3	unprocessed_pseudogene		na	ENSG00000263483.1	RP11-846F4.8	unprocessed_pseudogene	0	NA	NA	NA	NA	NA	NA	NA	NA
BX510359.1	unprocessed_pseudogene		na	ENSG00000224556.2	RP11-485B17.3	unprocessed_pseudogene	0	NA	NA	NA	NA	NA	NA	NA	NA
OR5M5P	unprocessed_pseudogene		na	ENSG00000185701.7	OR5M5P	unprocessed_pseudogene	0	NA	NA	NA	NA	NA	NA	NA	NA
AC015688.3	unprocessed_pseudogene		na	ENSG00000265041.1	RP11-19P22.7	unprocessed_pseudogene	0	NA	NA	NA	NA	NA	NA	NA	NA
DDX12P	unprocessed_pseudogene		na	ENSG00000214826.5	RP11-22B23.3	unprocessed_pseudogene	377.693	-0.0484953	0.77194	-1.07337	2.75e-16	-0.0407856	0.834737	1.02487	9.74e-15
HLA-U	unprocessed_pseudogene		na	ENSG00000228078.1	HLA-U	unprocessed_pseudogene	0	NA	NA	NA	NA	NA	NA	NA	NA
PKD1P1	unprocessed_pseudogene		na	ENSG00000244257.5	PKD1P1	unprocessed_pseudogene	1.85569	-0.9146	0.672306	1.26681	0.465663	0.753442	0.719358	-2.18141	0.24144
MTND4LP3	unprocessed_pseudogene		na	ENSG00000239632.1	RP11-52L11.9	unprocessed_pseudogene	0.166344	-1.78416	NA	-1.89901	NA	-1.10485	NA	0	NA
AL391361.1	unprocessed_pseudogene		na	ENSG00000220913.1	RP11-235G24.2	unprocessed_pseudogene	69.0958	4.73069	0.000474908	10.507	1.39e-17	4.71581	0.000631926	-5.77628	8.77e-38
MTCO3P18	unprocessed_pseudogene		na	ENSG00000227661.1	AC073869.10	unprocessed_pseudogene	0	NA	NA	NA	NA	NA	NA	NA	NA
AP005901.4	unprocessed_pseudogene		na	ENSG00000266818.1	RP11-454P7.1	unprocessed_pseudogene	0.168232	-0.900253	NA	-1.01511	NA	0.777095	NA	0	NA
OR4A4P	unprocessed_pseudogene		na	ENSG00000254769.3	OR4A4P	unprocessed_pseudogene	0	NA	NA	NA	NA	NA	NA	NA	NA
na	na	na	na	ENSG00000227989.1	AC010141.8	unprocessed_pseudogene	0	NA	NA	NA	NA	NA	NA	NA	NA
AC233280.19	unprocessed_pseudogene		na	ENSG00000282206.1	RP11-141C7.5	unprocessed_pseudogene	8.57021	0.150934	0.87482	0.823233	0.291954	-0.440117	0.666112	-0.672299	0.406575
AL158077.1	unprocessed_pseudogene		na	ENSG00000276667.1	RP11-471J7.1	unprocessed_pseudogene	0.146037	0.061523	NA	-0.0533222	NA	-0.220943	NA	0	NA
AC091912.1	unprocessed_pseudogene		na	ENSG00000249486.1	RP11-215I16.1	unprocessed_pseudogene	0	NA	NA	NA	NA	NA	NA	NA	NA
ZNF603P	unprocessed_pseudogene		na	ENSG00000216901.1	AL022393.7	unprocessed_pseudogene	0.864342	1.89347	0.484112	2.37026	0.364077	1.62047	0.607248	-0.476788	0.878567
CYP3A137P	unprocessed_pseudogene		na	ENSG00000261511.1	CTD-3244O18.7	unprocessed_pseudogene	0.0959044	0.0615143	NA	-0.0533222	NA	1.56554	NA	0	NA
CDY20P	unprocessed_pseudogene		na	ENSG00000225609.1	AC007562.5	unprocessed_pseudogene	0	NA	NA	NA	NA	NA	NA	NA	NA
AL589743.4	unprocessed_pseudogene		na	ENSG00000277252.1	RP11-496I2.8	unprocessed_pseudogene	0	NA	NA	NA	NA	NA	NA	NA	NA
OR2AF1P	unprocessed_pseudogene		na	ENSG00000235730.2	OR2AF1P	unprocessed_pseudogene	0.443282	1.96856	NA	1.83148	NA	0.740848	NA	0.137077	NA
SEPTIN14P3	unprocessed_pseudogene		na	ENSG00000226008.1	SEPT14P3	unprocessed_pseudogene	0	NA	NA	NA	NA	NA	NA	NA	NA
MTND3P6	unprocessed_pseudogene		na	ENSG00000242214.1	RP11-52L11.8	unprocessed_pseudogene	0.637724	-1.81834	NA	-2.89494	0.366316	-1.25677	NA	1.0766	NA
BX293995.1	unprocessed_pseudogene		na	ENSG00000235991.4	RP11-143H17.1	unprocessed_pseudogene	0.277821	1.87698	NA	-0.0533225	NA	0.740846	NA	1.93031	NA
AC009947.1	unprocessed_pseudogene		na	ENSG00000230073.1	AC009947.2	unprocessed_pseudogene	0	NA	NA	NA	NA	NA	NA	NA	NA
AC119751.3	unprocessed_pseudogene		na	ENSG00000248583.1	RP11-241F15.1	unprocessed_pseudogene	1.21915	-0.542833	0.842496	-0.0664389	0.991912	0.474272	0.872523	-0.476394	0.875372
FTHL18	unprocessed_pseudogene		na	ENSG00000243048.3	FTHL18	unprocessed_pseudogene	0	NA	NA	NA	NA	NA	NA	NA	NA
AC005702.4	unprocessed_pseudogene		na	ENSG00000275860.1	RP11-178C3.7	unprocessed_pseudogene	0	NA	NA	NA	NA	NA	NA	NA	NA
CR769775.1	unprocessed_pseudogene		na	ENSG00000276845.1	RP11-374M1.9	unprocessed_pseudogene	0	NA	NA	NA	NA	NA	NA	NA	NA
GTF2IP2	unprocessed_pseudogene		na	ENSG00000226930.1	GTF2IP2	unprocessed_pseudogene	0.100272	0.0615155	NA	-0.0533222	NA	-0.220943	NA	0	NA
FP700111.2	unprocessed_pseudogene		na	ENSG00000273825.1	CH17-164J11.1	unprocessed_pseudogene	0	NA	NA	NA	NA	NA	NA	NA	NA
AC069113.1	unprocessed_pseudogene		na	ENSG00000253290.1	RP11-597M17.3	unprocessed_pseudogene	0.118942	1.87349	NA	-0.0533222	NA	-0.220943	NA	1.92682	NA
TAAR7P	unprocessed_pseudogene		na	ENSG00000235998.1	TAAR7P	unprocessed_pseudogene	0	NA	NA	NA	NA	NA	NA	NA	NA
OR2W4P	unprocessed_pseudogene		na	ENSG00000216629.1	OR2W4P	unprocessed_pseudogene	0.110976	1.02321	NA	-0.0533222	NA	-0.220943	NA	1.07653	NA
AC012186.1	unprocessed_pseudogene		na	ENSG00000260909.1	RP11-93O14.1	unprocessed_pseudogene	0	NA	NA	NA	NA	NA	NA	NA	NA
TRIM26BP	unprocessed_pseudogene		na	ENSG00000236475.1	TRIM26P	unprocessed_pseudogene	0	NA	NA	NA	NA	NA	NA	NA	NA
DEFA11P	unprocessed_pseudogene		na	ENSG00000234178.1	AF238378.5	unprocessed_pseudogene	0	NA	NA	NA	NA	NA	NA	NA	NA
AP001880.1	unprocessed_pseudogene		na	ENSG00000256181.1	AP000438.4	unprocessed_pseudogene	0	NA	NA	NA	NA	NA	NA	NA	NA
AC005838.1	unprocessed_pseudogene		na	ENSG00000223544.1	AC005838.2	unprocessed_pseudogene	0.572144	-0.311253	NA	-2.91129	0.366201	-2.11712	NA	2.60004	NA
S100A7P1	unprocessed_pseudogene		na	ENSG00000203781.4	AL591704.9	unprocessed_pseudogene	0	NA	NA	NA	NA	NA	NA	NA	NA
DNM1P17	unprocessed_pseudogene		na	ENSG00000250833.1	DNM1P17	unprocessed_pseudogene	0.265894	0.83837	NA	-1.01511	NA	-1.18273	NA	1.85348	NA
AC093520.2	unprocessed_pseudogene		na	ENSG00000261245.2	RP11-120K18.3	unprocessed_pseudogene	0	NA	NA	NA	NA	NA	NA	NA	NA
GOLGA6L3	unprocessed_pseudogene		na	ENSG00000188388.10	AC044860.1	unprocessed_pseudogene	1.03958	-0.900292	0.784802	3.5625	0.155181	0.697512	0.854524	-4.46279	0.0671305
USP9YP14	unprocessed_pseudogene		na	ENSG00000227494.2	AC068541.1	unprocessed_pseudogene	0	NA	NA	NA	NA	NA	NA	NA	NA
TUBB8P8	unprocessed_pseudogene		na	ENSG00000213113.3	TUBB8P8	unprocessed_pseudogene	0.367438	-0.900274	NA	-0.0533226	NA	-0.220944	NA	-0.846951	NA
TRAPPC2P5	unprocessed_pseudogene		na	ENSG00000225256.1	AC010682.2	unprocessed_pseudogene	0	NA	NA	NA	NA	NA	NA	NA	NA
SLC25A15P1	unprocessed_pseudogene		na	ENSG00000227629.1	AC019099.4	unprocessed_pseudogene	0	NA	NA	NA	NA	NA	NA	NA	NA
TCP1P1	unprocessed_pseudogene		na	ENSG00000229161.2	AC010132.9	unprocessed_pseudogene	0.683159	0.0614851	0.990067	-0.0533228	0.991912	0.643847	NA	0.114808	0.984937
OR8I1P	unprocessed_pseudogene		na	ENSG00000255461.1	OR8I1P	unprocessed_pseudogene	0	NA	NA	NA	NA	NA	NA	NA	NA
OR8B7P	unprocessed_pseudogene		na	ENSG00000254976.1	OR8B7P	unprocessed_pseudogene	0	NA	NA	NA	NA	NA	NA	NA	NA
OR6L2P	unprocessed_pseudogene		na	ENSG00000273327.1	OR6L2P	unprocessed_pseudogene	0	NA	NA	NA	NA	NA	NA	NA	NA
OR11P1P	unprocessed_pseudogene		na	ENSG00000284742.1	OR11P1P	unprocessed_pseudogene	0	NA	NA	NA	NA	NA	NA	NA	NA
CDYLP1	unprocessed_pseudogene		na	ENSG00000224039.1	AC091493.1	unprocessed_pseudogene	32.142	-7.2774	4.82e-06	-7.39224	3.47e-06	1.1845	0.351928	0	1
MTND2P11	unprocessed_pseudogene		na	ENSG00000237124.1	RP11-18A3.2	unprocessed_pseudogene	0	NA	NA	NA	NA	NA	NA	NA	NA
OR10D1P	unprocessed_pseudogene		na	ENSG00000196403.4	OR10D1P	unprocessed_pseudogene	0.219178	1.02324	NA	0.908464	NA	1.58737	NA	0.114775	NA
AL365204.3	unprocessed_pseudogene		na	ENSG00000277608.1	RP11-321L2.3	unprocessed_pseudogene	0.220607	-1.82036	NA	-1.93522	NA	-2.10284	NA	0	NA
AC004866.2	unprocessed_pseudogene		na	ENSG00000224134.1	AC004866.3	unprocessed_pseudogene	0	NA	NA	NA	NA	NA	NA	NA	NA
AC138749.4	unprocessed_pseudogene		na	ENSG00000261365.1	RP11-483E23.5	unprocessed_pseudogene	0	NA	NA	NA	NA	NA	NA	NA	NA
OR6C69P	unprocessed_pseudogene		na	ENSG00000213451.2	OR6C69P	unprocessed_pseudogene	0	NA	NA	NA	NA	NA	NA	NA	NA
AL353997.5	unprocessed_pseudogene		na	ENSG00000275206.1	RP1-37N7.7	unprocessed_pseudogene	0	NA	NA	NA	NA	NA	NA	NA	NA
OR9L1P	unprocessed_pseudogene		na	ENSG00000255131.2	OR9L1P	unprocessed_pseudogene	0	NA	NA	NA	NA	NA	NA	NA	NA
AC126323.4	unprocessed_pseudogene		na	ENSG00000260375.1	RP11-299H22.4	unprocessed_pseudogene	0.0965535	0.0615162	NA	-0.0533222	NA	0.740841	NA	0	NA
Z97988.2	unprocessed_pseudogene		na	ENSG00000283356.1	RP3-491M17.1	unprocessed_pseudogene	0	NA	NA	NA	NA	NA	NA	NA	NA
VN1R81P	unprocessed_pseudogene		na	ENSG00000268357.1	VN1R81P	unprocessed_pseudogene	131.262	0.0296242	0.901704	-0.315618	0.0958603	-0.245576	0.230282	0.345242	0.0675678
XKRYP4	unprocessed_pseudogene		na	ENSG00000231026.1	AC073649.3	unprocessed_pseudogene	0	NA	NA	NA	NA	NA	NA	NA	NA
na	na	na	na	ENSG00000229477.3	FAM90A16	unprocessed_pseudogene	0	NA	NA	NA	NA	NA	NA	NA	NA
AL022345.3	unprocessed_pseudogene		na	ENSG00000277479.1	AL022345.10	unprocessed_pseudogene	0	NA	NA	NA	NA	NA	NA	NA	NA
NLRP9P1	unprocessed_pseudogene		na	ENSG00000256581.1	NLRP9P	unprocessed_pseudogene	1.4753	0.380252	0.84427	0.276189	0.899408	0.329063	0.886514	0.104063	0.975806
SMC4P1	unprocessed_pseudogene		na	ENSG00000229568.1	AC010146.1	unprocessed_pseudogene	0.0578778	-0.90028	NA	-1.01511	NA	-1.18273	NA	0	NA
MTCO2P27	unprocessed_pseudogene		na	ENSG00000230321.1	CTD-3105H18.9	unprocessed_pseudogene	0.291325	1.01761	NA	-1.01511	NA	-1.18273	NA	2.03272	NA
AC152007.1	unprocessed_pseudogene		na	ENSG00000232249.1	LL0XNC01-37G1.2	unprocessed_pseudogene	0.528291	-0.825343	NA	-0.940149	NA	-0.265552	NA	0.114806	NA
OR7E109P	unprocessed_pseudogene		na	ENSG00000236316.2	OR7E109P	unprocessed_pseudogene	0	NA	NA	NA	NA	NA	NA	NA	NA
OR13I1P	unprocessed_pseudogene		na	ENSG00000273423.1	OR13I1P	unprocessed_pseudogene	0	NA	NA	NA	NA	NA	NA	NA	NA
OR10D5P	unprocessed_pseudogene		na	ENSG00000213182.4	OR10D5P	unprocessed_pseudogene	0.124997	1.02321	NA	0.908461	NA	-0.220943	NA	0.114745	NA
XX-2136C48.8	pseudogene unprocessed_pseudogene		na	ENSG00000237635.2	DUX4L29	unprocessed_pseudogene	0	NA	NA	NA	NA	NA	NA	NA	NA
AP004607.8	unprocessed_pseudogene		na	ENSG00000255360.1	RP11-529A4.15	unprocessed_pseudogene	0	NA	NA	NA	NA	NA	NA	NA	NA
AC026185.1	unprocessed_pseudogene		na	ENSG00000235240.1	AC026185.1	unprocessed_pseudogene	0	NA	NA	NA	NA	NA	NA	NA	NA
AL645933.1	unprocessed_pseudogene		na	ENSG00000233902.1	XXbac-BPG181B23.6	unprocessed_pseudogene	0.20502	-0.900255	NA	-1.01511	NA	0.625337	NA	0	NA
IDSP1	unprocessed_pseudogene		na	ENSG00000176289.4	IDSP1	unprocessed_pseudogene	0	NA	NA	NA	NA	NA	NA	NA	NA
OR52Y1P	unprocessed_pseudogene		na	ENSG00000231070.1	OR52Y1P	unprocessed_pseudogene	0	NA	NA	NA	NA	NA	NA	NA	NA
TUBB2BP1	unprocessed_pseudogene		na	ENSG00000216819.1	TUBB2BP1	unprocessed_pseudogene	1.85084	-2.27854	0.184192	-0.812359	0.617539	-0.527596	0.77487	-1.46619	0.460765
OR51B8P	unprocessed_pseudogene		na	ENSG00000236359.1	OR51B8P	unprocessed_pseudogene	0.306414	2.57908	NA	-0.0533223	NA	-0.220943	NA	2.6324	NA
SUMO2P19	unprocessed_pseudogene		na	ENSG00000253328.2	KB-431C1.3	unprocessed_pseudogene	0.297125	0.985912	NA	-1.01511	NA	-1.18273	NA	2.00102	NA
OR7G15P	unprocessed_pseudogene		na	ENSG00000275787.1	OR7G15P	unprocessed_pseudogene	0	NA	NA	NA	NA	NA	NA	NA	NA
AC009053.4	unprocessed_pseudogene		na	ENSG00000276822.1	RP11-252A24.8	unprocessed_pseudogene	0.10583	-0.900267	NA	-1.01511	NA	-0.220943	NA	0	NA
OR7E62P	unprocessed_pseudogene		na	ENSG00000234896.1	OR7E62P	unprocessed_pseudogene	0.0974143	0.0615146	NA	-0.0533222	NA	1.58625	NA	0	NA
AP000350.1	unprocessed_pseudogene		na	ENSG00000206090.4	AP000350.7	unprocessed_pseudogene	0.105653	0.0615162	NA	0.908461	NA	-0.220943	NA	-0.846945	NA
AC010487.2	unprocessed_pseudogene		na	ENSG00000283695.1	CTD-2331H12.9	unprocessed_pseudogene	0.321543	0.0614731	NA	-0.0533225	NA	0.610191	NA	0.114796	NA
SPDYE18	unprocessed_pseudogene		na	ENSG00000205482.9	AC007000.12	unprocessed_pseudogene	3.89094	2.07715	0.112545	1.52434	0.290363	2.75347	0.0306714	0.552807	0.66871
GUSBP14	unprocessed_pseudogene		na	ENSG00000253816.3	RP11-1415C14.3	unprocessed_pseudogene	28.325	0.185793	0.719307	-0.301233	0.566174	0.382396	0.456881	0.487025	0.317822
SNX19P4	unprocessed_pseudogene		na	ENSG00000276531.1	RP11-205A8.3	unprocessed_pseudogene	0	NA	NA	NA	NA	NA	NA	NA	NA
OR5BC1P	unprocessed_pseudogene		na	ENSG00000255218.1	OR5BC1P	unprocessed_pseudogene	0	NA	NA	NA	NA	NA	NA	NA	NA
AL355994.1	unprocessed_pseudogene		na	ENSG00000231353.1	RP11-5P18.3	unprocessed_pseudogene	0	NA	NA	NA	NA	NA	NA	NA	NA
AC010615.1	unprocessed_pseudogene		na	ENSG00000213976.4	CTD-2561J22.2	unprocessed_pseudogene	407.285	-0.532656	6.41e-06	-0.653632	2.16e-08	-0.402844	0.000872422	0.120976	0.42452
AL592049.1	unprocessed_pseudogene		na	ENSG00000226820.2	RP11-747I9.1	unprocessed_pseudogene	0	NA	NA	NA	NA	NA	NA	NA	NA
AL022345.2	unprocessed_pseudogene		na	ENSG00000272387.2	AL022345.11	unprocessed_pseudogene	0	NA	NA	NA	NA	NA	NA	NA	NA
AC064862.4	unprocessed_pseudogene		na	ENSG00000236261.1	RP11-368M16.6	unprocessed_pseudogene	0	NA	NA	NA	NA	NA	NA	NA	NA
RHPN2P1	unprocessed_pseudogene		na	ENSG00000258628.1	RP11-492D6.3	unprocessed_pseudogene	0.210088	-1.77127	NA	-1.88613	NA	-1.09197	NA	0	NA
IL9RP3	unprocessed_pseudogene		na	ENSG00000226942.2	Z84723.2	unprocessed_pseudogene	35.9123	-1.56332	9.81e-07	-1.68005	1.32e-07	-0.975216	0.00143536	0.116721	0.82338
OR5H5P	unprocessed_pseudogene		na	ENSG00000249321.1	OR5H5P	unprocessed_pseudogene	0	NA	NA	NA	NA	NA	NA	NA	NA
AL449105.4	unprocessed_pseudogene		na	ENSG00000285076.1	RP11-9H12.7	unprocessed_pseudogene	0	NA	NA	NA	NA	NA	NA	NA	NA
MTND1P14	unprocessed_pseudogene		na	ENSG00000227225.1	MTND1P14	unprocessed_pseudogene	0.155847	1.02322	NA	-0.0533222	NA	-0.220943	NA	1.07654	NA
SEPTIN7P4	unprocessed_pseudogene		na	ENSG00000240651.1	RP5-905H7.1	unprocessed_pseudogene	0	NA	NA	NA	NA	NA	NA	NA	NA
AC006453.1	unprocessed_pseudogene		na	ENSG00000283132.1	RP4-614C10.3	unprocessed_pseudogene	0	NA	NA	NA	NA	NA	NA	NA	NA
NF1P1	unprocessed_pseudogene		na	ENSG00000270831.1	NF1P1	unprocessed_pseudogene	0	NA	NA	NA	NA	NA	NA	NA	NA
OR5AK4P	unprocessed_pseudogene		na	ENSG00000283307.1	OR5AK4P	unprocessed_pseudogene	0	NA	NA	NA	NA	NA	NA	NA	NA
Z98751.1	unprocessed_pseudogene		na	ENSG00000232261.1	RP4-560B9.5	unprocessed_pseudogene	0	NA	NA	NA	NA	NA	NA	NA	NA
OR4A45P	unprocessed_pseudogene		na	ENSG00000213607.4	OR4A45P	unprocessed_pseudogene	0	NA	NA	NA	NA	NA	NA	NA	NA
HSD3BP3	unprocessed_pseudogene		na	ENSG00000249798.1	RP5-920G3.3	unprocessed_pseudogene	0.0627262	0.0615029	NA	-0.0533222	NA	-0.220943	NA	0	NA
XKRYP3	unprocessed_pseudogene		na	ENSG00000236620.1	AC016752.7	unprocessed_pseudogene	0	NA	NA	NA	NA	NA	NA	NA	NA
TUBA3GP	unprocessed_pseudogene		na	ENSG00000249680.2	AC002472.14	unprocessed_pseudogene	0	NA	NA	NA	NA	NA	NA	NA	NA
AC083906.4	unprocessed_pseudogene		na	ENSG00000251610.2	RP11-77P16.3	unprocessed_pseudogene	0.292382	1.02325	NA	2.39014	NA	-0.220944	NA	-1.36688	NA
AC132825.1	unprocessed_pseudogene		na	ENSG00000240103.2	RP11-846F4.6	unprocessed_pseudogene	0	NA	NA	NA	NA	NA	NA	NA	NA
OR10U1P	unprocessed_pseudogene		na	ENSG00000227423.2	OR10U1P	unprocessed_pseudogene	0	NA	NA	NA	NA	NA	NA	NA	NA
MTATP6P24	unprocessed_pseudogene		na	ENSG00000262381.1	CTD-2318B16.1	unprocessed_pseudogene	1.7152	-1.8225	0.374943	0.278273	0.896672	-0.624616	0.789285	-2.10077	0.307314
OR2M1P	unprocessed_pseudogene		na	ENSG00000177233.2	OR2M1P	unprocessed_pseudogene	0.604844	1.96676	NA	2.79585	0.405378	0.740848	NA	-0.82909	NA
AL357143.2	unprocessed_pseudogene		na	ENSG00000284592.1	RP11-71G12.2	unprocessed_pseudogene	0	NA	NA	NA	NA	NA	NA	NA	NA
OR7E37P	unprocessed_pseudogene		na	ENSG00000215480.4	OR7E37P	unprocessed_pseudogene	0.0560692	1.02319	NA	-0.0533222	NA	-0.220943	NA	1.07651	NA
AL158062.1	unprocessed_pseudogene		na	ENSG00000278496.1	RP11-144H23.2	unprocessed_pseudogene	0	NA	NA	NA	NA	NA	NA	NA	NA
AC092421.1	unprocessed_pseudogene		na	ENSG00000234723.1	AC092421.1	unprocessed_pseudogene	0.451317	-0.900282	NA	-1.01511	NA	-0.220944	NA	0	NA
AL109933.2	unprocessed_pseudogene		na	ENSG00000243831.1	RP1-81D8.4	unprocessed_pseudogene	1.00114	2.50453	0.291809	4.37467	0.033979	-0.220945	0.95167	-1.87014	0.369361
TRIM53CP	unprocessed_pseudogene		na	ENSG00000254764.1	RP11-56P9.9	unprocessed_pseudogene	0	NA	NA	NA	NA	NA	NA	NA	NA
ALG1L11P	unprocessed_pseudogene		na	ENSG00000249889.1	AC145124.1	unprocessed_pseudogene	4.27456	-2.81353	0.0142777	-1.19228	0.200505	-0.171401	0.884731	-1.62125	0.228542
CA5AP1	unprocessed_pseudogene		na	ENSG00000260133.1	RP11-368N21.3	unprocessed_pseudogene	0	NA	NA	NA	NA	NA	NA	NA	NA
NPIPB10P	unprocessed_pseudogene		na	ENSG00000196796.5	CTB-134H23.2	unprocessed_pseudogene	1.06599	0.118997	0.975979	-0.504973	0.847254	-1.25181	0.648345	0.62397	0.810662
MTCO1P18	unprocessed_pseudogene		na	ENSG00000237910.1	AC073869.7	unprocessed_pseudogene	0.112873	0.0615152	NA	1.79498	NA	-0.220943	NA	-1.73346	NA
DEFB131D	unprocessed_pseudogene		na	ENSG00000237215.3	ABC12-47043100G14.2	unprocessed_pseudogene	0	NA	NA	NA	NA	NA	NA	NA	NA
NMTRQ-TTG12-1	unprocessed_pseudogene		na	ENSG00000242752.3	NMTRQ-TTG12-1	unprocessed_pseudogene	0.111721	0.061515	NA	1.7814	NA	-0.220943	NA	-1.71988	NA
OR4H6BP	unprocessed_pseudogene		na	ENSG00000285116.1	RP11-294C11.8	unprocessed_pseudogene	0	NA	NA	NA	NA	NA	NA	NA	NA
KRT127P	unprocessed_pseudogene		na	ENSG00000257125.1	RP11-641A6.7	unprocessed_pseudogene	0	NA	NA	NA	NA	NA	NA	NA	NA
AP005435.3	unprocessed_pseudogene		na	ENSG00000254785.1	RP11-81M19.1	unprocessed_pseudogene	0	NA	NA	NA	NA	NA	NA	NA	NA
UGT2B29P	unprocessed_pseudogene		na	ENSG00000250566.1	UGT2B29P	unprocessed_pseudogene	0	NA	NA	NA	NA	NA	NA	NA	NA
ANKRD26P3	unprocessed_pseudogene		na	ENSG00000237636.2	RP11-385E5.8	unprocessed_pseudogene	0.0560692	1.02319	NA	-0.0533222	NA	-0.220943	NA	1.07651	NA
VN1R93P	unprocessed_pseudogene		na	ENSG00000269320.1	VN1R93P	unprocessed_pseudogene	0	NA	NA	NA	NA	NA	NA	NA	NA
OR52L2P	unprocessed_pseudogene		na	ENSG00000262980.1	OR52L2P	unprocessed_pseudogene	4.60586	-1.09527	0.232727	-1.57515	0.0898999	-1.47518	0.121484	0.479879	0.697711
VN1R91P	unprocessed_pseudogene		na	ENSG00000268148.1	VN1R91P	unprocessed_pseudogene	0	NA	NA	NA	NA	NA	NA	NA	NA
AC008413.1	unprocessed_pseudogene		na	ENSG00000248293.1	CTC-281M20.3	unprocessed_pseudogene	0	NA	NA	NA	NA	NA	NA	NA	NA
CRYGFP	unprocessed_pseudogene		na	ENSG00000232799.1	AC013409.2	unprocessed_pseudogene	0.288655	-2.80247	NA	-2.91732	NA	-3.08494	NA	0	NA
na	na	na	na	ENSG00000283047.1	FRG1FP	unprocessed_pseudogene	0.520311	-1.78627	NA	-1.90111	NA	0.322594	NA	0	NA
TSPY11P	unprocessed_pseudogene		na	ENSG00000238235.1	AC006335.5	unprocessed_pseudogene	0	NA	NA	NA	NA	NA	NA	NA	NA
OR7E86P	unprocessed_pseudogene		na	ENSG00000248364.1	OR7E86P	unprocessed_pseudogene	0.0546138	0.0615029	NA	-0.0533222	NA	0.740841	NA	0	NA
TUBB8P5	unprocessed_pseudogene		na	ENSG00000254381.3	TUBB8P5	unprocessed_pseudogene	0.0546138	0.0615029	NA	-0.0533222	NA	0.740841	NA	0	NA
BX510359.5	unprocessed_pseudogene		na	ENSG00000250084.1	RP11-485B17.5	unprocessed_pseudogene	0	NA	NA	NA	NA	NA	NA	NA	NA
KRTAP10-13P	unprocessed_pseudogene		na	ENSG00000236382.1	AL773604.6	unprocessed_pseudogene	0	NA	NA	NA	NA	NA	NA	NA	NA
AP001180.5	unprocessed_pseudogene		na	ENSG00000266470.1	RP11-856M7.8	unprocessed_pseudogene	0	NA	NA	NA	NA	NA	NA	NA	NA
AL590808.1	unprocessed_pseudogene		na	ENSG00000277673.1	RP13-483F6.2	unprocessed_pseudogene	0	NA	NA	NA	NA	NA	NA	NA	NA
AC020895.1	unprocessed_pseudogene		na	ENSG00000269385.1	CTC-312O10.2	unprocessed_pseudogene	0	NA	NA	NA	NA	NA	NA	NA	NA
SLC10A5P1	unprocessed_pseudogene		na	ENSG00000205184.2	RP11-34M16.4	unprocessed_pseudogene	1.27515	4.07764	0.029893	2.40404	0.285847	2.64555	0.245576	1.6736	0.370557
SEPTIN14P8	unprocessed_pseudogene		na	ENSG00000255464.1	RP11-585F1.2	unprocessed_pseudogene	0.363938	0.0615038	NA	2.38997	NA	0.740848	NA	-2.32847	NA
DEFB130D	unprocessed_pseudogene		na	ENSG00000232773.2	RP11-1396O13.15	unprocessed_pseudogene	0	NA	NA	NA	NA	NA	NA	NA	NA
PDE4DIPP10	unprocessed_pseudogene		na	ENSG00000228823.1	RP11-293F5.8	unprocessed_pseudogene	0	NA	NA	NA	NA	NA	NA	NA	NA
na	na	na	na	ENSG00000275610.1	DUX4L21	unprocessed_pseudogene	0	NA	NA	NA	NA	NA	NA	NA	NA
CDRT15P2	unprocessed_pseudogene		na	ENSG00000227255.1	CDRT15P2	unprocessed_pseudogene	0.062873	1.02319	NA	-0.0533222	NA	-0.220943	NA	1.07651	NA
AC011467.2	unprocessed_pseudogene		na	ENSG00000268589.1	CTC-457E21.7	unprocessed_pseudogene	0	NA	NA	NA	NA	NA	NA	NA	NA
AP001264.1	unprocessed_pseudogene		na	ENSG00000277984.1	RP11-735A19.3	unprocessed_pseudogene	0	NA	NA	NA	NA	NA	NA	NA	NA
AL590240.1	unprocessed_pseudogene		na	ENSG00000186678.7	RP11-266I3.7	unprocessed_pseudogene	0	NA	NA	NA	NA	NA	NA	NA	NA
MSTO2P	unprocessed_pseudogene		na	ENSG00000203761.5	RP11-243J18.3	unprocessed_pseudogene	92.7149	0.822201	0.000222456	0.147936	0.618746	-0.0335813	0.934203	0.674265	0.00280999
AL022324.1	unprocessed_pseudogene		na	ENSG00000230637.2	CTA-246H3.8	unprocessed_pseudogene	2.04501	-2.80245	0.162816	-2.91727	0.152325	1.65671	0.333768	0	1
OR2Q1P	unprocessed_pseudogene		na	ENSG00000273377.1	OR2Q1P	unprocessed_pseudogene	0	NA	NA	NA	NA	NA	NA	NA	NA
OR11G1P	unprocessed_pseudogene		na	ENSG00000258468.1	OR11G1P	unprocessed_pseudogene	0	NA	NA	NA	NA	NA	NA	NA	NA
AC107401.1	unprocessed_pseudogene		na	ENSG00000249890.1	RP11-813N20.2	unprocessed_pseudogene	0.062873	1.02319	NA	-0.0533222	NA	-0.220943	NA	1.07651	NA
ZNF807P	unprocessed_pseudogene		na	ENSG00000248830.1	ZNF807	unprocessed_pseudogene	2.10635	2.06008	0.150434	-2.49056	0.215845	1.65576	0.307893	4.55065	0.00545438
AC141557.1	unprocessed_pseudogene		na	ENSG00000256673.1	RP11-599J14.2	unprocessed_pseudogene	27.1941	-0.518163	0.292013	-1.46418	0.00288605	1.51383	8.06e-05	0.946013	0.0844038
ABHD17AP9	unprocessed_pseudogene		na	ENSG00000261536.2	ABHD17AP9	unprocessed_pseudogene	0	NA	NA	NA	NA	NA	NA	NA	NA
MTCO1P7	unprocessed_pseudogene		na	ENSG00000236211.1	AC068137.5	unprocessed_pseudogene	0	NA	NA	NA	NA	NA	NA	NA	NA
PROS2P	unprocessed_pseudogene		na	ENSG00000189002.10	PROSP	unprocessed_pseudogene	0.115715	-0.900267	NA	-1.01511	NA	-1.18273	NA	0	NA
GYG1P1	unprocessed_pseudogene		na	ENSG00000251633.3	RP11-367E12.2	unprocessed_pseudogene	0.354416	0.969946	NA	-1.93474	NA	-2.10236	NA	2.90468	NA
OR6R2P	unprocessed_pseudogene		na	ENSG00000273484.1	OR6R2P	unprocessed_pseudogene	0.0578778	-0.90028	NA	-1.01511	NA	-1.18273	NA	0	NA
AC241377.3	transcribed_unprocessed_pseudogene processed_transcript		na	ENSG00000285215.1	CH17-118O6.7	unprocessed_pseudogene	0.898448	-0.596209	0.861871	0.738756	0.824521	-0.721632	0.852054	-1.33496	0.689196
AL360271.2	unprocessed_pseudogene		na	ENSG00000226750.1	RP11-513D4.3	unprocessed_pseudogene	0.0590045	-0.90028	NA	-1.01511	NA	-1.18273	NA	0	NA
MRGPRX6P	unprocessed_pseudogene		na	ENSG00000254541.1	RP11-583F24.6	unprocessed_pseudogene	0.290383	3.16	NA	-0.0533222	NA	-0.220943	NA	3.21333	NA
MTND1P7	unprocessed_pseudogene		na	ENSG00000282321.1	RP11-101E19.10	unprocessed_pseudogene	0	NA	NA	NA	NA	NA	NA	NA	NA
AC096531.1	unprocessed_pseudogene		na	ENSG00000227556.1	RP11-472F19.1	unprocessed_pseudogene	0	NA	NA	NA	NA	NA	NA	NA	NA
AL133370.2	unprocessed_pseudogene		na	ENSG00000274666.1	CTD-2566J3.2	unprocessed_pseudogene	0.262394	1.02324	NA	-0.0533222	NA	2.14861	NA	1.07656	NA
FAM90A15P	unprocessed_pseudogene		na	ENSG00000230045.4	FAM90A15	unprocessed_pseudogene	0	NA	NA	NA	NA	NA	NA	NA	NA
MTND5P41	unprocessed_pseudogene		na	ENSG00000253685.1	RP11-593P24.3	unprocessed_pseudogene	0	NA	NA	NA	NA	NA	NA	NA	NA
AC117532.1	unprocessed_pseudogene		na	ENSG00000250455.1	RP11-648M2.1	unprocessed_pseudogene	0.104903	1.02321	NA	-0.0533222	NA	-0.220943	NA	1.07653	NA
AC007274.2	unprocessed_pseudogene		na	ENSG00000236690.2	AC007274.5	unprocessed_pseudogene	0	NA	NA	NA	NA	NA	NA	NA	NA
PPP6R2P1	unprocessed_pseudogene		na	ENSG00000233442.2	AP001634.5	unprocessed_pseudogene	0	NA	NA	NA	NA	NA	NA	NA	NA
RPL5P35	unprocessed_pseudogene		na	ENSG00000214727.2	RP5-983L19.1	unprocessed_pseudogene	1.11315	0.0799861	0.990067	0.937115	0.71527	1.0624	0.692226	-0.857129	0.745276
AL157893.1	unprocessed_pseudogene		na	ENSG00000285257.1	RP11-322M19.4	unprocessed_pseudogene	32.6637	0.841803	0.0442963	0.0969622	0.870106	0.706812	0.119125	0.74484	0.0829695
OR7L1P	unprocessed_pseudogene		na	ENSG00000232787.2	OR7L1P	unprocessed_pseudogene	1.04482	-1.83037	0.440821	0.240579	0.932207	-0.221445	0.943676	-2.07094	0.392042
PGM5P4	unprocessed_pseudogene		na	ENSG00000225398.3	PGM5P4	unprocessed_pseudogene	0	NA	NA	NA	NA	NA	NA	NA	NA
AC138393.1	unprocessed_pseudogene		na	ENSG00000229930.1	RP11-504P24.5	unprocessed_pseudogene	0.11496	1.02321	NA	0.908461	NA	-0.220943	NA	0.114745	NA
PIEZO1P2	unprocessed_pseudogene		na	ENSG00000237121.1	RP4-806M20.2	unprocessed_pseudogene	1.73587	-2.82744	0.153311	-3.90405	0.0421892	-0.0651452	0.975294	1.07661	0.712616
FAM90A3P	unprocessed_pseudogene		na	ENSG00000233132.4	FAM90A3	unprocessed_pseudogene	0	NA	NA	NA	NA	NA	NA	NA	NA
ABCD1P2	unprocessed_pseudogene		na	ENSG00000215151.4	ABCD1P2	unprocessed_pseudogene	0	NA	NA	NA	NA	NA	NA	NA	NA
VN1R74P	unprocessed_pseudogene		na	ENSG00000273732.1	RP11-1157N2__A.2	unprocessed_pseudogene	0	NA	NA	NA	NA	NA	NA	NA	NA
AC135983.4	unprocessed_pseudogene		na	ENSG00000261375.1	RP11-632K20.6	unprocessed_pseudogene	0	NA	NA	NA	NA	NA	NA	NA	NA
MTCO1P51	unprocessed_pseudogene		na	ENSG00000232981.1	RP11-117O7.2	unprocessed_pseudogene	0	NA	NA	NA	NA	NA	NA	NA	NA
AC006987.4	pseudogene unprocessed_pseudogene		na	ENSG00000235193.1	AC006987.4	unprocessed_pseudogene	0	NA	NA	NA	NA	NA	NA	NA	NA
AC146944.1	unprocessed_pseudogene		na	ENSG00000253333.1	RP11-497H16.8	unprocessed_pseudogene	17.1458	-0.196464	0.758515	-0.406938	0.512512	0.452098	0.457885	0.210474	0.767717
MTND1P24	unprocessed_pseudogene		na	ENSG00000257858.1	RP11-579C11.1	unprocessed_pseudogene	0.125746	1.94786	NA	-0.0533222	NA	-0.220943	NA	2.00118	NA
AL590410.1	unprocessed_pseudogene		na	ENSG00000277516.1	RP11-541G7.4	unprocessed_pseudogene	0	NA	NA	NA	NA	NA	NA	NA	NA
OR9S24P	unprocessed_pseudogene		na	ENSG00000231278.1	OR9S24P	unprocessed_pseudogene	0	NA	NA	NA	NA	NA	NA	NA	NA
AC010547.5	unprocessed_pseudogene		na	ENSG00000262008.1	RP11-510M2.8	unprocessed_pseudogene	0.375842	1.02327	NA	-0.0533226	NA	2.23548	NA	1.07659	NA
MTND4P14	unprocessed_pseudogene		na	ENSG00000236254.1	RP11-39K24.8	unprocessed_pseudogene	7.19138	3.57642	5.92e-05	2.09219	0.0346941	1.16757	0.337101	1.48423	0.035133
CLEC4GP1	unprocessed_pseudogene		na	ENSG00000268297.1	CLEC4GP1	unprocessed_pseudogene	2.42625	-3.68556	0.019003	-5.66618	0.000613061	-1.50809	0.282672	1.98063	0.40459
AC093323.4	unprocessed_pseudogene		na	ENSG00000284847.1	RP11-539L10.6	unprocessed_pseudogene	0	NA	NA	NA	NA	NA	NA	NA	NA
NUTM2HP	unprocessed_pseudogene		na	ENSG00000232706.3	RP11-564C4.5	unprocessed_pseudogene	2.01018	1.09521	0.4905	0.768375	0.667733	-0.220012	0.93131	0.32683	0.855575
MTND3P17	unprocessed_pseudogene		na	ENSG00000233134.1	AC009960.7	unprocessed_pseudogene	0.108353	0.0615162	NA	0.908461	NA	0.740841	NA	-0.846945	NA
AP004607.4	unprocessed_pseudogene		na	ENSG00000254916.1	RP11-529A4.12	unprocessed_pseudogene	0.619686	-1.41947	NA	-2.49607	0.387541	-0.85106	NA	1.0766	NA
BX005040.4	unprocessed_pseudogene		na	ENSG00000283541.1	RP11-101E5.7	unprocessed_pseudogene	0.425036	-0.814926	NA	-1.89152	NA	-0.172446	NA	1.0766	NA
AC026371.1	unprocessed_pseudogene		na	ENSG00000258202.1	RP11-776A13.2	unprocessed_pseudogene	0	NA	NA	NA	NA	NA	NA	NA	NA
AC233702.4	unprocessed_pseudogene		na	ENSG00000264617.1	AC144838.3	unprocessed_pseudogene	0	NA	NA	NA	NA	NA	NA	NA	NA
PDE4DIPP9	unprocessed_pseudogene		na	ENSG00000230239.1	RP11-108M9.2	unprocessed_pseudogene	0	NA	NA	NA	NA	NA	NA	NA	NA
AC005297.2	unprocessed_pseudogene		na	ENSG00000232644.1	GS1-466O4.3	unprocessed_pseudogene	0.0560692	1.02319	NA	-0.0533222	NA	-0.220943	NA	1.07651	NA
AC007967.2	unprocessed_pseudogene		na	ENSG00000228207.1	AC007967.2	unprocessed_pseudogene	0	NA	NA	NA	NA	NA	NA	NA	NA
UNC93B7	unprocessed_pseudogene		na	ENSG00000251624.1	RP11-1396O13.20	unprocessed_pseudogene	0.0974143	0.0615146	NA	-0.0533222	NA	1.58625	NA	0	NA
USP9YP10	unprocessed_pseudogene		na	ENSG00000238135.1	AC007379.10	unprocessed_pseudogene	0	NA	NA	NA	NA	NA	NA	NA	NA
PPP1R12BP1	unprocessed_pseudogene		na	ENSG00000229238.3	AC024067.2	unprocessed_pseudogene	0.168556	-0.900254	NA	-1.01511	NA	-0.220943	NA	0	NA
AC016694.1	unprocessed_pseudogene		na	ENSG00000224917.1	AC016694.2	unprocessed_pseudogene	0	NA	NA	NA	NA	NA	NA	NA	NA
AC129850.1	unprocessed_pseudogene		na	ENSG00000232446.1	RP13-60P5.2	unprocessed_pseudogene	0	NA	NA	NA	NA	NA	NA	NA	NA
DUX4L10	unprocessed_pseudogene		na	ENSG00000278664.1	DUX4L10	unprocessed_pseudogene	0	NA	NA	NA	NA	NA	NA	NA	NA
GOLGA8UP	unprocessed_pseudogene		na	ENSG00000103832.10	RP5-1086D14.1	unprocessed_pseudogene	18.0116	-0.560233	0.22002	-1.39587	0.00190337	-0.757179	0.102053	0.835637	0.099091
AC023310.1	unprocessed_pseudogene		na	ENSG00000258488.2	RP11-467L19.8	unprocessed_pseudogene	0.0546138	0.0615029	NA	-0.0533222	NA	0.740841	NA	0	NA
DUX4L19	unprocessed_pseudogene		na	ENSG00000258991.1	DUX4L19	unprocessed_pseudogene	0	NA	NA	NA	NA	NA	NA	NA	NA
CBWD6	protein_coding	ENSP00000366658.1	na	ENSG00000204790.9	BX255923.2	unprocessed_pseudogene	0.56762	0.0450809	NA	-0.0763769	0.991912	-2.08669	NA	0.121458	NA
AC084364.2	unprocessed_pseudogene		na	ENSG00000257994.1	RP11-626I20.2	unprocessed_pseudogene	0.194939	2.01484	NA	-0.0533222	NA	-0.220943	NA	2.06816	NA
AL355375.1	unprocessed_pseudogene		na	ENSG00000217067.2	RP11-448N11.2	unprocessed_pseudogene	0	NA	NA	NA	NA	NA	NA	NA	NA
AC243829.6	unprocessed_pseudogene		na	ENSG00000278395.1	AC131056.6	unprocessed_pseudogene	0	NA	NA	NA	NA	NA	NA	NA	NA
AC025594.1	unprocessed_pseudogene		na	ENSG00000224163.4	RP11-309L24.6	unprocessed_pseudogene	1.07194	-3.42339	0.110789	-2.67711	0.213072	-2.83583	0.206613	-0.746281	0.813505
AC243829.7	unprocessed_pseudogene		na	ENSG00000282738.1	RP11-428O23.1	unprocessed_pseudogene	0	NA	NA	NA	NA	NA	NA	NA	NA
CTSLP6	unprocessed_pseudogene		na	ENSG00000204437.7	CTSLL6	unprocessed_pseudogene	0.223167	-1.78444	NA	-1.89929	NA	-1.10512	NA	0	NA
OR4A21P	unprocessed_pseudogene		na	ENSG00000181943.5	OR4A21P	unprocessed_pseudogene	0	NA	NA	NA	NA	NA	NA	NA	NA
TRIM53BP	unprocessed_pseudogene		na	ENSG00000166013.11	TRIM53B	unprocessed_pseudogene	0.0546138	0.0615029	NA	-0.0533222	NA	0.740841	NA	0	NA
AL022313.1	unprocessed_pseudogene		na	ENSG00000188078.5	RP5-1119A7.11	unprocessed_pseudogene	0.0479522	0.0615029	NA	-0.0533222	NA	0.740841	NA	0	NA
AC087257.2	unprocessed_pseudogene		na	ENSG00000256056.1	RP11-709A23.2	unprocessed_pseudogene	0.0661063	1.02319	NA	-0.0533222	NA	-0.220943	NA	1.07651	NA
HTR3C2P	unprocessed_pseudogene		na	ENSG00000233576.1	RP11-778D9.9	unprocessed_pseudogene	0	NA	NA	NA	NA	NA	NA	NA	NA
SEPTIN14P17	unprocessed_pseudogene		na	ENSG00000274886.1	RP11-192I3.3	unprocessed_pseudogene	0	NA	NA	NA	NA	NA	NA	NA	NA
OFD1P15Y	unprocessed_pseudogene		na	ENSG00000234888.1	AC007965.11	unprocessed_pseudogene	0	NA	NA	NA	NA	NA	NA	NA	NA
ZNF886P	unprocessed_pseudogene		na	ENSG00000232522.1	AC009233.2	unprocessed_pseudogene	0	NA	NA	NA	NA	NA	NA	NA	NA
AL645929.1	unprocessed_pseudogene		na	ENSG00000230521.1	HCG4P7	unprocessed_pseudogene	7.56545	-1.08905	0.127563	-1.37631	0.0554537	-0.3046	0.729176	0.287258	0.776971
OR13K1P	unprocessed_pseudogene		na	ENSG00000237225.2	OR13K1P	unprocessed_pseudogene	0.177813	1.98169	NA	-0.0533222	NA	-0.220943	NA	2.03501	NA
USP17L9P	unprocessed_pseudogene		na	ENSG00000251694.1	RP11-1396O13.10	unprocessed_pseudogene	0	NA	NA	NA	NA	NA	NA	NA	NA
AC234791.1	unprocessed_pseudogene		na	ENSG00000273746.1	GHc-1077H7.2	unprocessed_pseudogene	0.060051	-0.90028	NA	-1.01511	NA	-1.18273	NA	0	NA
OR8L1P	unprocessed_pseudogene		na	ENSG00000254903.1	OR8L1P	unprocessed_pseudogene	0	NA	NA	NA	NA	NA	NA	NA	NA
AC106788.1	unprocessed_pseudogene		na	ENSG00000277041.1	RP11-368J21.4	unprocessed_pseudogene	0.113402	0.0615162	NA	0.908461	NA	-0.220943	NA	-0.846945	NA
CHIAP3	unprocessed_pseudogene		na	ENSG00000234020.1	RP5-1125M8.5	unprocessed_pseudogene	1.29492	3.52339	0.0836158	3.80019	0.0592722	1.61443	0.573871	-0.276805	0.908962
MICD	unprocessed_pseudogene		na	ENSG00000229390.1	MICD	unprocessed_pseudogene	5.16927	0.92733	0.351555	0.564061	0.61875	0.459322	0.718415	0.363269	0.750935
HSFY5P	unprocessed_pseudogene		na	ENSG00000232475.1	AC007359.1	unprocessed_pseudogene	0	NA	NA	NA	NA	NA	NA	NA	NA
AL357153.4	unprocessed_pseudogene		na	ENSG00000274397.1	CTD-2540L5.9	unprocessed_pseudogene	0.0560692	1.02319	NA	-0.0533222	NA	-0.220943	NA	1.07651	NA
HSFY4P	unprocessed_pseudogene		na	ENSG00000224482.1	AC009494.4	unprocessed_pseudogene	0	NA	NA	NA	NA	NA	NA	NA	NA
MTATP6P10	unprocessed_pseudogene		na	ENSG00000283626.1	RP11-1217F2.18	unprocessed_pseudogene	0	NA	NA	NA	NA	NA	NA	NA	NA
USP9YP19	unprocessed_pseudogene		na	ENSG00000225326.1	AC010682.5	unprocessed_pseudogene	0	NA	NA	NA	NA	NA	NA	NA	NA
AC006927.5	unprocessed_pseudogene		na	ENSG00000285142.1	RP11-444J21.7	unprocessed_pseudogene	0.106479	-0.900267	NA	-1.01511	NA	-1.18273	NA	0	NA
IFNA22P	unprocessed_pseudogene		na	ENSG00000224416.2	RP11-380P16.4	unprocessed_pseudogene	0	NA	NA	NA	NA	NA	NA	NA	NA
OR5BQ1P	unprocessed_pseudogene		na	ENSG00000273228.1	OR5BQ1P	unprocessed_pseudogene	0	NA	NA	NA	NA	NA	NA	NA	NA
VN1R78P	unprocessed_pseudogene		na	ENSG00000268272.1	VN1R78P	unprocessed_pseudogene	1.50845	-0.342342	0.885168	0.289412	0.906867	0.339863	0.897962	-0.631753	0.790277
AL353997.1	unprocessed_pseudogene		na	ENSG00000227919.1	AL353997.11	unprocessed_pseudogene	0	NA	NA	NA	NA	NA	NA	NA	NA
CYP4F60P	unprocessed_pseudogene		na	ENSG00000230635.2	RP11-459O16.5	unprocessed_pseudogene	1.15893	3.73081	0.0603732	2.82933	0.196718	1.64261	0.561181	0.901476	0.669467
AC011492.1	unprocessed_pseudogene		na	ENSG00000269765.2	CTB-187L3.1	unprocessed_pseudogene	0.159284	1.02322	NA	-0.0533222	NA	0.740841	NA	1.07654	NA
AC011500.2	unprocessed_pseudogene		na	ENSG00000269588.1	CTB-60E11.11	unprocessed_pseudogene	0	NA	NA	NA	NA	NA	NA	NA	NA
FAM187B2P	unprocessed_pseudogene		na	ENSG00000262497.1	AC002128.4	unprocessed_pseudogene	4.93032	0.404623	0.689715	0.593423	0.547381	-1.71764	0.135507	-0.1888	0.865131
MTND4P4	unprocessed_pseudogene		na	ENSG00000225295.1	RP11-1217F2.4	unprocessed_pseudogene	0	NA	NA	NA	NA	NA	NA	NA	NA
GLYATL1P1	unprocessed_pseudogene		na	ENSG00000255189.1	GLYATL1P1	unprocessed_pseudogene	0.0479522	0.0615029	NA	-0.0533222	NA	0.740841	NA	0	NA
MTCYBP29	unprocessed_pseudogene		na	ENSG00000224880.1	RP11-1217F2.7	unprocessed_pseudogene	0	NA	NA	NA	NA	NA	NA	NA	NA
AL031713.1	unprocessed_pseudogene		na	ENSG00000260702.3	LA16c-349E11.1	unprocessed_pseudogene	0.0516706	0.0615029	NA	-0.0533222	NA	-0.220943	NA	0	NA
AC024451.1	unprocessed_pseudogene		na	ENSG00000251354.3	RP11-697N18.1	unprocessed_pseudogene	0.0588907	0.0615029	NA	0.908461	NA	-0.220943	NA	-0.846958	NA
AC007322.3	unprocessed_pseudogene		na	ENSG00000237968.1	AC007322.7	unprocessed_pseudogene	0	NA	NA	NA	NA	NA	NA	NA	NA
DEFB108A	unprocessed_pseudogene		na	ENSG00000229907.3	DEFB108P1	unprocessed_pseudogene	0	NA	NA	NA	NA	NA	NA	NA	NA
SMG1P2	transcribed_unprocessed_pseudogene		na	ENSG00000205534.6	RP11-345J4.8	unprocessed_pseudogene	135.012	0.297546	0.123505	0.775861	4.36e-06	-0.33842	0.104672	-0.478315	0.00607355
USP9YP16	unprocessed_pseudogene		na	ENSG00000232744.1	AC024183.10	unprocessed_pseudogene	0	NA	NA	NA	NA	NA	NA	NA	NA
OR52Q1P	unprocessed_pseudogene		na	ENSG00000277514.1	OR52Q1P	unprocessed_pseudogene	0	NA	NA	NA	NA	NA	NA	NA	NA
AC073114.2	unprocessed_pseudogene		na	ENSG00000278424.1	RP11-745H7.1	unprocessed_pseudogene	0	NA	NA	NA	NA	NA	NA	NA	NA
LCEP2	unprocessed_pseudogene		na	ENSG00000229713.1	RP1-43O17.1	unprocessed_pseudogene	0	NA	NA	NA	NA	NA	NA	NA	NA
OR13Z3P	unprocessed_pseudogene		na	ENSG00000272480.1	OR13Z3P	unprocessed_pseudogene	0	NA	NA	NA	NA	NA	NA	NA	NA
AC133561.2	unprocessed_pseudogene		na	ENSG00000259990.2	RP11-598D12.1	unprocessed_pseudogene	0	NA	NA	NA	NA	NA	NA	NA	NA
MTCO1P10	unprocessed_pseudogene		na	ENSG00000236692.2	RP11-1217F2.9	unprocessed_pseudogene	0	NA	NA	NA	NA	NA	NA	NA	NA
NCAPGP2	unprocessed_pseudogene		na	ENSG00000259749.1	CTD-2022H16.2	unprocessed_pseudogene	0.348578	-1.42704	NA	-1.54183	NA	-2.67124	NA	0.114794	NA
OR4C7P	unprocessed_pseudogene		na	ENSG00000255312.1	OR4C7P	unprocessed_pseudogene	0	NA	NA	NA	NA	NA	NA	NA	NA
FAM90A13P	unprocessed_pseudogene		na	ENSG00000223885.4	FAM90A13	unprocessed_pseudogene	0	NA	NA	NA	NA	NA	NA	NA	NA
OR9I2P	unprocessed_pseudogene		na	ENSG00000186508.4	OR9I2P	unprocessed_pseudogene	0	NA	NA	NA	NA	NA	NA	NA	NA
OR51F4P	unprocessed_pseudogene		na	ENSG00000273051.1	OR51F4P	unprocessed_pseudogene	0	NA	NA	NA	NA	NA	NA	NA	NA
IFNWP5	unprocessed_pseudogene		na	ENSG00000232138.1	RP11-380P16.2	unprocessed_pseudogene	0	NA	NA	NA	NA	NA	NA	NA	NA
AC091304.8	unprocessed_pseudogene		na	ENSG00000276928.1	RP11-483E23.9	unprocessed_pseudogene	0	NA	NA	NA	NA	NA	NA	NA	NA
OR5AL2P	unprocessed_pseudogene		na	ENSG00000255466.1	OR5AL2P	unprocessed_pseudogene	0	NA	NA	NA	NA	NA	NA	NA	NA
OR7E128P	unprocessed_pseudogene		na	ENSG00000228915.3	OR7E128P	unprocessed_pseudogene	0.350498	0.0615247	NA	-0.0533223	NA	3.42941	NA	0	NA
MTND2P17	unprocessed_pseudogene		na	ENSG00000258239.1	RP11-579C11.2	unprocessed_pseudogene	0	NA	NA	NA	NA	NA	NA	NA	NA
OR5E1P	unprocessed_pseudogene		na	ENSG00000170688.4	OR5E1P	unprocessed_pseudogene	0.0539824	0.0615029	NA	0.908461	NA	-0.220943	NA	-0.846958	NA
DEFA9P	unprocessed_pseudogene		na	ENSG00000233238.1	DEFA9P	unprocessed_pseudogene	0	NA	NA	NA	NA	NA	NA	NA	NA
HSD17B1P1	unprocessed_pseudogene		na	ENSG00000108785.7	HSD17B1P1	unprocessed_pseudogene	6.67132	0.343225	0.713893	0.465964	0.614741	0.553728	0.562637	-0.12274	0.913195
NDUFA5P12	unprocessed_pseudogene		na	ENSG00000248531.3	RP11-1134I14.3	unprocessed_pseudogene	0.0479522	0.0615029	NA	-0.0533222	NA	0.740841	NA	0	NA
AL162431.2	unprocessed_pseudogene		na	ENSG00000251520.1	RP11-46A10.6	unprocessed_pseudogene	1.2245	2.21888	0.365458	3.03578	0.195428	2.21345	0.41283	-0.816895	0.74249
AL512310.4	unprocessed_pseudogene		na	ENSG00000257493.1	RP11-536C10.20	unprocessed_pseudogene	0	NA	NA	NA	NA	NA	NA	NA	NA
AC095038.2	unprocessed_pseudogene		na	ENSG00000277174.1	RP11-10F11.3	unprocessed_pseudogene	0	NA	NA	NA	NA	NA	NA	NA	NA
AC004381.3	unprocessed_pseudogene		na	ENSG00000283399.1	AC004381.8	unprocessed_pseudogene	0.385423	0.0614782	NA	-1.01511	NA	-0.220944	NA	1.07659	NA
NF1P12	unprocessed_pseudogene		na	ENSG00000258360.1	RP11-266O15.3	unprocessed_pseudogene	0	NA	NA	NA	NA	NA	NA	NA	NA
MTCYBP8	unprocessed_pseudogene		na	ENSG00000233550.1	AC068137.11	unprocessed_pseudogene	0	NA	NA	NA	NA	NA	NA	NA	NA
AC008687.5	unprocessed_pseudogene		na	ENSG00000268669.1	CTB-60B18.17	unprocessed_pseudogene	0	NA	NA	NA	NA	NA	NA	NA	NA
BX119927.1	unprocessed_pseudogene		na	ENSG00000283178.1	AL590763.16	unprocessed_pseudogene	7.44343	0.0614941	0.990067	7.76679	1.52e-08	2.63106	0.161703	-7.70529	2.27e-08
OR7E39P	unprocessed_pseudogene		na	ENSG00000273252.1	OR7E39P	unprocessed_pseudogene	0.603839	0.0615087	NA	0.908469	0.861156	4.07941	NA	-0.84696	NA
AL109933.3	unprocessed_pseudogene		na	ENSG00000274903.1	RP1-81D8.6	unprocessed_pseudogene	0	NA	NA	NA	NA	NA	NA	NA	NA
NTF6G	unprocessed_pseudogene		na	ENSG00000267099.1	NTF6G	unprocessed_pseudogene	0	NA	NA	NA	NA	NA	NA	NA	NA
na	na	na	na	ENSG00000260595.1	OR4C49P	unprocessed_pseudogene	0	NA	NA	NA	NA	NA	NA	NA	NA
AC006511.1	unprocessed_pseudogene		na	ENSG00000240739.1	RP11-69M1.1	unprocessed_pseudogene	2.21584	-2.99731	0.0913957	-0.219776	0.903292	-0.0478699	0.978374	-2.77753	0.134088
AC027644.1	unprocessed_pseudogene		na	ENSG00000232546.1	RP11-458F8.1	unprocessed_pseudogene	22.2179	0.000388827	0.999341	-0.240618	0.668432	-0.437121	0.426298	0.241007	0.674471
na	na	na	na	ENSG00000237122.3	FAM90A19	unprocessed_pseudogene	0	NA	NA	NA	NA	NA	NA	NA	NA
AL356583.3	unprocessed_pseudogene		na	ENSG00000230813.1	RP11-690C23.5	unprocessed_pseudogene	0	NA	NA	NA	NA	NA	NA	NA	NA
OR7E36P	unprocessed_pseudogene		na	ENSG00000205240.4	OR7E36P	unprocessed_pseudogene	0	NA	NA	NA	NA	NA	NA	NA	NA
AP005597.2	unprocessed_pseudogene		na	ENSG00000255110.1	RP11-72M10.8	unprocessed_pseudogene	0	NA	NA	NA	NA	NA	NA	NA	NA
OR11J7P	unprocessed_pseudogene		na	ENSG00000283524.2	OR11J7P	unprocessed_pseudogene	0	NA	NA	NA	NA	NA	NA	NA	NA
AC006987.6	pseudogene unprocessed_pseudogene		na	ENSG00000226975.1	AC006987.6	unprocessed_pseudogene	0	NA	NA	NA	NA	NA	NA	NA	NA
DPY19L1P2	unprocessed_pseudogene		na	ENSG00000231952.3	AC018648.5	unprocessed_pseudogene	33.2514	1.34317	0.000329608	0.654053	0.126355	1.07352	0.00666949	0.689117	0.0700681
OR6E1P	unprocessed_pseudogene		na	ENSG00000235213.1	OR6E1P	unprocessed_pseudogene	0.0479522	0.0615029	NA	-0.0533222	NA	0.740841	NA	0	NA
OR4A2P	unprocessed_pseudogene		na	ENSG00000227547.3	OR4A2P	unprocessed_pseudogene	0	NA	NA	NA	NA	NA	NA	NA	NA
OFD1P7Y	unprocessed_pseudogene		na	ENSG00000238088.1	OFDYP6	unprocessed_pseudogene	0	NA	NA	NA	NA	NA	NA	NA	NA
AC128714.1	unprocessed_pseudogene		na	ENSG00000283625.1	RP11-433C9.3	unprocessed_pseudogene	0.106479	-0.900267	NA	-1.01511	NA	-1.18273	NA	0	NA
AIG1P1	unprocessed_pseudogene		na	ENSG00000249089.1	CTD-2360A17.2	unprocessed_pseudogene	0	NA	NA	NA	NA	NA	NA	NA	NA
AC098799.3	unprocessed_pseudogene		na	ENSG00000250642.3	RP11-642E20.5	unprocessed_pseudogene	0.0516706	0.0615029	NA	-0.0533222	NA	-0.220943	NA	0	NA
CDY14P	unprocessed_pseudogene		na	ENSG00000226873.1	AC016752.4	unprocessed_pseudogene	0	NA	NA	NA	NA	NA	NA	NA	NA
OR4N1P	unprocessed_pseudogene		na	ENSG00000258564.2	OR4N1P	unprocessed_pseudogene	0	NA	NA	NA	NA	NA	NA	NA	NA
AL135929.2	unprocessed_pseudogene		na	ENSG00000236731.1	RP4-801G22.2	unprocessed_pseudogene	0.158382	-0.900255	NA	-1.01511	NA	-1.18273	NA	0	NA
UGT2B27P	unprocessed_pseudogene		na	ENSG00000251685.3	RP11-813N20.1	unprocessed_pseudogene	0.060051	-0.90028	NA	-1.01511	NA	-1.18273	NA	0	NA
AC132479.1	unprocessed_pseudogene		na	ENSG00000224352.1	AC132479.4	unprocessed_pseudogene	0	NA	NA	NA	NA	NA	NA	NA	NA
DNM1P5	unprocessed_pseudogene		na	ENSG00000278582.1	RP11-1H8.6	unprocessed_pseudogene	0	NA	NA	NA	NA	NA	NA	NA	NA
NCF1C	unprocessed_pseudogene		na	ENSG00000165178.9	NCF1C	unprocessed_pseudogene	1.01379	-3.37082	0.179103	0.539959	0.845836	-3.65326	0.170699	-3.91078	0.115312
AC091304.5	unprocessed_pseudogene		na	ENSG00000274532.1	RP11-483E23.10	unprocessed_pseudogene	0	NA	NA	NA	NA	NA	NA	NA	NA
na	na	na	na	ENSG00000282995.1	FRG1EP	unprocessed_pseudogene	0.110561	0.0615162	NA	0.908461	NA	-0.220943	NA	-0.846945	NA
TRIM43CP	unprocessed_pseudogene		na	ENSG00000144188.9	AC018892.4	unprocessed_pseudogene	0	NA	NA	NA	NA	NA	NA	NA	NA
KRTAP9-12P	unprocessed_pseudogene		na	ENSG00000248807.1	AC006070.11	unprocessed_pseudogene	0	NA	NA	NA	NA	NA	NA	NA	NA
AC006023.2	unprocessed_pseudogene		na	ENSG00000273444.1	RP5-1147A1.2	unprocessed_pseudogene	1.95457	1.0359	0.605294	2.66384	0.105393	1.10044	0.619688	-1.62794	0.279715
AP004607.7	unprocessed_pseudogene		na	ENSG00000255305.1	RP11-529A4.7	unprocessed_pseudogene	0	NA	NA	NA	NA	NA	NA	NA	NA
ABCF2P2	unprocessed_pseudogene		na	ENSG00000228769.1	RP4-635O5.1	unprocessed_pseudogene	0	NA	NA	NA	NA	NA	NA	NA	NA
AC023141.7	unprocessed_pseudogene		na	ENSG00000231484.1	RP11-548K12.12	unprocessed_pseudogene	0.160335	1.02322	NA	-0.0533222	NA	-0.220943	NA	1.07654	NA
na	na	na	na	ENSG00000282894.1	DUX4L33	unprocessed_pseudogene	0	NA	NA	NA	NA	NA	NA	NA	NA
AC133552.4	unprocessed_pseudogene		na	ENSG00000263326.1	RP11-266L9.6	unprocessed_pseudogene	0.399705	0.0615317	NA	0.908466	NA	2.19226	NA	-0.846935	NA
AL356102.1	unprocessed_pseudogene		na	ENSG00000276586.1	RP11-490P13.2	unprocessed_pseudogene	0	NA	NA	NA	NA	NA	NA	NA	NA
AC053481.3	unprocessed_pseudogene		na	ENSG00000266365.1	RPL36AP47	unprocessed_pseudogene	0.232198	1.02324	NA	0.908464	NA	-0.220943	NA	0.114777	NA
CEACAMP9	unprocessed_pseudogene		na	ENSG00000230529.1	CEACAMP9	unprocessed_pseudogene	0	NA	NA	NA	NA	NA	NA	NA	NA
AC231532.1	unprocessed_pseudogene		na	ENSG00000225957.1	CTD-2267G17.2	unprocessed_pseudogene	0	NA	NA	NA	NA	NA	NA	NA	NA
FAM90A10P	pseudogene unprocessed_pseudogene		na	ENSG00000254597.1	FAM90A10	unprocessed_pseudogene	0	NA	NA	NA	NA	NA	NA	NA	NA
RSU1P1	unprocessed_pseudogene		na	ENSG00000230425.1	AL022344.6	unprocessed_pseudogene	0.0516706	0.0615029	NA	-0.0533222	NA	-0.220943	NA	0	NA
AC138701.1	unprocessed_pseudogene		na	ENSG00000215567.5	RP11-79C23.1	unprocessed_pseudogene	0	NA	NA	NA	NA	NA	NA	NA	NA
AL139418.1	unprocessed_pseudogene		na	ENSG00000273844.1	RP4-608O15.4	unprocessed_pseudogene	0	NA	NA	NA	NA	NA	NA	NA	NA
OR7E21P	unprocessed_pseudogene		na	ENSG00000251178.1	OR7E21P	unprocessed_pseudogene	0	NA	NA	NA	NA	NA	NA	NA	NA
AL445193.1	unprocessed_pseudogene		na	ENSG00000230546.1	RP11-393I23.3	unprocessed_pseudogene	0	NA	NA	NA	NA	NA	NA	NA	NA
AC084121.2	unprocessed_pseudogene		na	ENSG00000284655.1	AC084121.18	unprocessed_pseudogene	5.65469	-1.88887	0.0346402	0.398269	0.648011	-2.39586	0.0112282	-2.28714	0.00866791
AF003529.1	unprocessed_pseudogene		na	ENSG00000232068.1	AF003529.2	unprocessed_pseudogene	0.106479	-0.900267	NA	-1.01511	NA	-1.18273	NA	0	NA
AL671277.1	unprocessed_pseudogene		na	ENSG00000227766.1	HCG4P5	unprocessed_pseudogene	4.10041	0.205457	0.878823	-0.422203	0.764575	-0.241995	0.879046	0.62766	0.639212
MTCO2P21	unprocessed_pseudogene		na	ENSG00000236689.1	RP5-837O21.3	unprocessed_pseudogene	0	NA	NA	NA	NA	NA	NA	NA	NA
PRAMEF32P	unprocessed_pseudogene		na	ENSG00000231219.1	RP11-219C24.8	unprocessed_pseudogene	0	NA	NA	NA	NA	NA	NA	NA	NA
HLA-T	unprocessed_pseudogene		na	ENSG00000231130.1	HLA-T	unprocessed_pseudogene	0.926699	-3.79893	0.075133	-3.91375	0.0697055	-4.08137	0.0679163	0	1
AF228730.6	unprocessed_pseudogene		na	ENSG00000284728.1	AF228730.16	unprocessed_pseudogene	2.19036	-3.53662	0.0405412	-0.580598	0.711213	-2.3442	0.141673	-2.95602	0.108254
AL138693.1	unprocessed_pseudogene		na	ENSG00000277358.1	RP11-321C24.4	unprocessed_pseudogene	0	NA	NA	NA	NA	NA	NA	NA	NA
GSTA8P	unprocessed_pseudogene		na	ENSG00000220377.1	RP1-152L7.3	unprocessed_pseudogene	0.173445	0.0615293	NA	1.85191	NA	-0.220943	NA	-1.79038	NA
OR51J1	unprocessed_pseudogene		na	ENSG00000184321.1	OR51J1	unprocessed_pseudogene	0.97199	0.0615039	0.99104	4.90027	0.178201	-0.220944	0.96547	-4.83877	0.188225
OR4A46P	unprocessed_pseudogene		na	ENSG00000255304.1	OR4A46P	unprocessed_pseudogene	0.0539824	0.0615029	NA	0.908461	NA	-0.220943	NA	-0.846958	NA
TRIM51GP	protein_coding	ENSP00000497050.1	na	ENSG00000220948.4	RP11-56P9.2	unprocessed_pseudogene	0	NA	NA	NA	NA	NA	NA	NA	NA
AL356432.2	unprocessed_pseudogene		na	ENSG00000219699.2	RP11-325O24.2	unprocessed_pseudogene	0.510663	-1.80556	NA	1.27726	NA	-1.12621	NA	-3.08282	NA
KRTAP4-17P	unprocessed_pseudogene		na	ENSG00000251439.1	AC006070.12	unprocessed_pseudogene	0.060051	-0.90028	NA	-1.01511	NA	-1.18273	NA	0	NA
OR7E129P	unprocessed_pseudogene		na	ENSG00000180770.3	OR7E129P	unprocessed_pseudogene	0	NA	NA	NA	NA	NA	NA	NA	NA
AL356583.1	unprocessed_pseudogene		na	ENSG00000227728.2	RP11-690C23.4	unprocessed_pseudogene	0.120611	1.02321	NA	0.908461	NA	-0.220943	NA	0.114745	NA
FAM86KP	unprocessed_pseudogene		na	ENSG00000163612.10	FAM86KP	unprocessed_pseudogene	2.75801	0.229973	0.882847	-0.539437	0.744943	0.14809	0.940911	0.769411	0.624168
MTND1P4	unprocessed_pseudogene		na	ENSG00000230764.1	RP11-1217F2.6	unprocessed_pseudogene	0	NA	NA	NA	NA	NA	NA	NA	NA
AC091167.3	unprocessed_pseudogene		na	ENSG00000270322.1	RP11-697E2.10	unprocessed_pseudogene	0	NA	NA	NA	NA	NA	NA	NA	NA
AC008543.2	unprocessed_pseudogene		na	ENSG00000220949.2	CTC-499B15.1	unprocessed_pseudogene	0.0479522	0.0615029	NA	-0.0533222	NA	0.740841	NA	0	NA
CLUHP1	unprocessed_pseudogene		na	ENSG00000238191.3	AC068704.2	unprocessed_pseudogene	0	NA	NA	NA	NA	NA	NA	NA	NA
MTND2P4	unprocessed_pseudogene		na	ENSG00000230252.1	RP11-3N2.6	unprocessed_pseudogene	0	NA	NA	NA	NA	NA	NA	NA	NA
DUXAP3	unprocessed_pseudogene		na	ENSG00000270552.1	DUXAP3	unprocessed_pseudogene	0	NA	NA	NA	NA	NA	NA	NA	NA
AC012488.1	unprocessed_pseudogene		na	ENSG00000276828.1	RP11-88L20.1	unprocessed_pseudogene	0.482432	3.73325	NA	-0.0533226	NA	0.740846	NA	3.78658	NA
TEX28P2	unprocessed_pseudogene		na	ENSG00000277008.1	TEX28P2	unprocessed_pseudogene	0	NA	NA	NA	NA	NA	NA	NA	NA
USP9YP26	unprocessed_pseudogene		na	ENSG00000234744.1	AC007965.9	unprocessed_pseudogene	0	NA	NA	NA	NA	NA	NA	NA	NA
AC064862.1	unprocessed_pseudogene		na	ENSG00000230796.1	RP11-368M16.9	unprocessed_pseudogene	0	NA	NA	NA	NA	NA	NA	NA	NA
GAPDHP76	unprocessed_pseudogene		na	ENSG00000249840.2	AC020947.2	unprocessed_pseudogene	2.19235	0.0659474	0.986233	1.40061	0.334887	0.758821	0.673153	-1.33466	0.366845
DUX4L16	unprocessed_pseudogene		na	ENSG00000258567.1	DUX4L16	unprocessed_pseudogene	0	NA	NA	NA	NA	NA	NA	NA	NA
DUX4L6	unprocessed_pseudogene		na	ENSG00000281058.1	DUX4L6	unprocessed_pseudogene	0	NA	NA	NA	NA	NA	NA	NA	NA
AC023141.8	unprocessed_pseudogene		na	ENSG00000232161.1	RP11-548K12.7	unprocessed_pseudogene	0	NA	NA	NA	NA	NA	NA	NA	NA
MTND2P40	unprocessed_pseudogene		na	ENSG00000236483.1	CTD-3105H18.8	unprocessed_pseudogene	0.789074	0.0614856	0.990067	1.40568	0.663429	-0.220945	NA	-1.3442	0.684763
AC114786.3	unprocessed_pseudogene		na	ENSG00000251691.2	RP11-618I10.4	unprocessed_pseudogene	0.0627262	0.0615029	NA	-0.0533222	NA	-0.220943	NA	0	NA
AC211476.1	unprocessed_pseudogene		na	ENSG00000205584.6	AC005488.11	unprocessed_pseudogene	0	NA	NA	NA	NA	NA	NA	NA	NA
GGTLC5P	unprocessed_pseudogene		na	ENSG00000276160.1	GGTLC5P	unprocessed_pseudogene	0.0560692	1.02319	NA	-0.0533222	NA	-0.220943	NA	1.07651	NA
AC021146.1	unprocessed_pseudogene		na	ENSG00000198277.6	RP11-468N14.09	unprocessed_pseudogene	0	NA	NA	NA	NA	NA	NA	NA	NA
RPL12P13	unprocessed_pseudogene		na	ENSG00000172746.6	RP11-344H11.4	unprocessed_pseudogene	0.617739	-1.80408	NA	-0.95711	0.78085	0.731158	NA	-0.846968	NA
CEACAMP6	unprocessed_pseudogene		na	ENSG00000238092.1	CEACAMP6	unprocessed_pseudogene	0	NA	NA	NA	NA	NA	NA	NA	NA
OR7A19P	unprocessed_pseudogene		na	ENSG00000272963.1	OR7A19P	unprocessed_pseudogene	8.19248	0.502714	0.466285	-0.731762	0.334926	-0.830478	0.288663	1.23448	0.0695511
AL161935.2	unprocessed_pseudogene		na	ENSG00000231855.1	GLUDP5	unprocessed_pseudogene	0.0479522	0.0615029	NA	-0.0533222	NA	0.740841	NA	0	NA
RBMY2JP	unprocessed_pseudogene		na	ENSG00000227204.1	AC016749.1	unprocessed_pseudogene	0	NA	NA	NA	NA	NA	NA	NA	NA
na	na	na	na	ENSG00000275328.1	RP11-730B22.4	unprocessed_pseudogene	0.048834	0.0615029	NA	-0.0533222	NA	-0.220943	NA	0	NA
NBPF21P	unprocessed_pseudogene		na	ENSG00000231382.1	AC098648.2	unprocessed_pseudogene	0.0486014	0.0615029	NA	-0.0533222	NA	-0.220943	NA	0	NA
OR5AK1P	unprocessed_pseudogene		na	ENSG00000255083.2	OR5AK1P	unprocessed_pseudogene	0	NA	NA	NA	NA	NA	NA	NA	NA
OR1AA1P	unprocessed_pseudogene		na	ENSG00000234288.2	OR1AA1P	unprocessed_pseudogene	0.149085	0.0615279	NA	-0.0533222	NA	1.58625	NA	0	NA
MAGEA7P	unprocessed_pseudogene		na	ENSG00000224732.1	RP5-1014O16.6	unprocessed_pseudogene	0	NA	NA	NA	NA	NA	NA	NA	NA
FAM197Y1	unprocessed_pseudogene		na	ENSG00000224336.2	FAM197Y1	unprocessed_pseudogene	0	NA	NA	NA	NA	NA	NA	NA	NA
AF117829.2	unprocessed_pseudogene		na	ENSG00000275103.1	SCb-64M4.1	unprocessed_pseudogene	0	NA	NA	NA	NA	NA	NA	NA	NA
AC005066.1	unprocessed_pseudogene		na	ENSG00000273978.1	CTB-118P15.3	unprocessed_pseudogene	0.062873	1.02319	NA	-0.0533222	NA	-0.220943	NA	1.07651	NA
OR7E12P	unprocessed_pseudogene		na	ENSG00000189398.5	OR7E12P	unprocessed_pseudogene	0.719723	0.0472607	0.990552	-0.0147852	0.995768	-1.10071	NA	0.0620459	0.996328
CASP1P2	unprocessed_pseudogene		na	ENSG00000254750.1	RP11-886D15.2	unprocessed_pseudogene	0	NA	NA	NA	NA	NA	NA	NA	NA
PPP1R26P3	unprocessed_pseudogene		na	ENSG00000275060.1	PPP1R26P3	unprocessed_pseudogene	0	NA	NA	NA	NA	NA	NA	NA	NA
MTCO1P35	unprocessed_pseudogene		na	ENSG00000250630.1	RP11-52L11.4	unprocessed_pseudogene	0.26058	1.02324	NA	-0.0533224	NA	-0.220943	NA	1.07657	NA
AC099654.6	unprocessed_pseudogene		na	ENSG00000284098.1	RP11-1217F2.25	unprocessed_pseudogene	0	NA	NA	NA	NA	NA	NA	NA	NA
HLA-N	unprocessed_pseudogene		na	ENSG00000224372.1	HLA-N	unprocessed_pseudogene	0	NA	NA	NA	NA	NA	NA	NA	NA
AC245028.3	unprocessed_pseudogene		na	ENSG00000274381.1	LL22NC03-84E4.13	unprocessed_pseudogene	0	NA	NA	NA	NA	NA	NA	NA	NA
AC108740.1	unprocessed_pseudogene		na	ENSG00000242586.1	RP11-481N16.1	unprocessed_pseudogene	0	NA	NA	NA	NA	NA	NA	NA	NA
na	na	na	na	ENSG00000278416.1	PMS2L2	unprocessed_pseudogene	0.782353	1.911	0.511835	3.09971	0.238818	0.740849	NA	-1.18871	0.690134
ZNF734P	unprocessed_pseudogene		na	ENSG00000197990.6	RP5-1193P9.1	unprocessed_pseudogene	0	NA	NA	NA	NA	NA	NA	NA	NA
GGTLC4P	unprocessed_pseudogene		na	ENSG00000230712.2	AP000354.4	unprocessed_pseudogene	0.0588907	0.0615029	NA	0.908461	NA	-0.220943	NA	-0.846958	NA
AC061975.5	unprocessed_pseudogene		na	ENSG00000266306.1	CTD-2008P7.6	unprocessed_pseudogene	2.33624	-1.5244	0.337282	-0.90073	0.575521	-0.785759	0.650823	-0.623667	0.76028
RBMY2GP	unprocessed_pseudogene		na	ENSG00000223744.1	AC006335.13	unprocessed_pseudogene	0	NA	NA	NA	NA	NA	NA	NA	NA
AL160237.2	unprocessed_pseudogene		na	ENSG00000258887.3	RP11-388E23.3	unprocessed_pseudogene	0.443667	1.00237	NA	-0.0533227	NA	1.26103	NA	1.0557	NA
AC103563.5	unprocessed_pseudogene		na	ENSG00000233105.1	AC103563.4	unprocessed_pseudogene	0	NA	NA	NA	NA	NA	NA	NA	NA
AL359741.1	unprocessed_pseudogene		na	ENSG00000277227.1	RP11-161P17.2	unprocessed_pseudogene	0	NA	NA	NA	NA	NA	NA	NA	NA
MTND1P12	pseudogene processed_pseudogene		na	ENSG00000225433.3	RP11-295P22.5	unprocessed_pseudogene	0	NA	NA	NA	NA	NA	NA	NA	NA
AC005828.6	unprocessed_pseudogene		na	ENSG00000271749.1	RP11-269G24.7	unprocessed_pseudogene	7.70342	2.48032	0.000301918	-0.64014	0.554457	1.09038	0.201593	3.12046	3.48e-05
AC073349.3	unprocessed_pseudogene		na	ENSG00000277206.1	RP11-797H7.6	unprocessed_pseudogene	0	NA	NA	NA	NA	NA	NA	NA	NA
NBPF18P	unprocessed_pseudogene		na	ENSG00000240667.1	AL450992.6	unprocessed_pseudogene	0	NA	NA	NA	NA	NA	NA	NA	NA
na	na	na	na	ENSG00000283659.1	RP4-614C10.4	unprocessed_pseudogene	0	NA	NA	NA	NA	NA	NA	NA	NA
AC245028.2	unprocessed_pseudogene		na	ENSG00000237127.1	LL22NC03-84E4.8	unprocessed_pseudogene	0	NA	NA	NA	NA	NA	NA	NA	NA
ANKRD26P2	unprocessed_pseudogene		na	ENSG00000235550.1	RP11-7B3.4	unprocessed_pseudogene	0.0578778	-0.90028	NA	-1.01511	NA	-1.18273	NA	0	NA
AC097493.3	unprocessed_pseudogene		na	ENSG00000284648.1	RP11-264E23.3	unprocessed_pseudogene	93.2989	0.754639	0.000346395	1.22842	6.3e-10	-1.23311	4.25e-07	-0.473781	0.0211711
AL663061.1	unprocessed_pseudogene		na	ENSG00000256851.1	XXbac-BPG16N22.5	unprocessed_pseudogene	0	NA	NA	NA	NA	NA	NA	NA	NA
AC090971.3	unprocessed_pseudogene		na	ENSG00000259556.2	RP11-56B16.2	unprocessed_pseudogene	76.1432	0.212122	0.423241	0.0322565	0.930513	0.14748	0.636367	0.179866	0.528602
CYP4A43P	unprocessed_pseudogene		na	ENSG00000261196.1	RP11-346M5.5	unprocessed_pseudogene	0.0539824	0.0615029	NA	0.908461	NA	-0.220943	NA	-0.846958	NA
GTF2IP14	unprocessed_pseudogene		na	ENSG00000226002.1	RP11-460N20.5	unprocessed_pseudogene	12.4936	-0.372772	0.613323	0.414095	0.557178	0.643434	0.346713	-0.786867	0.242764
AC021146.5	unprocessed_pseudogene		na	ENSG00000249735.1	RP11-468N14.12	unprocessed_pseudogene	0	NA	NA	NA	NA	NA	NA	NA	NA
AC091390.2	unprocessed_pseudogene		na	ENSG00000239486.1	RP11-163E9.1	unprocessed_pseudogene	0.0578778	-0.90028	NA	-1.01511	NA	-1.18273	NA	0	NA
PMS2P12	unprocessed_pseudogene		na	ENSG00000228546.2	CTA-313A17.3	unprocessed_pseudogene	0.910387	1.9772	0.461317	0.863164	0.796736	2.46452	0.380784	1.11403	0.708596
BRD9P2	transcribed_unprocessed_pseudogene		na	ENSG00000249908.2	CTD-2589H19.4	unprocessed_pseudogene	0.549462	-0.579624	NA	-1.55485	0.68585	-0.849498	NA	0.975223	NA
ENPP7P7	unprocessed_pseudogene		na	ENSG00000273819.1	RP11-119D9.5	unprocessed_pseudogene	5.50798	-0.947235	0.278418	-0.604538	0.506985	-1.86254	0.04685	-0.342697	0.760779
AC010547.6	unprocessed_pseudogene		na	ENSG00000262120.1	RP11-510M2.7	unprocessed_pseudogene	0.179107	-2.39799	NA	-2.51283	NA	-2.68045	NA	0	NA
TUBB8P6	unprocessed_pseudogene		na	ENSG00000224625.2	TUBB8P6	unprocessed_pseudogene	0.315636	-1.79602	NA	-1.91086	NA	-2.07848	NA	0	NA
CDH12P3	unprocessed_pseudogene		na	ENSG00000253492.1	CDH12P3	unprocessed_pseudogene	0	NA	NA	NA	NA	NA	NA	NA	NA
AC005297.3	unprocessed_pseudogene		na	ENSG00000237171.1	GS1-466O4.5	unprocessed_pseudogene	0	NA	NA	NA	NA	NA	NA	NA	NA
OR4D8P	unprocessed_pseudogene		na	ENSG00000204989.3	OR4D8P	unprocessed_pseudogene	0	NA	NA	NA	NA	NA	NA	NA	NA
AC063976.3	unprocessed_pseudogene		na	ENSG00000227616.1	AC063976.1	unprocessed_pseudogene	0.211455	-0.900256	NA	-1.01511	NA	-0.220943	NA	0	NA
AC091304.2	unprocessed_pseudogene		na	ENSG00000260159.1	RP11-483E23.4	unprocessed_pseudogene	0.121617	0.0615162	NA	0.908461	NA	-0.220943	NA	-0.846945	NA
OR7E102P	unprocessed_pseudogene		na	ENSG00000168992.4	OR7E102P	unprocessed_pseudogene	0	NA	NA	NA	NA	NA	NA	NA	NA
RPS27P18	unprocessed_pseudogene		na	ENSG00000233135.1	RP11-359B3.1	unprocessed_pseudogene	0.0661063	1.02319	NA	-0.0533222	NA	-0.220943	NA	1.07651	NA
AC097467.4	unprocessed_pseudogene		na	ENSG00000271606.1	RP11-27G13.5	unprocessed_pseudogene	0	NA	NA	NA	NA	NA	NA	NA	NA
AC003072.1	unprocessed_pseudogene		na	ENSG00000250318.1	CTA-963H5.5	unprocessed_pseudogene	6.17357	0.0603456	0.969556	1.1118	0.172712	-0.0684723	0.95458	-1.05146	0.205138
OR10V2P	unprocessed_pseudogene		na	ENSG00000255538.1	OR10V2P	unprocessed_pseudogene	0	NA	NA	NA	NA	NA	NA	NA	NA
KRT43P	unprocessed_pseudogene		na	ENSG00000236473.1	AC019349.4	unprocessed_pseudogene	0	NA	NA	NA	NA	NA	NA	NA	NA
ART2BP	unprocessed_pseudogene		na	ENSG00000237408.1	AP005019.3	unprocessed_pseudogene	0.060051	-0.90028	NA	-1.01511	NA	-1.18273	NA	0	NA
OR51A6P	unprocessed_pseudogene		na	ENSG00000197023.6	OR51A6P	unprocessed_pseudogene	0	NA	NA	NA	NA	NA	NA	NA	NA
AC241585.3	unprocessed_pseudogene		na	ENSG00000283752.1	CH17-195P21.1	unprocessed_pseudogene	0	NA	NA	NA	NA	NA	NA	NA	NA
VN1R79P	unprocessed_pseudogene		na	ENSG00000269885.1	VN1R79P	unprocessed_pseudogene	0	NA	NA	NA	NA	NA	NA	NA	NA
AC130364.2	unprocessed_pseudogene		na	ENSG00000255268.2	RP11-707M1.9	unprocessed_pseudogene	0	NA	NA	NA	NA	NA	NA	NA	NA
AC243829.3	unprocessed_pseudogene		na	ENSG00000276755.1	RP11-893G17.4	unprocessed_pseudogene	0	NA	NA	NA	NA	NA	NA	NA	NA
OR4F8P	unprocessed_pseudogene		na	ENSG00000266971.1	OR4F8P	unprocessed_pseudogene	0	NA	NA	NA	NA	NA	NA	NA	NA
CHEK2P4	unprocessed_pseudogene		na	ENSG00000235969.1	KB-67B5.11	unprocessed_pseudogene	0	NA	NA	NA	NA	NA	NA	NA	NA
OR7E18P	unprocessed_pseudogene		na	ENSG00000180926.6	OR7E18P	unprocessed_pseudogene	0	NA	NA	NA	NA	NA	NA	NA	NA
UGT1A2P	unprocessed_pseudogene		na	ENSG00000228445.1	UGT1A2P	unprocessed_pseudogene	0	NA	NA	NA	NA	NA	NA	NA	NA
USP9YP35	unprocessed_pseudogene		na	ENSG00000237467.1	AC023274.1	unprocessed_pseudogene	0	NA	NA	NA	NA	NA	NA	NA	NA
AL138880.2	unprocessed_pseudogene		na	ENSG00000276156.1	RP11-491H9.4	unprocessed_pseudogene	0.0556639	0.0615029	NA	-0.0533222	NA	-0.220943	NA	0	NA
AC036111.1	unprocessed_pseudogene		na	ENSG00000254547.1	RP11-738O11.13	unprocessed_pseudogene	0	NA	NA	NA	NA	NA	NA	NA	NA
AL353149.1	unprocessed_pseudogene		na	ENSG00000275015.1	RP11-129G17.2	unprocessed_pseudogene	0.471271	1.02327	NA	-0.0533227	NA	2.956	NA	1.07659	NA
COMMD4P2	unprocessed_pseudogene		na	ENSG00000214702.6	RP11-247C2.1	unprocessed_pseudogene	0.0539824	0.0615029	NA	0.908461	NA	-0.220943	NA	-0.846958	NA
AC103563.3	unprocessed_pseudogene		na	ENSG00000231331.1	AC103563.2	unprocessed_pseudogene	0	NA	NA	NA	NA	NA	NA	NA	NA
AC024257.2	unprocessed_pseudogene		na	ENSG00000258273.1	RP11-370I10.4	unprocessed_pseudogene	0.0560692	1.02319	NA	-0.0533222	NA	-0.220943	NA	1.07651	NA
DUX4L15	unprocessed_pseudogene		na	ENSG00000278641.1	DUX4L15	unprocessed_pseudogene	0	NA	NA	NA	NA	NA	NA	NA	NA
ZACNP1	unprocessed_pseudogene		na	ENSG00000278589.1	AC005510.3	unprocessed_pseudogene	0	NA	NA	NA	NA	NA	NA	NA	NA
NLRP3P1	unprocessed_pseudogene		na	ENSG00000277883.1	RP6-191P20.5	unprocessed_pseudogene	31.8381	-4.35305	4.19e-20	-3.80929	1.19e-20	-2.41161	9.99e-14	-0.543758	0.457504
AL162373.1	unprocessed_pseudogene		na	ENSG00000278580.1	RP11-272M24.2	unprocessed_pseudogene	0	NA	NA	NA	NA	NA	NA	NA	NA
H2BC2P	unprocessed_pseudogene		na	ENSG00000178762.4	HIST1H2BPS1	unprocessed_pseudogene	0	NA	NA	NA	NA	NA	NA	NA	NA
CFTRP1	unprocessed_pseudogene		na	ENSG00000228593.1	RP4-760C5.4	unprocessed_pseudogene	0	NA	NA	NA	NA	NA	NA	NA	NA
AL451054.3	unprocessed_pseudogene		na	ENSG00000278180.1	FAM166AP5	unprocessed_pseudogene	0	NA	NA	NA	NA	NA	NA	NA	NA
HSFY6P	unprocessed_pseudogene		na	ENSG00000224169.1	AC016752.2	unprocessed_pseudogene	0	NA	NA	NA	NA	NA	NA	NA	NA
AL109809.3	unprocessed_pseudogene		na	ENSG00000236550.1	RP4-673D20.5	unprocessed_pseudogene	0	NA	NA	NA	NA	NA	NA	NA	NA
AC091812.1	unprocessed_pseudogene		na	ENSG00000231317.1	RP11-310H4.6	unprocessed_pseudogene	0.271235	0.061467	NA	-0.0533225	NA	-0.220944	NA	0.114789	NA
RFPL4AP6	unprocessed_pseudogene		na	ENSG00000278292.1	RFPL4AP6	unprocessed_pseudogene	0.217018	0.0615426	NA	0.908461	NA	0.740841	NA	-0.846919	NA
CDRT15P13	unprocessed_pseudogene		na	ENSG00000258781.2	RP11-496I2.4	unprocessed_pseudogene	0	NA	NA	NA	NA	NA	NA	NA	NA
AC244097.1	unprocessed_pseudogene		na	ENSG00000277009.1	CH17-128G5.1	unprocessed_pseudogene	0	NA	NA	NA	NA	NA	NA	NA	NA
FMO7P	unprocessed_pseudogene		na	ENSG00000230231.1	FMO7P	unprocessed_pseudogene	0.392015	1.02326	NA	2.80997	NA	-0.220945	NA	-1.7867	NA
OOSP1P2	unprocessed_pseudogene		na	ENSG00000263749.2	RP11-227G15.5	unprocessed_pseudogene	0.773057	3.21681	0.176962	2.39547	0.366896	1.64528	NA	0.821341	0.764611
OR10R1P	unprocessed_pseudogene		na	ENSG00000227445.1	OR10R1P	unprocessed_pseudogene	0	NA	NA	NA	NA	NA	NA	NA	NA
OR7E93P	unprocessed_pseudogene		na	ENSG00000228963.3	OR7E93P	unprocessed_pseudogene	0	NA	NA	NA	NA	NA	NA	NA	NA
AC140658.3	unprocessed_pseudogene		na	ENSG00000260525.1	RP11-812E19.10	unprocessed_pseudogene	0	NA	NA	NA	NA	NA	NA	NA	NA
AC068867.1	unprocessed_pseudogene		na	ENSG00000259217.2	RP11-702M1.2	unprocessed_pseudogene	0.0448702	0.0615029	NA	-0.0533222	NA	-0.220943	NA	0	NA
na	na	na	na	ENSG00000247732.2	RP11-404K5.1	unprocessed_pseudogene	0.339334	-0.823541	NA	0.000848025	NA	-2.06775	NA	-0.824389	NA
AC007326.3	unprocessed_pseudogene		na	ENSG00000283583.1	AC007326.12	unprocessed_pseudogene	0	NA	NA	NA	NA	NA	NA	NA	NA
ABCD1P4	unprocessed_pseudogene		na	ENSG00000225293.1	ABCD1P4	unprocessed_pseudogene	0	NA	NA	NA	NA	NA	NA	NA	NA
AC016999.2	unprocessed_pseudogene		na	ENSG00000274346.1	RP11-40B20.1	unprocessed_pseudogene	22.4668	0.441099	0.320497	-0.218433	0.688318	-0.242461	0.671853	0.659532	0.135754
AC010141.1	unprocessed_pseudogene		na	ENSG00000228257.1	AC010141.6	unprocessed_pseudogene	0	NA	NA	NA	NA	NA	NA	NA	NA
AC069113.3	unprocessed_pseudogene		na	ENSG00000253615.1	RP11-597M17.2	unprocessed_pseudogene	0	NA	NA	NA	NA	NA	NA	NA	NA
RP11-45D17.1	pseudogene unprocessed_pseudogene		na	ENSG00000239429.1	RP11-45D17.1	unprocessed_pseudogene	0	NA	NA	NA	NA	NA	NA	NA	NA
SEPTIN14P1	unprocessed_pseudogene		na	ENSG00000231523.1	RP11-196D18.5	unprocessed_pseudogene	0	NA	NA	NA	NA	NA	NA	NA	NA
OR5J1P	unprocessed_pseudogene		na	ENSG00000181780.4	OR5J1P	unprocessed_pseudogene	0	NA	NA	NA	NA	NA	NA	NA	NA
HERC2P1	unprocessed_pseudogene		na	ENSG00000261401.1	RP11-578F21.3	unprocessed_pseudogene	0	NA	NA	NA	NA	NA	NA	NA	NA
MTCYBP5	unprocessed_pseudogene		na	ENSG00000234671.1	RP11-1217F2.13	unprocessed_pseudogene	0	NA	NA	NA	NA	NA	NA	NA	NA
AC091951.1	unprocessed_pseudogene		na	ENSG00000205976.4	RP11-404K5.2	unprocessed_pseudogene	8.31474	-3.9628	0.00909112	3.86904	3.09e-07	-4.24524	0.00663391	-7.83184	7.57e-09
FAM35DP	pseudogene unprocessed_pseudogene		na	ENSG00000189014.7	RP11-575L16.1	unprocessed_pseudogene	4.88086	0.262853	0.8103	0.254466	0.827084	0.0641953	0.958869	0.0083877	1
na	na	na	na	ENSG00000223535.4	FAM90A17	unprocessed_pseudogene	0	NA	NA	NA	NA	NA	NA	NA	NA
NUP210P3	unprocessed_pseudogene		na	ENSG00000248916.1	RP13-685P2.4	unprocessed_pseudogene	0	NA	NA	NA	NA	NA	NA	NA	NA
USP9YP30	unprocessed_pseudogene		na	ENSG00000235004.1	AC010682.4	unprocessed_pseudogene	0	NA	NA	NA	NA	NA	NA	NA	NA
AC073913.1	unprocessed_pseudogene		na	ENSG00000256496.1	RP11-955H22.4	unprocessed_pseudogene	0	NA	NA	NA	NA	NA	NA	NA	NA
USP9YP6	unprocessed_pseudogene		na	ENSG00000226116.1	AC009976.3	unprocessed_pseudogene	0	NA	NA	NA	NA	NA	NA	NA	NA
AC007204.1	unprocessed_pseudogene		na	ENSG00000273791.1	CTC-559E9.13	unprocessed_pseudogene	0.124997	1.02321	NA	0.908461	NA	-0.220943	NA	0.114745	NA
OR4K4P	unprocessed_pseudogene		na	ENSG00000258541.1	OR4K4P	unprocessed_pseudogene	0	NA	NA	NA	NA	NA	NA	NA	NA
CDY22P	unprocessed_pseudogene		na	ENSG00000229343.1	AC017005.1	unprocessed_pseudogene	0	NA	NA	NA	NA	NA	NA	NA	NA
na	na	na	na	ENSG00000279788.1	CH507-154B10.3	unprocessed_pseudogene	0	NA	NA	NA	NA	NA	NA	NA	NA
FAM90A5P	unprocessed_pseudogene		na	ENSG00000215373.4	FAM90A5	unprocessed_pseudogene	0	NA	NA	NA	NA	NA	NA	NA	NA
OR11J5P	unprocessed_pseudogene		na	ENSG00000258494.1	OR11J5P	unprocessed_pseudogene	0	NA	NA	NA	NA	NA	NA	NA	NA
AL392088.2	unprocessed_pseudogene		na	ENSG00000283354.1	RP5-964H19.4	unprocessed_pseudogene	0.0560692	1.02319	NA	-0.0533222	NA	-0.220943	NA	1.07651	NA
TRAPPC2P8	unprocessed_pseudogene		na	ENSG00000225895.1	AC024183.2	unprocessed_pseudogene	0	NA	NA	NA	NA	NA	NA	NA	NA
OR7E7P	unprocessed_pseudogene		na	ENSG00000238228.1	OR7E7P	unprocessed_pseudogene	18.9887	0.0995456	0.882493	0.0149917	0.991912	1.1155	0.0237851	0.0845539	0.914484
NCOR1P3	unprocessed_pseudogene		na	ENSG00000233601.1	RP11-368M16.1	unprocessed_pseudogene	0.060051	-0.90028	NA	-1.01511	NA	-1.18273	NA	0	NA
AC244015.2	unprocessed_pseudogene		na	ENSG00000275767.1	CH17-248H7.3	unprocessed_pseudogene	0	NA	NA	NA	NA	NA	NA	NA	NA
OR6C64P	unprocessed_pseudogene		na	ENSG00000234670.1	OR6C64P	unprocessed_pseudogene	0	NA	NA	NA	NA	NA	NA	NA	NA
AC126177.5	unprocessed_pseudogene		na	ENSG00000257951.2	RP11-554D14.4	unprocessed_pseudogene	0.289844	0.061534	NA	3.154	NA	-0.220943	NA	-3.09247	NA
CDRT15P1	unprocessed_pseudogene		na	ENSG00000141028.6	CDRT15P1	unprocessed_pseudogene	0	NA	NA	NA	NA	NA	NA	NA	NA
AC021146.11	unprocessed_pseudogene		na	ENSG00000251529.1	RP11-468N14.5	unprocessed_pseudogene	0.0556639	0.0615029	NA	-0.0533222	NA	-0.220943	NA	0	NA
TBC1D3P7	unprocessed_pseudogene		na	ENSG00000233014.1	AC003958.5	unprocessed_pseudogene	0	NA	NA	NA	NA	NA	NA	NA	NA
USP17L6P	unprocessed_pseudogene		na	ENSG00000205946.1	USP17L6P	unprocessed_pseudogene	0	NA	NA	NA	NA	NA	NA	NA	NA
AC113385.2	unprocessed_pseudogene		na	ENSG00000273957.1	RP11-346J10.3	unprocessed_pseudogene	0	NA	NA	NA	NA	NA	NA	NA	NA
OR8F1P	unprocessed_pseudogene		na	ENSG00000239426.4	OR8F1P	unprocessed_pseudogene	0	NA	NA	NA	NA	NA	NA	NA	NA
ANKRD30BP3	unprocessed_pseudogene		na	ENSG00000230501.1	RP11-432I13.1	unprocessed_pseudogene	0.0560692	1.02319	NA	-0.0533222	NA	-0.220943	NA	1.07651	NA
NBPF2P	unprocessed_pseudogene		na	ENSG00000227001.3	RP11-293F5.2	unprocessed_pseudogene	10.7117	-1.11731	0.136339	0.378909	0.628164	-0.202486	0.830454	-1.49622	0.0381464
AC008723.1	unprocessed_pseudogene		na	ENSG00000250114.1	CTB-95B16.1	unprocessed_pseudogene	0.0577382	0.0615029	NA	0.908461	NA	-0.220943	NA	-0.846958	NA
AC135628.1	unprocessed_pseudogene		na	ENSG00000260109.1	RP11-883G10.1	unprocessed_pseudogene	0.0494622	0.0615029	NA	-0.0533222	NA	0.740841	NA	0	NA
AL662844.1	unprocessed_pseudogene		na	ENSG00000255726.1	XXbac-BPG299F13.15	unprocessed_pseudogene	0.0994839	0.0615162	NA	-0.0533222	NA	0.740841	NA	0	NA
AC021146.6	unprocessed_pseudogene		na	ENSG00000249985.1	RP11-468N14.8	unprocessed_pseudogene	0	NA	NA	NA	NA	NA	NA	NA	NA
CLUHP11	unprocessed_pseudogene		na	ENSG00000278138.2	CLUHP11	unprocessed_pseudogene	0	NA	NA	NA	NA	NA	NA	NA	NA
OR4A10P	unprocessed_pseudogene		na	ENSG00000255493.2	OR4A10P	unprocessed_pseudogene	0	NA	NA	NA	NA	NA	NA	NA	NA
LCN1P2	unprocessed_pseudogene		na	ENSG00000204031.3	LCN1L2	unprocessed_pseudogene	0	NA	NA	NA	NA	NA	NA	NA	NA
USP9YP25	unprocessed_pseudogene		na	ENSG00000224866.1	AC016752.8	unprocessed_pseudogene	0	NA	NA	NA	NA	NA	NA	NA	NA
AC021146.8	unprocessed_pseudogene		na	ENSG00000251236.1	RP11-468N14.1	unprocessed_pseudogene	0	NA	NA	NA	NA	NA	NA	NA	NA
PRAMEF35P	unprocessed_pseudogene		na	ENSG00000236179.1	RP13-221M14.4	unprocessed_pseudogene	0	NA	NA	NA	NA	NA	NA	NA	NA
AL512638.2	unprocessed_pseudogene		na	ENSG00000274468.1	RP4-663N10.3	unprocessed_pseudogene	0	NA	NA	NA	NA	NA	NA	NA	NA
MTCO3P11	unprocessed_pseudogene		na	ENSG00000237711.1	RP11-39K24.13	unprocessed_pseudogene	3.50531	2.38623	0.0376913	1.10579	0.425452	-0.95048	0.61958	1.28043	0.251418
OR2L9P	unprocessed_pseudogene		na	ENSG00000237492.1	OR2L9P	unprocessed_pseudogene	5.85258	1.94446	0.0368478	2.45436	0.00574093	0.780934	0.534603	-0.5099	0.554644
OFD1P4Y	unprocessed_pseudogene		na	ENSG00000229406.1	OFD1P4Y	unprocessed_pseudogene	0	NA	NA	NA	NA	NA	NA	NA	NA
AC142086.6	unprocessed_pseudogene		na	ENSG00000277304.1	RP11-989E6.13	unprocessed_pseudogene	0.482984	2.73946	NA	-1.01511	NA	-1.18273	NA	3.75458	NA
AL109933.4	unprocessed_pseudogene		na	ENSG00000276960.1	RP1-81D8.5	unprocessed_pseudogene	9.16868	2.0353	0.177675	5.73075	3.65e-06	2.99733	0.0353099	-3.69545	6.59e-06
BMS1P11	unprocessed_pseudogene		na	ENSG00000225883.2	BMS1P11	unprocessed_pseudogene	0.680449	-1.42519	0.630973	-2.5018	0.383822	-0.18373	NA	1.0766	0.763494
H1-12P	unprocessed_pseudogene		na	ENSG00000216331.2	HIST1H1PS1	unprocessed_pseudogene	5.20846	-0.418043	0.693429	-1.04431	0.312702	0.598448	0.565157	0.626267	0.597496
AC107399.1	unprocessed_pseudogene		na	ENSG00000223605.1	AC107399.1	unprocessed_pseudogene	0	NA	NA	NA	NA	NA	NA	NA	NA
AC022616.2	unprocessed_pseudogene		na	ENSG00000253186.2	RP11-726G23.3	unprocessed_pseudogene	0	NA	NA	NA	NA	NA	NA	NA	NA
na	na	na	na	ENSG00000275064.1	CH17-262O2.1	unprocessed_pseudogene	1.59986	2.55274	0.211838	2.44506	0.247232	1.23108	0.654126	0.107686	0.976096
AC234782.1	unprocessed_pseudogene		na	ENSG00000276298.1	LL0XNC01-116E7.5	unprocessed_pseudogene	0.060051	-0.90028	NA	-1.01511	NA	-1.18273	NA	0	NA
AC007718.1	unprocessed_pseudogene		na	ENSG00000278256.1	RP11-29A2.1	unprocessed_pseudogene	0	NA	NA	NA	NA	NA	NA	NA	NA
AL157834.3	unprocessed_pseudogene		na	ENSG00000274691.1	RP11-310E22.6	unprocessed_pseudogene	4.40445	-1.49957	0.253353	-0.30215	0.831077	0.296256	0.839442	-1.19742	0.406068
OR6R1P	unprocessed_pseudogene		na	ENSG00000230576.1	OR6R1P	unprocessed_pseudogene	0	NA	NA	NA	NA	NA	NA	NA	NA
MTND2P12	unprocessed_pseudogene		na	ENSG00000228725.3	MTND2P12	unprocessed_pseudogene	0.0556639	0.0615029	NA	-0.0533222	NA	-0.220943	NA	0	NA
AP001184.1	unprocessed_pseudogene		na	ENSG00000283257.1	RP11-715F10.6	unprocessed_pseudogene	0.107606	-0.900267	NA	-1.01511	NA	-1.18273	NA	0	NA
SPDYE17	protein_coding	ENSP00000501236.1	na	ENSG00000186645.7	AC114737.6	unprocessed_pseudogene	0	NA	NA	NA	NA	NA	NA	NA	NA
na	na	na	na	ENSG00000276386.1	RP11-203I2.1	unprocessed_pseudogene	42.9416	-1.87608	0.000108046	1.99612	2.58e-11	0.677277	0.0655509	-3.8722	6.43e-19
AC018892.2	unprocessed_pseudogene		na	ENSG00000236847.1	AC018892.3	unprocessed_pseudogene	0	NA	NA	NA	NA	NA	NA	NA	NA
MRGPRX5P	unprocessed_pseudogene		na	ENSG00000255536.1	RP11-583F24.5	unprocessed_pseudogene	0.0577382	0.0615029	NA	0.908461	NA	-0.220943	NA	-0.846958	NA
AC007322.4	unprocessed_pseudogene		na	ENSG00000251618.1	AC007322.3	unprocessed_pseudogene	0	NA	NA	NA	NA	NA	NA	NA	NA
AC120498.5	unprocessed_pseudogene		na	ENSG00000260991.2	RP11-616M22.9	unprocessed_pseudogene	0	NA	NA	NA	NA	NA	NA	NA	NA
AL133466.1	unprocessed_pseudogene		na	ENSG00000236168.1	RP5-831C21.1	unprocessed_pseudogene	0.0448702	0.0615029	NA	-0.0533222	NA	-0.220943	NA	0	NA
CRYGGP	unprocessed_pseudogene		na	ENSG00000223710.1	AC064868.1	unprocessed_pseudogene	0	NA	NA	NA	NA	NA	NA	NA	NA
AC005632.2	unprocessed_pseudogene		na	ENSG00000257639.1	CTB-31N19.2	unprocessed_pseudogene	1.32253	-2.79603	0.301578	-2.91085	0.295032	-3.07848	0.293017	0	1
MTND2P6	unprocessed_pseudogene		na	ENSG00000237309.1	RP11-1217F2.8	unprocessed_pseudogene	0	NA	NA	NA	NA	NA	NA	NA	NA
OR51P1P	unprocessed_pseudogene		na	ENSG00000224300.1	OR51P1P	unprocessed_pseudogene	0	NA	NA	NA	NA	NA	NA	NA	NA
AC009237.17	unprocessed_pseudogene		na	ENSG00000275497.1	RP11-440D17.6	unprocessed_pseudogene	0	NA	NA	NA	NA	NA	NA	NA	NA
AC007204.2	unprocessed_pseudogene		na	ENSG00000274800.1	AC007204.3	unprocessed_pseudogene	0.379202	-0.813367	NA	-0.928167	NA	-1.09579	NA	0.1148	NA
AP005139.1	unprocessed_pseudogene		na	ENSG00000263682.1	RP11-93H10.1	unprocessed_pseudogene	0.0577382	0.0615029	NA	0.908461	NA	-0.220943	NA	-0.846958	NA
CLUHP2	unprocessed_pseudogene		na	ENSG00000228945.3	CLUHP2	unprocessed_pseudogene	0	NA	NA	NA	NA	NA	NA	NA	NA
OR5P4P	unprocessed_pseudogene		na	ENSG00000227892.1	OR5P4P	unprocessed_pseudogene	0.177434	1.02322	NA	-0.0533222	NA	-0.220943	NA	1.07654	NA
ZNF840P	unprocessed_pseudogene		na	ENSG00000184617.10	ZNF840P	unprocessed_pseudogene	0.0479522	0.0615029	NA	-0.0533222	NA	0.740841	NA	0	NA
GTF2IP11	unprocessed_pseudogene		na	ENSG00000255199.2	RP11-227P3.1	unprocessed_pseudogene	0	NA	NA	NA	NA	NA	NA	NA	NA
CYP4A26P	unprocessed_pseudogene		na	ENSG00000259832.1	RP11-346M5.6	unprocessed_pseudogene	0	NA	NA	NA	NA	NA	NA	NA	NA
AC023141.9	unprocessed_pseudogene		na	ENSG00000236907.1	RP11-548K12.3	unprocessed_pseudogene	0	NA	NA	NA	NA	NA	NA	NA	NA
C4BPAP1	unprocessed_pseudogene		na	ENSG00000224462.2	RP11-164O23.6	unprocessed_pseudogene	0.349592	3.20938	NA	-0.0533223	NA	-0.220943	NA	3.2627	NA
BMS1P9	unprocessed_pseudogene		na	ENSG00000198312.4	RP11-381O7.1	unprocessed_pseudogene	8.82435	0.580568	0.548265	0.886892	0.341294	0.530452	0.632601	-0.306324	0.773112
AC011477.6	unprocessed_pseudogene		na	ENSG00000275540.1	CTC-559E9.12	unprocessed_pseudogene	0.116629	0.0615158	NA	1.83878	NA	-0.220943	NA	-1.77726	NA
AC131392.1	unprocessed_pseudogene		na	ENSG00000251158.1	RP11-98J23.1	unprocessed_pseudogene	0.0546138	0.0615029	NA	-0.0533222	NA	0.740841	NA	0	NA
MTCO3P30	unprocessed_pseudogene		na	ENSG00000229080.1	RP11-291J9.2	unprocessed_pseudogene	0	NA	NA	NA	NA	NA	NA	NA	NA
TSPY6P	unprocessed_pseudogene		na	ENSG00000270073.1	AC006156.2	unprocessed_pseudogene	0	NA	NA	NA	NA	NA	NA	NA	NA
MTCO3P27	unprocessed_pseudogene		na	ENSG00000251430.1	RP11-63H19.1	unprocessed_pseudogene	0	NA	NA	NA	NA	NA	NA	NA	NA
OR2W6P	unprocessed_pseudogene		na	ENSG00000168126.3	OR2W6P	unprocessed_pseudogene	2.16806	0.179866	0.906797	-1.62981	0.28516	-1.79646	0.259471	1.80967	0.227562
AC092634.6	unprocessed_pseudogene		na	ENSG00000278577.1	RP11-340I6.11	unprocessed_pseudogene	0	NA	NA	NA	NA	NA	NA	NA	NA
NAIPP2	unprocessed_pseudogene		na	ENSG00000179978.11	RP11-1319K7.1	unprocessed_pseudogene	18.4487	0.448414	0.408662	0.686413	0.179477	0.959245	0.0501037	-0.238	0.686484
FRG2IP	unprocessed_pseudogene		na	ENSG00000260598.1	FRG2IP	unprocessed_pseudogene	0	NA	NA	NA	NA	NA	NA	NA	NA
MICC	unprocessed_pseudogene		na	ENSG00000226577.1	MICC	unprocessed_pseudogene	0	NA	NA	NA	NA	NA	NA	NA	NA
USP9YP18	unprocessed_pseudogene		na	ENSG00000223407.1	AC016752.3	unprocessed_pseudogene	0	NA	NA	NA	NA	NA	NA	NA	NA
MTCO3P10	unprocessed_pseudogene		na	ENSG00000231537.1	RP11-1217F2.3	unprocessed_pseudogene	0	NA	NA	NA	NA	NA	NA	NA	NA
CEACAMP7	unprocessed_pseudogene		na	ENSG00000227349.1	CEACAMP7	unprocessed_pseudogene	0	NA	NA	NA	NA	NA	NA	NA	NA
OR7A3P	unprocessed_pseudogene		na	ENSG00000269787.2	OR7A3P	unprocessed_pseudogene	0	NA	NA	NA	NA	NA	NA	NA	NA
OR11N1P	unprocessed_pseudogene		na	ENSG00000185903.10	OR11N1P	unprocessed_pseudogene	3.73466	1.13132	0.286292	0.117958	0.947582	0.507306	0.714395	1.01336	0.359519
HERC2P6	unprocessed_pseudogene		na	ENSG00000261418.1	RP11-529J17.3	unprocessed_pseudogene	0.272056	-1.78508	NA	-0.938128	NA	-2.06754	NA	-0.846951	NA
AC027139.1	unprocessed_pseudogene		na	ENSG00000259892.1	RP11-1H8.4	unprocessed_pseudogene	0	NA	NA	NA	NA	NA	NA	NA	NA
OR7E1P	unprocessed_pseudogene		na	ENSG00000255554.1	OR7E1P	unprocessed_pseudogene	0.060051	-0.90028	NA	-1.01511	NA	-1.18273	NA	0	NA
OR7D1P	unprocessed_pseudogene		na	ENSG00000188314.3	OR7D11P	unprocessed_pseudogene	0	NA	NA	NA	NA	NA	NA	NA	NA
AL445187.1	unprocessed_pseudogene		na	ENSG00000250068.1	RP11-576C12.1	unprocessed_pseudogene	0.114033	-0.900267	NA	-0.0533222	NA	-1.18273	NA	-0.846945	NA
OR7E99P	unprocessed_pseudogene		na	ENSG00000250710.3	OR7E99P	unprocessed_pseudogene	0.298445	0.0615375	NA	-0.0533223	NA	2.90157	NA	0	NA
na	na	na	na	ENSG00000273762.1	VN1R76P	unprocessed_pseudogene	0	NA	NA	NA	NA	NA	NA	NA	NA
OR8K4P	unprocessed_pseudogene		na	ENSG00000254947.1	OR8K4P	unprocessed_pseudogene	0	NA	NA	NA	NA	NA	NA	NA	NA
OR8K2P	unprocessed_pseudogene		na	ENSG00000255134.1	OR8K2P	unprocessed_pseudogene	0.122176	1.9088	NA	-0.0533222	NA	-0.220943	NA	1.96212	NA
CEACAMP8	unprocessed_pseudogene		na	ENSG00000236932.2	CEACAMP8	unprocessed_pseudogene	0	NA	NA	NA	NA	NA	NA	NA	NA
UBDP1	unprocessed_pseudogene		na	ENSG00000225797.2	UBDP1	unprocessed_pseudogene	0	NA	NA	NA	NA	NA	NA	NA	NA
OR2J4P	unprocessed_pseudogene		na	ENSG00000224233.1	OR2J4P	unprocessed_pseudogene	0.371091	0.0615219	NA	-0.0533226	NA	2.16693	NA	0	NA
AC126755.4	unprocessed_pseudogene		na	ENSG00000277647.1	RP11-1212A22.8	unprocessed_pseudogene	0	NA	NA	NA	NA	NA	NA	NA	NA
AC006335.2	unprocessed_pseudogene		na	ENSG00000275352.1	RP11-492C2.1	unprocessed_pseudogene	0	NA	NA	NA	NA	NA	NA	NA	NA
OR5AP1P	unprocessed_pseudogene		na	ENSG00000254795.1	OR5AP1P	unprocessed_pseudogene	0	NA	NA	NA	NA	NA	NA	NA	NA
na	na	na	na	ENSG00000282826.1	FRG1CP	unprocessed_pseudogene	0	NA	NA	NA	NA	NA	NA	NA	NA
AC103563.1	unprocessed_pseudogene		na	ENSG00000224585.1	AC103563.5	unprocessed_pseudogene	0	NA	NA	NA	NA	NA	NA	NA	NA
PNLIPP1	unprocessed_pseudogene		na	ENSG00000232091.1	RP11-33D13.2	unprocessed_pseudogene	0.048834	0.0615029	NA	-0.0533222	NA	-0.220943	NA	0	NA
na	na	na	na	ENSG00000279924.1	RP11-341D18.2	unprocessed_pseudogene	0.0627262	0.0615029	NA	-0.0533222	NA	-0.220943	NA	0	NA
CES1P2	unprocessed_pseudogene		na	ENSG00000260765.2	CES1P2	unprocessed_pseudogene	0	NA	NA	NA	NA	NA	NA	NA	NA
na	na	na	na	ENSG00000273588.1	RP11-433A19.2	unprocessed_pseudogene	0.0560692	1.02319	NA	-0.0533222	NA	-0.220943	NA	1.07651	NA
GTF2IP6	unprocessed_pseudogene		na	ENSG00000266736.1	RP11-260A9.4	unprocessed_pseudogene	0	NA	NA	NA	NA	NA	NA	NA	NA
DCLRE1CP1	unprocessed_pseudogene		na	ENSG00000237470.3	RP11-271M1.2	unprocessed_pseudogene	1.09343	-1.42413	0.558321	-0.633775	0.813453	0.753836	0.767875	-0.79036	0.790986
AL606752.1	unprocessed_pseudogene		na	ENSG00000231100.1	RP11-740C1.2	unprocessed_pseudogene	0	NA	NA	NA	NA	NA	NA	NA	NA
AC091304.3	unprocessed_pseudogene		na	ENSG00000261497.1	RP11-483E23.3	unprocessed_pseudogene	0	NA	NA	NA	NA	NA	NA	NA	NA
AL590240.2	unprocessed_pseudogene		na	ENSG00000276929.1	RP11-266I3.9	unprocessed_pseudogene	0	NA	NA	NA	NA	NA	NA	NA	NA
MTCO2P8	unprocessed_pseudogene		na	ENSG00000234234.1	RP11-3N2.7	unprocessed_pseudogene	0	NA	NA	NA	NA	NA	NA	NA	NA
CUBNP2	unprocessed_pseudogene		na	ENSG00000234993.1	RP11-432I13.3	unprocessed_pseudogene	0.117929	-1.79602	NA	-1.91086	NA	-2.07848	NA	0	NA
OR51A1P	unprocessed_pseudogene		na	ENSG00000176752.6	OR51A1P	unprocessed_pseudogene	0	NA	NA	NA	NA	NA	NA	NA	NA
SNX18P5	unprocessed_pseudogene		na	ENSG00000275144.1	SNX18P5	unprocessed_pseudogene	1.17954	4.69733	0.0498359	0.908471	0.799499	0.740849	0.85091	3.78886	0.133889
AC233968.1	unprocessed_pseudogene		na	ENSG00000274615.1	CH17-258A22.4	unprocessed_pseudogene	5.92126	0.978313	0.311063	1.37157	0.132809	0.612118	0.602534	-0.393252	0.696301
OR5AZ1P	unprocessed_pseudogene		na	ENSG00000180714.3	OR5AZ1P	unprocessed_pseudogene	0	NA	NA	NA	NA	NA	NA	NA	NA
AC005702.3	unprocessed_pseudogene		na	ENSG00000274378.1	RP11-178C3.8	unprocessed_pseudogene	0.33973	-0.900282	NA	0.834308	NA	-0.220944	NA	-1.73459	NA
RBMY2YP	unprocessed_pseudogene		na	ENSG00000227633.1	AC006386.3	unprocessed_pseudogene	0	NA	NA	NA	NA	NA	NA	NA	NA
CDY8P	unprocessed_pseudogene		na	ENSG00000224033.1	AC009976.7	unprocessed_pseudogene	0	NA	NA	NA	NA	NA	NA	NA	NA
OR52E7P	unprocessed_pseudogene		na	ENSG00000233563.1	OR52E7P	unprocessed_pseudogene	0	NA	NA	NA	NA	NA	NA	NA	NA
CDY17P	unprocessed_pseudogene		na	ENSG00000231375.1	AC068601.4	unprocessed_pseudogene	0	NA	NA	NA	NA	NA	NA	NA	NA
REREP2Y	unprocessed_pseudogene		na	ENSG00000235014.1	AC006991.2	unprocessed_pseudogene	0	NA	NA	NA	NA	NA	NA	NA	NA
MKRN6P	unprocessed_pseudogene		na	ENSG00000227154.3	MKRNP2	unprocessed_pseudogene	0.768802	-3.38439	0.131379	-2.53742	0.290405	-2.70504	NA	-0.846973	0.797569
AC024067.1	unprocessed_pseudogene		na	ENSG00000225876.1	AC024067.1	unprocessed_pseudogene	0	NA	NA	NA	NA	NA	NA	NA	NA
AP000350.3	unprocessed_pseudogene		na	ENSG00000231271.1	AP000350.8	unprocessed_pseudogene	0.425265	-2.37394	NA	-2.48877	NA	-2.65639	NA	0	NA
RP11-434D2.10	pseudogene unprocessed_pseudogene		na	ENSG00000264981.1	RP11-434D2.10	unprocessed_pseudogene	0	NA	NA	NA	NA	NA	NA	NA	NA
AP003181.1	unprocessed_pseudogene		na	ENSG00000255336.1	RP11-94P11.3	unprocessed_pseudogene	0	NA	NA	NA	NA	NA	NA	NA	NA
na	na	na	na	ENSG00000277737.3	CH17-469D17.1	unprocessed_pseudogene	0.356431	1.54466	NA	-0.0533226	NA	-0.220944	NA	1.59798	NA
AL772337.4	unprocessed_pseudogene		na	ENSG00000276478.1	RP11-65B23.5	unprocessed_pseudogene	0	NA	NA	NA	NA	NA	NA	NA	NA
AC008798.1	unprocessed_pseudogene		na	ENSG00000267433.1	CTD-2057D4.2	unprocessed_pseudogene	0.0627262	0.0615029	NA	-0.0533222	NA	-0.220943	NA	0	NA
ANKRD20A17P	unprocessed_pseudogene		na	ENSG00000251056.1	RP11-241F15.2	unprocessed_pseudogene	0.94982	1.91209	0.444767	1.79946	0.49464	2.98764	0.196386	0.112631	0.98311
AC073210.2	unprocessed_pseudogene		na	ENSG00000239985.2	RP11-460N20.3	unprocessed_pseudogene	0	NA	NA	NA	NA	NA	NA	NA	NA
ZNF602P	unprocessed_pseudogene		na	ENSG00000219392.1	RP1-265C24.5	unprocessed_pseudogene	1.1536	0.0614997	0.990067	-0.0533227	0.991912	2.2673	0.498553	0	1
MTND2P22	unprocessed_pseudogene		na	ENSG00000231954.1	AC068137.4	unprocessed_pseudogene	0	NA	NA	NA	NA	NA	NA	NA	NA
ASH2LP3	unprocessed_pseudogene		na	ENSG00000225724.1	LL22NC03-80A10.11	unprocessed_pseudogene	0.37239	0.0615185	NA	-0.0533226	NA	0.740846	NA	0	NA
AL591424.1	unprocessed_pseudogene		na	ENSG00000276388.1	RP11-424E7.5	unprocessed_pseudogene	0.102816	0.0615162	NA	0.908461	NA	-0.220943	NA	-0.846945	NA
AL512310.1	unprocessed_pseudogene		na	ENSG00000257142.1	RP11-536C10.19	unprocessed_pseudogene	0	NA	NA	NA	NA	NA	NA	NA	NA
AC021146.10	unprocessed_pseudogene		na	ENSG00000251498.1	RP11-468N14.10	unprocessed_pseudogene	0	NA	NA	NA	NA	NA	NA	NA	NA
FAM30C	unprocessed_pseudogene		na	ENSG00000259698.1	RP11-810K23.8	unprocessed_pseudogene	0	NA	NA	NA	NA	NA	NA	NA	NA
IFNWP9	unprocessed_pseudogene		na	ENSG00000226597.1	RP11-1P8.5	unprocessed_pseudogene	0	NA	NA	NA	NA	NA	NA	NA	NA
OR6K5P	unprocessed_pseudogene		na	ENSG00000226949.1	OR6K5P	unprocessed_pseudogene	0	NA	NA	NA	NA	NA	NA	NA	NA
AC099654.3	unprocessed_pseudogene		na	ENSG00000274299.1	RP11-114G11.3	unprocessed_pseudogene	0	NA	NA	NA	NA	NA	NA	NA	NA
AC024405.1	unprocessed_pseudogene		na	ENSG00000214883.4	RP11-574M7.2	unprocessed_pseudogene	0	NA	NA	NA	NA	NA	NA	NA	NA
RAB9AP5	unprocessed_pseudogene		na	ENSG00000231423.1	AC073893.4	unprocessed_pseudogene	0	NA	NA	NA	NA	NA	NA	NA	NA
AL158209.1	unprocessed_pseudogene		na	ENSG00000278650.1	RP11-275N1.3	unprocessed_pseudogene	0	NA	NA	NA	NA	NA	NA	NA	NA
AC016911.1	unprocessed_pseudogene		na	ENSG00000276829.1	RP11-473E1.1	unprocessed_pseudogene	0	NA	NA	NA	NA	NA	NA	NA	NA
USP9YP7	unprocessed_pseudogene		na	ENSG00000224485.1	AC009976.8	unprocessed_pseudogene	0	NA	NA	NA	NA	NA	NA	NA	NA
CDY10P	unprocessed_pseudogene		na	ENSG00000226042.1	AC021107.2	unprocessed_pseudogene	0	NA	NA	NA	NA	NA	NA	NA	NA
DEFB108E	unprocessed_pseudogene		na	ENSG00000254623.1	DEFB108P4	unprocessed_pseudogene	0	NA	NA	NA	NA	NA	NA	NA	NA
AC112482.1	unprocessed_pseudogene		na	ENSG00000243016.1	RP11-305F5.2	unprocessed_pseudogene	0.226299	0.0614543	NA	-0.0533223	NA	-0.220943	NA	0.114777	NA
AC099654.5	unprocessed_pseudogene		na	ENSG00000283431.1	RP11-1217F2.22	unprocessed_pseudogene	0	NA	NA	NA	NA	NA	NA	NA	NA
AL159987.2	unprocessed_pseudogene		na	ENSG00000229594.1	RP11-167P23.4	unprocessed_pseudogene	0	NA	NA	NA	NA	NA	NA	NA	NA
OR8R1P	unprocessed_pseudogene		na	ENSG00000256347.1	OR8R1P	unprocessed_pseudogene	1.26011	1.42533	0.486717	0.379436	0.887707	-0.251555	0.940119	1.04589	0.635095
AC244098.2	unprocessed_pseudogene		na	ENSG00000228833.1	RP5-1014O16.9	unprocessed_pseudogene	0.112873	0.0615152	NA	1.79498	NA	-0.220943	NA	-1.73346	NA
SSXP3	unprocessed_pseudogene		na	ENSG00000225198.1	RP11-38O23.5	unprocessed_pseudogene	0	NA	NA	NA	NA	NA	NA	NA	NA
MTCO1P21	unprocessed_pseudogene		na	ENSG00000226960.1	RP5-837O21.1	unprocessed_pseudogene	0	NA	NA	NA	NA	NA	NA	NA	NA
CR383656.5	unprocessed_pseudogene		na	ENSG00000257644.1	RP11-536C10.13	unprocessed_pseudogene	0	NA	NA	NA	NA	NA	NA	NA	NA
AC002076.1	unprocessed_pseudogene		na	ENSG00000278388.1	GS1-345D13.1	unprocessed_pseudogene	0	NA	NA	NA	NA	NA	NA	NA	NA
CEACAMP4	unprocessed_pseudogene		na	ENSG00000230681.1	CEACAMP4	unprocessed_pseudogene	0	NA	NA	NA	NA	NA	NA	NA	NA
MTATP6P8	unprocessed_pseudogene		na	ENSG00000283547.1	RP11-1217F2.21	unprocessed_pseudogene	0	NA	NA	NA	NA	NA	NA	NA	NA
UBE2Q2P12	unprocessed_pseudogene		na	ENSG00000197627.3	AC048382.4	unprocessed_pseudogene	0.273084	0.0614665	NA	-0.0533225	NA	-1.18273	NA	0.114789	NA
AP000344.2	unprocessed_pseudogene		na	ENSG00000248409.2	KB-1269D1.8	unprocessed_pseudogene	0.292641	2.91077	NA	-0.0533222	NA	0.740842	NA	2.96409	NA
AP006288.1	unprocessed_pseudogene		na	ENSG00000237363.1	AP006288.1	unprocessed_pseudogene	0	NA	NA	NA	NA	NA	NA	NA	NA
ANKRD20A9P	unprocessed_pseudogene		na	ENSG00000206192.7	RP11-38M15.10	unprocessed_pseudogene	0	NA	NA	NA	NA	NA	NA	NA	NA
AC121758.3	unprocessed_pseudogene		na	ENSG00000258816.1	RP11-74M13.3	unprocessed_pseudogene	0	NA	NA	NA	NA	NA	NA	NA	NA
AL445213.1	unprocessed_pseudogene		na	ENSG00000224523.1	RP13-52K8.1	unprocessed_pseudogene	0.903634	-1.78299	0.50912	0.569707	0.847254	-0.223791	0.95034	-2.35269	0.367989
AC135983.3	unprocessed_pseudogene		na	ENSG00000254912.2	RP11-632K20.2	unprocessed_pseudogene	0.169471	1.02322	NA	0.908461	NA	-0.220943	NA	0.114758	NA
MTCO3P1	unprocessed_pseudogene		na	ENSG00000235040.1	MTCO3P1	unprocessed_pseudogene	0	NA	NA	NA	NA	NA	NA	NA	NA
AL031432.2	unprocessed_pseudogene		na	ENSG00000261349.1	RP3-465N24.5	unprocessed_pseudogene	14.1654	-0.343448	0.610247	0.228491	0.746051	0.575526	0.356264	-0.571939	0.377471
na	na	na	na	ENSG00000283023.1	FRG1GP	unprocessed_pseudogene	0	NA	NA	NA	NA	NA	NA	NA	NA
DUX4L28	unprocessed_pseudogene		na	ENSG00000279626.1	DUX4L28	unprocessed_pseudogene	0	NA	NA	NA	NA	NA	NA	NA	NA
AC141273.3	unprocessed_pseudogene		na	ENSG00000275315.1	RP11-143N13.4	unprocessed_pseudogene	0.0516706	0.0615029	NA	-0.0533222	NA	-0.220943	NA	0	NA
CTSLP4	unprocessed_pseudogene		na	ENSG00000230011.2	CTSLL4	unprocessed_pseudogene	0.060051	-0.90028	NA	-1.01511	NA	-1.18273	NA	0	NA
AC007322.1	unprocessed_pseudogene		na	ENSG00000227444.1	AC007322.5	unprocessed_pseudogene	0	NA	NA	NA	NA	NA	NA	NA	NA
AL020991.1	unprocessed_pseudogene		na	ENSG00000278283.1	RP5-884M20.4	unprocessed_pseudogene	0	NA	NA	NA	NA	NA	NA	NA	NA
SPATA31C2	transcribed_unprocessed_pseudogene		na	ENSG00000177910.7	RP11-345K9.1	unprocessed_pseudogene	5.27537	-6.79635	1.01e-06	-6.91117	6.68e-07	-5.21747	4.82e-05	0	1
OR7E158P	unprocessed_pseudogene		na	ENSG00000254948.1	OR7E158P	unprocessed_pseudogene	0.897744	0.0615028	0.990531	-0.0533227	0.991912	0.740848	0.885333	0	1
CTSLP8	unprocessed_pseudogene		na	ENSG00000234575.2	XXyac-YM21GA2.2	unprocessed_pseudogene	0	NA	NA	NA	NA	NA	NA	NA	NA
AC139495.2	unprocessed_pseudogene		na	ENSG00000250138.4	RP11-848G14.5	unprocessed_pseudogene	23.4937	1.49581	0.0047616	0.969889	0.0932597	1.86067	0.000359988	0.525926	0.360729
AP005435.4	unprocessed_pseudogene		na	ENSG00000255235.1	RP11-313I2.8	unprocessed_pseudogene	0	NA	NA	NA	NA	NA	NA	NA	NA
MTATP6P16	unprocessed_pseudogene		na	ENSG00000224299.1	AC007282.6	unprocessed_pseudogene	0	NA	NA	NA	NA	NA	NA	NA	NA
KRTAP3-4P	unprocessed_pseudogene		na	ENSG00000226776.1	KRTAP3-4P	unprocessed_pseudogene	0	NA	NA	NA	NA	NA	NA	NA	NA
CCDC74BP1	unprocessed_pseudogene		na	ENSG00000250261.1	AC007050.18	unprocessed_pseudogene	0.114665	-0.900267	NA	-1.01511	NA	-0.220943	NA	0	NA
SEC22B3P	unprocessed_pseudogene		na	ENSG00000275140.1	CH17-478G19.2	unprocessed_pseudogene	0.097668	0.061515	NA	-0.0533222	NA	-0.220943	NA	0	NA
OR2AT1P	unprocessed_pseudogene		na	ENSG00000254475.1	OR2AT1P	unprocessed_pseudogene	0	NA	NA	NA	NA	NA	NA	NA	NA
EEF1A1P32	unprocessed_pseudogene		na	ENSG00000213046.4	RP11-448G4.3	unprocessed_pseudogene	0.048834	0.0615029	NA	-0.0533222	NA	-0.220943	NA	0	NA
DUX4L18	unprocessed_pseudogene		na	ENSG00000259029.1	DUX4L18	unprocessed_pseudogene	0	NA	NA	NA	NA	NA	NA	NA	NA
AC092651.1	unprocessed_pseudogene		na	ENSG00000266931.2	RP11-1252D15.1	unprocessed_pseudogene	64.7371	-1.09804	5.67e-05	-0.181153	0.568575	0.000603105	0.998454	-0.916889	0.00114734
MTCO3P28	unprocessed_pseudogene		na	ENSG00000248328.1	RP11-63H19.6	unprocessed_pseudogene	0	NA	NA	NA	NA	NA	NA	NA	NA
OR2A41P	unprocessed_pseudogene		na	ENSG00000239967.1	OR2A41P	unprocessed_pseudogene	0	NA	NA	NA	NA	NA	NA	NA	NA
AC123912.3	unprocessed_pseudogene		na	ENSG00000268278.1	RP11-420K14.1	unprocessed_pseudogene	0.939956	-1.22679	0.599611	-2.26771	0.3433	-0.528516	0.844228	1.04092	0.730542
AC022146.1	unprocessed_pseudogene		na	ENSG00000269651.1	CTD-3020H12.3	unprocessed_pseudogene	0.0516706	0.0615029	NA	-0.0533222	NA	-0.220943	NA	0	NA
AL513174.1	unprocessed_pseudogene		na	ENSG00000234382.2	RP11-40F6.1	unprocessed_pseudogene	0.472135	2.45999	NA	-0.0533226	NA	0.740847	NA	2.51331	NA
SLC16A14P1	unprocessed_pseudogene		na	ENSG00000213708.6	RP11-778D12.1	unprocessed_pseudogene	0	NA	NA	NA	NA	NA	NA	NA	NA
AC005777.1	unprocessed_pseudogene		na	ENSG00000267148.1	AC005777.3	unprocessed_pseudogene	0.048834	0.0615029	NA	-0.0533222	NA	-0.220943	NA	0	NA
AC106872.5	unprocessed_pseudogene		na	ENSG00000248645.1	RP11-366M4.6	unprocessed_pseudogene	0.0588907	0.0615029	NA	0.908461	NA	-0.220943	NA	-0.846958	NA
AC105081.1	unprocessed_pseudogene		na	ENSG00000275386.1	CTC-788C1.2	unprocessed_pseudogene	0	NA	NA	NA	NA	NA	NA	NA	NA
MTND4LP16	unprocessed_pseudogene		na	ENSG00000234731.2	AC007163.11	unprocessed_pseudogene	0	NA	NA	NA	NA	NA	NA	NA	NA
OR7E136P	unprocessed_pseudogene		na	ENSG00000205897.5	OR7E136P	unprocessed_pseudogene	0.196339	0.0615286	NA	-0.0533222	NA	2.59481	NA	0	NA
AC010141.2	unprocessed_pseudogene		na	ENSG00000242393.1	AC010141.4	unprocessed_pseudogene	0	NA	NA	NA	NA	NA	NA	NA	NA
OR4C10P	unprocessed_pseudogene		na	ENSG00000184789.6	OR4C10P	unprocessed_pseudogene	0	NA	NA	NA	NA	NA	NA	NA	NA
OR7E43P	unprocessed_pseudogene		na	ENSG00000249844.1	OR7E43P	unprocessed_pseudogene	0	NA	NA	NA	NA	NA	NA	NA	NA
SUSD2P2	unprocessed_pseudogene		na	ENSG00000278110.1	XXbac-B33L19.10	unprocessed_pseudogene	0	NA	NA	NA	NA	NA	NA	NA	NA
KRT90P	unprocessed_pseudogene		na	ENSG00000257844.2	RP3-416H24.5	unprocessed_pseudogene	0	NA	NA	NA	NA	NA	NA	NA	NA
MTND3P18	unprocessed_pseudogene		na	ENSG00000283865.1	RP11-109E12.6	unprocessed_pseudogene	0	NA	NA	NA	NA	NA	NA	NA	NA
GSTA11P	unprocessed_pseudogene		na	ENSG00000230375.1	RP11-392A23.4	unprocessed_pseudogene	0	NA	NA	NA	NA	NA	NA	NA	NA
AC244098.3	unprocessed_pseudogene		na	ENSG00000231694.1	RP5-1014O16.10	unprocessed_pseudogene	1.06216	4.47038	0.0722726	3.39394	0.208066	-0.220945	0.956349	1.07643	0.700025
SLC25A15P2	unprocessed_pseudogene		na	ENSG00000237164.1	RP11-385E5.6	unprocessed_pseudogene	0	NA	NA	NA	NA	NA	NA	NA	NA
AL607023.1	unprocessed_pseudogene		na	ENSG00000277056.1	RP11-65E10.1	unprocessed_pseudogene	0	NA	NA	NA	NA	NA	NA	NA	NA
HCG4	unprocessed_pseudogene		na	ENSG00000176998.4	HCG4	unprocessed_pseudogene	6.44772	-7.26822	1.3e-07	-6.42125	3.85e-06	-4.36	2.82e-06	-0.84697	0.747831
REREP1Y	unprocessed_pseudogene		na	ENSG00000225189.1	AC009947.1	unprocessed_pseudogene	0	NA	NA	NA	NA	NA	NA	NA	NA
AC110741.3	unprocessed_pseudogene		na	ENSG00000277576.1	RP11-157E21.3	unprocessed_pseudogene	0	NA	NA	NA	NA	NA	NA	NA	NA
AC239859.1	unprocessed_pseudogene		na	ENSG00000203825.4	RP11-744H18.1	unprocessed_pseudogene	0	NA	NA	NA	NA	NA	NA	NA	NA
MTCO3P35	unprocessed_pseudogene		na	ENSG00000242836.1	RP11-52L11.7	unprocessed_pseudogene	1.56585	-3.41246	0.0821477	-1.29302	0.481502	-4.65669	0.0182491	-2.11944	0.352764
MTATP6P18	unprocessed_pseudogene		na	ENSG00000227035.1	RP11-3N2.8	unprocessed_pseudogene	0	NA	NA	NA	NA	NA	NA	NA	NA
TRIM64EP	unprocessed_pseudogene		na	ENSG00000223709.5	RP11-529A4.11	unprocessed_pseudogene	0.111707	1.02321	NA	-0.0533222	NA	-0.220943	NA	1.07653	NA
AC016027.4	unprocessed_pseudogene		na	ENSG00000235617.1	XXbac-B476C20.10	unprocessed_pseudogene	0	NA	NA	NA	NA	NA	NA	NA	NA
AC063977.2	unprocessed_pseudogene		na	ENSG00000267990.1	CTD-3187F8.15	unprocessed_pseudogene	0	NA	NA	NA	NA	NA	NA	NA	NA
OR9G2P	unprocessed_pseudogene		na	ENSG00000254825.1	OR9G2P	unprocessed_pseudogene	0	NA	NA	NA	NA	NA	NA	NA	NA
GGT8P	unprocessed_pseudogene		na	ENSG00000236969.2	AC027612.5	unprocessed_pseudogene	0	NA	NA	NA	NA	NA	NA	NA	NA
OR7E97P	unprocessed_pseudogene		na	ENSG00000179170.11	OR7E97P	unprocessed_pseudogene	0	NA	NA	NA	NA	NA	NA	NA	NA
ZYXP1	unprocessed_pseudogene		na	ENSG00000274572.1	CTD-2025J6.1	unprocessed_pseudogene	0	NA	NA	NA	NA	NA	NA	NA	NA
CYP4F27P	unprocessed_pseudogene		na	ENSG00000248313.1	AC018865.10	unprocessed_pseudogene	1.57091	-0.360922	0.86964	-0.0870293	0.99071	0.0873641	0.96901	-0.273893	0.917593
AC068880.1	unprocessed_pseudogene		na	ENSG00000250316.1	RP11-618M23.1	unprocessed_pseudogene	0	NA	NA	NA	NA	NA	NA	NA	NA
AC084768.2	unprocessed_pseudogene		na	ENSG00000275461.1	RP11-281H11.2	unprocessed_pseudogene	0	NA	NA	NA	NA	NA	NA	NA	NA
AC027612.1	unprocessed_pseudogene		na	ENSG00000223703.1	AC027612.4	unprocessed_pseudogene	0.243013	1.01825	NA	-0.0533224	NA	-1.18273	NA	1.07158	NA
OR10AK1P	unprocessed_pseudogene		na	ENSG00000254807.1	OR10AK1P	unprocessed_pseudogene	0	NA	NA	NA	NA	NA	NA	NA	NA
AC244394.2	unprocessed_pseudogene		na	ENSG00000227242.4	CH17-112A12.2	unprocessed_pseudogene	6.24768	-2.83149	0.00119993	-1.68128	0.0194097	-1.10214	0.126528	-1.15021	0.300309
MTND3P13	unprocessed_pseudogene		na	ENSG00000263196.1	CTD-2318B16.3	unprocessed_pseudogene	0.265619	0.0615319	NA	0.908465	NA	0.740844	NA	-0.846933	NA
AC012314.3	unprocessed_pseudogene		na	ENSG00000276206.1	CTD-3093M3.1	unprocessed_pseudogene	0	NA	NA	NA	NA	NA	NA	NA	NA
SIGLEC27P	unprocessed_pseudogene		na	ENSG00000269580.2	SIGLEC27P	unprocessed_pseudogene	0	NA	NA	NA	NA	NA	NA	NA	NA
VN1R83P	unprocessed_pseudogene		na	ENSG00000268521.1	VN1R83P	unprocessed_pseudogene	57.1622	0.0579711	0.890617	-0.0593563	0.89658	-0.13929	0.758325	0.117327	0.784201
MTND6P10	unprocessed_pseudogene		na	ENSG00000227275.1	AC073869.4	unprocessed_pseudogene	0	NA	NA	NA	NA	NA	NA	NA	NA
ALG1L10P	unprocessed_pseudogene		na	ENSG00000254016.2	RP11-266K4.11	unprocessed_pseudogene	5.38523	-0.359465	0.688973	-3.05593	0.00602412	0.203876	0.841485	2.69647	0.0198342
AP003122.4	unprocessed_pseudogene		na	ENSG00000255486.1	RP11-313I2.13	unprocessed_pseudogene	0.438301	-2.39601	NA	-2.51085	NA	-0.182365	NA	0	NA
AC026120.1	unprocessed_pseudogene		na	ENSG00000278399.1	RP11-74M13.5	unprocessed_pseudogene	15.5648	-0.30947	0.624378	-0.104454	0.888356	0.157584	0.832935	-0.205016	0.776296
AC020765.5	unprocessed_pseudogene		na	ENSG00000285020.1	RP11-666O2.6	unprocessed_pseudogene	0	NA	NA	NA	NA	NA	NA	NA	NA
AP006587.4	unprocessed_pseudogene		na	ENSG00000255550.1	RP11-163O19.11	unprocessed_pseudogene	0.0539824	0.0615029	NA	0.908461	NA	-0.220943	NA	-0.846958	NA
USP9YP24	unprocessed_pseudogene		na	ENSG00000230814.1	AC008175.7	unprocessed_pseudogene	0	NA	NA	NA	NA	NA	NA	NA	NA
OR7E10P	unprocessed_pseudogene		na	ENSG00000254724.1	OR7E10P	unprocessed_pseudogene	0.156198	0.0615286	NA	-0.0533222	NA	-0.220943	NA	0	NA
GUSBP7	unprocessed_pseudogene		na	ENSG00000274455.1	CTD-2012B7.1	unprocessed_pseudogene	0.797832	0.986216	0.719885	-0.0533228	0.991912	1.97719	NA	1.03954	0.726264
TREML5P	unprocessed_pseudogene		na	ENSG00000225690.1	TREML2P	unprocessed_pseudogene	0	NA	NA	NA	NA	NA	NA	NA	NA
DNM1P38	unprocessed_pseudogene		na	ENSG00000259637.1	DNM1P38	unprocessed_pseudogene	8.18658	0.975105	0.123785	-0.995179	0.202686	-0.705996	0.394135	1.97028	0.00340869
AC025048.3	unprocessed_pseudogene		na	ENSG00000267295.1	CTD-2319I12.3	unprocessed_pseudogene	1.13299	2.24613	0.311017	1.84191	0.443443	2.00175	0.423754	0.404215	0.869199
AC244102.2	unprocessed_pseudogene		na	ENSG00000269475.2	CH17-38B12.4	unprocessed_pseudogene	0.0516706	0.0615029	NA	-0.0533222	NA	-0.220943	NA	0	NA
AC008498.1	unprocessed_pseudogene		na	ENSG00000276945.1	CTC-436P18.5	unprocessed_pseudogene	3.57607	1.59867	0.11643	-0.0519938	0.991912	0.423425	0.778039	1.65067	0.112369
USP9YP17	unprocessed_pseudogene		na	ENSG00000229553.1	AC007359.2	unprocessed_pseudogene	0	NA	NA	NA	NA	NA	NA	NA	NA
OR1F2P	unprocessed_pseudogene		na	ENSG00000203581.7	OR1F2P	unprocessed_pseudogene	0.46724	0.061532	NA	3.07557	NA	1.57102	NA	-3.01404	NA
OR5G1P	unprocessed_pseudogene		na	ENSG00000181296.3	OR5G1P	unprocessed_pseudogene	0.114555	0.0615162	NA	0.908461	NA	-0.220943	NA	-0.846945	NA
SALL4P5	unprocessed_pseudogene		na	ENSG00000231915.2	AC099544.1	unprocessed_pseudogene	0	NA	NA	NA	NA	NA	NA	NA	NA
AC015914.2	unprocessed_pseudogene		na	ENSG00000275785.1	RP11-111E14.2	unprocessed_pseudogene	0	NA	NA	NA	NA	NA	NA	NA	NA
OR2BH1P	unprocessed_pseudogene		na	ENSG00000272882.1	OR2BH1P	unprocessed_pseudogene	0.0627262	0.0615029	NA	-0.0533222	NA	-0.220943	NA	0	NA
AC018448.2	unprocessed_pseudogene		na	ENSG00000257586.1	RP11-554L12.3	unprocessed_pseudogene	0	NA	NA	NA	NA	NA	NA	NA	NA
AC009963.1	unprocessed_pseudogene		na	ENSG00000227270.1	AC009963.4	unprocessed_pseudogene	0	NA	NA	NA	NA	NA	NA	NA	NA
CYP2A7P2	unprocessed_pseudogene		na	ENSG00000198251.7	CTC-490E21.13	unprocessed_pseudogene	0.805368	1.02327	0.789412	4.39248	0.143934	-0.220945	NA	-3.36921	0.286866
AC025678.2	unprocessed_pseudogene		na	ENSG00000261081.1	RP11-1H8.1	unprocessed_pseudogene	0.0494622	0.0615029	NA	-0.0533222	NA	0.740841	NA	0	NA
OR7E162P	unprocessed_pseudogene		na	ENSG00000234386.4	OR7E162P	unprocessed_pseudogene	0.0560692	1.02319	NA	-0.0533222	NA	-0.220943	NA	1.07651	NA
MED15P7	pseudogene unprocessed_pseudogene		na	ENSG00000234381.1	LA16c-59E1.2	unprocessed_pseudogene	0	NA	NA	NA	NA	NA	NA	NA	NA
TMEM185AP1	unprocessed_pseudogene		na	ENSG00000235254.3	TMEM185AL	unprocessed_pseudogene	3.71504	3.95961	0.00491097	2.26572	0.158892	-1.11411	0.672519	1.69389	0.115226
C4BPAP2	unprocessed_pseudogene		na	ENSG00000232621.1	RP11-6J21.1	unprocessed_pseudogene	0	NA	NA	NA	NA	NA	NA	NA	NA
AC108078.2	unprocessed_pseudogene		na	ENSG00000249686.1	RP11-790I12.4	unprocessed_pseudogene	0	NA	NA	NA	NA	NA	NA	NA	NA
KRTAP9-10P	unprocessed_pseudogene		na	ENSG00000237183.1	AC006070.13	unprocessed_pseudogene	0	NA	NA	NA	NA	NA	NA	NA	NA
AC027369.2	unprocessed_pseudogene		na	ENSG00000254517.1	RP11-56P9.8	unprocessed_pseudogene	0	NA	NA	NA	NA	NA	NA	NA	NA
AC138749.5	unprocessed_pseudogene		na	ENSG00000274814.1	RP11-536P16.5	unprocessed_pseudogene	0	NA	NA	NA	NA	NA	NA	NA	NA
AC239367.2	unprocessed_pseudogene		na	ENSG00000230926.1	RP11-104D21.2	unprocessed_pseudogene	0.0479522	0.0615029	NA	-0.0533222	NA	0.740841	NA	0	NA
CALCP	unprocessed_pseudogene		na	ENSG00000253179.1	CALCP	unprocessed_pseudogene	0.403416	-0.900271	NA	-1.01511	NA	1.67884	NA	0	NA
MTND3P16	unprocessed_pseudogene		na	ENSG00000224590.1	AC007163.10	unprocessed_pseudogene	0	NA	NA	NA	NA	NA	NA	NA	NA
WDR4P2	unprocessed_pseudogene		na	ENSG00000229462.1	AC127383.1	unprocessed_pseudogene	0.16431	0.0615289	NA	1.82555	NA	-0.220943	NA	-1.76402	NA
AC105272.1	unprocessed_pseudogene		na	ENSG00000234441.1	RP5-1108M17.5	unprocessed_pseudogene	0	NA	NA	NA	NA	NA	NA	NA	NA
AP003789.1	unprocessed_pseudogene		na	ENSG00000275905.1	KB-1433G4.1	unprocessed_pseudogene	0.0588907	0.0615029	NA	0.908461	NA	-0.220943	NA	-0.846958	NA
AP001486.3	unprocessed_pseudogene		na	ENSG00000276521.1	RP11-690D19.4	unprocessed_pseudogene	0	NA	NA	NA	NA	NA	NA	NA	NA
DDX11L2	unprocessed_pseudogene		na	ENSG00000236397.3	DDX11L2	unprocessed_pseudogene	79.5699	1.63899	5.99e-15	1.04255	2.63e-06	1.33475	5.41e-10	0.596439	0.00218767
AC120036.1	unprocessed_pseudogene		na	ENSG00000248347.3	RP11-1134I14.2	unprocessed_pseudogene	0.606415	-0.900288	NA	-1.01512	0.797763	1.66075	NA	0	NA
AC245052.2	unprocessed_pseudogene		na	ENSG00000224579.1	AC012314.19	unprocessed_pseudogene	0	NA	NA	NA	NA	NA	NA	NA	NA
FANCD2P2	unprocessed_pseudogene		na	ENSG00000230342.2	AC090958.1	unprocessed_pseudogene	0.323139	0.0615173	NA	-0.0533225	NA	1.59086	NA	0	NA
OR56A7P	unprocessed_pseudogene		na	ENSG00000255481.2	OR56A7P	unprocessed_pseudogene	4.20483	-1.34284	0.225375	-1.23757	0.266541	0.0192449	0.987637	-0.105277	0.964126
AC006480.1	unprocessed_pseudogene		na	ENSG00000228019.1	RP11-166O4.4	unprocessed_pseudogene	0	NA	NA	NA	NA	NA	NA	NA	NA
OR8X1P	unprocessed_pseudogene		na	ENSG00000255048.1	OR8X1P	unprocessed_pseudogene	0	NA	NA	NA	NA	NA	NA	NA	NA
TNRC18P3	unprocessed_pseudogene		na	ENSG00000189166.6	RP11-220H4.3	unprocessed_pseudogene	0.225525	1.02323	NA	1.85191	NA	-0.220943	NA	-0.828674	NA
na	na	na	na	ENSG00000233265.1	MICF	unprocessed_pseudogene	0.267935	0.0615278	NA	-0.0533224	NA	2.23691	NA	0	NA
AC147055.1	unprocessed_pseudogene		na	ENSG00000248635.1	RP11-1267H10.4	unprocessed_pseudogene	0	NA	NA	NA	NA	NA	NA	NA	NA
OR5M12P	unprocessed_pseudogene		na	ENSG00000197866.3	OR5M12P	unprocessed_pseudogene	0	NA	NA	NA	NA	NA	NA	NA	NA
AL034555.1	unprocessed_pseudogene		na	ENSG00000270620.1	RP1-134O19.3	unprocessed_pseudogene	0	NA	NA	NA	NA	NA	NA	NA	NA
na	na	na	na	ENSG00000277208.1	RP11-12A20.11	unprocessed_pseudogene	0	NA	NA	NA	NA	NA	NA	NA	NA
PGBD4P2	unprocessed_pseudogene		na	ENSG00000277708.1	PGBD4P2	unprocessed_pseudogene	0	NA	NA	NA	NA	NA	NA	NA	NA
AC073210.1	unprocessed_pseudogene		na	ENSG00000227113.2	RP11-460N20.4	unprocessed_pseudogene	2.84317	1.63192	0.240642	1.35679	0.362754	1.88563	0.18564	0.275133	0.851892
USP9YP36	unprocessed_pseudogene		na	ENSG00000229709.1	AC007562.3	unprocessed_pseudogene	0	NA	NA	NA	NA	NA	NA	NA	NA
AC073869.7	unprocessed_pseudogene		na	ENSG00000284706.1	RP11-109E12.8	unprocessed_pseudogene	0	NA	NA	NA	NA	NA	NA	NA	NA
OR6L1P	unprocessed_pseudogene		na	ENSG00000233685.1	OR6L1P	unprocessed_pseudogene	0	NA	NA	NA	NA	NA	NA	NA	NA
LCN1P1	unprocessed_pseudogene		na	ENSG00000119440.8	LCN1L1	unprocessed_pseudogene	0.118942	1.87349	NA	-0.0533222	NA	-0.220943	NA	1.92682	NA
AC098826.2	unprocessed_pseudogene		na	ENSG00000227745.1	AC098826.5	unprocessed_pseudogene	0.0556639	0.0615029	NA	-0.0533222	NA	-0.220943	NA	0	NA
VN1R90P	unprocessed_pseudogene		na	ENSG00000268794.1	VN1R90P	unprocessed_pseudogene	0	NA	NA	NA	NA	NA	NA	NA	NA
MTND4P16	unprocessed_pseudogene		na	ENSG00000241787.1	RP11-52L11.10	unprocessed_pseudogene	2.0755	-4.88739	0.0040205	-3.13361	0.0587178	-2.74623	0.0857923	-1.75378	0.472206
ALG1L7P	unprocessed_pseudogene		na	ENSG00000251271.3	AC226119.1	unprocessed_pseudogene	27.2431	-3.63768	2.88e-05	2.82448	3.61e-12	-2.75287	4.02e-05	-6.46216	4.06e-15
RP11-94I2.1	pseudogene unprocessed_pseudogene		na	ENSG00000229828.2	RP11-94I2.1	unprocessed_pseudogene	1.42933	-0.532314	0.812018	-0.298962	0.9061	-0.473322	0.854524	-0.233352	0.940636
AC098976.1	unprocessed_pseudogene		na	ENSG00000249563.1	RP11-751L19.1	unprocessed_pseudogene	0.0494622	0.0615029	NA	-0.0533222	NA	0.740841	NA	0	NA
AC242852.1	unprocessed_pseudogene		na	ENSG00000276118.1	CH17-333M13.2	unprocessed_pseudogene	0	NA	NA	NA	NA	NA	NA	NA	NA
RBMY2TP	unprocessed_pseudogene		na	ENSG00000237269.1	AC010086.6	unprocessed_pseudogene	0	NA	NA	NA	NA	NA	NA	NA	NA
AL157712.1	unprocessed_pseudogene		na	ENSG00000276375.1	RP11-339B9.1	unprocessed_pseudogene	0	NA	NA	NA	NA	NA	NA	NA	NA
XKRYP5	unprocessed_pseudogene		na	ENSG00000223406.1	AC010682.7	unprocessed_pseudogene	0	NA	NA	NA	NA	NA	NA	NA	NA
AC244107.2	unprocessed_pseudogene		na	ENSG00000273773.1	RP5-865E18.2	unprocessed_pseudogene	0	NA	NA	NA	NA	NA	NA	NA	NA
na	na	na	na	ENSG00000170165.5	CR848007.2	unprocessed_pseudogene	2.41867	5.42547	0.000426065	3.8011	0.0239377	0.74085	0.805123	1.62437	0.162674
UBE2Q2P4Y	unprocessed_pseudogene		na	ENSG00000225491.1	AC012005.3	unprocessed_pseudogene	0	NA	NA	NA	NA	NA	NA	NA	NA
AL513485.1	unprocessed_pseudogene		na	ENSG00000273933.1	RP11-48O20.5	unprocessed_pseudogene	0	NA	NA	NA	NA	NA	NA	NA	NA
AC006328.2	unprocessed_pseudogene		na	ENSG00000284380.1	RP11-102O5.1	unprocessed_pseudogene	0	NA	NA	NA	NA	NA	NA	NA	NA
OR4F28P	unprocessed_pseudogene		na	ENSG00000257109.3	OR4F28P	unprocessed_pseudogene	0.0486014	0.0615029	NA	-0.0533222	NA	-0.220943	NA	0	NA
SAGE3P	unprocessed_pseudogene		na	ENSG00000277486.1	RP11-432N13.5	unprocessed_pseudogene	0	NA	NA	NA	NA	NA	NA	NA	NA
IGFL1P2	unprocessed_pseudogene		na	ENSG00000268238.1	IGFL1P2	unprocessed_pseudogene	0.747695	0.061553	0.992898	4.52183	0.511929	-0.220943	NA	-4.46027	0.525362
MTCO3P41	unprocessed_pseudogene		na	ENSG00000237466.1	RP4-736H5.2	unprocessed_pseudogene	0.0479522	0.0615029	NA	-0.0533222	NA	0.740841	NA	0	NA
na	na	na	na	ENSG00000266217.2	CTSLP2	unprocessed_pseudogene	3.74355	-4.47761	0.00249037	-1.51275	0.125199	-1.27289	0.212163	-2.96486	0.0730931
OR6M3P	unprocessed_pseudogene		na	ENSG00000254430.1	OR6M3P	unprocessed_pseudogene	0	NA	NA	NA	NA	NA	NA	NA	NA
MTND6P5	unprocessed_pseudogene		na	ENSG00000227730.2	RP11-39K24.5	unprocessed_pseudogene	1.84694	1.62872	0.321977	-0.353565	0.878631	-0.957291	0.684454	1.98228	0.247395
AC024224.1	unprocessed_pseudogene		na	ENSG00000256626.1	RP11-133L14.2	unprocessed_pseudogene	0	NA	NA	NA	NA	NA	NA	NA	NA
BLZF2P	unprocessed_pseudogene		na	ENSG00000258565.1	RP11-723P16.2	unprocessed_pseudogene	27.5456	1.20677	0.00327515	0.873399	0.0447235	-0.623816	0.251695	0.333373	0.479181
na	na	na	na	ENSG00000282870.1	FRG1DP	unprocessed_pseudogene	0	NA	NA	NA	NA	NA	NA	NA	NA
CYP4F34P	unprocessed_pseudogene		na	ENSG00000244155.1	RP11-38M15.7	unprocessed_pseudogene	0	NA	NA	NA	NA	NA	NA	NA	NA
OR7E59P	unprocessed_pseudogene		na	ENSG00000250561.2	OR7E59P	unprocessed_pseudogene	0.233258	0.0615297	NA	2.8401	NA	-0.220943	NA	-2.77857	NA
na	na	na	na	ENSG00000235719.3	AC010141.1	unprocessed_pseudogene	0	NA	NA	NA	NA	NA	NA	NA	NA
OR10R3P	unprocessed_pseudogene		na	ENSG00000198703.2	OR10R3P	unprocessed_pseudogene	0.060051	-0.90028	NA	-1.01511	NA	-1.18273	NA	0	NA
na	na	na	na	ENSG00000275614.1	RP11-12A20.12	unprocessed_pseudogene	0	NA	NA	NA	NA	NA	NA	NA	NA
USP9YP2	unprocessed_pseudogene		na	ENSG00000249501.1	AC007379.6	unprocessed_pseudogene	0	NA	NA	NA	NA	NA	NA	NA	NA
na	na	na	na	ENSG00000278182.1	CH17-262O2.2	unprocessed_pseudogene	0	NA	NA	NA	NA	NA	NA	NA	NA
SEPTIN7P15	unprocessed_pseudogene		na	ENSG00000275061.2	RP11-220H4.6	unprocessed_pseudogene	0	NA	NA	NA	NA	NA	NA	NA	NA
FP885919.1	unprocessed_pseudogene		na	ENSG00000274067.1	ABC12-47964100C23.1	unprocessed_pseudogene	0	NA	NA	NA	NA	NA	NA	NA	NA
MMP23A	unprocessed_pseudogene		na	ENSG00000215914.4	MMP23A	unprocessed_pseudogene	2.14962	0.0543834	0.990067	1.64558	0.262503	0.764187	0.684508	-1.5912	0.284904
PDIA3P2	unprocessed_pseudogene		na	ENSG00000224677.1	AC011330.6	unprocessed_pseudogene	0.0590045	-0.90028	NA	-1.01511	NA	-1.18273	NA	0	NA
AL603650.1	unprocessed_pseudogene		na	ENSG00000232355.2	RP11-263F14.3	unprocessed_pseudogene	0	NA	NA	NA	NA	NA	NA	NA	NA
RBMY2NP	unprocessed_pseudogene		na	ENSG00000229208.1	AC010891.3	unprocessed_pseudogene	0	NA	NA	NA	NA	NA	NA	NA	NA
OR4V1P	unprocessed_pseudogene		na	ENSG00000254841.1	OR4V1P	unprocessed_pseudogene	0	NA	NA	NA	NA	NA	NA	NA	NA
MTND4P9	unprocessed_pseudogene		na	ENSG00000250050.1	RP11-302F12.8	unprocessed_pseudogene	1.04501	-0.900031	0.733934	-0.444181	0.877001	0.0822213	0.976889	-0.455849	0.885606
na	na	na	na	ENSG00000274985.1	RP11-534G20.4	unprocessed_pseudogene	0.361969	-0.900265	NA	-1.01511	NA	1.99722	NA	0	NA
ZNF849P	unprocessed_pseudogene		na	ENSG00000198153.8	ZNF849P	unprocessed_pseudogene	0.062873	1.02319	NA	-0.0533222	NA	-0.220943	NA	1.07651	NA
SLC4A1APP2	unprocessed_pseudogene		na	ENSG00000236401.1	RP11-393M18.4	unprocessed_pseudogene	0	NA	NA	NA	NA	NA	NA	NA	NA
BX005266.1	unprocessed_pseudogene		na	ENSG00000212951.5	RP11-211N8.3	unprocessed_pseudogene	0.196919	0.061532	NA	-0.0533223	NA	0.740842	NA	0	NA
KRT17P3	unprocessed_pseudogene		na	ENSG00000231870.4	KRT17P3	unprocessed_pseudogene	1.42786	4.60804	0.0461368	-0.0533228	0.991912	4.17683	0.0935972	4.66136	0.0478646
NF1P3	unprocessed_pseudogene		na	ENSG00000183249.8	NF1P3	unprocessed_pseudogene	0	NA	NA	NA	NA	NA	NA	NA	NA
AC079355.1	unprocessed_pseudogene		na	ENSG00000226411.1	CTD-2526L21.2	unprocessed_pseudogene	0	NA	NA	NA	NA	NA	NA	NA	NA
AC022905.1	unprocessed_pseudogene		na	ENSG00000250979.1	RP11-656G20.1	unprocessed_pseudogene	17.1675	0.454718	0.437781	-1.14103	0.0760257	0.415585	0.526898	1.59575	0.00787602
CICP26	unprocessed_pseudogene		na	ENSG00000233003.4	RP11-192I3.2	unprocessed_pseudogene	0.194222	0.0615364	NA	-0.0533222	NA	0.740841	NA	0	NA
CLUHP8	unprocessed_pseudogene		na	ENSG00000258278.2	CLUHP8	unprocessed_pseudogene	0	NA	NA	NA	NA	NA	NA	NA	NA
HERC2P10	unprocessed_pseudogene		na	ENSG00000259845.1	RP5-1086D14.5	unprocessed_pseudogene	58.4054	-1.30923	1.32e-06	-1.98292	8.84e-12	0.325614	0.245713	0.673691	0.0608226
AC048334.1	unprocessed_pseudogene		na	ENSG00000242308.2	RP11-572C15.3	unprocessed_pseudogene	0.236711	2.01486	NA	-0.0533222	NA	-0.220943	NA	2.06818	NA
AC083798.1	unprocessed_pseudogene		na	ENSG00000242531.1	RP11-299J3.6	unprocessed_pseudogene	0.625592	-0.900288	NA	1.87157	0.556509	0.686083	NA	-2.77186	NA
TTTY25P	unprocessed_pseudogene		na	ENSG00000259247.1	TTTY25P	unprocessed_pseudogene	0	NA	NA	NA	NA	NA	NA	NA	NA
OR1E3	unprocessed_pseudogene		na	ENSG00000142163.8	OR1E3	unprocessed_pseudogene	0.048834	0.0615029	NA	-0.0533222	NA	-0.220943	NA	0	NA
OR5D17P	unprocessed_pseudogene		na	ENSG00000181837.7	OR5D17P	unprocessed_pseudogene	0	NA	NA	NA	NA	NA	NA	NA	NA
AC138749.1	unprocessed_pseudogene		na	ENSG00000227717.4	RP11-578F21.4	unprocessed_pseudogene	0	NA	NA	NA	NA	NA	NA	NA	NA
FGF7P1	unprocessed_pseudogene		na	ENSG00000264061.1	RP11-527H14.5	unprocessed_pseudogene	0	NA	NA	NA	NA	NA	NA	NA	NA
PRAMEF28P	unprocessed_pseudogene		na	ENSG00000274178.2	CH17-409J4.2	unprocessed_pseudogene	0	NA	NA	NA	NA	NA	NA	NA	NA
ANKRD20A18P	unprocessed_pseudogene		na	ENSG00000249493.1	AP001347.5	unprocessed_pseudogene	33.0081	0.976106	0.00356359	-0.365757	0.395511	0.182435	0.710531	1.34186	7.75e-05
OR2P1P	unprocessed_pseudogene		na	ENSG00000236909.1	OR2P1P	unprocessed_pseudogene	0	NA	NA	NA	NA	NA	NA	NA	NA
AP005018.2	unprocessed_pseudogene		na	ENSG00000254851.1	RP11-109L13.1	unprocessed_pseudogene	9.8714	0.10657	0.899047	0.147509	0.862306	0.178881	0.841093	-0.0409388	0.977857
AC074101.1	unprocessed_pseudogene		na	ENSG00000283657.1	RP11-646I19.1	unprocessed_pseudogene	0	NA	NA	NA	NA	NA	NA	NA	NA
AL353807.3	unprocessed_pseudogene		na	ENSG00000246203.2	RP11-29H23.5	unprocessed_pseudogene	4.47328	1.40549	0.286472	-0.0417575	0.991912	2.53432	0.0352194	1.44725	0.288311
FRG2HP	unprocessed_pseudogene		na	ENSG00000260846.2	FRG2HP	unprocessed_pseudogene	0	NA	NA	NA	NA	NA	NA	NA	NA
AC245452.2	unprocessed_pseudogene		na	ENSG00000228161.1	LL22NC03-23C6.15	unprocessed_pseudogene	0	NA	NA	NA	NA	NA	NA	NA	NA
TPT1P8	transcribed_processed_pseudogene		na	ENSG00000219491.6	RP11-158D1.1	unprocessed_pseudogene	0	NA	NA	NA	NA	NA	NA	NA	NA
AL160237.3	unprocessed_pseudogene		na	ENSG00000270618.1	RP11-388E23.4	unprocessed_pseudogene	0	NA	NA	NA	NA	NA	NA	NA	NA
AC018892.1	unprocessed_pseudogene		na	ENSG00000230343.1	AC018892.8	unprocessed_pseudogene	0	NA	NA	NA	NA	NA	NA	NA	NA
TRIM51EP	unprocessed_pseudogene		na	ENSG00000237706.4	RP11-529A4.14	unprocessed_pseudogene	0	NA	NA	NA	NA	NA	NA	NA	NA
CSTP1	transcribed_unprocessed_pseudogene		na	ENSG00000228476.1	CSTP1	unprocessed_pseudogene	0	NA	NA	NA	NA	NA	NA	NA	NA
MTND4LP13	unprocessed_pseudogene		na	ENSG00000235318.3	AC005037.6	unprocessed_pseudogene	0.0539824	0.0615029	NA	0.908461	NA	-0.220943	NA	-0.846958	NA
HSD3BP1	unprocessed_pseudogene		na	ENSG00000187481.2	RP5-871G17.4	unprocessed_pseudogene	0	NA	NA	NA	NA	NA	NA	NA	NA
OR9R1P	unprocessed_pseudogene		na	ENSG00000224622.1	OR9R1P	unprocessed_pseudogene	0.0546138	0.0615029	NA	-0.0533222	NA	0.740841	NA	0	NA
PRR20FP	unprocessed_pseudogene		na	ENSG00000271140.1	RP11-279F15.6	unprocessed_pseudogene	0	NA	NA	NA	NA	NA	NA	NA	NA
na	na	na	na	ENSG00000274599.2	DUX4L24	unprocessed_pseudogene	0	NA	NA	NA	NA	NA	NA	NA	NA
PSPHP1	unprocessed_pseudogene		na	ENSG00000226278.1	RP11-613E4.3	unprocessed_pseudogene	0.209171	-0.900241	NA	-1.01511	NA	-0.220943	NA	0	NA
AC023141.3	unprocessed_pseudogene		na	ENSG00000224653.1	RP11-548K12.10	unprocessed_pseudogene	0	NA	NA	NA	NA	NA	NA	NA	NA
OR4A42P	unprocessed_pseudogene		na	ENSG00000254674.1	OR4A42P	unprocessed_pseudogene	0.277424	0.0615332	NA	3.09281	NA	-0.220943	NA	-3.03128	NA
OR7E140P	unprocessed_pseudogene		na	ENSG00000238152.2	OR7E140P	unprocessed_pseudogene	0.0546138	0.0615029	NA	-0.0533222	NA	0.740841	NA	0	NA
PKD1P2	unprocessed_pseudogene		na	ENSG00000227827.3	RP11-958N24.2	unprocessed_pseudogene	51.1554	-0.0330767	0.950335	0.359998	0.316442	-0.112435	0.813184	-0.393075	0.273961
AC011471.4	unprocessed_pseudogene		na	ENSG00000284490.1	CTC-503J8.9	unprocessed_pseudogene	0	NA	NA	NA	NA	NA	NA	NA	NA
TYRL	unprocessed_pseudogene		na	ENSG00000123447.6	TYRL	unprocessed_pseudogene	0	NA	NA	NA	NA	NA	NA	NA	NA
OR6C73P	unprocessed_pseudogene		na	ENSG00000257414.1	OR6C73P	unprocessed_pseudogene	0	NA	NA	NA	NA	NA	NA	NA	NA
AL354855.1	unprocessed_pseudogene		na	ENSG00000285287.1	RP11-643E14.2	unprocessed_pseudogene	0.371538	-1.79691	NA	-0.949978	NA	-2.07939	NA	-0.846937	NA
AC105252.1	unprocessed_pseudogene		na	ENSG00000250191.1	RP11-285A15.1	unprocessed_pseudogene	0.181815	2.48305	NA	-0.0533222	NA	-0.220943	NA	2.53637	NA
AC006924.1	unprocessed_pseudogene		na	ENSG00000275314.1	RP11-32A1.2	unprocessed_pseudogene	0.223035	1.02324	NA	-0.0533223	NA	-0.220943	NA	1.07656	NA
USP9YP31	unprocessed_pseudogene		na	ENSG00000229250.1	AC023274.2	unprocessed_pseudogene	0	NA	NA	NA	NA	NA	NA	NA	NA
LRRC37A12P	unprocessed_pseudogene		na	ENSG00000229259.1	RP11-395N6.2	unprocessed_pseudogene	35.1743	-4.2957	0.00148193	4.66578	6.46e-29	-1.68686	0.0269559	-8.96148	8.76e-13
OR4P1P	unprocessed_pseudogene		na	ENSG00000188439.3	OR4P1P	unprocessed_pseudogene	0	NA	NA	NA	NA	NA	NA	NA	NA
DDX11L17	unprocessed_pseudogene		na	ENSG00000279928.2	ABC7-43046700E7.1	unprocessed_pseudogene	3.87115	2.16243	0.0479714	0.941375	0.492845	1.4797	0.246934	1.22105	0.226807
OR7E83P	unprocessed_pseudogene		na	ENSG00000249866.1	OR7E83P	unprocessed_pseudogene	0.264257	-1.79693	NA	-1.91178	NA	-0.270502	NA	0	NA
BX510359.2	unprocessed_pseudogene		na	ENSG00000227058.1	RP13-34L8.7	unprocessed_pseudogene	0	NA	NA	NA	NA	NA	NA	NA	NA
AKR1C6P	unprocessed_pseudogene		na	ENSG00000151631.8	RP11-397P14.3	unprocessed_pseudogene	0	NA	NA	NA	NA	NA	NA	NA	NA
AC106760.1	unprocessed_pseudogene		na	ENSG00000251196.1	RP11-54F2.1	unprocessed_pseudogene	0.363688	1.02327	NA	0.908469	NA	1.59403	NA	0.114798	NA
UGT1A13P	unprocessed_pseudogene		na	ENSG00000234143.1	UGT1A13P	unprocessed_pseudogene	0.288378	-2.78373	NA	-2.89858	NA	-2.10442	NA	0	NA
na	na	na	na	ENSG00000274748.1	CH17-53B9.4	unprocessed_pseudogene	0	NA	NA	NA	NA	NA	NA	NA	NA
AP001282.2	unprocessed_pseudogene		na	ENSG00000274584.1	RP11-819M15.2	unprocessed_pseudogene	0.0577382	0.0615029	NA	0.908461	NA	-0.220943	NA	-0.846958	NA
AL354976.1	unprocessed_pseudogene		na	ENSG00000274242.1	RP11-20I6.1	unprocessed_pseudogene	0	NA	NA	NA	NA	NA	NA	NA	NA
OFD1P2Y	unprocessed_pseudogene		na	ENSG00000226611.2	AC024183.1	unprocessed_pseudogene	0	NA	NA	NA	NA	NA	NA	NA	NA
CRPP1	unprocessed_pseudogene		na	ENSG00000223603.1	RP11-419N10.3	unprocessed_pseudogene	0.062873	1.02319	NA	-0.0533222	NA	-0.220943	NA	1.07651	NA
VN1R84P	unprocessed_pseudogene		na	ENSG00000268117.1	VN1R84P	unprocessed_pseudogene	13.7243	0.419944	0.481018	-1.45e-05	0.999976	0.673109	0.249027	0.419958	0.504027
AC092747.2	unprocessed_pseudogene		na	ENSG00000256625.1	RP11-582E3.4	unprocessed_pseudogene	16.0645	0.762814	0.160221	0.0765548	0.926071	0.103516	0.903026	0.686259	0.221049
AC022826.1	unprocessed_pseudogene		na	ENSG00000253273.2	RP11-99A14.1	unprocessed_pseudogene	0	NA	NA	NA	NA	NA	NA	NA	NA
CYP4F25P	unprocessed_pseudogene		na	ENSG00000224106.1	RP11-793G16.2	unprocessed_pseudogene	0.107596	0.0615152	NA	-0.0533222	NA	-0.220943	NA	0	NA
na	na	na	na	ENSG00000236660.6	FAM90A7	unprocessed_pseudogene	0	NA	NA	NA	NA	NA	NA	NA	NA
AC103563.8	unprocessed_pseudogene		na	ENSG00000235186.1	AC103563.7	unprocessed_pseudogene	0	NA	NA	NA	NA	NA	NA	NA	NA
AL035660.1	unprocessed_pseudogene		na	ENSG00000233352.1	RP1-300I2.3	unprocessed_pseudogene	0	NA	NA	NA	NA	NA	NA	NA	NA
OR7E4P	unprocessed_pseudogene		na	ENSG00000255261.1	OR7E4P	unprocessed_pseudogene	0.110825	1.02321	NA	-0.0533222	NA	0.740841	NA	1.07653	NA
TUBB8P10	unprocessed_pseudogene		na	ENSG00000237469.2	TUBB8P10	unprocessed_pseudogene	0.117789	-0.900267	NA	-0.0533222	NA	-1.18273	NA	-0.846945	NA
AC099654.2	unprocessed_pseudogene		na	ENSG00000235095.1	RP11-1217F2.1	unprocessed_pseudogene	0.172925	1.87351	NA	0.908461	NA	-0.220943	NA	0.965046	NA
na	na	na	na	ENSG00000279231.1	RP11-341D18.6	unprocessed_pseudogene	0.0627262	0.0615029	NA	-0.0533222	NA	-0.220943	NA	0	NA
AL121949.2	unprocessed_pseudogene		na	ENSG00000218274.2	RP3-407E4.3	unprocessed_pseudogene	0.470719	-1.79602	NA	-1.91085	NA	-0.243911	NA	0	NA
TBC1D3P4	unprocessed_pseudogene		na	ENSG00000204471.3	AL353997.2	unprocessed_pseudogene	0.0516706	0.0615029	NA	-0.0533222	NA	-0.220943	NA	0	NA
STSP1	unprocessed_pseudogene		na	ENSG00000227166.1	AC006382.1	unprocessed_pseudogene	0	NA	NA	NA	NA	NA	NA	NA	NA
MTATP6P29	unprocessed_pseudogene		na	ENSG00000232179.1	RP11-100G15.2	unprocessed_pseudogene	0	NA	NA	NA	NA	NA	NA	NA	NA
SLC2AXP1	unprocessed_pseudogene		na	ENSG00000275768.1	RP11-11P22.1	unprocessed_pseudogene	0	NA	NA	NA	NA	NA	NA	NA	NA
AL161616.1	unprocessed_pseudogene		na	ENSG00000277319.1	RP11-326L9.2	unprocessed_pseudogene	0	NA	NA	NA	NA	NA	NA	NA	NA
AC244258.1	transcribed_unprocessed_pseudogene		na	ENSG00000283453.1	RP3-401D24.1	unprocessed_pseudogene	2.91716	-0.834257	0.728518	1.52202	0.40524	-2.07848	0.381236	-2.35627	0.211935
AC141557.2	unprocessed_pseudogene		na	ENSG00000278635.1	CTD-2318O12.1	unprocessed_pseudogene	0.0556639	0.0615029	NA	-0.0533222	NA	-0.220943	NA	0	NA
AC017083.4	unprocessed_pseudogene		na	ENSG00000284932.1	RP11-474G23.4	unprocessed_pseudogene	0	NA	NA	NA	NA	NA	NA	NA	NA
OR2L6P	unprocessed_pseudogene		na	ENSG00000232215.2	OR2L6P	unprocessed_pseudogene	6.01971	2.02139	0.0349714	2.33053	0.0125699	1.1074	0.349092	-0.309135	0.756677
MTND6P29	unprocessed_pseudogene		na	ENSG00000283311.1	RP11-1217F2.17	unprocessed_pseudogene	0	NA	NA	NA	NA	NA	NA	NA	NA
AC063976.4	unprocessed_pseudogene		na	ENSG00000235775.1	AC063976.2	unprocessed_pseudogene	0.211286	-0.900242	NA	-1.01511	NA	-0.220943	NA	0	NA
HLA-DQB3	unprocessed_pseudogene		na	ENSG00000226030.1	HLA-DQB3	unprocessed_pseudogene	0	NA	NA	NA	NA	NA	NA	NA	NA
AL450326.2	unprocessed_pseudogene		na	ENSG00000236114.1	RP11-517P14.7	unprocessed_pseudogene	0.720462	3.91853	0.131205	1.82717	0.574464	-0.220945	NA	2.09136	0.462419
XGY1	unprocessed_pseudogene		na	ENSG00000227447.1	AC004617.1	unprocessed_pseudogene	0	NA	NA	NA	NA	NA	NA	NA	NA
AC022559.1	unprocessed_pseudogene		na	ENSG00000253178.1	RP11-404E12.1	unprocessed_pseudogene	0.109409	0.0615162	NA	0.908461	NA	-0.220943	NA	-0.846945	NA
OR5BP1P	unprocessed_pseudogene		na	ENSG00000273255.1	OR5BP1P	unprocessed_pseudogene	0	NA	NA	NA	NA	NA	NA	NA	NA
CEACAMP1	unprocessed_pseudogene		na	ENSG00000233681.1	AC004558.3	unprocessed_pseudogene	0	NA	NA	NA	NA	NA	NA	NA	NA
AC245054.1	unprocessed_pseudogene		na	ENSG00000223679.1	AP000362.1	unprocessed_pseudogene	0	NA	NA	NA	NA	NA	NA	NA	NA
HCG4B	unprocessed_pseudogene		na	ENSG00000227262.3	HCG4B	unprocessed_pseudogene	4.41406	2.65	0.0258019	1.81967	0.168033	3.17228	0.00713863	0.830334	0.422076
OR4G6P	unprocessed_pseudogene		na	ENSG00000275771.1	OR4G6P	unprocessed_pseudogene	0	NA	NA	NA	NA	NA	NA	NA	NA
OR7E116P	unprocessed_pseudogene		na	ENSG00000225072.1	OR7E116P	unprocessed_pseudogene	0	NA	NA	NA	NA	NA	NA	NA	NA
RDM1P2	unprocessed_pseudogene		na	ENSG00000266497.1	RP11-995C19.2	unprocessed_pseudogene	0.338572	-2.79022	NA	-1.94326	NA	-3.07267	NA	-0.846957	NA
USP9YP34	unprocessed_pseudogene		na	ENSG00000233378.1	AC009976.5	unprocessed_pseudogene	0	NA	NA	NA	NA	NA	NA	NA	NA
SEPTIN7P3	unprocessed_pseudogene		na	ENSG00000226102.3	AC087072.4	unprocessed_pseudogene	1.03952	4.23329	0.0563217	0.908472	0.784778	1.59717	0.619919	3.32482	0.157717
VN1R108P	unprocessed_pseudogene		na	ENSG00000230772.1	RP13-401N8.5	unprocessed_pseudogene	18.2205	0.594027	0.262701	0.905325	0.0664586	1.08302	0.0262255	-0.311298	0.577648
SUGT1P1	unprocessed_pseudogene		na	ENSG00000226823.1	SUGT1P	unprocessed_pseudogene	9.62311	2.16435	0.00154466	0.0637012	0.974011	1.26181	0.115087	2.10064	0.00200291
DEFA7P	unprocessed_pseudogene		na	ENSG00000206042.1	AF238378.3	unprocessed_pseudogene	0	NA	NA	NA	NA	NA	NA	NA	NA
AL354980.2	unprocessed_pseudogene		na	ENSG00000278694.1	RP11-137P24.5	unprocessed_pseudogene	0	NA	NA	NA	NA	NA	NA	NA	NA
AC104819.1	unprocessed_pseudogene		na	ENSG00000249012.2	RP11-731D1.1	unprocessed_pseudogene	0.178482	-1.77128	NA	-1.88613	NA	-2.05375	NA	0	NA
MTND5P9	unprocessed_pseudogene		na	ENSG00000248748.1	RP11-627H22.1	unprocessed_pseudogene	0	NA	NA	NA	NA	NA	NA	NA	NA
BX510359.3	unprocessed_pseudogene		na	ENSG00000228771.1	RP11-552J9.1	unprocessed_pseudogene	0	NA	NA	NA	NA	NA	NA	NA	NA
AC003958.1	unprocessed_pseudogene		na	ENSG00000108516.5	AC003958.6	unprocessed_pseudogene	0.286088	0.0615273	NA	3.13571	NA	-0.220943	NA	-3.07418	NA
OR4N3BP	unprocessed_pseudogene		na	ENSG00000279445.2	RP11-983G14.4	unprocessed_pseudogene	0	NA	NA	NA	NA	NA	NA	NA	NA
OR9I3P	unprocessed_pseudogene		na	ENSG00000272685.1	OR9I3P	unprocessed_pseudogene	0	NA	NA	NA	NA	NA	NA	NA	NA
FAM90A21P	unprocessed_pseudogene		na	ENSG00000234749.5	FAM90A21P	unprocessed_pseudogene	0	NA	NA	NA	NA	NA	NA	NA	NA
USP9YP33	unprocessed_pseudogene		na	ENSG00000232064.1	AC007562.4	unprocessed_pseudogene	0	NA	NA	NA	NA	NA	NA	NA	NA
Z99943.2	unprocessed_pseudogene		na	ENSG00000250762.1	RP1-313L4.4	unprocessed_pseudogene	2.31459	0.500436	0.741754	-0.746216	0.659039	-1.65185	0.348766	1.24665	0.416673
AC119619.1	unprocessed_pseudogene		na	ENSG00000273800.1	RP11-1J4.1	unprocessed_pseudogene	0.0577382	0.0615029	NA	0.908461	NA	-0.220943	NA	-0.846958	NA
OFD1P10Y	unprocessed_pseudogene		na	ENSG00000225466.1	AC016752.1	unprocessed_pseudogene	0	NA	NA	NA	NA	NA	NA	NA	NA
MTND3P24	unprocessed_pseudogene		na	ENSG00000249045.1	RP11-63H19.8	unprocessed_pseudogene	0	NA	NA	NA	NA	NA	NA	NA	NA
AC244505.4	unprocessed_pseudogene		na	ENSG00000226867.1	RP13-77O11.8	unprocessed_pseudogene	0	NA	NA	NA	NA	NA	NA	NA	NA
ABCD1P3	unprocessed_pseudogene		na	ENSG00000261233.2	ABCD1P3	unprocessed_pseudogene	0	NA	NA	NA	NA	NA	NA	NA	NA
AC108729.3	unprocessed_pseudogene		na	ENSG00000248772.1	RP11-639F1.1	unprocessed_pseudogene	0	NA	NA	NA	NA	NA	NA	NA	NA
CYP4F24P	unprocessed_pseudogene		na	ENSG00000267594.5	CYP4F24P	unprocessed_pseudogene	0.0546138	0.0615029	NA	-0.0533222	NA	0.740841	NA	0	NA
AC240442.1	unprocessed_pseudogene		na	ENSG00000274601.1	WI2-88277B6.1	unprocessed_pseudogene	0	NA	NA	NA	NA	NA	NA	NA	NA
ATP1B1P1	unprocessed_pseudogene		na	ENSG00000249212.1	RP11-58N10.1	unprocessed_pseudogene	56.106	0.755315	0.0018213	-0.00820117	0.991912	0.0726947	0.848299	0.763516	0.00173087
AL023773.1	unprocessed_pseudogene		na	ENSG00000225469.3	RP3-406C18.2	unprocessed_pseudogene	0	NA	NA	NA	NA	NA	NA	NA	NA
BX547991.1	unprocessed_pseudogene		na	ENSG00000265630.2	GLUDP8	unprocessed_pseudogene	0.532346	1.02328	NA	1.79688	NA	1.58271	NA	-0.773607	NA
OR5BT1P	unprocessed_pseudogene		na	ENSG00000258024.1	OR5BT1P	unprocessed_pseudogene	0	NA	NA	NA	NA	NA	NA	NA	NA
MYLKP1	unprocessed_pseudogene		na	ENSG00000228868.3	RP11-642N14.2	unprocessed_pseudogene	0.237339	2.01486	NA	-0.0533222	NA	0.740841	NA	2.06818	NA
OR8B6P	unprocessed_pseudogene		na	ENSG00000255225.1	OR8B6P	unprocessed_pseudogene	0	NA	NA	NA	NA	NA	NA	NA	NA
KRT18P40	unprocessed_pseudogene		na	ENSG00000269012.2	KRT18P40	unprocessed_pseudogene	1.64219	1.02442	0.598938	0.384988	0.872728	0.524007	0.832004	0.639434	0.764519
GOLGA8VP	unprocessed_pseudogene		na	ENSG00000259236.1	CTD-2611K5.5	unprocessed_pseudogene	0	NA	NA	NA	NA	NA	NA	NA	NA
AP1B1P2	unprocessed_pseudogene		na	ENSG00000232707.1	ADTB1L2	unprocessed_pseudogene	0.17552	0.061524	NA	2.42911	NA	-0.220943	NA	-2.36759	NA
FAM90A11P	unprocessed_pseudogene		na	ENSG00000233115.4	FAM90A11	unprocessed_pseudogene	0	NA	NA	NA	NA	NA	NA	NA	NA
CLUHP10	unprocessed_pseudogene		na	ENSG00000282511.1	CLUHP10	unprocessed_pseudogene	0.316577	-1.79691	NA	-1.91175	NA	-1.11758	NA	0	NA
AL590240.3	unprocessed_pseudogene		na	ENSG00000278319.1	RP11-266I3.8	unprocessed_pseudogene	0	NA	NA	NA	NA	NA	NA	NA	NA
CR545473.1	unprocessed_pseudogene		na	ENSG00000248155.1	WI2-89927D4.1	unprocessed_pseudogene	0.0486014	0.0615029	NA	-0.0533222	NA	-0.220943	NA	0	NA
CDY12P	unprocessed_pseudogene		na	ENSG00000228850.1	CDY12P	unprocessed_pseudogene	0	NA	NA	NA	NA	NA	NA	NA	NA
OR3D1P	unprocessed_pseudogene		na	ENSG00000230411.1	OR3D1P	unprocessed_pseudogene	1.41885	-1.78492	0.479678	2.42544	0.234121	1.08725	0.681014	-4.21036	0.0367133
MED15P4	unprocessed_pseudogene		na	ENSG00000224679.1	AC093838.5	unprocessed_pseudogene	0	NA	NA	NA	NA	NA	NA	NA	NA
AC087359.1	unprocessed_pseudogene		na	ENSG00000250869.2	RP11-453N18.1	unprocessed_pseudogene	0	NA	NA	NA	NA	NA	NA	NA	NA
AL512324.1	unprocessed_pseudogene		na	ENSG00000275312.1	RP11-432I13.5	unprocessed_pseudogene	0.0546138	0.0615029	NA	-0.0533222	NA	0.740841	NA	0	NA
AL671883.2	unprocessed_pseudogene		na	ENSG00000271581.1	XXbac-BPG248L24.12	unprocessed_pseudogene	0.997353	-0.864131	0.753231	-1.93045	0.483946	-0.656528	0.834737	1.06632	0.745053
OR4A41P	unprocessed_pseudogene		na	ENSG00000255297.1	OR4A41P	unprocessed_pseudogene	0	NA	NA	NA	NA	NA	NA	NA	NA
CDY18P	unprocessed_pseudogene		na	ENSG00000232205.1	AC023274.3	unprocessed_pseudogene	0	NA	NA	NA	NA	NA	NA	NA	NA
OR7E154P	unprocessed_pseudogene		na	ENSG00000254715.3	OR7E154P	unprocessed_pseudogene	0	NA	NA	NA	NA	NA	NA	NA	NA
MTCYBP19	unprocessed_pseudogene		na	ENSG00000253504.1	RP11-593P24.2	unprocessed_pseudogene	0	NA	NA	NA	NA	NA	NA	NA	NA
AC130364.1	unprocessed_pseudogene		na	ENSG00000254487.2	RP11-707M1.7	unprocessed_pseudogene	0.162346	-0.900254	NA	-1.01511	NA	-1.18273	NA	0	NA
OFD1P8Y	unprocessed_pseudogene		na	ENSG00000231159.1	AC007322.8	unprocessed_pseudogene	0	NA	NA	NA	NA	NA	NA	NA	NA
AC008739.2	unprocessed_pseudogene		na	ENSG00000269373.1	CTD-2542C24.3	unprocessed_pseudogene	0.175225	1.02322	NA	0.908461	NA	0.740841	NA	0.114758	NA
PMS2P6	unprocessed_pseudogene		na	ENSG00000174384.9	RP11-313P13.4	unprocessed_pseudogene	6.08355	0.907432	0.315682	1.37568	0.100654	0.972531	0.310638	-0.468245	0.603814
SIGLEC29P	unprocessed_pseudogene		na	ENSG00000268267.1	SIGLEC29P	unprocessed_pseudogene	0.060051	-0.90028	NA	-1.01511	NA	-1.18273	NA	0	NA
OR7E100P	unprocessed_pseudogene		na	ENSG00000242525.1	OR7E100P	unprocessed_pseudogene	6.38778	1.1666	0.139756	-1.16152	0.273645	0.590831	0.553396	2.32811	0.0091999
MICG	unprocessed_pseudogene		na	ENSG00000237042.1	MICG	unprocessed_pseudogene	0	NA	NA	NA	NA	NA	NA	NA	NA
AC231532.2	unprocessed_pseudogene		na	ENSG00000276897.1	RP11-651H2.1	unprocessed_pseudogene	0	NA	NA	NA	NA	NA	NA	NA	NA
AL160191.3	unprocessed_pseudogene		na	ENSG00000274330.1	RP11-486O13.5	unprocessed_pseudogene	2.81644	-1.78634	0.304938	2.22872	0.0563943	-1.47027	0.408232	-4.01506	0.00717985
MTATP6P1	unprocessed_pseudogene		na	ENSG00000248527.1	RP5-857K21.10	unprocessed_pseudogene	775.896	-0.474417	0.000833603	-0.993652	4.15e-13	-0.721118	2.6e-07	0.519235	0.000345176
MTCO1P8	unprocessed_pseudogene		na	ENSG00000234700.1	RP11-3N2.5	unprocessed_pseudogene	0	NA	NA	NA	NA	NA	NA	NA	NA
AC026951.1	unprocessed_pseudogene		na	ENSG00000277500.1	RP11-456J20.2	unprocessed_pseudogene	0	NA	NA	NA	NA	NA	NA	NA	NA
AL391903.1	unprocessed_pseudogene		na	ENSG00000218809.1	RP1-229K20.5	unprocessed_pseudogene	0	NA	NA	NA	NA	NA	NA	NA	NA
na	na	na	na	ENSG00000224710.3	FAM90A8	unprocessed_pseudogene	0	NA	NA	NA	NA	NA	NA	NA	NA
NF1P2	unprocessed_pseudogene		na	ENSG00000258997.1	NF1P2	unprocessed_pseudogene	0	NA	NA	NA	NA	NA	NA	NA	NA
OR5M13P	unprocessed_pseudogene		na	ENSG00000166693.7	OR5M13P	unprocessed_pseudogene	0	NA	NA	NA	NA	NA	NA	NA	NA
OR4U1P	unprocessed_pseudogene		na	ENSG00000258899.1	OR4U1P	unprocessed_pseudogene	0	NA	NA	NA	NA	NA	NA	NA	NA
OR4A3P	unprocessed_pseudogene		na	ENSG00000254464.1	OR4A3P	unprocessed_pseudogene	0	NA	NA	NA	NA	NA	NA	NA	NA
LCEP4	unprocessed_pseudogene		na	ENSG00000226947.1	RP1-52J10.9	unprocessed_pseudogene	0	NA	NA	NA	NA	NA	NA	NA	NA
DEFT1P	unprocessed_pseudogene		na	ENSG00000215378.3	DEFT1P	unprocessed_pseudogene	0	NA	NA	NA	NA	NA	NA	NA	NA
TSPY21P	unprocessed_pseudogene		na	ENSG00000237902.1	TSPY21P	unprocessed_pseudogene	0	NA	NA	NA	NA	NA	NA	NA	NA
AL512638.1	unprocessed_pseudogene		na	ENSG00000226973.1	RP4-663N10.2	unprocessed_pseudogene	0	NA	NA	NA	NA	NA	NA	NA	NA
HLA-W	unprocessed_pseudogene		na	ENSG00000235290.1	HLA-W	unprocessed_pseudogene	0.060051	-0.90028	NA	-1.01511	NA	-1.18273	NA	0	NA
RBMY2WP	unprocessed_pseudogene		na	ENSG00000230727.1	AC010080.1	unprocessed_pseudogene	0	NA	NA	NA	NA	NA	NA	NA	NA
CNTNAP3P1	unprocessed_pseudogene		na	ENSG00000273509.1	RP11-262H14.12	unprocessed_pseudogene	0.164357	-1.77128	NA	-1.88613	NA	-2.05375	NA	0	NA
AL512356.2	unprocessed_pseudogene		na	ENSG00000258154.2	RP11-44N21.2	unprocessed_pseudogene	0	NA	NA	NA	NA	NA	NA	NA	NA
ALOX15P2	unprocessed_pseudogene		na	ENSG00000188101.5	RP11-544N10.1	unprocessed_pseudogene	0.0546138	0.0615029	NA	-0.0533222	NA	0.740841	NA	0	NA
AC245452.3	unprocessed_pseudogene		na	ENSG00000249333.1	LL22NC03-23C6.12	unprocessed_pseudogene	0.0486014	0.0615029	NA	-0.0533222	NA	-0.220943	NA	0	NA
AC117490.1	unprocessed_pseudogene		na	ENSG00000225240.1	AC117490.2	unprocessed_pseudogene	0.568471	-0.825324	NA	0.972923	0.798315	-0.134004	NA	-1.79825	NA
ALG1L5P	unprocessed_pseudogene		na	ENSG00000226943.3	RP11-740N7.5	unprocessed_pseudogene	2.33759	-1.80395	0.430825	3.89021	0.0135604	1.56403	0.452644	-5.69415	0.000623836
AL671883.1	unprocessed_pseudogene		na	ENSG00000229836.1	XXbac-BPG248L24.10	unprocessed_pseudogene	0	NA	NA	NA	NA	NA	NA	NA	NA
AL133380.1	unprocessed_pseudogene		na	ENSG00000251508.1	RP5-862P8.3	unprocessed_pseudogene	0	NA	NA	NA	NA	NA	NA	NA	NA
AC119751.1	unprocessed_pseudogene		na	ENSG00000232471.3	RP11-241F15.7	unprocessed_pseudogene	0	NA	NA	NA	NA	NA	NA	NA	NA
OR4F2P	unprocessed_pseudogene		na	ENSG00000224777.3	OR4F2P	unprocessed_pseudogene	0	NA	NA	NA	NA	NA	NA	NA	NA
AL117351.2	unprocessed_pseudogene		na	ENSG00000250890.1	RP5-837O21.8	unprocessed_pseudogene	0	NA	NA	NA	NA	NA	NA	NA	NA
MTND6P6	unprocessed_pseudogene		na	ENSG00000240034.1	RP11-52L11.5	unprocessed_pseudogene	0.268037	-1.77132	NA	-1.8862	NA	-1.09203	NA	0	NA
OR11K2P	unprocessed_pseudogene		na	ENSG00000258438.3	OR11K2P	unprocessed_pseudogene	0	NA	NA	NA	NA	NA	NA	NA	NA
AP001120.3	unprocessed_pseudogene		na	ENSG00000267773.1	RP11-677O4.4	unprocessed_pseudogene	0.181675	2.01484	NA	-0.0533222	NA	0.740841	NA	2.06816	NA
ELOCP2	unprocessed_pseudogene		na	ENSG00000259838.1	TCEB1P2	unprocessed_pseudogene	0.579413	-2.38788	NA	0.359885	0.922449	-1.70854	NA	-2.74777	NA
NSFP1	unprocessed_pseudogene		na	ENSG00000260075.1	NSFP1	unprocessed_pseudogene	1.73096	-0.174552	0.948116	0.691282	0.741903	-1.77232	0.451621	-0.865834	0.679536
MTND4P27	unprocessed_pseudogene		na	ENSG00000230548.1	AC068137.9	unprocessed_pseudogene	0	NA	NA	NA	NA	NA	NA	NA	NA
DEFA10P	unprocessed_pseudogene		na	ENSG00000233531.1	DEFA10P	unprocessed_pseudogene	0	NA	NA	NA	NA	NA	NA	NA	NA
AL139327.2	unprocessed_pseudogene		na	ENSG00000234894.1	RP11-408E5.6	unprocessed_pseudogene	0	NA	NA	NA	NA	NA	NA	NA	NA
OR7E8P	unprocessed_pseudogene		na	ENSG00000177400.6	OR7E8P	unprocessed_pseudogene	0.0974143	0.0615146	NA	-0.0533222	NA	1.58625	NA	0	NA
AP000889.1	unprocessed_pseudogene		na	ENSG00000254758.1	AP000889.1	unprocessed_pseudogene	0	NA	NA	NA	NA	NA	NA	NA	NA
KRTAP13-6P	unprocessed_pseudogene		na	ENSG00000250973.1	KRTAP13P2	unprocessed_pseudogene	0	NA	NA	NA	NA	NA	NA	NA	NA
na	na	na	na	ENSG00000241737.2	FAM90A23	unprocessed_pseudogene	0	NA	NA	NA	NA	NA	NA	NA	NA
TSPY23P	unprocessed_pseudogene		na	ENSG00000229159.1	TSPY23P	unprocessed_pseudogene	0	NA	NA	NA	NA	NA	NA	NA	NA
MTND4LP17	unprocessed_pseudogene		na	ENSG00000241221.2	AC009960.6	unprocessed_pseudogene	0	NA	NA	NA	NA	NA	NA	NA	NA
VN1R80P	unprocessed_pseudogene		na	ENSG00000268598.1	VN1R80P	unprocessed_pseudogene	8.40987	0.917294	0.242609	0.917256	0.252484	0.686391	0.448826	3.81e-05	1
KRT125P	unprocessed_pseudogene		na	ENSG00000258036.2	RP11-641A6.6	unprocessed_pseudogene	0.0578778	-0.90028	NA	-1.01511	NA	-1.18273	NA	0	NA
IGFL1P1	unprocessed_pseudogene		na	ENSG00000268879.1	IGFL1P1	unprocessed_pseudogene	0.396748	1.02326	NA	3.11202	NA	0.740845	NA	-2.08877	NA
AC093162.1	unprocessed_pseudogene		na	ENSG00000246575.2	AC093162.5	unprocessed_pseudogene	3.56276	0.614922	0.665692	-0.057236	0.991912	0.591262	0.716614	0.672158	0.657148
AC078899.4	unprocessed_pseudogene		na	ENSG00000269274.1	AC078899.3	unprocessed_pseudogene	1.41435	0.061495	0.990067	5.26923	0.0129885	0.740849	0.839281	-5.20774	0.0149989
AC245291.1	unprocessed_pseudogene		na	ENSG00000226595.1	KB-288A10.19	unprocessed_pseudogene	0	NA	NA	NA	NA	NA	NA	NA	NA
AC009237.2	unprocessed_pseudogene		na	ENSG00000224719.1	AC009237.6	unprocessed_pseudogene	0	NA	NA	NA	NA	NA	NA	NA	NA
H3C5P	unprocessed_pseudogene		na	ENSG00000277720.1	RP1-34B20.19	unprocessed_pseudogene	1.43171	1.35026	0.500292	2.39444	0.185213	-2.08297	0.414257	-1.04418	0.548119
HIST2H3DP1	pseudogene unprocessed_pseudogene		na	ENSG00000213244.3	RP11-439A17.2	unprocessed_pseudogene	0.868948	-0.340182	0.897963	-1.9364	0.448066	-1.20047	0.672273	1.59621	0.560793
CDY7P	unprocessed_pseudogene		na	ENSG00000237558.1	AC009976.4	unprocessed_pseudogene	0	NA	NA	NA	NA	NA	NA	NA	NA
IGLL4P	unprocessed_pseudogene		na	ENSG00000276427.1	IGLL4P	unprocessed_pseudogene	0	NA	NA	NA	NA	NA	NA	NA	NA
PHKBP2	unprocessed_pseudogene		na	ENSG00000258467.1	PHKBP2	unprocessed_pseudogene	0	NA	NA	NA	NA	NA	NA	NA	NA
AC139453.2	unprocessed_pseudogene		na	ENSG00000244699.1	RP11-803B1.2	unprocessed_pseudogene	1.28657	-0.968017	0.683508	-1.61065	0.511756	-0.239313	0.939405	0.642637	0.828078
OR11K1P	unprocessed_pseudogene		na	ENSG00000283680.2	OR11K1P	unprocessed_pseudogene	0	NA	NA	NA	NA	NA	NA	NA	NA
OR5M6P	unprocessed_pseudogene		na	ENSG00000254603.1	OR5M6P	unprocessed_pseudogene	0	NA	NA	NA	NA	NA	NA	NA	NA
DNM1P30	unprocessed_pseudogene		na	ENSG00000260897.1	DNM1P30	unprocessed_pseudogene	0	NA	NA	NA	NA	NA	NA	NA	NA
TRIM51FP	unprocessed_pseudogene		na	ENSG00000219061.4	RP11-707M1.4	unprocessed_pseudogene	0	NA	NA	NA	NA	NA	NA	NA	NA
AF131216.2	unprocessed_pseudogene		na	ENSG00000249316.2	CTC-493P15.2	unprocessed_pseudogene	0.945655	0.0476096	0.990067	-0.464933	0.842612	-1.23745	0.61498	0.512542	0.827776
TEX28P1	unprocessed_pseudogene		na	ENSG00000274962.1	TEX28P1	unprocessed_pseudogene	0	NA	NA	NA	NA	NA	NA	NA	NA
SIGLEC20P	unprocessed_pseudogene		na	ENSG00000268336.1	SIGLEC20P	unprocessed_pseudogene	0.257526	-0.900242	NA	-1.01511	NA	-1.18273	NA	0	NA
AC245036.2	unprocessed_pseudogene		na	ENSG00000235181.1	AC009892.2	unprocessed_pseudogene	0	NA	NA	NA	NA	NA	NA	NA	NA
OR4H6P	unprocessed_pseudogene		na	ENSG00000284892.1	OR4H6P	unprocessed_pseudogene	0	NA	NA	NA	NA	NA	NA	NA	NA
DNM1P24	unprocessed_pseudogene		na	ENSG00000242854.1	DNM1P24	unprocessed_pseudogene	0	NA	NA	NA	NA	NA	NA	NA	NA
AC073135.1	unprocessed_pseudogene		na	ENSG00000236246.2	FAM166AP10	unprocessed_pseudogene	0	NA	NA	NA	NA	NA	NA	NA	NA
IL9RP1	unprocessed_pseudogene		na	ENSG00000229926.1	RP11-424E7.3	unprocessed_pseudogene	2.37788	-2.93492	0.0554668	-2.0629	0.12749	-1.05581	0.450528	-0.872028	0.685596
AC136443.1	unprocessed_pseudogene		na	ENSG00000254609.1	RP11-719K4.3	unprocessed_pseudogene	0	NA	NA	NA	NA	NA	NA	NA	NA
AC011330.1	unprocessed_pseudogene		na	ENSG00000249839.1	AC011330.5	unprocessed_pseudogene	0.352052	1.97605	NA	1.82362	NA	-0.220944	NA	0.152427	NA
TSPY20P	unprocessed_pseudogene		na	ENSG00000243643.1	AC006987.2	unprocessed_pseudogene	0	NA	NA	NA	NA	NA	NA	NA	NA
OR4C4P	unprocessed_pseudogene		na	ENSG00000197161.7	OR4C4P	unprocessed_pseudogene	0	NA	NA	NA	NA	NA	NA	NA	NA
AC008750.5	unprocessed_pseudogene		na	ENSG00000268711.1	CTD-2616J11.15	unprocessed_pseudogene	0	NA	NA	NA	NA	NA	NA	NA	NA
IGLL3P	unprocessed_pseudogene		na	ENSG00000206066.3	CTA-246H3.7	unprocessed_pseudogene	3.03291	-3.63432	0.0256817	-4.71094	0.00310826	0.767874	0.553675	1.07661	0.685332
AC236972.1	unprocessed_pseudogene		na	ENSG00000231600.1	AC151960.1	unprocessed_pseudogene	0	NA	NA	NA	NA	NA	NA	NA	NA
na	na	na	na	ENSG00000270872.2	SRGAP2D	unprocessed_pseudogene	73.6971	2.16986	7.25e-23	1.3397	7.49e-09	0.384243	0.198089	0.830162	2.97e-05
CYP4F44P	unprocessed_pseudogene		na	ENSG00000253748.2	RP11-359P18.4	unprocessed_pseudogene	0	NA	NA	NA	NA	NA	NA	NA	NA
BCRP5	unprocessed_pseudogene		na	ENSG00000235062.4	AC007050.14	unprocessed_pseudogene	0.660818	1.98484	NA	1.82791	0.584649	-0.220945	NA	0.156929	NA
AC138915.2	unprocessed_pseudogene		na	ENSG00000260866.1	RP11-626K17.5	unprocessed_pseudogene	0	NA	NA	NA	NA	NA	NA	NA	NA
TUBB7P	unprocessed_pseudogene		na	ENSG00000251297.1	TUBB7P	unprocessed_pseudogene	1.00402	-2.63292	0.249791	-1.83417	0.433813	-1.96705	0.427593	-0.798756	0.800673
AC245517.4	unprocessed_pseudogene		na	ENSG00000236118.1	LL22NC03-30E12.10	unprocessed_pseudogene	0	NA	NA	NA	NA	NA	NA	NA	NA
OR2A15P	unprocessed_pseudogene		na	ENSG00000239981.1	OR2A15P	unprocessed_pseudogene	0.430296	-0.900288	NA	1.46089	NA	1.26124	NA	-2.36118	NA
na	na	na	na	ENSG00000274457.1	AC000041.10	unprocessed_pseudogene	0	NA	NA	NA	NA	NA	NA	NA	NA
HLA-S	unprocessed_pseudogene		na	ENSG00000225851.1	HLA-S	unprocessed_pseudogene	0	NA	NA	NA	NA	NA	NA	NA	NA
AL160314.3	transcribed_unprocessed_pseudogene		na	ENSG00000258823.1	CTD-2555K7.3	unprocessed_pseudogene	0.327512	1.02326	NA	-0.0533226	NA	1.59331	NA	1.07659	NA
MTCO2P17	unprocessed_pseudogene		na	ENSG00000233888.2	AC009960.2	unprocessed_pseudogene	0.112138	1.79573	NA	-0.0533222	NA	-0.220943	NA	1.84905	NA
AC239367.1	unprocessed_pseudogene		na	ENSG00000227493.1	RP11-104D21.1	unprocessed_pseudogene	0.0479522	0.0615029	NA	-0.0533222	NA	0.740841	NA	0	NA
OR51AB1P	unprocessed_pseudogene		na	ENSG00000229093.1	OR51AB1P	unprocessed_pseudogene	0.062873	1.02319	NA	-0.0533222	NA	-0.220943	NA	1.07651	NA
AC245060.4	transcribed_unprocessed_pseudogene		na	ENSG00000272779.1	LL22NC03-80A10.6	unprocessed_pseudogene	463.793	0.482306	3.49e-06	0.470126	5.89e-06	0.0809313	0.57865	0.0121806	0.951197
GRAMD4P5	unprocessed_pseudogene		na	ENSG00000259089.2	RP11-403B2.4	unprocessed_pseudogene	0	NA	NA	NA	NA	NA	NA	NA	NA
AF254983.2	unprocessed_pseudogene		na	ENSG00000278106.1	RP11-589M2.1	unprocessed_pseudogene	0	NA	NA	NA	NA	NA	NA	NA	NA
OR11K1BP	unprocessed_pseudogene		na	ENSG00000259324.2	RP11-294C11.11	unprocessed_pseudogene	0	NA	NA	NA	NA	NA	NA	NA	NA
USP9YP15	unprocessed_pseudogene		na	ENSG00000233120.1	AC024183.9	unprocessed_pseudogene	0	NA	NA	NA	NA	NA	NA	NA	NA
OR7E105P	unprocessed_pseudogene		na	ENSG00000258423.1	OR7E105P	unprocessed_pseudogene	0.176384	1.02322	NA	-0.0533222	NA	0.740841	NA	1.07654	NA
SLC9B1P3	unprocessed_pseudogene		na	ENSG00000233867.2	SLC9B1P3	unprocessed_pseudogene	0	NA	NA	NA	NA	NA	NA	NA	NA
TSPY25P	unprocessed_pseudogene		na	ENSG00000234110.1	AC025819.2	unprocessed_pseudogene	0	NA	NA	NA	NA	NA	NA	NA	NA
DIS3L2P1	unprocessed_pseudogene		na	ENSG00000223788.4	AC068134.4	unprocessed_pseudogene	0	NA	NA	NA	NA	NA	NA	NA	NA
MTCO3P4	unprocessed_pseudogene		na	ENSG00000228851.1	RP11-1217F2.10	unprocessed_pseudogene	0	NA	NA	NA	NA	NA	NA	NA	NA
PRYP5	unprocessed_pseudogene		na	ENSG00000233546.1	AC022486.2	unprocessed_pseudogene	0	NA	NA	NA	NA	NA	NA	NA	NA
TRAPPC2P4	unprocessed_pseudogene		na	ENSG00000232914.1	AC007965.1	unprocessed_pseudogene	0	NA	NA	NA	NA	NA	NA	NA	NA
AC064862.3	unprocessed_pseudogene		na	ENSG00000234085.1	RP11-368M16.7	unprocessed_pseudogene	0	NA	NA	NA	NA	NA	NA	NA	NA
na	na	na	na	ENSG00000268461.2	CTC-575C13.4	unprocessed_pseudogene	0	NA	NA	NA	NA	NA	NA	NA	NA
SNX18P8	unprocessed_pseudogene		na	ENSG00000231390.1	RP11-146D12.7	unprocessed_pseudogene	0	NA	NA	NA	NA	NA	NA	NA	NA
AC006557.4	unprocessed_pseudogene		na	ENSG00000267756.1	RP11-411B10.4	unprocessed_pseudogene	0	NA	NA	NA	NA	NA	NA	NA	NA
BPTFP1	unprocessed_pseudogene		na	ENSG00000263647.1	RP11-927P21.5	unprocessed_pseudogene	0.0479522	0.0615029	NA	-0.0533222	NA	0.740841	NA	0	NA
CD177P1	unprocessed_pseudogene		na	ENSG00000204933.3	CTC-490G23.5	unprocessed_pseudogene	0.589424	-2.78523	NA	-1.93827	0.60925	-2.10589	NA	-0.846959	NA
AC087499.5	unprocessed_pseudogene		na	ENSG00000236504.2	AC087499.7	unprocessed_pseudogene	0.10634	0.0615162	NA	0.908461	NA	-0.220943	NA	-0.846945	NA
AC121251.1	unprocessed_pseudogene		na	ENSG00000228171.1	AC121251.1	unprocessed_pseudogene	0	NA	NA	NA	NA	NA	NA	NA	NA
AP000550.3	unprocessed_pseudogene		na	ENSG00000283145.1	KB-1592A4.16	unprocessed_pseudogene	0.382063	1.97789	NA	-0.0533225	NA	2.959	NA	2.03121	NA
OR4A7P	unprocessed_pseudogene		na	ENSG00000255349.1	OR4A7P	unprocessed_pseudogene	0	NA	NA	NA	NA	NA	NA	NA	NA
OR6K1P	unprocessed_pseudogene		na	ENSG00000231237.1	OR6K1P	unprocessed_pseudogene	0	NA	NA	NA	NA	NA	NA	NA	NA
OR4A18P	unprocessed_pseudogene		na	ENSG00000254637.1	OR4A18P	unprocessed_pseudogene	0	NA	NA	NA	NA	NA	NA	NA	NA
BCRP6	unprocessed_pseudogene		na	ENSG00000169662.8	KB-1183D5.12	unprocessed_pseudogene	0	NA	NA	NA	NA	NA	NA	NA	NA
AP005597.3	unprocessed_pseudogene		na	ENSG00000255283.3	RP11-72M10.4	unprocessed_pseudogene	0.0546138	0.0615029	NA	-0.0533222	NA	0.740841	NA	0	NA
MTCO3P21	unprocessed_pseudogene		na	ENSG00000232752.1	RP5-837O21.5	unprocessed_pseudogene	0	NA	NA	NA	NA	NA	NA	NA	NA
AL139099.3	unprocessed_pseudogene		na	ENSG00000278009.1	RP11-649E7.8	unprocessed_pseudogene	0.0516706	0.0615029	NA	-0.0533222	NA	-0.220943	NA	0	NA
TUBB1P2	unprocessed_pseudogene		na	ENSG00000228578.1	TUBB1P2	unprocessed_pseudogene	0	NA	NA	NA	NA	NA	NA	NA	NA
AP002383.5	unprocessed_pseudogene		na	ENSG00000274486.1	RP11-60C6.8	unprocessed_pseudogene	0	NA	NA	NA	NA	NA	NA	NA	NA
AP001960.1	unprocessed_pseudogene		na	ENSG00000250300.1	RP11-696N14.3	unprocessed_pseudogene	0	NA	NA	NA	NA	NA	NA	NA	NA
HBAP1	unprocessed_pseudogene		na	ENSG00000225323.1	Z84721.4	unprocessed_pseudogene	0	NA	NA	NA	NA	NA	NA	NA	NA
AC233263.2	unprocessed_pseudogene		na	ENSG00000275490.1	CH17-132F21.4	unprocessed_pseudogene	0	NA	NA	NA	NA	NA	NA	NA	NA
AC087821.2	unprocessed_pseudogene		na	ENSG00000283402.1	RP11-108A14.2	unprocessed_pseudogene	0	NA	NA	NA	NA	NA	NA	NA	NA
OR4C9P	unprocessed_pseudogene		na	ENSG00000254925.1	OR4C9P	unprocessed_pseudogene	0	NA	NA	NA	NA	NA	NA	NA	NA
OR5BM1P	unprocessed_pseudogene		na	ENSG00000250750.1	OR5BM1P	unprocessed_pseudogene	0	NA	NA	NA	NA	NA	NA	NA	NA
KRT128P	unprocessed_pseudogene		na	ENSG00000258120.1	RP11-593B8.3	unprocessed_pseudogene	0	NA	NA	NA	NA	NA	NA	NA	NA
na	na	na	na	ENSG00000278134.1	RP11-12A20.4	unprocessed_pseudogene	0	NA	NA	NA	NA	NA	NA	NA	NA
AC008740.2	unprocessed_pseudogene		na	ENSG00000276548.1	CTD-2547E10.5	unprocessed_pseudogene	0	NA	NA	NA	NA	NA	NA	NA	NA
AC011467.5	unprocessed_pseudogene		na	ENSG00000271149.1	CTC-457E21.10	unprocessed_pseudogene	0	NA	NA	NA	NA	NA	NA	NA	NA
HSFY3P	transcribed_unprocessed_pseudogene processed_transcript		na	ENSG00000227289.1	AC006040.7	unprocessed_pseudogene	0	NA	NA	NA	NA	NA	NA	NA	NA
DDX11L5	unprocessed_pseudogene		na	ENSG00000236875.3	DDX11L5	unprocessed_pseudogene	0.817482	0.0614873	0.990067	0.870605	0.79326	2.49651	NA	-0.809117	0.810434
AP005435.1	unprocessed_pseudogene		na	ENSG00000254558.1	RP11-81M19.3	unprocessed_pseudogene	0	NA	NA	NA	NA	NA	NA	NA	NA
AL355987.5	unprocessed_pseudogene		na	ENSG00000274356.1	RP11-216L13.21	unprocessed_pseudogene	0.337864	-0.845209	NA	-1.9218	NA	-2.08942	NA	1.07659	NA
AC004790.1	unprocessed_pseudogene		na	ENSG00000277766.1	LLNLF-136C3.1	unprocessed_pseudogene	0	NA	NA	NA	NA	NA	NA	NA	NA
AC183088.2	unprocessed_pseudogene		na	ENSG00000284834.1	RP11-113C3.1	unprocessed_pseudogene	0	NA	NA	NA	NA	NA	NA	NA	NA
LDHAL6DP	unprocessed_pseudogene		na	ENSG00000250257.1	RP11-160H12.1	unprocessed_pseudogene	0.71702	0.0614828	0.990067	0.867004	0.819544	2.79379	NA	-0.805521	0.835287
AC108078.1	unprocessed_pseudogene		na	ENSG00000248824.2	RP11-790I12.6	unprocessed_pseudogene	0	NA	NA	NA	NA	NA	NA	NA	NA
AL450124.1	unprocessed_pseudogene		na	ENSG00000204556.4	CTD-2514C3.1	unprocessed_pseudogene	14.5345	1.5917	0.00380914	1.29417	0.0241608	1.63044	0.00351603	0.297526	0.62981
AL354751.2	unprocessed_pseudogene		na	ENSG00000236717.2	RP11-100G15.10	unprocessed_pseudogene	0.125452	0.0615181	NA	-0.0533222	NA	-0.220943	NA	0	NA
AC108078.3	unprocessed_pseudogene		na	ENSG00000250828.2	RP11-790I12.3	unprocessed_pseudogene	0	NA	NA	NA	NA	NA	NA	NA	NA
GZMAP1	unprocessed_pseudogene		na	ENSG00000249454.1	CTD-2313F11.4	unprocessed_pseudogene	0.400113	0.0615196	NA	3.61971	NA	-0.220943	NA	-3.55819	NA
AL773545.4	unprocessed_pseudogene		na	ENSG00000283211.1	RP11-216M21.8	unprocessed_pseudogene	0	NA	NA	NA	NA	NA	NA	NA	NA
CDRT15P14	unprocessed_pseudogene		na	ENSG00000230804.2	RP11-216M21.2	unprocessed_pseudogene	0.167647	-0.900255	NA	-1.01511	NA	-1.18273	NA	0	NA
AL021937.2	unprocessed_pseudogene		na	ENSG00000232218.1	RP1-149A16.16	unprocessed_pseudogene	0	NA	NA	NA	NA	NA	NA	NA	NA
GUSBP13	unprocessed_pseudogene		na	ENSG00000198237.8	RP11-98J23.2	unprocessed_pseudogene	54.7573	0.157887	0.620537	-0.179765	0.594194	0.543279	0.0457925	0.337652	0.269214
WASH4P	unprocessed_pseudogene		na	ENSG00000234769.7	WASH4P	unprocessed_pseudogene	10.9463	-0.0480901	0.971992	-0.214972	0.815483	0.124228	0.908272	0.166882	0.862694
AC133548.1	unprocessed_pseudogene		na	ENSG00000260516.2	RP11-17M15.4	unprocessed_pseudogene	0	NA	NA	NA	NA	NA	NA	NA	NA
MTCO1P12	unprocessed_pseudogene		na	ENSG00000237973.1	RP5-857K21.6	unprocessed_pseudogene	127.987	0.584705	0.0340381	0.907983	0.000505425	0.304719	0.356199	-0.323278	0.277099
PRYP4	unprocessed_pseudogene		na	ENSG00000172283.10	PRYP4	unprocessed_pseudogene	0	NA	NA	NA	NA	NA	NA	NA	NA
CYP2G2P	unprocessed_pseudogene		na	ENSG00000268101.2	CYP2G2P	unprocessed_pseudogene	0.0556639	0.0615029	NA	-0.0533222	NA	-0.220943	NA	0	NA
AC246785.1	unprocessed_pseudogene		na	ENSG00000229002.1	RP11-666A1.4	unprocessed_pseudogene	0.122924	0.0614228	NA	-1.01511	NA	-1.18273	NA	1.07653	NA
GTF2IP3	unprocessed_pseudogene		na	ENSG00000187721.8	RP11-301J16.2	unprocessed_pseudogene	0	NA	NA	NA	NA	NA	NA	NA	NA
OR2AM1P	unprocessed_pseudogene		na	ENSG00000236110.1	OR2AM1P	unprocessed_pseudogene	0	NA	NA	NA	NA	NA	NA	NA	NA
OR4R1P	unprocessed_pseudogene		na	ENSG00000255215.1	OR4R1P	unprocessed_pseudogene	0	NA	NA	NA	NA	NA	NA	NA	NA
MTND2P13	unprocessed_pseudogene		na	ENSG00000263914.1	RP11-846F4.5	unprocessed_pseudogene	0	NA	NA	NA	NA	NA	NA	NA	NA
DEFT1P2	unprocessed_pseudogene		na	ENSG00000232039.2	AF238378.6	unprocessed_pseudogene	0	NA	NA	NA	NA	NA	NA	NA	NA
AL731556.2	unprocessed_pseudogene		na	ENSG00000277981.1	RP11-428P16.3	unprocessed_pseudogene	0	NA	NA	NA	NA	NA	NA	NA	NA
FAM86GP	unprocessed_pseudogene		na	ENSG00000166492.9	AC123788.4	unprocessed_pseudogene	3.9771	-1.33237	0.182216	-2.45181	0.0279203	-0.629996	0.571072	1.11943	0.423667
AC006160.2	unprocessed_pseudogene		na	ENSG00000283219.1	AC006160.8	unprocessed_pseudogene	0	NA	NA	NA	NA	NA	NA	NA	NA
OR1D3P	unprocessed_pseudogene		na	ENSG00000262106.1	OR1D3P	unprocessed_pseudogene	0.0578778	-0.90028	NA	-1.01511	NA	-1.18273	NA	0	NA
AC010329.5	unprocessed_pseudogene		na	ENSG00000280171.1	CTD-2542C24.14	unprocessed_pseudogene	0.873073	-1.03561	0.723337	-1.07909	0.727519	-2.1362	0.493252	0.043478	1
AC103563.6	unprocessed_pseudogene		na	ENSG00000233447.1	AC103563.6	unprocessed_pseudogene	0	NA	NA	NA	NA	NA	NA	NA	NA
DEFB108C	unprocessed_pseudogene		na	ENSG00000215371.3	DEFB108P2	unprocessed_pseudogene	0	NA	NA	NA	NA	NA	NA	NA	NA
CR381653.2	unprocessed_pseudogene		na	ENSG00000279208.1	bP-21264C1.1	unprocessed_pseudogene	18.6716	0.173821	0.780857	-0.535339	0.385288	0.544333	0.340626	0.70916	0.226752
AL031073.1	unprocessed_pseudogene		na	ENSG00000250625.1	RP1-142F18.2	unprocessed_pseudogene	0	NA	NA	NA	NA	NA	NA	NA	NA
MTX1P1	unprocessed_pseudogene		na	ENSG00000236675.1	RP11-263K19.9	unprocessed_pseudogene	0.797681	0.0614903	0.990067	1.82327	0.566208	1.23676	NA	-1.76178	0.588453
AC098583.2	unprocessed_pseudogene		na	ENSG00000251516.1	RP11-10G12.2	unprocessed_pseudogene	0	NA	NA	NA	NA	NA	NA	NA	NA
AC006441.5	unprocessed_pseudogene		na	ENSG00000277426.1	CTD-2206N4.5	unprocessed_pseudogene	0	NA	NA	NA	NA	NA	NA	NA	NA
AL049634.1	unprocessed_pseudogene		na	ENSG00000242324.1	RP4-576H24.2	unprocessed_pseudogene	0	NA	NA	NA	NA	NA	NA	NA	NA
MTCO2P11	unprocessed_pseudogene		na	ENSG00000235917.1	RP11-39K24.14	unprocessed_pseudogene	3.85551	2.15476	0.0245981	0.610395	0.635206	-0.429229	0.793377	1.54437	0.0979594
OR10AE1P	unprocessed_pseudogene		na	ENSG00000271890.1	OR10AE1P	unprocessed_pseudogene	0.411152	0.0615411	NA	-0.0533222	NA	3.65878	NA	0	NA
MTND4LP22	unprocessed_pseudogene		na	ENSG00000248133.1	RP11-302F12.7	unprocessed_pseudogene	0	NA	NA	NA	NA	NA	NA	NA	NA
AC009533.1	unprocessed_pseudogene		na	ENSG00000111788.10	RP11-22B23.1	unprocessed_pseudogene	539.651	-0.393493	0.000680425	-0.756486	1.91e-11	-0.387208	0.00100945	0.362993	0.00298086
ZNF725P	unprocessed_pseudogene		na	ENSG00000268100.1	ZNF725P	unprocessed_pseudogene	0.49316	1.50186	NA	-0.0533227	NA	-0.220945	NA	1.55519	NA
AC055876.2	unprocessed_pseudogene		na	ENSG00000254398.1	RP11-578F21.2	unprocessed_pseudogene	0.048834	0.0615029	NA	-0.0533222	NA	-0.220943	NA	0	NA
OR51F3P	unprocessed_pseudogene		na	ENSG00000272559.1	OR51F3P	unprocessed_pseudogene	0	NA	NA	NA	NA	NA	NA	NA	NA
AC243562.1	unprocessed_pseudogene		na	ENSG00000259570.1	RP11-671M22.4	unprocessed_pseudogene	3.15857	-1.14759	0.346096	-1.54306	0.219793	-1.43021	0.26939	0.395468	0.816084
OR7E33P	unprocessed_pseudogene		na	ENSG00000226537.2	OR7E33P	unprocessed_pseudogene	0	NA	NA	NA	NA	NA	NA	NA	NA
OR51B3P	unprocessed_pseudogene		na	ENSG00000223735.1	OR51B3P	unprocessed_pseudogene	0.360261	2.57453	NA	0.908468	NA	0.740846	NA	1.66606	NA
DEFB109A	unprocessed_pseudogene		na	ENSG00000242296.2	DEFB109P1	unprocessed_pseudogene	0	NA	NA	NA	NA	NA	NA	NA	NA
na	na	na	na	ENSG00000279477.1	CH507-236L23.4	unprocessed_pseudogene	0	NA	NA	NA	NA	NA	NA	NA	NA
EIF1P5	unprocessed_pseudogene		na	ENSG00000266563.1	RP11-64J19.1	unprocessed_pseudogene	0.0486014	0.0615029	NA	-0.0533222	NA	-0.220943	NA	0	NA
MRGPRX10P	unprocessed_pseudogene		na	ENSG00000254720.1	RP11-583F24.3	unprocessed_pseudogene	0.0627262	0.0615029	NA	-0.0533222	NA	-0.220943	NA	0	NA
TRIM53AP	unprocessed_pseudogene		na	ENSG00000225581.3	TRIM53	unprocessed_pseudogene	0	NA	NA	NA	NA	NA	NA	NA	NA
AL390198.2	unprocessed_pseudogene		na	ENSG00000250090.1	RP13-401N8.3	unprocessed_pseudogene	0	NA	NA	NA	NA	NA	NA	NA	NA
AC091390.1	unprocessed_pseudogene		na	ENSG00000170409.7	CTA-313A17.2	unprocessed_pseudogene	0	NA	NA	NA	NA	NA	NA	NA	NA
MTCO1P27	unprocessed_pseudogene		na	ENSG00000232579.1	CTD-3105H18.10	unprocessed_pseudogene	0.0560692	1.02319	NA	-0.0533222	NA	-0.220943	NA	1.07651	NA
AC108475.1	unprocessed_pseudogene		na	ENSG00000250892.1	RP11-1365D11.1	unprocessed_pseudogene	0.0560692	1.02319	NA	-0.0533222	NA	-0.220943	NA	1.07651	NA
AC152010.1	pseudogene unprocessed_pseudogene		na	ENSG00000224931.3	AC152010.1	unprocessed_pseudogene	0	NA	NA	NA	NA	NA	NA	NA	NA
AC078899.3	unprocessed_pseudogene		na	ENSG00000268620.1	AC078899.4	unprocessed_pseudogene	0.369878	0.0615169	NA	2.38158	NA	0.740846	NA	-2.32007	NA
AC096632.1	unprocessed_pseudogene		na	ENSG00000231547.1	RP11-38O14.6	unprocessed_pseudogene	0.0577382	0.0615029	NA	0.908461	NA	-0.220943	NA	-0.846958	NA
FCGR1CP	unprocessed_pseudogene		na	ENSG00000265531.3	FCGR1C	unprocessed_pseudogene	0	NA	NA	NA	NA	NA	NA	NA	NA
AC104451.1	unprocessed_pseudogene		na	ENSG00000233133.1	AC104451.2	unprocessed_pseudogene	10.5344	0.572002	0.479255	1.32928	0.0564087	0.099257	0.935604	-0.75728	0.295309
AC010653.1	unprocessed_pseudogene		na	ENSG00000262140.1	RP11-417N10.3	unprocessed_pseudogene	2.27036	5.2226	0.00226079	1.79586	0.459913	3.41313	0.0859992	3.42674	0.0417569
AL136228.1	unprocessed_pseudogene		na	ENSG00000274451.1	RP1-66H9.1	unprocessed_pseudogene	0	NA	NA	NA	NA	NA	NA	NA	NA
AP002004.1	unprocessed_pseudogene		na	ENSG00000254569.1	RP11-693N9.1	unprocessed_pseudogene	0	NA	NA	NA	NA	NA	NA	NA	NA
AC087385.3	unprocessed_pseudogene		na	ENSG00000273721.1	RP11-745A24.3	unprocessed_pseudogene	0.400403	1.02327	NA	2.41785	NA	-0.220944	NA	-1.39458	NA
HNRNPA1P17	unprocessed_pseudogene		na	ENSG00000243188.1	RP11-558M24.1	unprocessed_pseudogene	0.118795	1.02321	NA	-0.0533222	NA	-0.220943	NA	1.07653	NA
NAIPP4	unprocessed_pseudogene		na	ENSG00000251634.2	RP11-1280N14.3	unprocessed_pseudogene	12.0041	0.575317	0.399252	0.332095	0.672418	0.796544	0.247549	0.243222	0.758842
OCLNP1	unprocessed_pseudogene		na	ENSG00000230847.4	RP11-195E2.1	unprocessed_pseudogene	15.4167	1.14101	0.0599422	0.749743	0.263847	0.915964	0.170567	0.391268	0.565745
AC130464.1	unprocessed_pseudogene		na	ENSG00000228480.1	AC130464.1	unprocessed_pseudogene	0.060051	-0.90028	NA	-1.01511	NA	-1.18273	NA	0	NA
EIF1P6	unprocessed_pseudogene		na	ENSG00000267938.1	AC007292.1	unprocessed_pseudogene	0.317606	1.90931	NA	0.908467	NA	0.740846	NA	1.00084	NA
TSPY7P	unprocessed_pseudogene		na	ENSG00000188656.8	AC006158.8	unprocessed_pseudogene	0	NA	NA	NA	NA	NA	NA	NA	NA
NF1P11	transcribed_unprocessed_pseudogene		na	ENSG00000278184.1	RP11-597A11.10	unprocessed_pseudogene	0	NA	NA	NA	NA	NA	NA	NA	NA
TPRX2P	unprocessed_pseudogene		na	ENSG00000259009.4	TPRX2P	unprocessed_pseudogene	0.331617	-0.900256	NA	-0.0533224	NA	1.36135	NA	-0.846934	NA
AC114812.4	unprocessed_pseudogene		na	ENSG00000248705.1	AC114812.10	unprocessed_pseudogene	0.107743	1.02321	NA	-0.0533222	NA	-0.220943	NA	1.07653	NA
AC011460.1	unprocessed_pseudogene		na	ENSG00000283285.1	CTC-429C10.7	unprocessed_pseudogene	1.07221	-1.70983	0.409511	-2.76211	0.199486	-2.92974	0.192986	1.05228	0.715303
AC008013.3	unprocessed_pseudogene		na	ENSG00000270926.1	RP11-551L14.7	unprocessed_pseudogene	0.0967862	0.0615162	NA	-0.0533222	NA	0.740841	NA	0	NA
OR10AF1P	unprocessed_pseudogene		na	ENSG00000255416.1	OR10AF1P	unprocessed_pseudogene	0	NA	NA	NA	NA	NA	NA	NA	NA
SPATA31D2P	unprocessed_pseudogene		na	ENSG00000237770.2	SPATA31D2P	unprocessed_pseudogene	0.112335	1.02321	NA	-0.0533222	NA	0.740841	NA	1.07653	NA
ANAPC1P5	unprocessed_pseudogene		na	ENSG00000275597.1	RP11-1378G18.1	unprocessed_pseudogene	0.15983	1.02322	NA	0.908461	NA	-0.220943	NA	0.114758	NA
OR7E126P	unprocessed_pseudogene		na	ENSG00000254593.1	OR7E126P	unprocessed_pseudogene	0.048834	0.0615029	NA	-0.0533222	NA	-0.220943	NA	0	NA
HLA-Z	unprocessed_pseudogene		na	ENSG00000235301.1	HLA-Z	unprocessed_pseudogene	6.59372	1.06966	0.192537	0.15848	0.892509	0.394692	0.721536	0.911182	0.281506
PABPC1P9	unprocessed_pseudogene		na	ENSG00000229658.1	LA16c-68B10.3	unprocessed_pseudogene	0	NA	NA	NA	NA	NA	NA	NA	NA
TNRC18P2	unprocessed_pseudogene		na	ENSG00000223566.1	RP5-965K10.2	unprocessed_pseudogene	0.210435	1.79576	NA	-0.0533222	NA	0.740841	NA	1.84908	NA
MTATP6P9	unprocessed_pseudogene		na	ENSG00000248420.1	RP11-627H22.7	unprocessed_pseudogene	0	NA	NA	NA	NA	NA	NA	NA	NA
OR10J6P	unprocessed_pseudogene		na	ENSG00000158731.2	OR10J6P	unprocessed_pseudogene	0.0661063	1.02319	NA	-0.0533222	NA	-0.220943	NA	1.07651	NA
GUSBP9	unprocessed_pseudogene		na	ENSG00000215630.6	RP11-1280N14.4	unprocessed_pseudogene	23.0178	-0.304421	0.569663	-0.290363	0.604532	0.563755	0.255819	-0.0140583	0.992987
CSPG4P11	transcribed_unprocessed_pseudogene		na	ENSG00000259726.1	RP11-671M22.5	unprocessed_pseudogene	4.3461	-0.924517	0.442843	-0.396319	0.766149	-0.575647	0.675353	-0.528198	0.7127
CENPIP1	unprocessed_pseudogene		na	ENSG00000224778.1	RP11-408E5.1	unprocessed_pseudogene	0	NA	NA	NA	NA	NA	NA	NA	NA
AL449105.2	unprocessed_pseudogene		na	ENSG00000284867.1	RP11-9H12.8	unprocessed_pseudogene	0	NA	NA	NA	NA	NA	NA	NA	NA
RPS23P9	unprocessed_pseudogene		na	ENSG00000231586.2	RP11-25K21.5	unprocessed_pseudogene	0	NA	NA	NA	NA	NA	NA	NA	NA
ZNF519P3	unprocessed_pseudogene		na	ENSG00000258585.2	RP11-928F19.2	unprocessed_pseudogene	0	NA	NA	NA	NA	NA	NA	NA	NA
AC006453.3	unprocessed_pseudogene		na	ENSG00000283427.1	RP4-614C10.1	unprocessed_pseudogene	0	NA	NA	NA	NA	NA	NA	NA	NA
AC021066.2	unprocessed_pseudogene		na	ENSG00000284883.1	RP3-416H24.7	unprocessed_pseudogene	0.103616	0.0615162	NA	-0.0533222	NA	0.740841	NA	0	NA
AC245517.1	unprocessed_pseudogene		na	ENSG00000225741.1	LL22NC03-88E1.17	unprocessed_pseudogene	0	NA	NA	NA	NA	NA	NA	NA	NA
AL357552.1	unprocessed_pseudogene		na	ENSG00000226545.1	RP4-633I8.3	unprocessed_pseudogene	0	NA	NA	NA	NA	NA	NA	NA	NA
SRP68P3	unprocessed_pseudogene		na	ENSG00000237911.2	SRP68P3	unprocessed_pseudogene	0	NA	NA	NA	NA	NA	NA	NA	NA
H3P41	unprocessed_pseudogene		na	ENSG00000265541.1	H3F3BP2	unprocessed_pseudogene	0	NA	NA	NA	NA	NA	NA	NA	NA
GOLGA6L11P	unprocessed_pseudogene		na	ENSG00000223698.3	AC023274.5	unprocessed_pseudogene	0	NA	NA	NA	NA	NA	NA	NA	NA
KRTAP9-11P	unprocessed_pseudogene		na	ENSG00000229351.1	KRTAP9-11P	unprocessed_pseudogene	0	NA	NA	NA	NA	NA	NA	NA	NA
AC142384.1	unprocessed_pseudogene		na	ENSG00000259882.2	RP11-293B20.2	unprocessed_pseudogene	0	NA	NA	NA	NA	NA	NA	NA	NA
AC010154.1	unprocessed_pseudogene		na	ENSG00000235895.1	AC010154.2	unprocessed_pseudogene	0	NA	NA	NA	NA	NA	NA	NA	NA
RP4-669L17.8	pseudogene unprocessed_pseudogene		na	ENSG00000250575.1	RP4-669L17.8	unprocessed_pseudogene	0	NA	NA	NA	NA	NA	NA	NA	NA
MTCYBP33	unprocessed_pseudogene		na	ENSG00000263241.1	RP11-109M19.4	unprocessed_pseudogene	2.47551	0.724677	0.595728	-1.8541	0.286996	0.305076	0.862595	2.57878	0.108373
USP9YP23	unprocessed_pseudogene		na	ENSG00000223555.1	AC007742.9	unprocessed_pseudogene	0	NA	NA	NA	NA	NA	NA	NA	NA
HMGB1P48	unprocessed_pseudogene		na	ENSG00000234379.1	RP4-697E16.1	unprocessed_pseudogene	0	NA	NA	NA	NA	NA	NA	NA	NA
OR52V1P	unprocessed_pseudogene		na	ENSG00000249633.1	OR52V1P	unprocessed_pseudogene	1.90447	1.10952	0.501028	0.20694	0.929339	-0.24986	0.922001	0.902584	0.611125
AL606490.8	unprocessed_pseudogene		na	ENSG00000235350.1	AF196972.3	unprocessed_pseudogene	0.0590045	-0.90028	NA	-1.01511	NA	-1.18273	NA	0	NA
OR2S1P	transcribed_unprocessed_pseudogene		na	ENSG00000228307.1	OR2S1P	unprocessed_pseudogene	0.22965	-2.38933	NA	-2.50419	NA	-2.67181	NA	0	NA
USP9YP8	unprocessed_pseudogene		na	ENSG00000229416.1	AC021107.4	unprocessed_pseudogene	0	NA	NA	NA	NA	NA	NA	NA	NA
BMS1P12	unprocessed_pseudogene		na	ENSG00000224599.1	RP11-15J10.4	unprocessed_pseudogene	0.374289	1.02327	NA	0.908469	NA	1.66843	NA	0.114801	NA
AC096582.1	unprocessed_pseudogene		na	ENSG00000226838.1	AC096582.8	unprocessed_pseudogene	0.284165	0.0614671	NA	-0.0533225	NA	-1.18273	NA	0.11479	NA
AC006548.3	unprocessed_pseudogene		na	ENSG00000285045.1	AC006548.29	unprocessed_pseudogene	0	NA	NA	NA	NA	NA	NA	NA	NA
AL445264.1	unprocessed_pseudogene		na	ENSG00000276841.1	RP11-475F14.1	unprocessed_pseudogene	0	NA	NA	NA	NA	NA	NA	NA	NA
AL603758.1	unprocessed_pseudogene		na	ENSG00000276205.1	RP11-529O20.2	unprocessed_pseudogene	0	NA	NA	NA	NA	NA	NA	NA	NA
CIBAR1P1	unprocessed_pseudogene		na	ENSG00000157021.9	RP11-118J16.1	unprocessed_pseudogene	15.6012	1.20447	0.042949	1.50083	0.00851042	1.50556	0.00986179	-0.296354	0.648248
RBMY1KP	unprocessed_pseudogene		na	ENSG00000229234.1	AC025227.2	unprocessed_pseudogene	0	NA	NA	NA	NA	NA	NA	NA	NA
AP002383.4	unprocessed_pseudogene		na	ENSG00000257012.1	RP11-60C6.6	unprocessed_pseudogene	0	NA	NA	NA	NA	NA	NA	NA	NA
OR4A19P	unprocessed_pseudogene		na	ENSG00000254940.1	OR4A19P	unprocessed_pseudogene	0	NA	NA	NA	NA	NA	NA	NA	NA
OR5W1P	unprocessed_pseudogene		na	ENSG00000227806.1	OR5W1P	unprocessed_pseudogene	0	NA	NA	NA	NA	NA	NA	NA	NA
OR7H2P	unprocessed_pseudogene		na	ENSG00000251261.4	OR7H2P	unprocessed_pseudogene	0.062873	1.02319	NA	-0.0533222	NA	-0.220943	NA	1.07651	NA
OR7E2P	unprocessed_pseudogene		na	ENSG00000255203.1	OR7E2P	unprocessed_pseudogene	3.37135	4.51679	0.00431768	2.40051	0.226841	2.20364	0.305108	2.11628	0.134909
ANKRD36P1	unprocessed_pseudogene		na	ENSG00000188399.5	AC013734.3	unprocessed_pseudogene	0	NA	NA	NA	NA	NA	NA	NA	NA
OR7E149P	unprocessed_pseudogene		na	ENSG00000177586.6	OR7E149P	unprocessed_pseudogene	0.0560692	1.02319	NA	-0.0533222	NA	-0.220943	NA	1.07651	NA
OFD1P12Y	unprocessed_pseudogene		na	ENSG00000232585.1	AC068601.1	unprocessed_pseudogene	0	NA	NA	NA	NA	NA	NA	NA	NA
MTND5P14	unprocessed_pseudogene		na	ENSG00000230225.1	RP11-39K24.15	unprocessed_pseudogene	5.6161	2.96778	0.000824904	1.07336	0.342195	-0.202486	0.910245	1.89443	0.0162534
AC027308.1	unprocessed_pseudogene		na	ENSG00000253370.2	CTB-56J15.1	unprocessed_pseudogene	0	NA	NA	NA	NA	NA	NA	NA	NA
FMO8P	unprocessed_pseudogene		na	ENSG00000238087.3	FMO8P	unprocessed_pseudogene	0.530247	2.92765	NA	2.82209	NA	-0.220945	NA	0.105553	NA
OR52J1P	unprocessed_pseudogene		na	ENSG00000203560.3	OR52J1P	unprocessed_pseudogene	0	NA	NA	NA	NA	NA	NA	NA	NA
AC133104.1	unprocessed_pseudogene		na	ENSG00000234903.1	AC133104.2	unprocessed_pseudogene	0	NA	NA	NA	NA	NA	NA	NA	NA
na	na	na	na	ENSG00000235825.3	FAM90A9	unprocessed_pseudogene	0	NA	NA	NA	NA	NA	NA	NA	NA
AC093726.3	unprocessed_pseudogene		na	ENSG00000283339.1	RP11-5C23.4	unprocessed_pseudogene	0.107965	0.0615143	NA	1.73608	NA	-0.220943	NA	-1.67457	NA
AC073869.2	unprocessed_pseudogene		na	ENSG00000276460.1	RP11-109E12.4	unprocessed_pseudogene	0	NA	NA	NA	NA	NA	NA	NA	NA
OR4A40P	unprocessed_pseudogene		na	ENSG00000254832.1	OR4A40P	unprocessed_pseudogene	0.0539824	0.0615029	NA	0.908461	NA	-0.220943	NA	-0.846958	NA
MTCO2P9	unprocessed_pseudogene		na	ENSG00000249386.1	RP11-627H22.6	unprocessed_pseudogene	0	NA	NA	NA	NA	NA	NA	NA	NA
AC099654.7	unprocessed_pseudogene		na	ENSG00000284221.1	RP11-1217F2.27	unprocessed_pseudogene	0	NA	NA	NA	NA	NA	NA	NA	NA
AC114786.4	unprocessed_pseudogene		na	ENSG00000268209.1	RP11-618I10.3	unprocessed_pseudogene	0.062873	1.02319	NA	-0.0533222	NA	-0.220943	NA	1.07651	NA
MTCO1P29	unprocessed_pseudogene		na	ENSG00000240452.1	RP11-567P17.1	unprocessed_pseudogene	0.49881	-1.78759	NA	-0.0613929	NA	-1.10825	NA	-1.7262	NA
AC023141.4	unprocessed_pseudogene		na	ENSG00000227015.1	RP11-548K12.6	unprocessed_pseudogene	0	NA	NA	NA	NA	NA	NA	NA	NA
AL355994.2	unprocessed_pseudogene		na	ENSG00000232456.1	RP11-5P18.10	unprocessed_pseudogene	2.07893	-1.83774	0.376827	2.18473	0.138654	0.573078	0.78902	-4.02247	0.0221775
na	na	na	na	ENSG00000283020.1	DUX4L37	unprocessed_pseudogene	0.237788	1.02323	NA	-0.0533222	NA	0.740841	NA	1.07656	NA
UBTFL5	unprocessed_pseudogene		na	ENSG00000204705.3	UBTFL5	unprocessed_pseudogene	0	NA	NA	NA	NA	NA	NA	NA	NA
AC120498.7	unprocessed_pseudogene		na	ENSG00000261564.1	RP11-616M22.10	unprocessed_pseudogene	0	NA	NA	NA	NA	NA	NA	NA	NA
na	na	na	na	ENSG00000279647.1	CH507-254M2.5	unprocessed_pseudogene	0	NA	NA	NA	NA	NA	NA	NA	NA
AC091948.1	unprocessed_pseudogene		na	ENSG00000283653.1	RP11-373N22.4	unprocessed_pseudogene	0	NA	NA	NA	NA	NA	NA	NA	NA
OR8T1P	unprocessed_pseudogene		na	ENSG00000226413.2	OR8T1P	unprocessed_pseudogene	0.0546138	0.0615029	NA	-0.0533222	NA	0.740841	NA	0	NA
MTATP8P1	unprocessed_pseudogene		na	ENSG00000240409.1	RP5-857K21.14	unprocessed_pseudogene	0.220374	-1.82036	NA	-1.93522	NA	-2.10284	NA	0	NA
OFD1P18Y	unprocessed_pseudogene		na	ENSG00000235511.1	AC017005.3	unprocessed_pseudogene	0	NA	NA	NA	NA	NA	NA	NA	NA
DLEC1P1	unprocessed_pseudogene		na	ENSG00000230123.1	RP11-213K17.1	unprocessed_pseudogene	0.11494	1.02321	NA	-0.0533222	NA	-0.220943	NA	1.07653	NA
RPSAP67	unprocessed_pseudogene		na	ENSG00000266858.1	RP11-557B23.3	unprocessed_pseudogene	0.0494622	0.0615029	NA	-0.0533222	NA	0.740841	NA	0	NA
TBL1YP1	unprocessed_pseudogene		na	ENSG00000225624.1	AC009494.1	unprocessed_pseudogene	0	NA	NA	NA	NA	NA	NA	NA	NA
FRG1KP	unprocessed_pseudogene		na	ENSG00000280286.1	ABC14-1080714F14.1	unprocessed_pseudogene	0	NA	NA	NA	NA	NA	NA	NA	NA
AKR1C5P	unprocessed_pseudogene		na	ENSG00000225418.1	RP11-499O7.5	unprocessed_pseudogene	0.174054	0.0615248	NA	-0.0533222	NA	-0.220943	NA	0	NA
DEFB108D	unprocessed_pseudogene		na	ENSG00000255544.2	DEFB108P3	unprocessed_pseudogene	0	NA	NA	NA	NA	NA	NA	NA	NA
SIGLEC21P	unprocessed_pseudogene		na	ENSG00000269253.1	SIGLEC21P	unprocessed_pseudogene	0	NA	NA	NA	NA	NA	NA	NA	NA
AL359198.2	unprocessed_pseudogene		na	ENSG00000273497.1	RP11-402D21.3	unprocessed_pseudogene	0.151974	1.02322	NA	-0.0533222	NA	1.56554	NA	1.07654	NA
AC110373.1	unprocessed_pseudogene		na	ENSG00000249244.1	RP11-548H18.2	unprocessed_pseudogene	0.0577382	0.0615029	NA	0.908461	NA	-0.220943	NA	-0.846958	NA
OR5BD1P	unprocessed_pseudogene		na	ENSG00000254749.1	OR5BD1P	unprocessed_pseudogene	0	NA	NA	NA	NA	NA	NA	NA	NA
AC064862.2	unprocessed_pseudogene		na	ENSG00000233962.1	RP11-368M16.8	unprocessed_pseudogene	0	NA	NA	NA	NA	NA	NA	NA	NA
TUBB8P9	unprocessed_pseudogene		na	ENSG00000235827.2	TUBB8P9	unprocessed_pseudogene	0	NA	NA	NA	NA	NA	NA	NA	NA
U85056.1	unprocessed_pseudogene		na	ENSG00000277162.1	DUX4L30	unprocessed_pseudogene	0	NA	NA	NA	NA	NA	NA	NA	NA
UGT2A3P7	unprocessed_pseudogene		na	ENSG00000248886.2	RP11-401E5.1	unprocessed_pseudogene	0.107839	-0.900267	NA	-1.01511	NA	-1.18273	NA	0	NA
OR5AK3P	polymorphic_pseudogene	ENSP00000502518.1	na	ENSG00000181282.4	OR5AK3P	unprocessed_pseudogene	0	NA	NA	NA	NA	NA	NA	NA	NA
OR7E66P	unprocessed_pseudogene		na	ENSG00000243674.1	OR7E66P	unprocessed_pseudogene	0.103616	0.0615162	NA	-0.0533222	NA	0.740841	NA	0	NA
TRIM51JP	unprocessed_pseudogene		na	ENSG00000232717.1	AC009237.12	unprocessed_pseudogene	0	NA	NA	NA	NA	NA	NA	NA	NA
DNM1P49	unprocessed_pseudogene		na	ENSG00000261820.1	DNM1P35	unprocessed_pseudogene	0	NA	NA	NA	NA	NA	NA	NA	NA
CA15P2	unprocessed_pseudogene		na	ENSG00000273907.1	XXbac-B33L19.11	unprocessed_pseudogene	0	NA	NA	NA	NA	NA	NA	NA	NA
USP9YP20	unprocessed_pseudogene		na	ENSG00000230854.1	AC007965.3	unprocessed_pseudogene	0	NA	NA	NA	NA	NA	NA	NA	NA
AC136428.3	unprocessed_pseudogene		na	ENSG00000282924.1	RP11-104C4.6	unprocessed_pseudogene	0.215486	1.94788	NA	-0.0533222	NA	-0.220943	NA	2.00121	NA
CSPG4P3Y	unprocessed_pseudogene		na	ENSG00000172342.5	AC023274.7	unprocessed_pseudogene	0	NA	NA	NA	NA	NA	NA	NA	NA
AL359920.1	unprocessed_pseudogene		na	ENSG00000277549.1	RP11-359P14.3	unprocessed_pseudogene	0.0556639	0.0615029	NA	-0.0533222	NA	-0.220943	NA	0	NA
AC245036.4	unprocessed_pseudogene		na	ENSG00000238094.1	AC009892.5	unprocessed_pseudogene	0	NA	NA	NA	NA	NA	NA	NA	NA
AC002456.2	protein_coding	ENSP00000504097.1	na	ENSG00000251154.1	AC006153.3	unprocessed_pseudogene	0.0486014	0.0615029	NA	-0.0533222	NA	-0.220943	NA	0	NA
AC011503.3	unprocessed_pseudogene		na	ENSG00000269421.1	ZNF92P3	unprocessed_pseudogene	0.0994839	0.0615162	NA	-0.0533222	NA	0.740841	NA	0	NA
AC245884.5	unprocessed_pseudogene		na	ENSG00000240197.1	AC010518.3	unprocessed_pseudogene	0	NA	NA	NA	NA	NA	NA	NA	NA
AC103564.3	unprocessed_pseudogene		na	ENSG00000274353.1	RP11-788A1.1	unprocessed_pseudogene	0	NA	NA	NA	NA	NA	NA	NA	NA
OR5B10P	unprocessed_pseudogene		na	ENSG00000255096.2	OR5B10P	unprocessed_pseudogene	0	NA	NA	NA	NA	NA	NA	NA	NA
OR7E159P	unprocessed_pseudogene		na	ENSG00000258849.1	OR7E159P	unprocessed_pseudogene	0	NA	NA	NA	NA	NA	NA	NA	NA
AC068134.3	unprocessed_pseudogene		na	ENSG00000275157.1	RP11-762N20.1	unprocessed_pseudogene	0	NA	NA	NA	NA	NA	NA	NA	NA
ABHD17AP7	unprocessed_pseudogene		na	ENSG00000260864.1	FAM108A8P	unprocessed_pseudogene	0	NA	NA	NA	NA	NA	NA	NA	NA
AC136628.2	unprocessed_pseudogene		na	ENSG00000251545.2	RP11-798K23.3	unprocessed_pseudogene	0	NA	NA	NA	NA	NA	NA	NA	NA
MTATP6P13	unprocessed_pseudogene		na	ENSG00000229842.2	RP5-837O21.4	unprocessed_pseudogene	0	NA	NA	NA	NA	NA	NA	NA	NA
AL513478.3	unprocessed_pseudogene		na	ENSG00000284658.1	RP11-327I22.8	unprocessed_pseudogene	0	NA	NA	NA	NA	NA	NA	NA	NA
AC133555.4	unprocessed_pseudogene		na	ENSG00000260335.1	RP11-345J4.6	unprocessed_pseudogene	0	NA	NA	NA	NA	NA	NA	NA	NA
PNPLA4P1	unprocessed_pseudogene		na	ENSG00000235451.1	AC018677.2	unprocessed_pseudogene	0	NA	NA	NA	NA	NA	NA	NA	NA
OR2G1P	unprocessed_pseudogene		na	ENSG00000213911.2	OR2G1P	unprocessed_pseudogene	0	NA	NA	NA	NA	NA	NA	NA	NA
OR5BJ1P	unprocessed_pseudogene		na	ENSG00000257792.1	OR5BJ1P	unprocessed_pseudogene	0.0546138	0.0615029	NA	-0.0533222	NA	0.740841	NA	0	NA
OR5G4P	unprocessed_pseudogene		na	ENSG00000255485.1	OR5G4P	unprocessed_pseudogene	0.0479522	0.0615029	NA	-0.0533222	NA	0.740841	NA	0	NA
OR8V1P	unprocessed_pseudogene		na	ENSG00000230213.1	OR8V1P	unprocessed_pseudogene	0	NA	NA	NA	NA	NA	NA	NA	NA
NF1P8	unprocessed_pseudogene		na	ENSG00000236956.1	NF1L2	unprocessed_pseudogene	0.200777	0.0615294	NA	-0.0533222	NA	-0.220943	NA	0	NA
AC092368.1	unprocessed_pseudogene		na	ENSG00000260251.1	RP11-46D6.4	unprocessed_pseudogene	0	NA	NA	NA	NA	NA	NA	NA	NA
AL713922.1	unprocessed_pseudogene		na	ENSG00000237297.1	FAM166AP7	unprocessed_pseudogene	0	NA	NA	NA	NA	NA	NA	NA	NA
MTND3P2	unprocessed_pseudogene		na	ENSG00000230052.1	RP11-3N2.10	unprocessed_pseudogene	0	NA	NA	NA	NA	NA	NA	NA	NA
AL117187.1	unprocessed_pseudogene		na	ENSG00000258615.1	RP11-725G5.3	unprocessed_pseudogene	0	NA	NA	NA	NA	NA	NA	NA	NA
GSTA6P	unprocessed_pseudogene		na	ENSG00000223622.2	RP11-392A23.3	unprocessed_pseudogene	0	NA	NA	NA	NA	NA	NA	NA	NA
ALOXE3P1	unprocessed_pseudogene		na	ENSG00000275011.1	RP11-599B13.9	unprocessed_pseudogene	0.322125	-1.77246	NA	0.00321886	NA	-2.05494	NA	-1.77568	NA
TSPY19P	unprocessed_pseudogene		na	ENSG00000234583.1	AC006335.9	unprocessed_pseudogene	0	NA	NA	NA	NA	NA	NA	NA	NA
BX510359.4	unprocessed_pseudogene		na	ENSG00000231593.1	RP13-34L8.8	unprocessed_pseudogene	0	NA	NA	NA	NA	NA	NA	NA	NA
CDCA4P4	unprocessed_pseudogene		na	ENSG00000234219.1	RP11-454L1.2	unprocessed_pseudogene	60.1577	0.414752	0.195869	0.00493107	0.991912	-0.379534	0.300663	0.40982	0.215011
GOLGA8CP	unprocessed_pseudogene		na	ENSG00000181984.11	GOLGA8C	unprocessed_pseudogene	0	NA	NA	NA	NA	NA	NA	NA	NA
AL157827.1	unprocessed_pseudogene		na	ENSG00000225551.1	RP11-19J3.5	unprocessed_pseudogene	0	NA	NA	NA	NA	NA	NA	NA	NA
OR4A6P	unprocessed_pseudogene		na	ENSG00000255078.1	OR4A6P	unprocessed_pseudogene	0	NA	NA	NA	NA	NA	NA	NA	NA
RBMY2OP	unprocessed_pseudogene		na	ENSG00000234950.1	AC006986.4	unprocessed_pseudogene	0	NA	NA	NA	NA	NA	NA	NA	NA
RDM1P3	unprocessed_pseudogene		na	ENSG00000267708.1	RP11-147L13.7	unprocessed_pseudogene	0.0560692	1.02319	NA	-0.0533222	NA	-0.220943	NA	1.07651	NA
ABI1P1	unprocessed_pseudogene		na	ENSG00000271484.1	RP11-132J14.3	unprocessed_pseudogene	0	NA	NA	NA	NA	NA	NA	NA	NA
OR51K1P	unprocessed_pseudogene		na	ENSG00000248424.1	OR51K1P	unprocessed_pseudogene	1.28547	3.93264	0.044837	2.81576	0.199705	2.61989	0.267882	1.11688	0.580638
DEFB109B	unprocessed_pseudogene		na	ENSG00000206034.1	DEFB109P1B	unprocessed_pseudogene	0	NA	NA	NA	NA	NA	NA	NA	NA
VN1R85P	unprocessed_pseudogene		na	ENSG00000269345.1	VN1R85P	unprocessed_pseudogene	0	NA	NA	NA	NA	NA	NA	NA	NA
OR51N1P	unprocessed_pseudogene		na	ENSG00000176951.6	OR51N1P	unprocessed_pseudogene	0.307501	-0.900261	NA	-1.01511	NA	-0.220944	NA	0	NA
AC245047.5	unprocessed_pseudogene		na	ENSG00000241207.1	RP11-344N17.3	unprocessed_pseudogene	0	NA	NA	NA	NA	NA	NA	NA	NA
AC011904.1	unprocessed_pseudogene		na	ENSG00000260445.1	CTD-3244O18.5	unprocessed_pseudogene	0	NA	NA	NA	NA	NA	NA	NA	NA
PDSS1P2	unprocessed_pseudogene		na	ENSG00000224637.1	AC019129.2	unprocessed_pseudogene	0.0974354	0.0615149	NA	-0.0533222	NA	-0.220943	NA	0	NA
AC004674.1	unprocessed_pseudogene		na	ENSG00000235592.1	GS1-600G8.4	unprocessed_pseudogene	0	NA	NA	NA	NA	NA	NA	NA	NA
na	na	na	na	ENSG00000283443.1	RP11-462H3.2	unprocessed_pseudogene	0.378445	1.02327	NA	1.79616	NA	1.72417	NA	-0.772887	NA
AL356432.3	unprocessed_pseudogene		na	ENSG00000260212.1	RP11-325O24.5	unprocessed_pseudogene	0.118009	-1.79696	NA	-1.91179	NA	-2.07942	NA	0	NA
OR4K11P	unprocessed_pseudogene		na	ENSG00000179381.8	OR4K11P	unprocessed_pseudogene	0	NA	NA	NA	NA	NA	NA	NA	NA
FAM90A2P	unprocessed_pseudogene		na	ENSG00000205879.5	FAM90A2P	unprocessed_pseudogene	0.810472	1.00155	0.698177	-0.0349927	0.991912	-0.236784	NA	1.03654	0.708882
GOLGA2P4	unprocessed_pseudogene		na	ENSG00000229608.1	AL049757.2	unprocessed_pseudogene	0.0578778	-0.90028	NA	-1.01511	NA	-1.18273	NA	0	NA
OR52J2P	unprocessed_pseudogene		na	ENSG00000230261.1	OR52J2P	unprocessed_pseudogene	0.048834	0.0615029	NA	-0.0533222	NA	-0.220943	NA	0	NA
RBMY1A3P	unprocessed_pseudogene		na	ENSG00000197038.6	RBMY1A3P	unprocessed_pseudogene	0	NA	NA	NA	NA	NA	NA	NA	NA
na	na	na	na	ENSG00000273598.1	PMS2P6	unprocessed_pseudogene	0	NA	NA	NA	NA	NA	NA	NA	NA
GPM6BP2	unprocessed_pseudogene		na	ENSG00000236429.1	AC007379.4	unprocessed_pseudogene	0	NA	NA	NA	NA	NA	NA	NA	NA
AC103564.2	unprocessed_pseudogene		na	ENSG00000232760.1	AC103564.6	unprocessed_pseudogene	0.167147	0.0615289	NA	1.82555	NA	-0.220943	NA	-1.76402	NA
AC005562.2	unprocessed_pseudogene		na	ENSG00000273609.1	RP11-271K11.6	unprocessed_pseudogene	0	NA	NA	NA	NA	NA	NA	NA	NA
AC073869.4	unprocessed_pseudogene		na	ENSG00000284003.1	RP11-109E12.7	unprocessed_pseudogene	0	NA	NA	NA	NA	NA	NA	NA	NA
HSFY7P	unprocessed_pseudogene		na	ENSG00000228571.1	AC008175.8	unprocessed_pseudogene	0	NA	NA	NA	NA	NA	NA	NA	NA
AC239859.4	unprocessed_pseudogene		na	ENSG00000274927.1	CH17-13I23.1	unprocessed_pseudogene	0.048834	0.0615029	NA	-0.0533222	NA	-0.220943	NA	0	NA
OR4A50P	unprocessed_pseudogene		na	ENSG00000255294.2	OR4A50P	unprocessed_pseudogene	0	NA	NA	NA	NA	NA	NA	NA	NA
AC025048.5	unprocessed_pseudogene		na	ENSG00000277532.1	CTD-2319I12.9	unprocessed_pseudogene	0.062873	1.02319	NA	-0.0533222	NA	-0.220943	NA	1.07651	NA
NTF6A	unprocessed_pseudogene		na	ENSG00000267019.1	NTF6A	unprocessed_pseudogene	0	NA	NA	NA	NA	NA	NA	NA	NA
na	na	na	na	ENSG00000276318.1	RP11-1157N2__A.1	unprocessed_pseudogene	2.28903	-0.757411	0.654398	0.92572	0.532615	-0.711998	0.706848	-1.68313	0.262669
HCG4P8	unprocessed_pseudogene		na	ENSG00000229142.1	HCG4P8	unprocessed_pseudogene	0.172623	-1.79694	NA	-1.9118	NA	-1.11763	NA	0	NA
DNM1P28	unprocessed_pseudogene		na	ENSG00000261792.1	RP11-932O9.1	unprocessed_pseudogene	0	NA	NA	NA	NA	NA	NA	NA	NA
AC091304.9	unprocessed_pseudogene		na	ENSG00000284628.1	RP11-536P16.6	unprocessed_pseudogene	0	NA	NA	NA	NA	NA	NA	NA	NA
na	na	na	na	ENSG00000274471.1	RP11-228M15.1	unprocessed_pseudogene	54.9793	0.179057	0.606361	0.34053	0.294504	-0.19114	0.631275	-0.161473	0.661819
AP006248.1	unprocessed_pseudogene		na	ENSG00000277466.1	RP11-349F21.1	unprocessed_pseudogene	0	NA	NA	NA	NA	NA	NA	NA	NA
OR8Q1P	unprocessed_pseudogene		na	ENSG00000255341.1	OR8Q1P	unprocessed_pseudogene	0.0588907	0.0615029	NA	0.908461	NA	-0.220943	NA	-0.846958	NA
DDX11L8	unprocessed_pseudogene		na	ENSG00000256263.1	DDX11L8	unprocessed_pseudogene	0.263542	1.02326	NA	0.908467	NA	0.740845	NA	0.114789	NA
MTCO3P24	unprocessed_pseudogene		na	ENSG00000262158.1	CTD-2318B16.2	unprocessed_pseudogene	1.49414	1.68135	0.449368	-1.92286	0.474377	1.93461	0.417185	3.60421	0.101373
UNC93B8	unprocessed_pseudogene		na	ENSG00000249272.1	RP11-747H12.2	unprocessed_pseudogene	0	NA	NA	NA	NA	NA	NA	NA	NA
MTND4P15	unprocessed_pseudogene		na	ENSG00000227321.2	RP11-100G15.6	unprocessed_pseudogene	0.169352	0.0614361	NA	-1.01511	NA	-1.18273	NA	1.07654	NA
OR7E23P	unprocessed_pseudogene		na	ENSG00000228433.2	OR7E23P	unprocessed_pseudogene	0	NA	NA	NA	NA	NA	NA	NA	NA
OR2W2P	unprocessed_pseudogene		na	ENSG00000217315.1	OR2W2P	unprocessed_pseudogene	0	NA	NA	NA	NA	NA	NA	NA	NA
AL139806.1	unprocessed_pseudogene		na	ENSG00000220291.1	RP3-455E7.1	unprocessed_pseudogene	0	NA	NA	NA	NA	NA	NA	NA	NA
AC106782.2	unprocessed_pseudogene		na	ENSG00000261203.1	RP11-347C12.8	unprocessed_pseudogene	0	NA	NA	NA	NA	NA	NA	NA	NA
CYP2C60P	unprocessed_pseudogene		na	ENSG00000260863.1	RP11-208C17.7	unprocessed_pseudogene	0.399861	0.0615173	NA	-0.0533226	NA	2.58752	NA	0	NA
AC007610.3	unprocessed_pseudogene		na	ENSG00000261835.1	RP11-429P3.2	unprocessed_pseudogene	0.0627262	0.0615029	NA	-0.0533222	NA	-0.220943	NA	0	NA
MTCO1P2	unprocessed_pseudogene		na	ENSG00000259045.1	RP11-320M16.1	unprocessed_pseudogene	0.69575	-2.80095	0.275122	-1.95398	0.485937	0.0738983	NA	-0.846971	0.809785
OR7E53P	unprocessed_pseudogene		na	ENSG00000239978.1	OR7E53P	unprocessed_pseudogene	0.0556639	0.0615029	NA	-0.0533222	NA	-0.220943	NA	0	NA
ABHD17AP2	pseudogene unprocessed_pseudogene		na	ENSG00000198658.4	ABHD17AP1	unprocessed_pseudogene	0.52102	-0.554641	NA	-0.642442	NA	-1.72356	NA	0.0878009	NA
OR1X5P	unprocessed_pseudogene		na	ENSG00000214351.5	OR1X5P	unprocessed_pseudogene	0	NA	NA	NA	NA	NA	NA	NA	NA
AC107982.1	unprocessed_pseudogene		na	ENSG00000250111.3	AC107982.4	unprocessed_pseudogene	0	NA	NA	NA	NA	NA	NA	NA	NA
FMO10P	unprocessed_pseudogene		na	ENSG00000234984.1	FMO10P	unprocessed_pseudogene	0	NA	NA	NA	NA	NA	NA	NA	NA
FO624990.1	unprocessed_pseudogene		na	ENSG00000283371.1	ABC8-43014700C16.1	unprocessed_pseudogene	0.0448702	0.0615029	NA	-0.0533222	NA	-0.220943	NA	0	NA
MTND1P23	unprocessed_pseudogene		na	ENSG00000225972.1	RP5-857K21.9	unprocessed_pseudogene	0.369051	-0.900267	NA	0.833959	NA	0.647969	NA	-1.73423	NA
SSXP9	unprocessed_pseudogene		na	ENSG00000227302.1	RP11-344N17.7	unprocessed_pseudogene	2.19947	0.0614921	0.990067	6.0791	0.00713356	-0.220945	0.954956	-6.01761	0.00826257
AC073539.7	unprocessed_pseudogene		na	ENSG00000282732.1	RP11-157B13.10	unprocessed_pseudogene	0	NA	NA	NA	NA	NA	NA	NA	NA
AC008759.1	unprocessed_pseudogene		na	ENSG00000267490.1	CTD-3116E22.6	unprocessed_pseudogene	0.241854	-0.835241	NA	-0.950012	NA	-2.07942	NA	0.114771	NA
GTF2IP23	unprocessed_pseudogene		na	ENSG00000230295.1	RP11-458F8.2	unprocessed_pseudogene	17.0017	-0.301058	0.683411	0.148977	0.853017	0.37616	0.62496	-0.450035	0.540171
PHKG1P4	unprocessed_pseudogene		na	ENSG00000229508.2	RP11-220H4.4	unprocessed_pseudogene	0	NA	NA	NA	NA	NA	NA	NA	NA
BMS1P13	pseudogene unprocessed_pseudogene		na	ENSG00000231701.1	RP11-460E7.5	unprocessed_pseudogene	0.620803	0.0439339	NA	-1.91985	0.575059	-0.250755	NA	1.96378	NA
SERPINB8P1	unprocessed_pseudogene		na	ENSG00000217707.2	RP1-40E16.4	unprocessed_pseudogene	0	NA	NA	NA	NA	NA	NA	NA	NA
ECEL1P1	unprocessed_pseudogene		na	ENSG00000204121.2	AC068134.5	unprocessed_pseudogene	77.3268	-6.72083	1.15e-13	-5.83267	2.31e-18	-0.237576	0.570301	-0.88816	0.537781
GUSBP15	unprocessed_pseudogene		na	ENSG00000196302.5	RP11-497H16.5	unprocessed_pseudogene	1.07439	-0.391645	0.875588	-1.9576	0.427298	0.0472611	0.985569	1.56596	0.55824
UBE2Q2P8	unprocessed_pseudogene		na	ENSG00000259633.1	RP11-182J1.15	unprocessed_pseudogene	0	NA	NA	NA	NA	NA	NA	NA	NA
na	na	na	na	ENSG00000189393.5	FAM90A14	unprocessed_pseudogene	0	NA	NA	NA	NA	NA	NA	NA	NA
MCCD1P2	unprocessed_pseudogene		na	ENSG00000224312.1	MCCD1P2	unprocessed_pseudogene	1.95615	1.09549	0.500972	-0.775587	0.712734	0.229533	0.925726	1.87108	0.279225
ZSWIM5P2	unprocessed_pseudogene		na	ENSG00000231258.2	AC087499.2	unprocessed_pseudogene	0	NA	NA	NA	NA	NA	NA	NA	NA
CSF2RBP1	unprocessed_pseudogene		na	ENSG00000232254.1	CITF22-45C1.3	unprocessed_pseudogene	0.11496	1.02321	NA	0.908461	NA	-0.220943	NA	0.114745	NA
AC023141.1	unprocessed_pseudogene		na	ENSG00000223836.1	RP11-548K12.2	unprocessed_pseudogene	0	NA	NA	NA	NA	NA	NA	NA	NA
PRSS3P4	unprocessed_pseudogene		na	ENSG00000204982.3	RP11-255A11.7	unprocessed_pseudogene	0	NA	NA	NA	NA	NA	NA	NA	NA
CYP2T3P	unprocessed_pseudogene		na	ENSG00000268529.1	CYP2T3P	unprocessed_pseudogene	8.1555	-1.36446	0.097474	-0.350131	0.698814	0.488115	0.570254	-1.01433	0.262225
BMS1P10	transcribed_unprocessed_pseudogene		na	ENSG00000237238.2	RP11-236F9.4	unprocessed_pseudogene	114.147	1.07043	5.79e-08	1.32572	4.72e-12	0.586272	0.0069059	-0.255295	0.224361
GPR53P	unprocessed_pseudogene		na	ENSG00000229281.1	GPR53P	unprocessed_pseudogene	0	NA	NA	NA	NA	NA	NA	NA	NA
SEPTIN14P24	unprocessed_pseudogene		na	ENSG00000231299.1	RP11-419M24.6	unprocessed_pseudogene	0	NA	NA	NA	NA	NA	NA	NA	NA
AC020765.3	unprocessed_pseudogene		na	ENSG00000278665.1	RP11-666O2.4	unprocessed_pseudogene	0	NA	NA	NA	NA	NA	NA	NA	NA
GTF2IP5	unprocessed_pseudogene		na	ENSG00000224316.1	RP11-479O9.2	unprocessed_pseudogene	6.4203	-0.490674	0.548319	-0.343468	0.698455	-0.442125	0.628584	-0.147206	0.889345
DNM1P50	unprocessed_pseudogene		na	ENSG00000259890.1	RP11-932O9.6	unprocessed_pseudogene	0.0448702	0.0615029	NA	-0.0533222	NA	-0.220943	NA	0	NA
CROCCP5	unprocessed_pseudogene		na	ENSG00000186543.7	RP11-293F5.4	unprocessed_pseudogene	1.42632	-2.83229	0.178738	-1.50461	0.467443	-0.623013	0.792792	-1.32768	0.619881
AC239859.5	unprocessed_pseudogene		na	ENSG00000277702.1	CH17-13I23.3	unprocessed_pseudogene	1.43356	1.04671	0.599528	0.355596	0.887392	0.209373	0.944559	0.691116	0.752117
AC044860.3	unprocessed_pseudogene		na	ENSG00000259317.1	RP11-561C5.7	unprocessed_pseudogene	0	NA	NA	NA	NA	NA	NA	NA	NA
AC134684.3	unprocessed_pseudogene		na	ENSG00000284617.1	RP11-1118M6.3	unprocessed_pseudogene	35.5807	1.61468	1.5e-05	2.5107	1.19e-12	-1.14092	0.0236627	-0.896015	0.00735346
NBPF7	unprocessed_pseudogene		na	ENSG00000215864.5	RP5-1042I8.2	unprocessed_pseudogene	0.12072	1.02321	NA	-0.0533222	NA	0.740841	NA	1.07653	NA
NF1P4	transcribed_unprocessed_pseudogene		na	ENSG00000258027.2	RP11-597A11.1	unprocessed_pseudogene	0	NA	NA	NA	NA	NA	NA	NA	NA
AC116050.1	unprocessed_pseudogene		na	ENSG00000278131.1	AC116050.1	unprocessed_pseudogene	0	NA	NA	NA	NA	NA	NA	NA	NA
AC104073.3	unprocessed_pseudogene		na	ENSG00000277544.1	RP11-746P2.6	unprocessed_pseudogene	25.9732	-0.330758	0.444031	-0.947145	0.0204745	-0.220253	0.660741	0.616387	0.17603
AL592291.1	unprocessed_pseudogene		na	ENSG00000219284.2	RP11-151M7.1	unprocessed_pseudogene	0	NA	NA	NA	NA	NA	NA	NA	NA
KYNUP1	unprocessed_pseudogene		na	ENSG00000261987.2	KYNUP1	unprocessed_pseudogene	0	NA	NA	NA	NA	NA	NA	NA	NA
MTATP6P22	unprocessed_pseudogene		na	ENSG00000249580.1	RP11-52L11.6	unprocessed_pseudogene	0.848893	-3.60702	0.147178	-0.836933	0.766276	-2.92767	0.29498	-2.77009	0.314293
TBC1D3P3	unprocessed_pseudogene		na	ENSG00000235203.2	AC025627.8	unprocessed_pseudogene	0	NA	NA	NA	NA	NA	NA	NA	NA
GSTA10P	unprocessed_pseudogene		na	ENSG00000230845.1	RP11-392A23.5	unprocessed_pseudogene	0.0448702	0.0615029	NA	-0.0533222	NA	-0.220943	NA	0	NA
OFD1P11Y	unprocessed_pseudogene		na	ENSG00000237302.1	AC025246.1	unprocessed_pseudogene	0	NA	NA	NA	NA	NA	NA	NA	NA
RP11-210K20.3	pseudogene processed_pseudogene		na	ENSG00000270518.2	CTB-159G17.3	unprocessed_pseudogene	0.106572	0.0615162	NA	0.908461	NA	-0.220943	NA	-0.846945	NA
AC018710.1	unprocessed_pseudogene		na	ENSG00000250839.1	RP11-296L20.1	unprocessed_pseudogene	0	NA	NA	NA	NA	NA	NA	NA	NA
na	na	na	na	ENSG00000278080.1	CH17-52D20.3	unprocessed_pseudogene	0	NA	NA	NA	NA	NA	NA	NA	NA
OR7E106P	unprocessed_pseudogene		na	ENSG00000258550.1	OR7E106P	unprocessed_pseudogene	0.0556639	0.0615029	NA	-0.0533222	NA	-0.220943	NA	0	NA
MTATP6P4	unprocessed_pseudogene		na	ENSG00000236590.1	AC073869.9	unprocessed_pseudogene	0	NA	NA	NA	NA	NA	NA	NA	NA
AC023141.6	unprocessed_pseudogene		na	ENSG00000231232.4	RP11-548K12.1	unprocessed_pseudogene	0	NA	NA	NA	NA	NA	NA	NA	NA
AL355864.2	unprocessed_pseudogene		na	ENSG00000239670.1	RP4-803A2.2	unprocessed_pseudogene	0	NA	NA	NA	NA	NA	NA	NA	NA
MTCO3P17	unprocessed_pseudogene		na	ENSG00000237542.1	AC009960.5	unprocessed_pseudogene	0.105531	1.02321	NA	-0.0533222	NA	0.740841	NA	1.07653	NA
OR7E96P	unprocessed_pseudogene		na	ENSG00000227013.3	OR7E96P	unprocessed_pseudogene	0	NA	NA	NA	NA	NA	NA	NA	NA
CST2P1	unprocessed_pseudogene		na	ENSG00000232595.1	CSTP2	unprocessed_pseudogene	0	NA	NA	NA	NA	NA	NA	NA	NA
AC108359.1	unprocessed_pseudogene		na	ENSG00000277876.1	RP11-467P22.5	unprocessed_pseudogene	0.278961	1.02326	NA	1.79559	NA	0.740846	NA	-0.772335	NA
AC055716.1	unprocessed_pseudogene		na	ENSG00000257343.1	RP11-641A6.8	unprocessed_pseudogene	0	NA	NA	NA	NA	NA	NA	NA	NA
RPS8P10	unprocessed_pseudogene		na	ENSG00000223877.4	RP11-2F9.3	unprocessed_pseudogene	0	NA	NA	NA	NA	NA	NA	NA	NA
HLA-H	unprocessed_pseudogene		na	ENSG00000206341.7	HLA-H	unprocessed_pseudogene	41.4751	-1.77628	1.69e-08	-1.57718	2.18e-07	-0.618695	0.0467363	-0.199096	0.677367
EEF1B2P5	unprocessed_pseudogene		na	ENSG00000225121.2	EEF1B2P5	unprocessed_pseudogene	0	NA	NA	NA	NA	NA	NA	NA	NA
AC142381.1	unprocessed_pseudogene		na	ENSG00000223931.2	RP11-1166P10.8	unprocessed_pseudogene	0	NA	NA	NA	NA	NA	NA	NA	NA
ARHGAP42P1	unprocessed_pseudogene		na	ENSG00000227817.4	AC073869.3	unprocessed_pseudogene	0.177827	1.02322	NA	1.7814	NA	-0.220943	NA	-0.758181	NA
AC138866.1	unprocessed_pseudogene		na	ENSG00000254701.3	RP11-1415C14.4	unprocessed_pseudogene	15.2745	0.33486	0.62488	-0.128396	0.877082	0.67979	0.305474	0.463256	0.510253
AC012400.1	unprocessed_pseudogene		na	ENSG00000253362.1	RP11-120I21.3	unprocessed_pseudogene	0.169877	1.79574	NA	0.908461	NA	-0.220943	NA	0.887284	NA
AC244452.1	unprocessed_pseudogene		na	ENSG00000228757.1	AB019438.66	unprocessed_pseudogene	0	NA	NA	NA	NA	NA	NA	NA	NA
FRMPD2P2	pseudogene unprocessed_pseudogene		na	ENSG00000150175.13	FRMPD2L2	unprocessed_pseudogene	0.93147	2.26686	0.31379	-1.01512	0.740666	0.681639	0.835941	3.28197	0.137242
ZNF806	transcribed_unprocessed_pseudogene		na	ENSG00000018607.6	AC097532.4	unprocessed_pseudogene	5.50096	-1.24869	0.304819	1.57676	0.0647758	0.963515	0.340619	-2.82545	0.00588002
AC009237.1	unprocessed_pseudogene		na	ENSG00000223917.1	AC009237.2	unprocessed_pseudogene	0	NA	NA	NA	NA	NA	NA	NA	NA
AC021146.3	unprocessed_pseudogene		na	ENSG00000248613.1	RP11-468N14.7	unprocessed_pseudogene	0.890958	-0.900288	0.805776	-1.01512	0.794475	2.2008	0.5214	0	1
MTND2P8	unprocessed_pseudogene		na	ENSG00000237257.1	RP11-506C15.1	unprocessed_pseudogene	0	NA	NA	NA	NA	NA	NA	NA	NA
AC002310.3	unprocessed_pseudogene		na	ENSG00000260494.1	AC002310.10	unprocessed_pseudogene	0.690849	0.0615098	0.991413	-0.0533226	0.992338	-0.220944	NA	0	1
USP9YP27	unprocessed_pseudogene		na	ENSG00000235521.1	AC007742.10	unprocessed_pseudogene	0	NA	NA	NA	NA	NA	NA	NA	NA
OR5M7P	unprocessed_pseudogene		na	ENSG00000254490.1	OR5M7P	unprocessed_pseudogene	0	NA	NA	NA	NA	NA	NA	NA	NA
MTND4P11	unprocessed_pseudogene		na	ENSG00000234099.1	RP5-837O21.7	unprocessed_pseudogene	0.100272	0.0615155	NA	-0.0533222	NA	-0.220943	NA	0	NA
AC099654.4	unprocessed_pseudogene		na	ENSG00000283230.1	RP11-1217F2.19	unprocessed_pseudogene	0	NA	NA	NA	NA	NA	NA	NA	NA
OR7E111FP	unprocessed_pseudogene		na	ENSG00000250804.1	RP11-747H12.3	unprocessed_pseudogene	0.0494622	0.0615029	NA	-0.0533222	NA	0.740841	NA	0	NA
CDY5P	unprocessed_pseudogene		na	ENSG00000226449.1	AC007742.2	unprocessed_pseudogene	0	NA	NA	NA	NA	NA	NA	NA	NA
AC073587.1	unprocessed_pseudogene		na	ENSG00000234522.1	RP11-572P18.2	unprocessed_pseudogene	0	NA	NA	NA	NA	NA	NA	NA	NA
OR7E145P	unprocessed_pseudogene		na	ENSG00000235855.3	OR7E145P	unprocessed_pseudogene	1.63164	0.061505	0.990067	2.78717	0.274364	4.84019	0.0338834	-2.72567	0.290421
TBC1D3P6	unprocessed_pseudogene		na	ENSG00000224966.4	RP11-5P18.2	unprocessed_pseudogene	0.0577382	0.0615029	NA	0.908461	NA	-0.220943	NA	-0.846958	NA
CST9LP1	unprocessed_pseudogene		na	ENSG00000204662.2	CST9LP1	unprocessed_pseudogene	0	NA	NA	NA	NA	NA	NA	NA	NA
AC011453.2	unprocessed_pseudogene		na	ENSG00000270347.1	CTC-339O9.2	unprocessed_pseudogene	0.060051	-0.90028	NA	-1.01511	NA	-1.18273	NA	0	NA
BRCA1P1	unprocessed_pseudogene		na	ENSG00000267595.1	RP11-242D8.2	unprocessed_pseudogene	7.85546	0.0631928	0.960865	0.408548	0.640539	0.869587	0.267136	-0.345355	0.706711
AC104394.1	unprocessed_pseudogene		na	ENSG00000278593.1	RP13-977E11.1	unprocessed_pseudogene	0.586861	-1.41276	NA	-2.48936	0.427374	-0.83422	NA	1.0766	NA
AC040958.1	unprocessed_pseudogene		na	ENSG00000259533.1	RP11-630H24.3	unprocessed_pseudogene	0	NA	NA	NA	NA	NA	NA	NA	NA
AC074140.1	unprocessed_pseudogene		na	ENSG00000275201.1	LLNLF-18A12.1	unprocessed_pseudogene	0	NA	NA	NA	NA	NA	NA	NA	NA
FGF7P8	unprocessed_pseudogene		na	ENSG00000219693.3	RP11-262H14.11	unprocessed_pseudogene	0.0516706	0.0615029	NA	-0.0533222	NA	-0.220943	NA	0	NA
OR5B15P	unprocessed_pseudogene		na	ENSG00000273408.1	OR5B15P	unprocessed_pseudogene	0	NA	NA	NA	NA	NA	NA	NA	NA
AC006338.2	unprocessed_pseudogene		na	ENSG00000278602.1	RP11-539D10.1	unprocessed_pseudogene	0	NA	NA	NA	NA	NA	NA	NA	NA
AL513478.2	unprocessed_pseudogene		na	ENSG00000284611.1	RP11-327I22.7	unprocessed_pseudogene	0	NA	NA	NA	NA	NA	NA	NA	NA
USP9YP5	unprocessed_pseudogene		na	ENSG00000249634.1	AC068541.2	unprocessed_pseudogene	0	NA	NA	NA	NA	NA	NA	NA	NA
AP000916.1	unprocessed_pseudogene		na	ENSG00000254937.1	RP11-728D14.6	unprocessed_pseudogene	0	NA	NA	NA	NA	NA	NA	NA	NA
OR7E5P	unprocessed_pseudogene		na	ENSG00000214880.3	OR7E5P	unprocessed_pseudogene	0.942086	-2.15666	0.390577	-2.27148	0.381044	-0.572869	0.846341	0.114813	0.984434
AC245517.5	unprocessed_pseudogene		na	ENSG00000275361.1	LL22NC03-88E1.18	unprocessed_pseudogene	0	NA	NA	NA	NA	NA	NA	NA	NA
IFNA20P	unprocessed_pseudogene		na	ENSG00000226393.1	RP11-380P16.7	unprocessed_pseudogene	0	NA	NA	NA	NA	NA	NA	NA	NA
HSPA7	unprocessed_pseudogene		na	ENSG00000225217.1	RP11-25K21.4	unprocessed_pseudogene	0.212226	-0.900246	NA	-1.01511	NA	-1.18273	NA	0	NA
AL356583.2	unprocessed_pseudogene		na	ENSG00000229112.1	RP11-690C23.3	unprocessed_pseudogene	0.105126	0.0615162	NA	-0.0533222	NA	0.740841	NA	0	NA
AC092628.1	unprocessed_pseudogene		na	ENSG00000228806.1	AC092628.3	unprocessed_pseudogene	0	NA	NA	NA	NA	NA	NA	NA	NA
SLC25A24P2	unprocessed_pseudogene		na	ENSG00000238118.1	RP11-242D10.2	unprocessed_pseudogene	0.0590045	-0.90028	NA	-1.01511	NA	-1.18273	NA	0	NA
AC092447.10	unprocessed_pseudogene		na	ENSG00000278205.1	RP11-760D2.13	unprocessed_pseudogene	0	NA	NA	NA	NA	NA	NA	NA	NA
AC140658.5	unprocessed_pseudogene		na	ENSG00000270401.1	RP11-812E19.14	unprocessed_pseudogene	0	NA	NA	NA	NA	NA	NA	NA	NA
AC132825.5	unprocessed_pseudogene		na	ENSG00000284263.1	RP13-929K23.5	unprocessed_pseudogene	0	NA	NA	NA	NA	NA	NA	NA	NA
AC018645.1	unprocessed_pseudogene		na	ENSG00000250756.1	RP11-225B17.1	unprocessed_pseudogene	2.99232	2.98187	0.0434752	1.28377	0.491574	1.9519	0.265396	1.69809	0.176452
VN1R88P	unprocessed_pseudogene		na	ENSG00000268541.1	VN1R88P	unprocessed_pseudogene	0	NA	NA	NA	NA	NA	NA	NA	NA
OR5H7P	unprocessed_pseudogene		na	ENSG00000187900.4	OR5H7P	unprocessed_pseudogene	0	NA	NA	NA	NA	NA	NA	NA	NA
MTCO1P17	unprocessed_pseudogene		na	ENSG00000223619.1	AC009960.1	unprocessed_pseudogene	0.11494	1.02321	NA	-0.0533222	NA	-0.220943	NA	1.07653	NA
AL161423.1	unprocessed_pseudogene		na	ENSG00000276208.1	RP11-168J5.2	unprocessed_pseudogene	0.0556639	0.0615029	NA	-0.0533222	NA	-0.220943	NA	0	NA
MTND2P14	unprocessed_pseudogene		na	ENSG00000240796.1	RP11-52L11.3	unprocessed_pseudogene	0	NA	NA	NA	NA	NA	NA	NA	NA
AC027369.6	unprocessed_pseudogene		na	ENSG00000255551.1	RP11-56P9.5	unprocessed_pseudogene	0	NA	NA	NA	NA	NA	NA	NA	NA
AC253536.1	transcribed_unprocessed_pseudogene		na	ENSG00000224205.1	AP000351.4	unprocessed_pseudogene	0.0588907	0.0615029	NA	0.908461	NA	-0.220943	NA	-0.846958	NA
HERC2P7	pseudogene unprocessed_pseudogene		na	ENSG00000259414.1	HERC2P7	unprocessed_pseudogene	0.264346	-0.900261	NA	-0.0533224	NA	-1.18273	NA	-0.846939	NA
TRAPPC2P3	unprocessed_pseudogene		na	ENSG00000224964.1	AC007742.8	unprocessed_pseudogene	0	NA	NA	NA	NA	NA	NA	NA	NA
CDY23P	unprocessed_pseudogene		na	ENSG00000231716.1	AC007965.8	unprocessed_pseudogene	0	NA	NA	NA	NA	NA	NA	NA	NA
MXRA5Y	unprocessed_pseudogene		na	ENSG00000235649.2	AC011302.1	unprocessed_pseudogene	10.7828	3.46458	9.2e-05	3.62615	3.87e-05	1.80662	0.0843304	-0.16157	0.866084
PHKG1P3	unprocessed_pseudogene		na	ENSG00000236919.3	RP11-347H15.6	unprocessed_pseudogene	0	NA	NA	NA	NA	NA	NA	NA	NA
OR2AI1P	unprocessed_pseudogene		na	ENSG00000236791.2	OR2AI1P	unprocessed_pseudogene	0.0578778	-0.90028	NA	-1.01511	NA	-1.18273	NA	0	NA
AC138904.2	transcribed_unprocessed_pseudogene		na	ENSG00000277191.1	RP11-57A19.6	unprocessed_pseudogene	0	NA	NA	NA	NA	NA	NA	NA	NA
AL591379.2	unprocessed_pseudogene		na	ENSG00000244081.1	RP11-350D23.4	unprocessed_pseudogene	0	NA	NA	NA	NA	NA	NA	NA	NA
BX119321.1	unprocessed_pseudogene		na	ENSG00000233235.1	RP5-908D6.1	unprocessed_pseudogene	0	NA	NA	NA	NA	NA	NA	NA	NA
PTPN20CP	unprocessed_pseudogene		na	ENSG00000278561.1	PTPN20C	unprocessed_pseudogene	0.367186	2.98331	NA	-0.0533223	NA	1.73663	NA	3.03663	NA
AC103834.1	unprocessed_pseudogene		na	ENSG00000253697.1	RP11-1081K18.1	unprocessed_pseudogene	0.0980635	0.0615162	NA	-0.0533222	NA	0.740841	NA	0	NA
ZNF877P	unprocessed_pseudogene		na	ENSG00000226875.1	RP1-198K11.3	unprocessed_pseudogene	0.0494622	0.0615029	NA	-0.0533222	NA	0.740841	NA	0	NA
TSPY17P	unprocessed_pseudogene		na	ENSG00000232620.1	AC010144.1	unprocessed_pseudogene	0	NA	NA	NA	NA	NA	NA	NA	NA
SLC25A15P3	unprocessed_pseudogene		na	ENSG00000251299.1	RP11-756A22.4	unprocessed_pseudogene	0.0448702	0.0615029	NA	-0.0533222	NA	-0.220943	NA	0	NA
AC133104.2	unprocessed_pseudogene		na	ENSG00000277747.1	RP11-404J24.1	unprocessed_pseudogene	0	NA	NA	NA	NA	NA	NA	NA	NA
VN1R92P	unprocessed_pseudogene		na	ENSG00000268908.1	VN1R92P	unprocessed_pseudogene	0	NA	NA	NA	NA	NA	NA	NA	NA
AC011498.5	unprocessed_pseudogene		na	ENSG00000267408.1	CTB-50L17.2	unprocessed_pseudogene	0	NA	NA	NA	NA	NA	NA	NA	NA
ELOCP20	unprocessed_pseudogene		na	ENSG00000229101.1	RP11-710N8.1	unprocessed_pseudogene	0	NA	NA	NA	NA	NA	NA	NA	NA
ALG1L6P	unprocessed_pseudogene		na	ENSG00000238278.3	ALG1L6P	unprocessed_pseudogene	0.684863	-2.15672	0.497153	-0.751441	0.832264	-0.92067	NA	-1.40528	0.706036
na	na	na	na	ENSG00000282949.1	PCMTD1P7	unprocessed_pseudogene	0	NA	NA	NA	NA	NA	NA	NA	NA
OR2AS1P	unprocessed_pseudogene		na	ENSG00000227102.2	OR2AS1P	unprocessed_pseudogene	0	NA	NA	NA	NA	NA	NA	NA	NA
na	na	na	na	ENSG00000277125.1	CH17-264B6.3	unprocessed_pseudogene	0	NA	NA	NA	NA	NA	NA	NA	NA
AQP7P2	unprocessed_pseudogene		na	ENSG00000181997.8	AQP7P2	unprocessed_pseudogene	0.479751	-0.900275	NA	0.860277	NA	-0.220945	NA	-1.76055	NA
MTCO2P25	unprocessed_pseudogene		na	ENSG00000230654.1	RP11-666G4.2	unprocessed_pseudogene	0	NA	NA	NA	NA	NA	NA	NA	NA
AC093392.1	unprocessed_pseudogene		na	ENSG00000203462.2	RP11-814E24.1	unprocessed_pseudogene	0.062873	1.02319	NA	-0.0533222	NA	-0.220943	NA	1.07651	NA
FTH1P27	unprocessed_pseudogene		na	ENSG00000234355.3	FTH1P27	unprocessed_pseudogene	0	NA	NA	NA	NA	NA	NA	NA	NA
OFD1P5Y	unprocessed_pseudogene		na	ENSG00000240438.2	OFD1P5Y	unprocessed_pseudogene	0	NA	NA	NA	NA	NA	NA	NA	NA
USP9YP29	unprocessed_pseudogene		na	ENSG00000232424.1	AC016752.9	unprocessed_pseudogene	0	NA	NA	NA	NA	NA	NA	NA	NA
BX510359.7	unprocessed_pseudogene		na	ENSG00000278160.1	RP11-485B17.10	unprocessed_pseudogene	0	NA	NA	NA	NA	NA	NA	NA	NA
na	na	na	na	ENSG00000283566.2	ABC13-47656900H15.1	unprocessed_pseudogene	0.11186	-0.900267	NA	-0.0533222	NA	-1.18273	NA	-0.846945	NA
AC019235.1	unprocessed_pseudogene		na	ENSG00000248770.1	RP11-665C14.1	unprocessed_pseudogene	0	NA	NA	NA	NA	NA	NA	NA	NA
AC009238.3	unprocessed_pseudogene		na	ENSG00000248821.1	AC009238.6	unprocessed_pseudogene	0.0560692	1.02319	NA	-0.0533222	NA	-0.220943	NA	1.07651	NA
AC139769.3	unprocessed_pseudogene		na	ENSG00000277493.1	RP11-255H23.5	unprocessed_pseudogene	36.7599	0.401408	0.26786	0.656784	0.0496809	0.0305159	0.952581	-0.255376	0.501991
AGAP7P	unprocessed_pseudogene		na	ENSG00000264204.2	RP11-109G10.1	unprocessed_pseudogene	62.8265	0.494043	0.064918	1.09046	4.42e-06	-0.0492871	0.909498	-0.596421	0.0142219
AC019176.2	unprocessed_pseudogene		na	ENSG00000273876.1	RP11-221H10.2	unprocessed_pseudogene	0.0486014	0.0615029	NA	-0.0533222	NA	-0.220943	NA	0	NA
AL592227.1	unprocessed_pseudogene		na	ENSG00000275130.1	RP11-32D4.1	unprocessed_pseudogene	0	NA	NA	NA	NA	NA	NA	NA	NA
SPDYE12P	unprocessed_pseudogene		na	ENSG00000184616.8	AC004166.6	unprocessed_pseudogene	0	NA	NA	NA	NA	NA	NA	NA	NA
na	na	na	na	ENSG00000274642.1	CH17-472G23.1	unprocessed_pseudogene	5.06305	-1.53046	0.334462	3.20151	0.00023368	0.767861	0.553396	-4.73197	0.000161097
AC245100.3	unprocessed_pseudogene		na	ENSG00000228626.1	RP11-495P10.9	unprocessed_pseudogene	0.213423	-1.7844	NA	-1.89925	NA	-2.06687	NA	0	NA
WARS1P1	unprocessed_pseudogene		na	ENSG00000225802.3	RP11-1036E20.10	unprocessed_pseudogene	0	NA	NA	NA	NA	NA	NA	NA	NA
AL442128.1	transcribed_unprocessed_pseudogene processed_transcript		na	ENSG00000275989.1	RP11-365P13.6	unprocessed_pseudogene	0	NA	NA	NA	NA	NA	NA	NA	NA
DDX11L16	unprocessed_pseudogene		na	ENSG00000227159.8	DDX11L16	unprocessed_pseudogene	0.0661063	1.02319	NA	-0.0533222	NA	-0.220943	NA	1.07651	NA
KRTAP19-10P	unprocessed_pseudogene		na	ENSG00000235312.1	KRTAP19P2	unprocessed_pseudogene	0	NA	NA	NA	NA	NA	NA	NA	NA
MTND6P19	unprocessed_pseudogene		na	ENSG00000254384.1	RP11-593P24.1	unprocessed_pseudogene	0	NA	NA	NA	NA	NA	NA	NA	NA
COL11A2P1	unprocessed_pseudogene		na	ENSG00000228688.1	COL11A2P	unprocessed_pseudogene	0.119056	-1.80871	NA	-1.92355	NA	-2.09117	NA	0	NA
RNFT1P3	unprocessed_pseudogene		na	ENSG00000187870.7	AC126365.2	unprocessed_pseudogene	0.539941	-1.79602	NA	-0.949055	NA	-2.07847	NA	-0.846969	NA
OR4C14P	unprocessed_pseudogene		na	ENSG00000233301.1	OR4C14P	unprocessed_pseudogene	0	NA	NA	NA	NA	NA	NA	NA	NA
AC007064.4	unprocessed_pseudogene		na	ENSG00000283535.1	AC007064.29	unprocessed_pseudogene	0	NA	NA	NA	NA	NA	NA	NA	NA
na	na	na	na	ENSG00000250210.5	SEPT14P9	unprocessed_pseudogene	0	NA	NA	NA	NA	NA	NA	NA	NA
na	na	na	na	ENSG00000274959.1	CH17-52D20.1	unprocessed_pseudogene	0	NA	NA	NA	NA	NA	NA	NA	NA
AC007993.1	unprocessed_pseudogene		na	ENSG00000267166.5	RP11-527L4.9	unprocessed_pseudogene	0.0516706	0.0615029	NA	-0.0533222	NA	-0.220943	NA	0	NA
OR2E1P	unprocessed_pseudogene		na	ENSG00000219262.1	OR2E1P	unprocessed_pseudogene	0.111328	0.0615159	NA	-0.0533222	NA	-0.220943	NA	0	NA
AC010329.2	unprocessed_pseudogene		na	ENSG00000269779.1	CTD-2542C24.2	unprocessed_pseudogene	0.22134	-0.900258	NA	0.833365	NA	-0.220943	NA	-1.73362	NA
CBWD4P	unprocessed_pseudogene		na	ENSG00000204778.4	RP11-15J10.1	unprocessed_pseudogene	11.4068	0.39339	0.526494	0.0840549	0.918955	-0.266965	0.735424	0.309335	0.649643
OR4A9P	unprocessed_pseudogene		na	ENSG00000254891.1	OR4A9P	unprocessed_pseudogene	0	NA	NA	NA	NA	NA	NA	NA	NA
LILRP1	unprocessed_pseudogene		na	ENSG00000186152.6	LILRP1	unprocessed_pseudogene	0	NA	NA	NA	NA	NA	NA	NA	NA
DUX4L4	unprocessed_pseudogene		na	ENSG00000258834.4	DUX4L4	unprocessed_pseudogene	0	NA	NA	NA	NA	NA	NA	NA	NA
na	na	na	na	ENSG00000278342.1	RP11-248B24.5	unprocessed_pseudogene	0.149106	0.0615234	NA	-0.0533222	NA	-0.220943	NA	0	NA
na	na	na	na	ENSG00000283069.1	DUX4L32	unprocessed_pseudogene	0	NA	NA	NA	NA	NA	NA	NA	NA
AL355877.2	unprocessed_pseudogene		na	ENSG00000278572.1	RP11-231P20.6	unprocessed_pseudogene	0.357194	2.00991	NA	2.42765	NA	0.740845	NA	-0.417743	NA
OR8S21P	unprocessed_pseudogene		na	ENSG00000273434.1	OR8S21P	unprocessed_pseudogene	0	NA	NA	NA	NA	NA	NA	NA	NA
AC078899.5	unprocessed_pseudogene		na	ENSG00000276294.1	CTC-575C13.3	unprocessed_pseudogene	0	NA	NA	NA	NA	NA	NA	NA	NA
ART2P	unprocessed_pseudogene		na	ENSG00000238048.1	AP005019.4	unprocessed_pseudogene	0.062873	1.02319	NA	-0.0533222	NA	-0.220943	NA	1.07651	NA
AC004522.2	unprocessed_pseudogene		na	ENSG00000235713.1	RP4-604G5.3	unprocessed_pseudogene	0.224721	-2.37318	NA	-2.48803	NA	-2.65566	NA	0	NA
SLC6A14P1	unprocessed_pseudogene		na	ENSG00000236077.2	RP11-232D9.2	unprocessed_pseudogene	2.71313	-2.25036	0.170728	1.70466	0.144554	-4.40557	0.0109495	-3.95501	0.00783941
AQP7P4	unprocessed_pseudogene		na	ENSG00000176115.9	AQP7P4	unprocessed_pseudogene	0	NA	NA	NA	NA	NA	NA	NA	NA
OR4C2P	unprocessed_pseudogene		na	ENSG00000182565.8	OR4C2P	unprocessed_pseudogene	0.111721	0.061515	NA	1.7814	NA	-0.220943	NA	-1.71988	NA
USP9YP11	unprocessed_pseudogene		na	ENSG00000226369.1	AC073893.2	unprocessed_pseudogene	0	NA	NA	NA	NA	NA	NA	NA	NA
AC104996.3	unprocessed_pseudogene		na	ENSG00000267482.1	RNY4P13	unprocessed_pseudogene	0	NA	NA	NA	NA	NA	NA	NA	NA
na	na	na	na	ENSG00000282842.1	FRG2EP	unprocessed_pseudogene	0	NA	NA	NA	NA	NA	NA	NA	NA
AL161931.1	unprocessed_pseudogene		na	ENSG00000275675.1	RP11-1021O19.2	unprocessed_pseudogene	0	NA	NA	NA	NA	NA	NA	NA	NA
IL9RP4	unprocessed_pseudogene		na	ENSG00000262081.2	IL9RP4	unprocessed_pseudogene	0.708716	-0.969459	0.752641	-1.94906	0.526889	-1.24071	NA	0.979601	0.788698
AC132825.7	unprocessed_pseudogene		na	ENSG00000284328.1	RP13-929K23.4	unprocessed_pseudogene	0	NA	NA	NA	NA	NA	NA	NA	NA
WASH9P	unprocessed_pseudogene		na	ENSG00000279457.4	RP11-34P13.18	unprocessed_pseudogene	67.7622	0.437166	0.130506	0.706806	0.00840107	0.439199	0.148286	-0.26964	0.375057
MTCO3P29	unprocessed_pseudogene		na	ENSG00000228069.1	RP11-100G15.3	unprocessed_pseudogene	0.116743	-0.900267	NA	-0.0533222	NA	-1.18273	NA	-0.846945	NA
DUX4L13	unprocessed_pseudogene		na	ENSG00000276046.1	DUX4L13	unprocessed_pseudogene	0	NA	NA	NA	NA	NA	NA	NA	NA
HNRNPLP2	unprocessed_pseudogene		na	ENSG00000259917.1	RP11-1H8.2	unprocessed_pseudogene	26.8343	0.0295797	0.972693	0.347426	0.479578	-0.365034	0.504086	-0.317846	0.531529
ARSDP1	unprocessed_pseudogene		na	ENSG00000225117.1	AC002992.3	unprocessed_pseudogene	0	NA	NA	NA	NA	NA	NA	NA	NA
PUDPP1	unprocessed_pseudogene		na	ENSG00000234620.1	AC006998.1	unprocessed_pseudogene	0	NA	NA	NA	NA	NA	NA	NA	NA
XKRYP1	unprocessed_pseudogene		na	ENSG00000238067.1	AC068541.3	unprocessed_pseudogene	0	NA	NA	NA	NA	NA	NA	NA	NA
AC127381.2	unprocessed_pseudogene		na	ENSG00000274347.1	RP11-1360M22.10	unprocessed_pseudogene	0	NA	NA	NA	NA	NA	NA	NA	NA
AC009452.1	unprocessed_pseudogene		na	ENSG00000284242.1	RP11-4F22.3	unprocessed_pseudogene	0	NA	NA	NA	NA	NA	NA	NA	NA
AL022318.2	unprocessed_pseudogene		na	ENSG00000259421.1	CTA-150C2.20	unprocessed_pseudogene	0.167471	-1.79694	NA	-1.9118	NA	-1.11763	NA	0	NA
OR7E130P	unprocessed_pseudogene		na	ENSG00000234458.4	OR7E130P	unprocessed_pseudogene	0.204501	0.0615366	NA	0.908461	NA	2.21003	NA	-0.846925	NA
LINC00266-2P	unprocessed_pseudogene		na	ENSG00000248792.1	AC012005.5	unprocessed_pseudogene	0	NA	NA	NA	NA	NA	NA	NA	NA
AL356867.1	unprocessed_pseudogene		na	ENSG00000234262.1	RP1-20N18.4	unprocessed_pseudogene	0	NA	NA	NA	NA	NA	NA	NA	NA
NCOR1P2	unprocessed_pseudogene		na	ENSG00000265019.1	NCOR1P2	unprocessed_pseudogene	0	NA	NA	NA	NA	NA	NA	NA	NA
AC006504.4	unprocessed_pseudogene		na	ENSG00000267389.2	CTC-459F4.7	unprocessed_pseudogene	0	NA	NA	NA	NA	NA	NA	NA	NA
AL451000.1	unprocessed_pseudogene		na	ENSG00000229239.2	RP11-223J15.2	unprocessed_pseudogene	0	NA	NA	NA	NA	NA	NA	NA	NA
NBPF13P	unprocessed_pseudogene		na	ENSG00000283342.1	NBPF13P	unprocessed_pseudogene	1.36475	3.90525	0.038858	3.6313	0.0619753	1.61678	0.557496	0.27395	0.90003
ANAPC1P6	unprocessed_pseudogene		na	ENSG00000235486.1	AC114755.7	unprocessed_pseudogene	0.498544	-1.42613	NA	-1.54094	NA	-1.70856	NA	0.114803	NA
CYP1D1P	unprocessed_pseudogene		na	ENSG00000228024.1	RP11-71A24.3	unprocessed_pseudogene	0.048834	0.0615029	NA	-0.0533222	NA	-0.220943	NA	0	NA
TSPY22P	unprocessed_pseudogene		na	ENSG00000229940.1	TSPY22P	unprocessed_pseudogene	0	NA	NA	NA	NA	NA	NA	NA	NA
DNM1P31	unprocessed_pseudogene		na	ENSG00000261491.1	DNM1P31	unprocessed_pseudogene	0	NA	NA	NA	NA	NA	NA	NA	NA
MTCO1P25	unprocessed_pseudogene		na	ENSG00000229031.1	RP11-666G4.1	unprocessed_pseudogene	0	NA	NA	NA	NA	NA	NA	NA	NA
OR52S1P	unprocessed_pseudogene		na	ENSG00000237354.1	OR52S1P	unprocessed_pseudogene	0	NA	NA	NA	NA	NA	NA	NA	NA
na	na	na	na	ENSG00000278735.1	RP11-12A20.10	unprocessed_pseudogene	0	NA	NA	NA	NA	NA	NA	NA	NA
AC104465.1	unprocessed_pseudogene		na	ENSG00000278684.1	RP5-1051D14.2	unprocessed_pseudogene	0	NA	NA	NA	NA	NA	NA	NA	NA
H2AC2P	unprocessed_pseudogene		na	ENSG00000216436.2	HIST1H2APS1	unprocessed_pseudogene	0	NA	NA	NA	NA	NA	NA	NA	NA
MTND4P29	unprocessed_pseudogene		na	ENSG00000249177.1	AC007163.12	unprocessed_pseudogene	0	NA	NA	NA	NA	NA	NA	NA	NA
na	na	na	na	ENSG00000276032.1	RP11-12A20.6	unprocessed_pseudogene	0.755364	-0.842421	0.796285	-0.0309187	0.992741	-0.261176	NA	-0.811503	0.818633
AL359742.1	unprocessed_pseudogene		na	ENSG00000275406.1	RP11-125A15.3	unprocessed_pseudogene	0.174865	1.79574	NA	-0.0533222	NA	-0.220943	NA	1.84907	NA
GUSBP17	unprocessed_pseudogene		na	ENSG00000235558.3	RP11-1198D22.1	unprocessed_pseudogene	8.14166	-0.461492	0.592362	-1.95855	0.0244315	-0.0761637	0.947338	1.49706	0.111133
AC006262.4	unprocessed_pseudogene		na	ENSG00000277748.1	AC006262.11	unprocessed_pseudogene	0.111721	0.061515	NA	1.7814	NA	-0.220943	NA	-1.71988	NA
ANKRD20A7P	transcribed_unprocessed_pseudogene processed_transcript		na	ENSG00000236816.2	ANKRD20A7P	unprocessed_pseudogene	9.4877	6.42095	2.99e-06	4.8044	0.000783828	2.48871	0.15828	1.61656	0.0199598
LA16c-13E4.3	pseudogene unprocessed_pseudogene		na	ENSG00000236235.1	LA16c-13E4.3	unprocessed_pseudogene	0	NA	NA	NA	NA	NA	NA	NA	NA
CSPG4P4Y	unprocessed_pseudogene		na	ENSG00000172294.7	AC006328.7	unprocessed_pseudogene	0	NA	NA	NA	NA	NA	NA	NA	NA
DUX4L3	unprocessed_pseudogene		na	ENSG00000281627.1	DUX4L3	unprocessed_pseudogene	0	NA	NA	NA	NA	NA	NA	NA	NA
AL645939.1	unprocessed_pseudogene		na	ENSG00000225864.1	HCG4P11	unprocessed_pseudogene	0.856665	-1.1694	0.627372	-2.76594	0.265714	-3.89536	0.113729	1.59654	0.584382
OR52U1P	unprocessed_pseudogene		na	ENSG00000232381.1	OR52U1P	unprocessed_pseudogene	0.529075	-2.39403	NA	-2.50885	NA	-0.232803	NA	0	NA
AC073358.1	unprocessed_pseudogene		na	ENSG00000248374.1	RP11-501M7.1	unprocessed_pseudogene	0	NA	NA	NA	NA	NA	NA	NA	NA
AC114501.2	unprocessed_pseudogene		na	ENSG00000235421.1	RP11-667F9.1	unprocessed_pseudogene	0	NA	NA	NA	NA	NA	NA	NA	NA
na	na	na	na	ENSG00000242879.1	AC006335.11	unprocessed_pseudogene	0	NA	NA	NA	NA	NA	NA	NA	NA
na	na	na	na	ENSG00000231656.4	FAM90A18	unprocessed_pseudogene	0	NA	NA	NA	NA	NA	NA	NA	NA
AC005156.1	unprocessed_pseudogene		na	ENSG00000278819.1	RP5-1099C19.2	unprocessed_pseudogene	5.34825	0.329908	0.736079	-0.259122	0.815898	-0.423433	0.713365	0.58903	0.553499
IFNWP15	unprocessed_pseudogene		na	ENSG00000232281.2	RP11-1P8.1	unprocessed_pseudogene	0	NA	NA	NA	NA	NA	NA	NA	NA
H2AC9P	unprocessed_pseudogene		na	ENSG00000218281.1	HIST1H2APS3	unprocessed_pseudogene	0.358634	-1.42729	NA	-0.60122	NA	-2.67149	NA	-0.826071	NA
OR5BL1P	unprocessed_pseudogene		na	ENSG00000272569.1	OR5BL1P	unprocessed_pseudogene	0.0627262	0.0615029	NA	-0.0533222	NA	-0.220943	NA	0	NA
AC013403.1	unprocessed_pseudogene		na	ENSG00000236099.1	AC013403.13	unprocessed_pseudogene	0	NA	NA	NA	NA	NA	NA	NA	NA
AC092375.3	unprocessed_pseudogene		na	ENSG00000276721.1	RP11-645C24.6	unprocessed_pseudogene	0	NA	NA	NA	NA	NA	NA	NA	NA
ZSCAN5DP	unprocessed_pseudogene		na	ENSG00000267908.2	CTD-2086L14.7	unprocessed_pseudogene	0.0479522	0.0615029	NA	-0.0533222	NA	0.740841	NA	0	NA
AL139327.1	transcribed_unprocessed_pseudogene processed_transcript		na	ENSG00000121388.5	RP11-408E5.4	unprocessed_pseudogene	0	NA	NA	NA	NA	NA	NA	NA	NA
TRAPPC2P7	unprocessed_pseudogene		na	ENSG00000249606.1	AC022486.10	unprocessed_pseudogene	0	NA	NA	NA	NA	NA	NA	NA	NA
OR4K6P	unprocessed_pseudogene		na	ENSG00000228304.1	OR4K6P	unprocessed_pseudogene	0	NA	NA	NA	NA	NA	NA	NA	NA
AC245096.1	unprocessed_pseudogene		na	ENSG00000241607.1	RP11-357K9.2	unprocessed_pseudogene	0	NA	NA	NA	NA	NA	NA	NA	NA
OR7A15P	unprocessed_pseudogene		na	ENSG00000176923.5	OR7A15P	unprocessed_pseudogene	0	NA	NA	NA	NA	NA	NA	NA	NA
MTCYBP24	unprocessed_pseudogene		na	ENSG00000236232.1	AC004112.7	unprocessed_pseudogene	0	NA	NA	NA	NA	NA	NA	NA	NA
AF254982.1	unprocessed_pseudogene		na	ENSG00000276556.1	AF254982.2	unprocessed_pseudogene	0	NA	NA	NA	NA	NA	NA	NA	NA
ABHD17AP3	unprocessed_pseudogene		na	ENSG00000250536.1	RP11-365D23.1	unprocessed_pseudogene	0.510453	-0.953052	NA	-2.91653	NA	-2.12236	NA	1.96348	NA
H2AC5P	unprocessed_pseudogene		na	ENSG00000234816.2	U91328.2	unprocessed_pseudogene	0.249378	0.0615323	NA	-0.0533222	NA	-0.220943	NA	0	NA
PSPC1P1	unprocessed_pseudogene		na	ENSG00000227879.2	RP11-408E5.7	unprocessed_pseudogene	8.46181	0.409228	0.577138	-0.886609	0.259548	-0.854276	0.295299	1.29584	0.0737178
ACSM5P1	unprocessed_pseudogene		na	ENSG00000260762.1	ACSM5P1	unprocessed_pseudogene	0	NA	NA	NA	NA	NA	NA	NA	NA
OR10B1P	unprocessed_pseudogene		na	ENSG00000267961.2	OR10B1P	unprocessed_pseudogene	0	NA	NA	NA	NA	NA	NA	NA	NA
OR10J9P	unprocessed_pseudogene		na	ENSG00000249197.1	OR10J9P	unprocessed_pseudogene	0.0546138	0.0615029	NA	-0.0533222	NA	0.740841	NA	0	NA
DUX4L50	unprocessed_pseudogene		na	ENSG00000232815.1	DUX4L50	unprocessed_pseudogene	4.18351	2.77057	0.0604851	2.26573	0.149496	3.59968	0.0128828	0.504838	0.706512
AL109809.2	unprocessed_pseudogene		na	ENSG00000234282.1	RP4-673D20.4	unprocessed_pseudogene	0.266097	-0.900272	NA	-0.0533225	NA	0.691112	NA	-0.846949	NA
AC006015.1	unprocessed_pseudogene		na	ENSG00000226401.3	RP5-965K10.3	unprocessed_pseudogene	0	NA	NA	NA	NA	NA	NA	NA	NA
DUX4L8	unprocessed_pseudogene		na	ENSG00000281720.1	DUX4L8	unprocessed_pseudogene	0	NA	NA	NA	NA	NA	NA	NA	NA
OR10G5P	unprocessed_pseudogene		na	ENSG00000226461.3	OR10G5P	unprocessed_pseudogene	0.219199	1.02324	NA	0.908464	NA	-0.220943	NA	0.114775	NA
ZNF847P	unprocessed_pseudogene		na	ENSG00000215812.5	RP5-870F10.1	unprocessed_pseudogene	0.23678	0.061531	NA	-0.0533222	NA	-0.220943	NA	0	NA
AC092042.2	unprocessed_pseudogene		na	ENSG00000232375.1	RP11-136C24.1	unprocessed_pseudogene	5.15284	-4.41801	0.00194733	-1.0521	0.229892	-0.100787	0.934052	-3.3659	0.0285542
ENPP7P5	unprocessed_pseudogene		na	ENSG00000256589.2	RP11-266K4.12	unprocessed_pseudogene	3.7017	1.47063	0.179516	1.53459	0.163417	-0.217929	0.907093	-0.0639644	0.975092
AC100827.5	unprocessed_pseudogene		na	ENSG00000278313.1	RP11-1006G14.5	unprocessed_pseudogene	0.170612	-0.900254	NA	-0.0533222	NA	-1.18273	NA	-0.846932	NA
AC093829.1	unprocessed_pseudogene		na	ENSG00000251177.2	RP11-401E5.2	unprocessed_pseudogene	0	NA	NA	NA	NA	NA	NA	NA	NA
SMG1P6	unprocessed_pseudogene		na	ENSG00000254634.4	RP11-231C14.3	unprocessed_pseudogene	87.0211	0.245608	0.3134	0.338916	0.150068	-0.294877	0.267076	-0.0933078	0.747659
AC023162.1	unprocessed_pseudogene		na	ENSG00000248659.1	RP11-263I1.1	unprocessed_pseudogene	1.11452	-0.764123	0.767785	-2.7657	0.288051	-1.46141	0.604993	2.00157	0.484994
AC100757.3	unprocessed_pseudogene		na	ENSG00000275363.1	RP11-566K19.12	unprocessed_pseudogene	0.0588907	0.0615029	NA	0.908461	NA	-0.220943	NA	-0.846958	NA
RASA4DP	unprocessed_pseudogene		na	ENSG00000233297.4	RP11-577H5.2	unprocessed_pseudogene	3.74852	-0.44727	0.694847	-0.535484	0.647025	-0.0464305	0.970643	0.088214	0.965539
KRTAP21-4P	unprocessed_pseudogene		na	ENSG00000236400.1	AP000243.18	unprocessed_pseudogene	0.0627262	0.0615029	NA	-0.0533222	NA	-0.220943	NA	0	NA
Z97832.1	unprocessed_pseudogene		na	ENSG00000217004.1	RP3-329A5.1	unprocessed_pseudogene	0	NA	NA	NA	NA	NA	NA	NA	NA
AC135352.1	unprocessed_pseudogene		na	ENSG00000251468.2	RP11-369K16.1	unprocessed_pseudogene	84.5108	1.03919	1.55e-05	2.29614	2.17e-25	-0.132804	0.725688	-1.25696	1.12e-09
KRTAP8-2P	unprocessed_pseudogene		na	ENSG00000233036.1	KRTAP8P1	unprocessed_pseudogene	0	NA	NA	NA	NA	NA	NA	NA	NA
AC002472.4	unprocessed_pseudogene		na	ENSG00000284665.1	AC002472.17	unprocessed_pseudogene	0	NA	NA	NA	NA	NA	NA	NA	NA
FRG2JP	unprocessed_pseudogene		na	ENSG00000259897.2	FRG2JP	unprocessed_pseudogene	0	NA	NA	NA	NA	NA	NA	NA	NA
ABHD17AP8	unprocessed_pseudogene		na	ENSG00000260540.2	FAM108A9P	unprocessed_pseudogene	0	NA	NA	NA	NA	NA	NA	NA	NA
MEP1AP4	unprocessed_pseudogene		na	ENSG00000224537.1	RP11-175I6.3	unprocessed_pseudogene	0	NA	NA	NA	NA	NA	NA	NA	NA
AC127502.3	unprocessed_pseudogene		na	ENSG00000283345.1	CTD-3092A11.3	unprocessed_pseudogene	0.0588907	0.0615029	NA	0.908461	NA	-0.220943	NA	-0.846958	NA
WASH8P	unprocessed_pseudogene		na	ENSG00000226210.3	ABC7-42389800N19.1	unprocessed_pseudogene	264.119	0.0670354	0.753033	0.639458	6.32e-05	0.187319	0.359333	-0.572423	0.00042415
ADGRF5P2	transcribed_unprocessed_pseudogene		na	ENSG00000204818.4	RP11-213O5.4	unprocessed_pseudogene	0	NA	NA	NA	NA	NA	NA	NA	NA
RAB9AP4	unprocessed_pseudogene		na	ENSG00000235479.1	AC022486.9	unprocessed_pseudogene	0	NA	NA	NA	NA	NA	NA	NA	NA
DDX39BP1	unprocessed_pseudogene		na	ENSG00000233677.1	DDX39BP1	unprocessed_pseudogene	0.3236	-2.3564	NA	-2.47126	NA	-1.67709	NA	0	NA
MTND6P8	unprocessed_pseudogene		na	ENSG00000248136.1	AC068137.12	unprocessed_pseudogene	0	NA	NA	NA	NA	NA	NA	NA	NA
OR8I4P	unprocessed_pseudogene		na	ENSG00000254524.1	OR8I4P	unprocessed_pseudogene	0	NA	NA	NA	NA	NA	NA	NA	NA
AL137000.1	unprocessed_pseudogene		na	ENSG00000274351.1	RP11-203I16.7	unprocessed_pseudogene	0	NA	NA	NA	NA	NA	NA	NA	NA
na	na	na	na	ENSG00000283605.1	OR4C48P	unprocessed_pseudogene	0	NA	NA	NA	NA	NA	NA	NA	NA
CTGLF8P	pseudogene unprocessed_pseudogene		na	ENSG00000243289.1	CTGLF8P	unprocessed_pseudogene	19.3813	0.699725	0.124468	-0.0827733	0.901846	0.478473	0.36216	0.782498	0.0897402
CST12P	unprocessed_pseudogene		na	ENSG00000226344.1	RP3-333B15.2	unprocessed_pseudogene	0	NA	NA	NA	NA	NA	NA	NA	NA
UNC93B5	unprocessed_pseudogene		na	ENSG00000184795.9	RP11-655M14.7	unprocessed_pseudogene	0.903961	-1.7887	0.546492	-0.0161098	0.995258	2.08157	0.463291	-1.77259	0.577444
CDRT15P6	transcribed_unprocessed_pseudogene		na	ENSG00000276832.1	RP11-187C18.4	unprocessed_pseudogene	0.0661063	1.02319	NA	-0.0533222	NA	-0.220943	NA	1.07651	NA
MTND5P25	unprocessed_pseudogene		na	ENSG00000227348.1	AC005037.8	unprocessed_pseudogene	0	NA	NA	NA	NA	NA	NA	NA	NA
FMO11P	unprocessed_pseudogene		na	ENSG00000232148.1	FMO11P	unprocessed_pseudogene	0	NA	NA	NA	NA	NA	NA	NA	NA
MEP1AP1	unprocessed_pseudogene		na	ENSG00000283246.1	RP11-216M21.9	unprocessed_pseudogene	0	NA	NA	NA	NA	NA	NA	NA	NA
AC011487.3	unprocessed_pseudogene		na	ENSG00000274892.1	CTB-167G5.7	unprocessed_pseudogene	0.47176	-0.900291	NA	-1.01512	NA	1.29668	NA	0	NA
AC092681.1	unprocessed_pseudogene		na	ENSG00000224016.2	RP11-728K20.1	unprocessed_pseudogene	1.31398	-3.15652	0.118317	-4.23312	0.0314993	-2.56551	0.223164	1.0766	0.722156
YME1L1P1	pseudogene unprocessed_pseudogene		na	ENSG00000236831.1	LA16c-58F10.2	unprocessed_pseudogene	0	NA	NA	NA	NA	NA	NA	NA	NA
AP000244.1	unprocessed_pseudogene		na	ENSG00000238257.1	AP000244.11	unprocessed_pseudogene	0.048834	0.0615029	NA	-0.0533222	NA	-0.220943	NA	0	NA
LGALS9DP	unprocessed_pseudogene		na	ENSG00000266786.1	RP1-66C13.3	unprocessed_pseudogene	0.182849	0.0614361	NA	-0.0533222	NA	-1.18273	NA	0.114758	NA
AC017037.2	unprocessed_pseudogene		na	ENSG00000250475.1	RP11-312A15.3	unprocessed_pseudogene	0.145404	0.0615214	NA	-0.0533222	NA	-0.220943	NA	0	NA
AC140658.7	unprocessed_pseudogene		na	ENSG00000271691.1	RP11-812E19.12	unprocessed_pseudogene	0	NA	NA	NA	NA	NA	NA	NA	NA
AC239804.2	unprocessed_pseudogene		na	ENSG00000274019.1	CH17-78J1.1	unprocessed_pseudogene	0.110976	1.02321	NA	-0.0533222	NA	-0.220943	NA	1.07653	NA
VN1R82P	unprocessed_pseudogene		na	ENSG00000268995.1	VN1R82P	unprocessed_pseudogene	0	NA	NA	NA	NA	NA	NA	NA	NA
AL512590.1	unprocessed_pseudogene		na	ENSG00000228957.1	RP11-23J9.3	unprocessed_pseudogene	0.728484	0.0614994	0.990067	3.82338	0.155721	0.740849	NA	-3.76188	0.166773
NPEPPSP1	transcribed_unprocessed_pseudogene		na	ENSG00000274487.1	CH17-431G21.1	unprocessed_pseudogene	77.9532	0.203473	0.535619	1.10978	1.35e-05	0.853575	0.00149517	-0.906306	0.000428829
OR4T1P	unprocessed_pseudogene		na	ENSG00000258641.1	OR4T1P	unprocessed_pseudogene	0	NA	NA	NA	NA	NA	NA	NA	NA
KRTAP19-11P	unprocessed_pseudogene		na	ENSG00000236612.1	KRTAP19P3	unprocessed_pseudogene	0	NA	NA	NA	NA	NA	NA	NA	NA
OR7E55P	unprocessed_pseudogene		na	ENSG00000230655.3	OR7E55P	unprocessed_pseudogene	0.112492	-0.900267	NA	-1.01511	NA	-0.220943	NA	0	NA
AC068137.1	unprocessed_pseudogene		na	ENSG00000284171.1	RP11-803A13.3	unprocessed_pseudogene	0	NA	NA	NA	NA	NA	NA	NA	NA
CEACAMP2	unprocessed_pseudogene		na	ENSG00000230558.2	CEACAMP2	unprocessed_pseudogene	0	NA	NA	NA	NA	NA	NA	NA	NA
na	na	na	na	ENSG00000283544.1	ABBA01000934.1	unprocessed_pseudogene	0.162998	0.0615288	NA	-0.0533222	NA	-0.220943	NA	0	NA
AC244250.2	unprocessed_pseudogene		na	ENSG00000232350.1	LL22NC03-102D1.16	unprocessed_pseudogene	0	NA	NA	NA	NA	NA	NA	NA	NA
CNTNAP3P5	unprocessed_pseudogene		na	ENSG00000278213.1	RP11-211N8.8	unprocessed_pseudogene	0.11156	0.0615162	NA	-0.0533222	NA	-0.220943	NA	0	NA
AC004696.1	unprocessed_pseudogene		na	ENSG00000276578.1	LLNLR-285B5.1	unprocessed_pseudogene	0.241331	1.98007	NA	0.908464	NA	0.740843	NA	1.07161	NA
OR2B7P	unprocessed_pseudogene		na	ENSG00000187763.3	OR2B7P	unprocessed_pseudogene	0	NA	NA	NA	NA	NA	NA	NA	NA
KRTAP8-3P	unprocessed_pseudogene		na	ENSG00000227840.1	KRTAP8P2	unprocessed_pseudogene	0.111721	0.061515	NA	1.7814	NA	-0.220943	NA	-1.71988	NA
OR13Z2P	unprocessed_pseudogene		na	ENSG00000272443.1	OR13Z2P	unprocessed_pseudogene	0.268623	0.0615329	NA	0.908465	NA	1.73567	NA	-0.846932	NA
OR51C4P	unprocessed_pseudogene		na	ENSG00000272664.1	OR51C4P	unprocessed_pseudogene	0.217694	-0.900246	NA	-1.01511	NA	1.32069	NA	0	NA
AP000445.2	unprocessed_pseudogene		na	ENSG00000254926.1	AP000445.2	unprocessed_pseudogene	0.0560692	1.02319	NA	-0.0533222	NA	-0.220943	NA	1.07651	NA
OR7M1P	unprocessed_pseudogene		na	ENSG00000273336.1	OR7M1P	unprocessed_pseudogene	1.50376	1.47654	0.402955	-0.0354845	0.991912	-0.194466	0.946528	1.51203	0.413983
AC018804.1	unprocessed_pseudogene		na	ENSG00000227632.2	AC018804.6	unprocessed_pseudogene	1.71625	0.0614905	0.990067	2.43905	0.213994	3.01461	0.117258	-2.37756	0.231188
AL121949.1	unprocessed_pseudogene		na	ENSG00000218048.2	RP3-407E4.4	unprocessed_pseudogene	0.0494622	0.0615029	NA	-0.0533222	NA	0.740841	NA	0	NA
AL929410.1	unprocessed_pseudogene		na	ENSG00000228827.1	RP11-234P3.2	unprocessed_pseudogene	0	NA	NA	NA	NA	NA	NA	NA	NA
OR8B10P	unprocessed_pseudogene		na	ENSG00000254646.1	OR8B10P	unprocessed_pseudogene	0	NA	NA	NA	NA	NA	NA	NA	NA
OR4G4P	unprocessed_pseudogene		na	ENSG00000268020.3	OR4G4P	unprocessed_pseudogene	0.118009	-1.79696	NA	-1.91179	NA	-2.07942	NA	0	NA
CASP1P1	unprocessed_pseudogene		na	ENSG00000255430.1	RP11-886D15.4	unprocessed_pseudogene	0	NA	NA	NA	NA	NA	NA	NA	NA
AC008443.5	unprocessed_pseudogene		na	ENSG00000274525.1	CTC-338M12.13	unprocessed_pseudogene	46.0284	1.04316	8.9e-05	0.515853	0.0859002	0.17146	0.666054	0.527303	0.0529202
DUX4L7	unprocessed_pseudogene		na	ENSG00000281652.1	DUX4L7	unprocessed_pseudogene	0	NA	NA	NA	NA	NA	NA	NA	NA
OR52T1P	unprocessed_pseudogene		na	ENSG00000233646.1	OR52T1P	unprocessed_pseudogene	1.90765	3.95287	0.0203308	2.18414	0.278736	1.99044	0.362917	1.76872	0.217037
AP005242.2	unprocessed_pseudogene		na	ENSG00000266522.1	RP11-805F19.4	unprocessed_pseudogene	3.40574	1.04654	0.344576	-0.0352897	0.991912	-0.210498	0.903637	1.08183	0.347746
AC245884.12	unprocessed_pseudogene		na	ENSG00000276758.1	AC010518.2	unprocessed_pseudogene	0	NA	NA	NA	NA	NA	NA	NA	NA
AC008011.1	unprocessed_pseudogene		na	ENSG00000256378.1	RP11-993B23.1	unprocessed_pseudogene	0	NA	NA	NA	NA	NA	NA	NA	NA
AC090287.2	unprocessed_pseudogene		na	ENSG00000266190.1	RP11-218F4.2	unprocessed_pseudogene	0	NA	NA	NA	NA	NA	NA	NA	NA
USP17L14P	unprocessed_pseudogene		na	ENSG00000249482.1	RP11-1286E23.9	unprocessed_pseudogene	0.221148	-1.78443	NA	-1.89928	NA	-2.0669	NA	0	NA
OR5B19P	unprocessed_pseudogene		na	ENSG00000255431.1	OR5B19P	unprocessed_pseudogene	0	NA	NA	NA	NA	NA	NA	NA	NA
AC133555.1	unprocessed_pseudogene		na	ENSG00000257506.1	RP11-231C14.5	unprocessed_pseudogene	0	NA	NA	NA	NA	NA	NA	NA	NA
AL645939.2	unprocessed_pseudogene		na	ENSG00000227758.1	HCG9P5	unprocessed_pseudogene	0	NA	NA	NA	NA	NA	NA	NA	NA
SULT1C2P2	unprocessed_pseudogene		na	ENSG00000261209.1	SULT1C2P2	unprocessed_pseudogene	0.0972027	0.0615149	NA	-0.0533222	NA	-0.220943	NA	0	NA
AL356379.1	unprocessed_pseudogene		na	ENSG00000236505.1	RP1-63P18.2	unprocessed_pseudogene	0.126157	0.0614228	NA	-1.01511	NA	-1.18273	NA	1.07653	NA
OR3B1P	unprocessed_pseudogene		na	ENSG00000237619.2	OR3B1P	unprocessed_pseudogene	0	NA	NA	NA	NA	NA	NA	NA	NA
OR2A13P	unprocessed_pseudogene		na	ENSG00000273234.1	OR2A13P	unprocessed_pseudogene	0	NA	NA	NA	NA	NA	NA	NA	NA
OFD1P1Y	unprocessed_pseudogene		na	ENSG00000226011.1	AC095381.1	unprocessed_pseudogene	0	NA	NA	NA	NA	NA	NA	NA	NA
OR7E101P	unprocessed_pseudogene		na	ENSG00000227019.2	OR7E101P	unprocessed_pseudogene	0	NA	NA	NA	NA	NA	NA	NA	NA
Z82195.1	unprocessed_pseudogene		na	ENSG00000271677.1	RP1-274L7.3	unprocessed_pseudogene	0	NA	NA	NA	NA	NA	NA	NA	NA
AL671277.2	unprocessed_pseudogene		na	ENSG00000237669.1	HCG4P3	unprocessed_pseudogene	18.2088	-0.756087	0.120349	0.289958	0.569722	0.0106503	0.985927	-1.04605	0.0243723
DDX39BP2	unprocessed_pseudogene		na	ENSG00000238024.1	BAT1P2	unprocessed_pseudogene	0	NA	NA	NA	NA	NA	NA	NA	NA
AC025884.3	unprocessed_pseudogene		na	ENSG00000271507.1	RP11-603B24.6	unprocessed_pseudogene	0	NA	NA	NA	NA	NA	NA	NA	NA
DEFB109C	unprocessed_pseudogene		na	ENSG00000205989.1	DEFB109	unprocessed_pseudogene	0	NA	NA	NA	NA	NA	NA	NA	NA
MTCO3P9	unprocessed_pseudogene		na	ENSG00000249698.1	RP11-627H22.8	unprocessed_pseudogene	0	NA	NA	NA	NA	NA	NA	NA	NA
SMPD4P2	unprocessed_pseudogene		na	ENSG00000229147.1	RP11-408E5.3	unprocessed_pseudogene	0	NA	NA	NA	NA	NA	NA	NA	NA
OR52E3P	unprocessed_pseudogene		na	ENSG00000226157.1	OR52E3P	unprocessed_pseudogene	0	NA	NA	NA	NA	NA	NA	NA	NA
TBC1D3J	unprocessed_pseudogene		na	ENSG00000274658.1	CH17-16P3.3	unprocessed_pseudogene	0	NA	NA	NA	NA	NA	NA	NA	NA
AC090424.1	unprocessed_pseudogene		na	ENSG00000256630.1	RP11-428I12.1	unprocessed_pseudogene	0.162452	-0.900254	NA	-1.01511	NA	-0.220943	NA	0	NA
UGT1A11P	unprocessed_pseudogene		na	ENSG00000227846.1	UGT1A11P	unprocessed_pseudogene	0.257757	0.0615278	NA	1.78212	NA	-0.220943	NA	-1.72059	NA
ASLP1	unprocessed_pseudogene		na	ENSG00000244723.3	AP000347.3	unprocessed_pseudogene	29.0511	-0.47324	0.24657	-0.493486	0.232405	-0.413332	0.350912	0.0202454	0.983535
LCEP1	unprocessed_pseudogene		na	ENSG00000233819.1	RP1-43O17.2	unprocessed_pseudogene	0	NA	NA	NA	NA	NA	NA	NA	NA
AL355493.3	unprocessed_pseudogene		na	ENSG00000278830.1	RP11-748L13.7	unprocessed_pseudogene	0.428465	-0.90029	NA	-0.0533227	NA	-0.220945	NA	-0.846967	NA
AC113404.2	unprocessed_pseudogene		na	ENSG00000251668.2	RP11-466P24.5	unprocessed_pseudogene	0.0577382	0.0615029	NA	0.908461	NA	-0.220943	NA	-0.846958	NA
MTND3P21	unprocessed_pseudogene		na	ENSG00000235794.1	RP5-837O21.6	unprocessed_pseudogene	0	NA	NA	NA	NA	NA	NA	NA	NA
AP004833.2	unprocessed_pseudogene		na	ENSG00000255162.1	RP11-358N4.3	unprocessed_pseudogene	0.526119	-1.44103	NA	-2.51763	NA	-1.72346	NA	1.0766	NA
na	na	na	na	ENSG00000273897.1	CH17-264B6.4	unprocessed_pseudogene	0	NA	NA	NA	NA	NA	NA	NA	NA
AC011447.4	unprocessed_pseudogene		na	ENSG00000267771.1	CTC-260E6.7	unprocessed_pseudogene	9.20312	-1.05629	0.113617	-0.357659	0.624058	-0.783561	0.266356	-0.69863	0.353447
IGKV1OR2-2	unprocessed_pseudogene		na	ENSG00000223816.5	AC128677.4	unprocessed_pseudogene	0	NA	NA	NA	NA	NA	NA	NA	NA
MTND6P17	unprocessed_pseudogene		na	ENSG00000249770.1	RP11-627H22.2	unprocessed_pseudogene	0	NA	NA	NA	NA	NA	NA	NA	NA
SPDYE20P	unprocessed_pseudogene		na	ENSG00000277327.1	RP11-611L7.3	unprocessed_pseudogene	0.0661063	1.02319	NA	-0.0533222	NA	-0.220943	NA	1.07651	NA
AP005597.1	unprocessed_pseudogene		na	ENSG00000254828.1	RP11-72M10.5	unprocessed_pseudogene	0	NA	NA	NA	NA	NA	NA	NA	NA
AC236972.2	unprocessed_pseudogene		na	ENSG00000235219.1	CTC-233O10.1	unprocessed_pseudogene	0	NA	NA	NA	NA	NA	NA	NA	NA
AC007322.2	unprocessed_pseudogene		na	ENSG00000229725.1	AC007322.1	unprocessed_pseudogene	0	NA	NA	NA	NA	NA	NA	NA	NA
SPATA31B1P	unprocessed_pseudogene		na	ENSG00000231649.3	RP11-388B24.1	unprocessed_pseudogene	0.153272	1.02322	NA	-0.0533222	NA	-0.220943	NA	1.07654	NA
HSD3BP4	unprocessed_pseudogene		na	ENSG00000203855.7	RP4-599G15.1	unprocessed_pseudogene	0.175012	2.431	NA	-0.0533222	NA	-0.220943	NA	2.48432	NA
AC011500.1	unprocessed_pseudogene		na	ENSG00000269188.1	CTB-60E11.12	unprocessed_pseudogene	0	NA	NA	NA	NA	NA	NA	NA	NA
HERC2P11	unprocessed_pseudogene		na	ENSG00000261581.1	RP11-665A22.1	unprocessed_pseudogene	0	NA	NA	NA	NA	NA	NA	NA	NA
CTD-3113P16.7	pseudogene processed_pseudogene		na	ENSG00000267305.2	RP11-378J18.10	unprocessed_pseudogene	0.602539	2.79138	NA	-0.0533227	0.991912	-1.18274	NA	2.8447	NA
CYP2D8P	unprocessed_pseudogene		na	ENSG00000226450.2	CYP2D8P1	unprocessed_pseudogene	41.5295	0.702521	0.0334538	1.13505	0.000197429	-0.0953817	0.850078	-0.43253	0.184533
OR7E38P	unprocessed_pseudogene		na	ENSG00000183444.10	OR7E38P	unprocessed_pseudogene	108.741	-0.153836	0.514553	0.91519	2.47e-07	-0.00921208	0.97456	-1.06903	3.33e-09
na	na	na	na	ENSG00000254714.1	RP11-163O19.1	unprocessed_pseudogene	0	NA	NA	NA	NA	NA	NA	NA	NA
AC136443.2	unprocessed_pseudogene		na	ENSG00000255037.1	RP11-680G24.1	unprocessed_pseudogene	0	NA	NA	NA	NA	NA	NA	NA	NA
CDH12P2	unprocessed_pseudogene		na	ENSG00000249230.1	CDH12P2	unprocessed_pseudogene	0	NA	NA	NA	NA	NA	NA	NA	NA
SPATA31E3P	unprocessed_pseudogene		na	ENSG00000274279.1	RP11-566K19.7	unprocessed_pseudogene	0	NA	NA	NA	NA	NA	NA	NA	NA
AL449105.3	unprocessed_pseudogene		na	ENSG00000284962.1	RP11-349F12.3	unprocessed_pseudogene	0	NA	NA	NA	NA	NA	NA	NA	NA
AC022748.3	unprocessed_pseudogene		na	ENSG00000273512.1	RP11-160C18.5	unprocessed_pseudogene	0	NA	NA	NA	NA	NA	NA	NA	NA
AC130360.1	unprocessed_pseudogene		na	ENSG00000235778.1	AC130360.8	unprocessed_pseudogene	0	NA	NA	NA	NA	NA	NA	NA	NA
OR7E46P	unprocessed_pseudogene		na	ENSG00000234485.5	OR7E46P	unprocessed_pseudogene	0	NA	NA	NA	NA	NA	NA	NA	NA
OR5BN1P	unprocessed_pseudogene		na	ENSG00000254848.1	OR5BN1P	unprocessed_pseudogene	0	NA	NA	NA	NA	NA	NA	NA	NA
BX842568.2	unprocessed_pseudogene		na	ENSG00000231069.1	BX842568.4	unprocessed_pseudogene	0.301556	0.0615139	NA	-0.0533225	NA	0.740846	NA	0	NA
AC007562.1	unprocessed_pseudogene		na	ENSG00000235583.2	AC007562.1	unprocessed_pseudogene	0.121617	0.0615162	NA	0.908461	NA	-0.220943	NA	-0.846945	NA
AC013562.2	unprocessed_pseudogene		na	ENSG00000278193.1	RP11-313C15.2	unprocessed_pseudogene	0	NA	NA	NA	NA	NA	NA	NA	NA
GPR143P	unprocessed_pseudogene		na	ENSG00000232583.1	AC012068.2	unprocessed_pseudogene	0	NA	NA	NA	NA	NA	NA	NA	NA
AL356321.1	unprocessed_pseudogene		na	ENSG00000278477.1	RP11-282M24.1	unprocessed_pseudogene	0.163521	1.02322	NA	-0.0533222	NA	1.58625	NA	1.07654	NA
RBMY2QP	transcribed_unprocessed_pseudogene		na	ENSG00000236718.3	AC006987.1	unprocessed_pseudogene	0	NA	NA	NA	NA	NA	NA	NA	NA
AC243964.1	unprocessed_pseudogene		na	ENSG00000224366.1	AC138472.4	unprocessed_pseudogene	0	NA	NA	NA	NA	NA	NA	NA	NA
OR7E148P	unprocessed_pseudogene		na	ENSG00000214487.3	OR7E148P	unprocessed_pseudogene	0	NA	NA	NA	NA	NA	NA	NA	NA
AC011431.1	unprocessed_pseudogene		na	ENSG00000223539.4	AC011431.1	unprocessed_pseudogene	0	NA	NA	NA	NA	NA	NA	NA	NA
MTND2P9	unprocessed_pseudogene		na	ENSG00000225901.1	RP11-117O7.1	unprocessed_pseudogene	0	NA	NA	NA	NA	NA	NA	NA	NA
AC009132.1	unprocessed_pseudogene		na	ENSG00000261458.1	RP11-787D11.1	unprocessed_pseudogene	0.0516706	0.0615029	NA	-0.0533222	NA	-0.220943	NA	0	NA
AP000812.2	unprocessed_pseudogene		na	ENSG00000255860.3	RP11-807H22.6	unprocessed_pseudogene	0	NA	NA	NA	NA	NA	NA	NA	NA
Z99571.1	unprocessed_pseudogene		na	ENSG00000283446.1	RP3-388N15.2	unprocessed_pseudogene	0.0588907	0.0615029	NA	0.908461	NA	-0.220943	NA	-0.846958	NA
AC132825.6	unprocessed_pseudogene		na	ENSG00000284300.1	RP13-929K23.3	unprocessed_pseudogene	0	NA	NA	NA	NA	NA	NA	NA	NA
PRSS3P1	unprocessed_pseudogene		na	ENSG00000250591.3	PRSS3P1	unprocessed_pseudogene	2.28059	0.0614916	0.990067	6.13076	0.00530771	-0.220945	0.954466	-6.06927	0.0062125
[truncated: 56,337 more rows]

## Sheet: DESEQ2_RBPs
gene	description	uniprot	RBP/NA?	gene_id	gene_name	gene_type	baseMean	CMvUD_log2FoldChange	CMvUD_padj	DEvUD_log2FoldChange	DEvUD_padj	ECTvUD_log2FoldChange	ECTvUD_padj	CMvDE_log2FoldChange	CMvDE_padj
AHNAK	AHNAK nucleoprotein	Q09666	RBP	ENSG00000124942.13	AHNAK	protein_coding	51571.1	8.83576	0	6.23636	0	6.32918	0	2.5994	2.12e-91
L1TD1	LINE-1 type transposase domain containing 1	Q5T7N2	RBP	ENSG00000240563.1	L1TD1	protein_coding	8665.94	-4.14499	0	-1.07861	7.51e-27	-3.1699	8.48e-220	-3.06638	1.61e-198
KCTD12	potassium channel tetramerization domain containing 12	Q96CX2	RBP	ENSG00000178695.5	KCTD12	protein_coding	3462.95	4.70904	0	-2.44506	4.83e-95	-0.96543	1.35e-20	7.1541	0
SMAD6	SMAD family member 6	O43541	RBP	ENSG00000137834.14	SMAD6	protein_coding	3054.83	6.16943	0	3.04171	1.39e-122	2.99012	2.78e-118	3.12772	3.27e-174
FN1	fibronectin 1	P02751	RBP	ENSG00000115414.18	FN1	protein_coding	31565.1	4.86054	7.85e-228	2.69267	2.61e-70	1.88181	2.17e-34	2.16787	1.61e-46
POU5F1	POU class 5 homeobox 1	Q01860	RBP	ENSG00000204531.17	POU5F1	protein_coding	10348.7	-6.26225	1.01e-221	-5.09779	1.03e-150	-4.12717	1.67e-99	-1.16446	1.97e-08
PSIP1	PC4 and SFRS1 interacting protein 1	O75475	RBP	ENSG00000164985.14	PSIP1	protein_coding	10935.6	-1.86218	3.81e-214	-1.21577	2.72e-93	-0.923583	3.57e-54	-0.646417	3.48e-26
RBMS3	RNA binding motif single stranded interacting protein 3	Q6XE24	RBP	ENSG00000144642.21	RBMS3	protein_coding	342.116	4.80686	1.42e-210	-2.86165	4.97e-17	-0.728726	0.00122198	7.66851	2.59e-130
2021-09-07	septin 7	Q16181	RBP	ENSG00000122545.19	SEPT7	protein_coding	6032.18	2.31091	1.23e-208	0.683096	8.32e-19	0.281334	0.00074788	1.62782	1.51e-105
SETD7	SET domain containing lysine methyltransferase 7	Q8WTS6	RBP	ENSG00000145391.13	SETD7	protein_coding	1512.5	3.13735	4.62e-207	3.71347	4.03e-293	1.31269	1.43e-34	-0.576119	4.79e-10
SOX2	SRY-box 2	P48431	RBP	ENSG00000181449.3	SOX2	protein_coding	2370.06	-7.81103	1.22e-193	-6.42455	1.3e-245	0.207012	0.250718	-1.38648	8.83e-06
MEF2C	myocyte enhancer factor 2C	Q06413	RBP	ENSG00000081189.15	MEF2C	protein_coding	365.437	6.57917	2.44e-182	-2.75474	3.02e-06	1.27008	3.87e-06	9.33391	4.27e-70
RFTN1	raftlin, lipid raft linker 1	Q14699	RBP	ENSG00000131378.13	RFTN1	protein_coding	296.736	4.05917	2e-163	-0.991025	1.18e-06	-1.44464	9.76e-12	5.0502	2.17e-187
ANXA2	annexin A2	P07355	RBP	ENSG00000182718.16	ANXA2	protein_coding	6015.97	3.44272	2.28e-161	3.29607	8.08e-148	2.82219	5.96e-108	0.146653	0.355101
HOOK1	hook microtubule-tethering protein 1	Q9UJC3	RBP	ENSG00000134709.10	HOOK1	protein_coding	983.973	-3.1558	1.25e-159	-1.72703	2.56e-58	-1.02861	4.89e-22	-1.42877	1.76e-31
STRBP	spermatid perinuclear RNA binding protein	Q96SI9	RBP	ENSG00000165209.18	STRBP	protein_coding	3907.01	-1.61143	8.19e-159	-1.14693	8.88e-84	-0.508349	1.79e-17	-0.4645	1.57e-13
FBN1	fibrillin 1	P35555	RBP	ENSG00000166147.13	FBN1	protein_coding	3232.42	3.03319	1.88e-158	1.45934	7.8e-37	1.64734	1.81e-46	1.57385	4.38e-45
PAIP2B	poly(A) binding protein interacting protein 2B	Q9ULR5	RBP	ENSG00000124374.8	PAIP2B	protein_coding	939.039	-3.16277	1.46e-156	-0.978063	1.31e-20	-0.944251	3.89e-19	-2.18471	6.07e-73
ESRP2	epithelial splicing regulatory protein 2	Q9H6T0	RBP	ENSG00000103067.13	ESRP2	protein_coding	920.526	-5.3657	1.98e-152	-0.9047	1.93e-09	-0.840892	3.95e-08	-4.461	1.46e-104
SAMHD1	SAM and HD domain containing deoxynucleoside triphosphate triphosphohydrolase 1	Q9Y3Z3	RBP	ENSG00000101347.9	SAMHD1	protein_coding	758.099	-2.48015	7.39e-149	-5.10527	5.84e-230	-0.670412	9.82e-16	2.62512	2.74e-55
CHGA	chromogranin A	P10645	RBP	ENSG00000100604.12	CHGA	protein_coding	346.537	-5.99322	2.04e-148	-3.39351	8.11e-126	-4.52499	8.67e-174	-2.59971	4.5e-26
ANP32B	acidic nuclear phosphoprotein 32 family member B	Q92688	RBP	ENSG00000136938.8	ANP32B	protein_coding	1885.11	2.53833	2.27e-148	3.15333	8.69e-232	2.33944	9.4e-126	-0.614995	1.84e-11
PARP14	poly(ADP-ribose) polymerase family member 14	Q460N5	RBP	ENSG00000173193.13	PARP14	protein_coding	968.193	-2.39578	3.06e-148	-1.48585	1.54e-65	-1.36915	9.97e-57	-0.909933	1.23e-20
NDRG1	N-myc downstream regulated 1	Q92597	RBP	ENSG00000104419.14	NDRG1	protein_coding	317.187	4.31638	5.2e-141	2.73746	8.83e-55	1.63139	1.17e-18	1.57893	6.13e-33
COL14A1	collagen type XIV alpha 1 chain	Q05707	RBP	ENSG00000187955.11	COL14A1	protein_coding	489.745	-3.89618	4.14e-128	-6.63433	5.91e-152	-1.88223	1.19e-38	2.73815	3.97e-24
LMNA	lamin A/C	P02545	RBP	ENSG00000160789.19	LMNA	protein_coding	2190.41	2.33535	1.92e-127	1.58312	2.03e-58	0.802601	3.02e-15	0.752226	7.44e-15
PEBP1	phosphatidylethanolamine binding protein 1	P30086	RBP	ENSG00000089220.4	PEBP1	protein_coding	5348.81	-1.82725	7.73e-123	-1.53585	5.79e-88	-0.802814	8.91e-25	-0.291403	0.000579659
MRPS34	mitochondrial ribosomal protein S34	P82930	RBP	ENSG00000074071.14	MRPS34	protein_coding	1539.92	-1.69815	8.34e-119	-1.03856	2.49e-48	-0.966731	2.84e-42	-0.659589	7.63e-18
ANK3	ankyrin 3 node of Ranvier (ankyrin G)	Q12955	RBP	ENSG00000151150.21	ANK3	protein_coding	4154.72	2.76277	1.67e-118	-0.984078	2.85e-15	0.696261	3.54e-08	3.74685	1.33e-212
SNTB1	syntrophin beta 1	Q13884	RBP	ENSG00000172164.13	SNTB1	protein_coding	611.105	-3.90432	3.13e-115	1.17907	1.49e-34	-0.683953	1.15e-10	-5.08339	5.03e-200
SYNJ1	synaptojanin 1	O43426	RBP	ENSG00000159082.17	SYNJ1	protein_coding	414.069	2.71884	3.43e-115	1.51252	3.53e-34	0.864127	3.98e-11	1.20631	3.53e-30
ZCCHC24	zinc finger CCHC-type containing 24	Q8N2G6	RBP	ENSG00000165424.6	ZCCHC24	protein_coding	842.363	2.68481	1.75e-114	0.736743	3.98e-09	-0.202883	0.195701	1.94807	7.7e-64
CPEB4	cytoplasmic polyadenylation element binding protein 4	Q17RY0	RBP	ENSG00000113742.12	CPEB4	protein_coding	1047.05	1.96712	2.46e-112	-0.713089	2.11e-13	-0.370567	0.000222425	2.68021	9.25e-193
SMAD9	SMAD family member 9	O15198	RBP	ENSG00000120693.13	SMAD9	protein_coding	439.448	4.59426	7.64e-112	-1.27126	5.35e-06	2.84172	5.96e-42	5.86552	7.04e-130
SUCO	SUN domain containing ossification factor	Q9UBS9	RBP	ENSG00000094975.13	SUCO	protein_coding	5052.08	1.66676	5.53e-111	0.970888	5.91e-38	0.842895	1.7e-28	0.695871	1.49e-20
MBNL2	muscleblind like splicing regulator 2	Q5VZF2	RBP	ENSG00000139793.18	MBNL2	protein_coding	531.719	4.11818	9.42e-111	0.672528	0.00145261	2.60155	1.7e-43	3.44566	1.96e-85
LTA4H	leukotriene A4 hydrolase	P09960	RBP	ENSG00000111144.9	LTA4H	protein_coding	3700.94	-1.3772	4.88e-108	-0.81036	1.4e-39	-0.0179225	0.856734	-0.566841	1.51e-18
2021-09-11	septin 11	Q9NVA2	RBP	ENSG00000138758.11	SEPT11	protein_coding	9904.4	2.33575	7.05e-108	1.09199	3.05e-24	0.683603	7.22e-10	1.24376	1.99e-31
CHD3	chromodomain helicase DNA binding protein 3	Q12873	RBP	ENSG00000170004.16	CHD3	protein_coding	1996.36	1.89945	6.22e-104	1.73159	2.36e-86	1.22317	9.4e-43	0.167855	0.0871519
PCBP4	poly(rC) binding protein 4	P57723	RBP	ENSG00000090097.21	PCBP4	protein_coding	1269.43	2.16467	1.44e-102	3.02234	6.1e-204	1.31909	2.14e-37	-0.857676	2.1e-20
PDLIM5	PDZ and LIM domain 5	Q96HC4	RBP	ENSG00000163110.14	PDLIM5	protein_coding	2639.65	1.88384	9.07e-102	2.41299	5.89e-168	0.923649	1.93e-24	-0.529149	1.54e-09
NSUN7	NOP2/Sun RNA methyltransferase family member 7	Q8NE18	RBP	ENSG00000179299.16	NSUN7	protein_coding	471.8	-2.67322	1.05e-101	-0.385089	0.000188526	0.172244	0.137247	-2.28814	2.72e-73
ATXN1	ataxin 1	P54253	RBP	ENSG00000124788.18	ATXN1	protein_coding	317.516	3.28441	1.18e-101	2.80107	8.93e-73	1.63051	4.08e-23	0.483348	1.88e-05
IFI16	interferon gamma inducible protein 16	Q16666	RBP	ENSG00000163565.18	IFI16	protein_coding	579.835	4.8756	4.02e-100	1.85765	1.28e-14	3.26092	2.84e-44	3.01795	4.63e-47
CSRP1	cysteine and glycine rich protein 1	P21291	RBP	ENSG00000159176.13	CSRP1	protein_coding	535.662	2.975	6.64e-96	-0.081529	0.71527	0.576638	0.000401965	3.05653	9.22e-101
TMEM263	transmembrane protein 263	Q8WUH6	RBP	ENSG00000151135.9	TMEM263	protein_coding	615.158	2.18287	4.22e-95	1.25576	7.85e-31	0.757283	2.42e-11	0.92711	9.4e-21
DNMT3B	DNA (cytosine-5-)-methyltransferase 3 beta	Q9UBC3	RBP	ENSG00000088305.18	DNMT3B	protein_coding	16693.3	-2.58954	1.9e-92	-2.94073	1.02e-118	-2.53133	6.41e-88	0.351183	0.0135543
VARS2	valyl-tRNA synthetase 2, mitochondrial	Q5ST30	RBP	ENSG00000137411.17	VARS2	protein_coding	1054.42	-1.40814	1.63e-89	-0.802543	4.34e-33	-0.580415	3.25e-18	-0.605599	2.84e-16
BST2	bone marrow stromal cell antigen 2	Q10589	RBP	ENSG00000130303.12	BST2	protein_coding	785.374	-4.43567	3.26e-86	0.500519	0.00729487	1.06017	2.02e-09	-4.93619	3.34e-107
DDX25	DEAD-box helicase 25	Q9UHL0	RBP	ENSG00000109832.13	DDX25	protein_coding	258.741	-2.98482	2.56e-85	-1.05257	7.6e-20	-1.16276	7.29e-24	-1.93225	6.86e-34
HELZ	helicase with zinc finger	P42694	RBP	ENSG00000198265.11	HELZ	protein_coding	6823.14	1.54332	2.06e-84	0.947718	3.01e-32	0.711028	3e-18	0.595603	1.43e-13
C19orf66	chromosome 19 open reading frame 66	Q9NUL5	RBP	ENSG00000130813.17	C19orf66	protein_coding	210.515	-3.53864	2.61e-84	-1.66804	1.26e-30	-2.88752	2.05e-73	-1.8706	2.38e-22
FNDC3B	fibronectin type III domain containing 3B	Q53EP0	RBP	ENSG00000075420.12	FNDC3B	protein_coding	2695.67	1.95316	7.16e-84	1.43568	1.71e-45	0.0945862	0.513528	0.517481	5.65e-07
ESRP1	epithelial splicing regulatory protein 1	Q6NXG1	RBP	ENSG00000104413.16	ESRP1	protein_coding	3656.25	-5.00181	1.01e-83	-1.80754	2.5e-12	-1.0954	5.33e-05	-3.19427	1.65e-34
MYEF2	myelin expression factor 2	Q9P2K5	RBP	ENSG00000104177.17	MYEF2	protein_coding	3275.11	-1.59296	4.28e-83	-0.0640507	0.549296	0.269936	0.00215368	-1.52891	1.56e-76
FAM46A	family with sequence similarity 46 member A	Q96IP4	RBP	ENSG00000112773.15	FAM46A	protein_coding	497.284	3.42953	9.63e-79	0.535555	0.0116276	0.79079	0.000111976	2.89397	5.1e-60
VIL1	villin 1	P09327	RBP	ENSG00000127831.10	VIL1	protein_coding	293.178	-4.90778	6.34e-78	-1.17141	1.93e-16	-0.888354	4.06e-10	-3.73637	2.98e-44
AGO1	argonaute 1 RISC catalytic component	Q9UL18	RBP	ENSG00000092847.11	AGO1	protein_coding	7767.84	-1.18656	7.88e-77	-0.439192	1.31e-11	-0.539738	1.02e-16	-0.747365	8.27e-31
TNS1	tensin 1	Q9HBL0	RBP	ENSG00000079308.17	TNS1	protein_coding	270.491	2.27641	9.36e-77	0.777802	4.61e-09	-1.66491	1.74e-24	1.49861	2.72e-38
KRT18	keratin 18	P05783	RBP	ENSG00000111057.10	KRT18	protein_coding	14257.4	3.8078	7.61e-76	2.46299	3e-32	1.72868	4.37e-16	1.34481	2.55e-10
EIF2AK4	eukaryotic translation initiation factor 2 alpha kinase 4	Q9P2K8	RBP	ENSG00000128829.11	EIF2AK4	protein_coding	3369.8	-1.4625	1.79e-75	-1.25866	9.87e-57	-0.967018	6.6e-34	-0.203843	0.0249217
LEPR	leptin receptor	P48357	RBP	ENSG00000116678.19	LEPR	protein_coding	438.186	2.28107	2.56e-75	1.94305	2.92e-54	1.99305	3.22e-57	0.338028	0.00458502
FSCN1	fascin actin-bundling protein 1	Q16658	RBP	ENSG00000075618.17	FSCN1	protein_coding	13744.2	1.90776	2.74e-75	1.60375	2.05e-53	-0.21525	0.0865752	0.304005	0.00795594
RBM18	RNA binding motif protein 18	Q96H35	RBP	ENSG00000119446.13	RBM18	protein_coding	731.983	1.65761	3.56e-73	0.355448	0.000460796	0.0263291	0.870013	1.30216	1.85e-47
RBMS1	RNA binding motif single stranded interacting protein 1	P29558	RBP	ENSG00000153250.19	RBMS1	protein_coding	3683.55	1.37221	7.34e-73	1.20793	1.39e-56	0.765595	7.44e-23	0.164274	0.0560136
MTCL1	microtubule crosslinking factor 1	Q9Y4B5	RBP	ENSG00000168502.17	MTCL1	protein_coding	2036.86	-1.78018	3.53e-71	-1.8822	1.71e-79	0.455198	7.2e-06	0.102018	0.454629
LARS2	leucyl-tRNA synthetase 2, mitochondrial	Q15031	RBP	ENSG00000011376.10	LARS2	protein_coding	2310.93	-0.960618	4.34e-71	-0.986878	1.24e-75	-0.574424	3.29e-27	0.0262595	0.75085
FYTTD1	forty-two-three domain containing 1	Q96QD9	RBP	ENSG00000122068.12	FYTTD1	protein_coding	1669.88	1.41266	2.4e-69	1.45163	1.69e-73	0.559919	3.2e-11	-0.0389753	0.730291
PAWR	pro-apoptotic WT1 regulator	Q96IZ0	RBP	ENSG00000177425.10	PAWR	protein_coding	4385.71	-1.17987	5.19e-68	-0.633062	9.17e-21	-0.35868	3.14e-07	-0.546811	4.06e-15
INTS6L	integrator complex subunit 6 like	Q5JSJ4	RBP	ENSG00000165359.15	INTS6L	protein_coding	771.544	1.60346	4.21e-67	-0.0893878	0.488876	0.378657	0.00025419	1.69285	2.77e-74
RBMS2	RNA binding motif single stranded interacting protein 2	Q15434	RBP	ENSG00000076067.12	RBMS2	protein_coding	1292.13	1.97187	5.73e-67	1.4776	1.2e-37	1.40342	9.45e-34	0.494273	1.92e-05
AKAP1	A-kinase anchoring protein 1	Q92667	RBP	ENSG00000121057.12	AKAP1	protein_coding	1796.98	-1.6437	1.24e-66	-2.37638	2.43e-132	-0.950185	1.7e-23	0.732684	9.4e-13
MDN1	midasin AAA ATPase 1	Q9NU22	RBP	ENSG00000112159.11	MDN1	protein_coding	16753	-0.908154	2.46e-66	-0.356463	3.76e-11	-0.809422	1.09e-52	-0.551691	5.81e-25
TERT	telomerase reverse transcriptase	O14746	RBP	ENSG00000164362.18	TERT	protein_coding	257.727	-2.42419	2.62e-66	-2.39228	9.8e-67	-1.39235	1.12e-27	-0.0319123	0.903698
NOVA2	NOVA alternative splicing regulator 2	Q9UNW9	RBP	ENSG00000104967.6	NOVA2	protein_coding	324.307	-4.39711	8.36e-66	-2.29087	6.11e-28	-0.676986	0.00180151	-2.10625	9.32e-15
TNPO1	transportin 1	Q92973	RBP	ENSG00000083312.17	TNPO1	protein_coding	17311.6	1.09551	8.99e-66	-0.0834956	0.294227	-0.269656	9.89e-05	1.179	5.86e-76
IGF2BP3	insulin like growth factor 2 mRNA binding protein 3	O00425	RBP	ENSG00000136231.13	IGF2BP3	protein_coding	7757.31	-0.820618	3.84e-65	-0.791812	5.28e-61	-0.536669	1.51e-28	-0.0288063	0.679103
EPPK1	epiplakin 1	P58107	RBP	ENSG00000261150.2	EPPK1	protein_coding	1427.37	-2.77288	6.55e-65	-0.378141	0.0266818	0.504491	0.00263022	-2.39474	2.46e-48
RCC2	regulator of chromosome condensation 2	Q9P258	RBP	ENSG00000179051.13	RCC2	protein_coding	14213.1	-1.38572	7.5e-65	-1.18171	1.67e-47	-1.17157	2.44e-46	-0.204008	0.0269847
MRPS26	mitochondrial ribosomal protein S26	Q9BYN8	RBP	ENSG00000125901.5	MRPS26	protein_coding	1240.15	-1.42395	5.22e-63	-1.20714	5.88e-47	-0.537459	2.1e-10	-0.216819	0.0288432
RALY	RALY heterogeneous nuclear ribonucleoprotein	Q9UKM9	RBP	ENSG00000125970.11	RALY	protein_coding	5139.78	1.18688	7.32e-63	-0.392411	1.38e-07	-0.220277	0.00609852	1.57929	1.18e-109
HIST1H1D	histone cluster 1 H1d	P16402	RBP	ENSG00000124575.6	HIST1H1D	protein_coding	8757.51	-1.01884	4.96e-62	-1.72195	7.71e-173	-0.193048	0.00446824	0.703117	4.42e-29
CADM1	cell adhesion molecule 1	Q9BY67	RBP	ENSG00000182985.17	CADM1	protein_coding	2388.33	2.21552	1.54e-61	2.33279	2.54e-68	3.15991	2.46e-125	-0.117267	0.491619
GGCT	gamma-glutamylcyclotransferase	O75223	RBP	ENSG00000006625.17	GGCT	protein_coding	379.951	-2.31594	3.66e-61	-2.57992	1.73e-73	-0.537261	6.58e-05	0.263979	0.159621
SPTAN1	spectrin alpha non-erythrocytic 1	Q13813	RBP	ENSG00000197694.15	SPTAN1	protein_coding	14564.6	1.4083	6.58e-61	1.29696	9.16e-52	0.343089	0.000222012	0.111345	0.295448
MCRIP2	MAPK regulated corepressor interacting protein 2	Q9BUT9	RBP	ENSG00000172366.19	FAM195A	protein_coding	310.807	-1.91692	5.06e-59	-1.16282	3.4e-26	-1.96528	9.36e-65	-0.754097	4.17e-09
METTL8	methyltransferase like 8	Q9H825	RBP	ENSG00000123600.19	METTL8	protein_coding	1226.05	-1.66755	9.83e-59	-1.27764	4.89e-36	-1.12654	2.54e-28	-0.389912	0.000590935
KHDRBS2	KH RNA binding domain containing signal transduction associated 2	Q5VWX1	RBP	ENSG00000112232.8	KHDRBS2	protein_coding	469.687	-2.55806	1.03e-57	-0.429316	0.00242701	-0.238524	0.132432	-2.12874	1.99e-39
CTIF	cap binding complex dependent translation initiation factor	O43310	RBP	ENSG00000134030.13	CTIF	protein_coding	1121.46	1.52753	1.47e-57	1.08967	2.05e-29	0.0911222	0.511828	0.437854	5.82e-06
PARP1	poly(ADP-ribose) polymerase 1	P09874	RBP	ENSG00000143799.12	PARP1	protein_coding	16572.1	-0.895697	1.88e-57	-1.56574	3.59e-172	-0.471535	1.91e-16	0.670041	6.1e-32
RIDA	reactive intermediate imine deaminase A homolog	P52758	RBP	ENSG00000132541.10	RIDA	protein_coding	454.805	-1.68935	2.9e-57	-1.67454	1.71e-57	-0.914248	1.21e-19	-0.0148094	0.948756
ALDOC	aldolase fructose-bisphosphate C	P09972	RBP	ENSG00000109107.13	ALDOC	protein_coding	467.421	-1.75678	1.62e-56	-1.88233	1.24e-64	-2.5954	6.19e-112	0.125543	0.412535
KNOP1	lysine rich nucleolar protein 1	Q1ED39	RBP	ENSG00000103550.13	C16orf88	protein_coding	4501.77	-1.02228	2.86e-55	-1.15744	1.68e-70	-0.53693	5.17e-16	0.135161	0.0786586
SLC16A3	solute carrier family 16 member 3	O15427	RBP	ENSG00000141526.16	SLC16A3	protein_coding	392.248	4.76154	7.49e-55	2.35446	6.69e-14	1.79786	2.98e-08	2.40709	2e-16
IMPDH2	IMP (inosine 5'-monophosphate) dehydrogenase 2	P12268	RBP	ENSG00000178035.11	IMPDH2	protein_coding	5159.23	-1.25593	8.89e-55	-1.0184	1.28e-36	-0.362612	2.09e-05	-0.237535	0.00796423
RBM24	RNA binding motif protein 24	Q9BX46	RBP	ENSG00000112183.14	RBM24	protein_coding	337.516	7.17959	1.39e-53	6.93839	4.71e-50	4.1164	1.53e-17	0.241204	0.55899
GPR161	G protein-coupled receptor 161	Q8N6U8	RBP	ENSG00000143147.14	GPR161	protein_coding	2352.25	1.07079	3.15e-53	1.52514	1.76e-109	1.094	8.5e-56	-0.454342	2.56e-11
TIPARP	TCDD inducible poly(ADP-ribose) polymerase	Q7Z3E1	RBP	ENSG00000163659.12	TIPARP	protein_coding	914.322	2.61788	4.76e-53	2.88818	1.08e-64	1.51639	8.22e-18	-0.270298	0.156725
EIF2AK2	eukaryotic translation initiation factor 2 alpha kinase	P19525	RBP	ENSG00000055332.16	EIF2AK2	protein_coding	3075.66	-1.07875	1.82e-52	-0.292803	6.31e-05	-0.524242	2.48e-13	-0.785946	4.68e-28
USO1	USO1 vesicle transport factor	O60763	RBP	ENSG00000138768.14	USO1	protein_coding	5152.21	-1.32212	4.36e-52	-1.00894	5.9e-31	-1.0709	2.12e-34	-0.313175	0.000900211
MAP3K20	mitogen-activated protein kinase 20	Q9NYL2	RBP	ENSG00000091436.16	MAP3K20	protein_coding	1295.69	1.17441	2.94e-51	0.650861	4.21e-16	0.723648	1.41e-19	0.523547	1.62e-11
EIF4B	eukaryotic translation initiation factor 4B	P23588	RBP	ENSG00000063046.17	EIF4B	protein_coding	20970.1	-0.854229	1.82e-50	-0.620736	3.37e-27	-0.297196	7.63e-07	-0.233492	0.000126931
ALDH18A1	aldehyde dehydrogenase 18 family member A1	P54886	RBP	ENSG00000059573.8	ALDH18A1	protein_coding	3765.25	-0.943013	4.57e-50	-1.17634	7.01e-77	-0.32057	1.1e-06	0.233325	0.000809504
TRAP1	TNF receptor associated protein 1	Q12931	RBP	ENSG00000126602.10	TRAP1	protein_coding	3377.84	-1.20409	6.39e-50	-1.32596	2.74e-60	-0.507478	1.1e-09	0.121873	0.225286
CELF5	CUGBP Elav-like family member 5	Q8N6W0	RBP	ENSG00000161082.12	CELF5	protein_coding	207.092	-2.68665	1.3e-49	-2.00888	1.35e-35	0.0671851	0.752701	-0.677763	0.00179123
RPL22L1	ribosomal protein L22 like 1	Q6P5R6	RBP	ENSG00000163584.17	RPL22L1	protein_coding	778.876	-1.76854	3.31e-49	-2.34923	4.34e-83	-1.58178	3.55e-40	0.580696	1.2e-05
MCM3	minichromosome maintenance complex component 3	P25205	RBP	ENSG00000112118.18	MCM3	protein_coding	9888.56	-0.972465	4.5e-49	-1.79561	1.03e-162	-0.566253	4.05e-17	0.823141	1.78e-34
TUBB4A	tubulin beta 4A class IVa	P04350	RBP	ENSG00000104833.11	TUBB4A	protein_coding	216.213	-3.10763	2.97e-48	-1.12305	4.71e-12	-0.696176	1.89e-05	-1.98458	6.29e-19
DZIP1L	DAZ interacting zinc finger protein 1 like	Q8IYY4	RBP	ENSG00000158163.14	DZIP1L	protein_coding	804.636	1.37513	9.39e-48	0.998606	2.48e-25	0.248295	0.0265579	0.376526	9.09e-05
SEC31A	SEC31 homolog A COPII coat complex component	O94979	RBP	ENSG00000138674.16	SEC31A	protein_coding	5866.83	1.04304	1.11e-47	0.78406	2.57e-27	0.115682	0.205023	0.258984	0.000733455
TUBB2B	tubulin beta 2B class IIb	Q9BVA1	RBP	ENSG00000137285.9	TUBB2B	protein_coding	4776.44	-2.26116	1.42e-47	-0.229418	0.221386	-0.680617	4.1e-05	-2.03174	1.63e-38
DNM1	dynamin 1	Q05193	RBP	ENSG00000106976.20	DNM1	protein_coding	2152.73	-1.4449	3.99e-47	-0.535845	1.33e-07	-0.037952	0.810239	-0.909058	5.48e-19
SRRM3	serine/arginine repetitive matrix 3	A6NNA2	RBP	ENSG00000177679.15	SRRM3	protein_coding	164.598	-2.8747	8.22e-47	-2.16008	6.72e-32	-1.92563	8.78e-27	-0.714625	0.00226887
MAP2	microtubule associated protein 2	P11137	RBP	ENSG00000078018.19	MAP2	protein_coding	1788.09	-4.4226	2.49e-46	-5.53205	4.69e-66	1.36011	1.56e-05	1.10944	0.00233559
PUS1	pseudouridylate synthase 1	Q9Y606	RBP	ENSG00000177192.13	PUS1	protein_coding	1097.29	-1.24576	3.4e-46	-1.26047	1.19e-47	-1.13871	1.59e-39	0.0147147	0.92787
FBL	fibrillarin	P22087	RBP	ENSG00000105202.8	FBL	protein_coding	3082.52	-1.22771	4.49e-46	-1.0968	2.91e-37	-0.269183	0.0043628	-0.130909	0.217632
DNAAF2	dynein (axonemal) assembly factor 2	Q9NVR5	RBP	ENSG00000165506.14	DNAAF2	protein_coding	917.807	-1.31367	4.67e-46	-0.823764	8.25e-20	-0.489079	1.12e-07	-0.489908	6.17e-07
PTMA	prothymosin alpha	P06454	RBP	ENSG00000187514.16	PTMA	protein_coding	21771.4	-1.187	8.63e-46	-1.56698	6.12e-79	-0.372747	2.9e-05	0.379975	1.65e-05
XRN1	5'-3' exoribonuclease 1	Q8IZH2	RBP	ENSG00000114127.10	XRN1	protein_coding	2078.06	1.07397	1.22e-45	0.827576	2.22e-27	0.596782	2.11e-14	0.246394	0.00216644
PURA	purine rich element binding protein A	Q00577	RBP	ENSG00000185129.5	PURA	protein_coding	503.18	1.5713	1.07e-44	2.30004	1.08e-99	1.48273	4.78e-40	-0.728743	1.09e-13
DCP1A	decapping mRNA 1A	Q9NPI6	RBP	ENSG00000272886.5	DCP1A	protein_coding	1837.55	0.898376	1.67e-44	0.702608	1.75e-27	0.325624	1.95e-06	0.195768	0.00403041
TDRKH	tudor and KH domain containing	Q9Y2W6	RBP	ENSG00000182134.15	TDRKH	protein_coding	591.516	-1.46752	2.06e-44	0.285909	0.00523024	-0.252475	0.0207598	-1.75343	3.52e-64
RIOK3	RIO kinase 3	O14730	RBP	ENSG00000101782.14	RIOK3	protein_coding	1524.93	0.968659	2.49e-44	1.47972	1e-105	0.557022	6.64e-15	-0.511064	1.28e-14
SREK1	splicing regulatory glutamic acid and lysine rich protein 1	Q8WXA9	RBP	ENSG00000153914.15	SREK1	protein_coding	3808.93	1.05434	3.11e-44	0.283881	0.000461866	0.569019	2.91e-13	0.770463	2.92e-24
ADD1	adducin 1	P35611	RBP	ENSG00000087274.16	ADD1	protein_coding	4643.09	0.833148	5.76e-44	0.971816	8.32e-60	0.416024	2.05e-11	-0.138668	0.0379399
OLA1	Obg-like ATPase 1	Q9NTK5	RBP	ENSG00000138430.15	OLA1	protein_coding	3709.98	-0.849907	8.8e-44	-0.40003	9.38e-11	-0.00340391	0.971163	-0.449877	8.95e-13
CALD1	caldesmon 1	Q05682	RBP	ENSG00000122786.19	CALD1	protein_coding	9000.29	1.7712	1.03e-43	-0.568713	2.38e-05	0.483879	0.000506142	2.33992	2.9e-75
RALYL	RALY RNA binding protein-like	Q86SE5	RBP	ENSG00000184672.11	RALYL	protein_coding	185.1	9.25399	1.08e-43	1.43132	0.112623	2.41046	0.00233372	7.82267	5.04e-81
MSI2	musashi RNA binding protein 2	Q96DH6	RBP	ENSG00000153944.10	MSI2	protein_coding	4622.91	0.801493	1.67e-43	-0.105676	0.123975	0.0355808	0.688107	0.907169	2.72e-55
ACAA2	acetyl-CoA acyltransferase 2	P42765	RBP	ENSG00000167315.17	ACAA2	protein_coding	2404.45	-0.904814	2.64e-43	-0.170139	0.0157228	-0.216615	0.00198775	-0.734676	1.15e-28
KMT2C	lysine methyltransferase 2C	Q8NEZ4	RBP	ENSG00000055609.17	KMT2C	protein_coding	5372.78	1.03624	3.79e-43	0.911229	1.45e-33	0.712137	1.52e-20	0.12501	0.159518
ELAVL2	ELAV like neuron-specific RNA binding protein 2	Q12926	RBP	ENSG00000107105.14	ELAVL2	protein_coding	646.456	-2.06793	5.07e-43	-2.76323	2.76e-72	-1.34193	2.39e-19	0.695304	3.93e-05
RBM47	RNA binding motif protein 47	A0AV96	RBP	ENSG00000163694.14	RBM47	protein_coding	2022.6	-3.07393	8.82e-43	-1.46052	1.23e-10	-1.65366	4.57e-13	-1.6134	2.21e-12
CLK1	CDC like kinase 1	P49759	RBP	ENSG00000013441.15	CLK1	protein_coding	1388.38	0.979533	1.26e-42	1.22901	5.34e-68	0.782442	2.58e-27	-0.249474	0.000568989
INTS11	integrator complex subunit 11	Q5TA45	RBP	ENSG00000127054.20	INTS11	protein_coding	1752.11	-0.925979	3.61e-42	-0.576649	1.55e-17	-0.623143	4.08e-20	-0.349331	1.2e-06
EML4	echinoderm microtubule associated protein like 4	Q9HC35	RBP	ENSG00000143924.18	EML4	protein_coding	6465.01	0.6491	3.78e-42	-0.205034	5.34e-05	-0.170051	0.00125668	0.854134	7.8e-72
CEBPZ	CCAAT/enhancer binding protein zeta	Q03701	RBP	ENSG00000115816.14	CEBPZ	protein_coding	6193.4	-1.7441	5.51e-42	-2.02806	2.65e-56	-1.50016	4.81e-31	0.283961	0.0549847
SERBP1	SERPINE1 mRNA binding protein 1	Q8NC51	RBP	ENSG00000142864.14	SERBP1	protein_coding	18387.3	-0.877026	1.18e-41	-1.24293	1.77e-82	-0.510475	1.51e-14	0.365901	5.79e-08
WDR12	WD repeat domain 12	Q9GZL7	RBP	ENSG00000138442.9	WDR12	protein_coding	2085.16	-0.976843	1.33e-41	-1.35155	2.34e-77	-0.734627	3e-24	0.374708	1.48e-06
MRPL11	mitochondrial ribosomal protein L11	Q9Y3B7	RBP	ENSG00000174547.13	MRPL11	protein_coding	1485.11	-1.42281	1.57e-41	-1.27663	4.4e-34	-0.267431	0.0228915	-0.146188	0.271433
VIM	vimentin	P08670	RBP	ENSG00000026025.15	VIM	protein_coding	19748.2	4.04557	3.17e-41	2.52805	1.06e-16	1.37139	1.9e-05	1.51752	1.28e-06
DDX27	DEAD-box helicase 27	Q96GQ7	RBP	ENSG00000124228.14	DDX27	protein_coding	2269.85	-0.844147	2.11e-40	-0.465689	2.1e-13	-0.646366	1.72e-24	-0.378458	1.04e-08
METTL3	methyltransferase like 3	Q86U44	RBP	ENSG00000165819.11	METTL3	protein_coding	1691.81	-0.864621	5.57e-40	-1.05827	5.97e-59	-0.501024	1.81e-14	0.193645	0.00939916
APEH	acylaminoacyl-peptide hydrolase	P13798	RBP	ENSG00000164062.12	APEH	protein_coding	3840.57	-1.10398	1.2e-39	-0.698954	1.1e-16	-0.737519	3.53e-18	-0.405025	4.28e-06
CPEB2	cytoplasmic polyadenylation element binding protein 2	Q7Z5Q1	RBP	ENSG00000137449.15	CPEB2	protein_coding	367.926	2.98239	1.37e-39	4.49144	5.41e-91	2.16862	1.07e-20	-1.50905	7.38e-15
AFF4	AF4/FMR2 family member 4	Q9UHB7	RBP	ENSG00000072364.12	AFF4	protein_coding	8709.1	0.768699	1.94e-39	1.57611	8.32e-165	0.233228	0.000232238	-0.807416	1.35e-44
POLRMT	polymerase (RNA) mitochondrial	O00411	RBP	ENSG00000099821.13	POLRMT	protein_coding	2307.99	-1.11091	4.33e-39	-0.427798	8.04e-07	-0.822732	4.89e-22	-0.68311	3.38e-15
LCP1	lymphocyte cytosolic protein 1	P13796	RBP	ENSG00000136167.13	LCP1	protein_coding	475.088	4.58955	4.78e-39	-1.80748	2.27e-05	3.63928	1.76e-24	6.39703	2.92e-60
BASP1	brain abundant membrane attached signal protein 1	P80723	RBP	ENSG00000176788.8	BASP1	protein_coding	4077.03	-1.25838	4.9e-39	-0.811716	4.61e-17	-0.0455875	0.762117	-0.446662	1.12e-05
ROCK2	Rho associated coiled-coil containing protein kinase 2	O75116	RBP	ENSG00000134318.13	ROCK2	protein_coding	3363.18	1.05799	7.47e-39	0.00763243	0.96937	-0.0238221	0.859339	1.05036	2.63e-38
LARS	leucyl-tRNA synthetase	Q9P2J5	RBP	ENSG00000133706.17	LARS	protein_coding	11066.5	-1.10001	1.27e-38	-0.376294	2.03e-05	-0.813192	2.6e-21	-0.723719	3.46e-17
ASS1	argininosuccinate synthase 1	P00966	RBP	ENSG00000130707.17	ASS1	protein_coding	1311.55	-1.40341	1.59e-38	0.884337	6.89e-18	-0.160489	0.217952	-2.28775	2.19e-103
ZNF74	zinc finger protein 74	Q16587	RBP	ENSG00000185252.18	ZNF74	protein_coding	1416.26	-1.16445	2.34e-38	-0.607164	1.32e-11	-0.312632	0.00103217	-0.557286	2.6e-09
TARS	threonyl-tRNA synthetase	P26639	RBP	ENSG00000113407.13	TARS	protein_coding	9110.02	-1.2993	3.33e-38	-0.343971	0.00136067	-1.84149	4.48e-75	-0.955332	5.09e-21
MAP1A	microtubule associated protein 1A	P78559	RBP	ENSG00000166963.12	MAP1A	protein_coding	1491.36	3.31429	7.18e-38	0.434636	0.157861	1.67518	3.88e-10	2.87966	5.16e-29
CARS	cysteinyl-tRNA synthetase	P49589	RBP	ENSG00000110619.17	CARS	protein_coding	2888.01	-1.13553	8.23e-38	0.61971	1.79e-12	-1.15357	5.99e-39	-1.75524	7.16e-90
AGO4	argonaute 4, RISC catalytic component	Q9HCK5	RBP	ENSG00000134698.10	AGO4	protein_coding	1015.43	1.11042	1.16e-37	1.43738	5.93e-64	1.01122	2.47e-31	-0.326963	0.000145737
SECISBP2L	SECIS binding protein 2 like	Q93073	RBP	ENSG00000138593.8	SECISBP2L	protein_coding	1908.37	0.954989	1.24e-37	1.21121	9.06e-61	0.464049	2.42e-09	-0.256216	0.00091415
METTL5	methyltransferase like 5	Q9NRN9	RBP	ENSG00000138382.14	METTL5	protein_coding	819.674	-1.29376	1.47e-37	0.0945685	0.438599	-0.369304	0.000368534	-1.38833	2.43e-43
MRPS27	mitochondrial ribosomal protein S27	Q92552	RBP	ENSG00000113048.16	MRPS27	protein_coding	3226.35	-0.843822	1.85e-37	-1.0107	3.81e-53	-0.250003	0.000371991	0.166875	0.0271171
GMPR2	guanosine monophosphate reductase 2	Q9P2T1	RBP	ENSG00000100938.17	GMPR2	protein_coding	1430.63	-0.982234	8.97e-37	-0.837586	1.4e-27	-0.211408	0.0125863	-0.144648	0.120561
APEX1	apurinic/apyrimidinic endodeoxyribonuclease 1	P27695	RBP	ENSG00000100823.11	APEX1	protein_coding	6268.32	-1.00172	9.97e-37	-1.10713	1.24e-44	-0.377266	5.88e-06	0.10541	0.285904
SMAD1	SMAD family member 1	Q15797	RBP	ENSG00000170365.9	SMAD1	protein_coding	1093.16	0.881472	1.38e-36	0.404497	3.04e-08	0.637712	2.41e-19	0.476974	5.23e-12
CARHSP1	calcium regulated heat stable protein 1	Q9Y2V2	RBP	ENSG00000153048.10	CARHSP1	protein_coding	2712.06	-0.983636	2.08e-36	-0.355146	9.29e-06	-0.0946305	0.349592	-0.62849	2.94e-15
PRIM1	primase (DNA) subunit 1	P49642	RBP	ENSG00000198056.13	PRIM1	protein_coding	1100.97	-1.10805	4.05e-36	-0.914911	1.08e-25	0.0436086	0.73841	-0.193139	0.0638886
RPL39L	ribosomal protein L39 like	Q96EH5	RBP	ENSG00000163923.9	RPL39L	protein_coding	448.193	-1.34021	9.23e-36	-1.17047	1.37e-28	-1.01381	3.68e-22	-0.169746	0.213498
HSP90AB1	heat shock protein 90kDa alpha family class B member 1	P08238	RBP	ENSG00000096384.19	HSP90AB1	protein_coding	60283.6	-0.943099	3.48e-35	-1.31838	9.12e-68	-0.639629	1.99e-16	0.375283	2.38e-06
KHNYN	KH and NYN domain containing	O15037	RBP	ENSG00000100441.9	KHNYN	protein_coding	2013.96	1.08913	4.18e-35	1.62774	1.77e-78	0.539849	4.39e-09	-0.538616	7.5e-10
SRSF4	serine and arginine rich splicing factor 4	Q08170	RBP	ENSG00000116350.16	SRSF4	protein_coding	2550.85	0.749721	4.99e-35	0.231773	0.000365266	0.139145	0.0525071	0.517949	1.81e-17
TLN1	talin 1	Q9Y490	RBP	ENSG00000137076.20	TLN1	protein_coding	13952.5	1.22919	5.03e-35	0.342848	0.0013166	-0.114662	0.393205	0.886344	1.17e-18
AFDN	afadin, adherens junction formation factor	P55196	RBP	ENSG00000130396.20	MLLT4	protein_coding	10062.1	0.829492	5.95e-35	0.476261	3.59e-12	0.359546	3.53e-07	0.353231	3.79e-07
SAMD4A	sterile alpha motif domain containing 4A	Q9UPU9	RBP	ENSG00000020577.13	SAMD4A	protein_coding	754.86	4.78326	7.56e-35	0.272186	0.612321	1.99015	1.24e-06	4.51107	2.64e-31
SLBP	stem-loop binding protein	Q14493	RBP	ENSG00000163950.12	SLBP	protein_coding	1435.47	1.00808	7.85e-35	0.444081	2.04e-07	0.585009	4.7e-12	0.563995	6.42e-12
ASH1L	ASH1 like histone lysine methyltransferase	Q9NR48	RBP	ENSG00000116539.12	ASH1L	protein_coding	4347.99	1.06673	8.79e-35	0.432183	1.69e-06	0.345678	0.000229361	0.634549	5.25e-13
GART	phosphoribosylglycinamide formyltransferase synthetase phosphoribosylaminoimidazole	P22102	RBP	ENSG00000159131.16	GART	protein_coding	4571.12	-0.903296	4.84e-34	-1.05801	2.9e-46	-0.733508	1.18e-22	0.154711	0.0732412
NXF1	nuclear RNA export factor 1	Q9UBU9	RBP	ENSG00000162231.13	NXF1	protein_coding	1152.53	0.989849	5.96e-34	0.752253	6.84e-20	0.47806	2.27e-08	0.237596	0.00578019
IPO5	importin 5	O00410	RBP	ENSG00000065150.18	IPO5	protein_coding	17228.3	-0.953635	6.11e-34	-0.649469	2.52e-16	-0.0318259	0.800485	-0.304166	0.000278254
TPI1	triosephosphate isomerase 1	P60174	RBP	ENSG00000111669.14	TPI1	protein_coding	13276.3	-1.01475	7.3e-34	-0.982065	8.39e-32	-0.396931	7.02e-06	-0.0326829	0.794319
DDX11	DEAD/H-box helicase 11	Q96FC9	RBP	ENSG00000013573.16	DDX11	protein_coding	2566.12	-0.656742	1.54e-33	-1.14672	9.98e-97	-0.380169	4.31e-12	0.489981	1.29e-17
EXOSC5	exosome component 5	Q9NQT4	RBP	ENSG00000077348.8	EXOSC5	protein_coding	528.053	-1.4784	2.12e-33	-1.73684	5.86e-45	-0.664002	5.96e-08	0.258449	0.0862672
MDH1	malate dehydrogenase 1	P40925	RBP	ENSG00000014641.17	MDH1	protein_coding	4408.94	-0.968827	3.29e-33	-1.15472	1.17e-46	-0.375967	9.41e-06	0.185895	0.0444507
MEX3C	mex-3 RNA binding family member C	Q5U5Q3	RBP	ENSG00000176624.10	MEX3C	protein_coding	3638.54	-0.816433	3.35e-33	-0.158302	0.0347451	-0.131165	0.103567	-0.658132	8.6e-22
CHCHD1	coiled-coil-helix-coiled-coil-helix domain containing 1	Q96BP2	RBP	ENSG00000172586.7	CHCHD1	protein_coding	622.445	-1.17611	5.81e-33	-0.821214	1.69e-17	-0.451666	4.65e-06	-0.354894	0.00110184
SRRM4	serine/arginine repetitive matrix 4	A7MD48	RBP	ENSG00000139767.9	SRRM4	protein_coding	155.709	-2.41801	7.78e-33	0.333666	0.0453013	-0.678299	4.62e-05	-2.75168	3.78e-43
NDRG4	NDRG family member 4	Q9ULP0	RBP	ENSG00000103034.14	NDRG4	protein_coding	879.925	-1.69225	1.96e-32	2.73626	4.08e-114	-0.207511	0.194095	-4.42851	9.46e-234
TMA7	translation machinery associated 7 homolog	Q9Y2S6	RBP	ENSG00000232112.3	TMA7	protein_coding	2328.7	-1.10847	2.07e-32	-0.717167	2.18e-14	-0.409657	3e-05	-0.391299	8.44e-05
ANGEL1	angel homolog 1 (Drosophila)	Q9UNK9	RBP	ENSG00000013523.9	ANGEL1	protein_coding	1263.37	-0.910384	2.12e-32	-0.5658	1.14e-13	-0.285825	0.000353771	-0.344584	2.68e-05
H2AFY	H2A histone family member Y	O75367	RBP	ENSG00000113648.16	H2AFY	protein_coding	5016.3	1.06854	2.24e-32	1.29931	1.53e-47	0.588442	2.95e-10	-0.230767	0.0203747
RC3H2	ring finger and CCCH-type domains 2	Q9HBD1	RBP	ENSG00000056586.15	RC3H2	protein_coding	4306.69	0.608499	4.12e-32	0.556049	4.83e-27	0.274957	3.76e-07	0.0524507	0.42499
FASTKD1	FAST kinase domains 1	Q53R41	RBP	ENSG00000138399.17	FASTKD1	protein_coding	1311.3	-0.872522	4.12e-32	-0.795564	2.45e-27	-0.521012	2.01e-12	-0.0769585	0.434017
SYNE2	spectrin repeat containing nuclear envelope protein 2	Q8WXH0	RBP	ENSG00000054654.16	SYNE2	protein_coding	10668.9	-1.20065	5.44e-32	-0.584455	2.11e-08	0.923247	2.84e-19	-0.616193	4.44e-09
RBPMS	RNA binding protein with multiple splicing	Q93062	RBP	ENSG00000157110.15	RBPMS	protein_coding	3315.28	0.974306	5.74e-32	-1.66158	3e-84	-0.296259	0.00116462	2.63589	5.7e-214
DAZAP1	DAZ associated protein 1	Q96EP5	RBP	ENSG00000071626.16	DAZAP1	protein_coding	3914.52	-0.964911	8.87e-32	-1.09219	2.11e-40	-0.651488	6.46e-15	0.127281	0.204489
TBRG4	transforming growth factor beta regulator 4	Q969Z0	RBP	ENSG00000136270.13	TBRG4	protein_coding	2492.16	-0.814716	8.96e-32	-1.03855	1.04e-50	-0.801093	9.21e-31	0.223831	0.00361377
GEMIN6	gem nuclear organelle associated protein 6	Q8WXD5	RBP	ENSG00000152147.10	GEMIN6	protein_coding	448.128	-1.23421	1.93e-31	-1.35399	1.36e-37	-0.546796	1.6e-07	0.119773	0.409073
NHP2	NHP2 ribonucleoprotein	Q9NX24	RBP	ENSG00000145912.8	NHP2	protein_coding	1914.16	-0.991828	4.44e-31	-0.826526	3.46e-22	-0.315439	0.000520339	-0.165302	0.101719
RBM20	RNA binding motif protein 20	Q5T481	RBP	ENSG00000203867.7	RBM20	protein_coding	704.088	3.97857	5.13e-31	6.71989	1.04e-88	3.26815	1.01e-20	-2.74132	8.06e-25
EPB41L2	erythrocyte membrane protein band 4.1 like 2	O43491	RBP	ENSG00000079819.18	EPB41L2	protein_coding	3545.87	0.695431	5.35e-31	0.339964	4.15e-08	0.176976	0.00894288	0.355466	6.33e-09
DNAJC1	DnaJ heat shock protein family (Hsp40) member C1	Q96KC8	RBP	ENSG00000136770.10	DNAJC1	protein_coding	703.053	1.34811	8.94e-31	0.783132	7.14e-11	0.612385	7.59e-07	0.564979	1.75e-06
MRPL57	mitochondrial ribosomal protein L57	Q9BQC6	RBP	ENSG00000173141.4	MRPL57	protein_coding	675.957	-1.0722	1.69e-30	-0.938671	2.85e-24	-0.62069	2.14e-11	-0.133529	0.260429
GAPDH	glyceraldehyde-3-phosphate dehydrogenase	P04406	RBP	ENSG00000111640.14	GAPDH	protein_coding	65027.4	-0.85339	2.14e-30	-0.797819	1.06e-26	-0.166255	0.0571375	-0.0555708	0.585915
MRPL18	mitochondrial ribosomal protein L18	Q9H0U6	RBP	ENSG00000112110.9	MRPL18	protein_coding	910.86	-1.01556	2.31e-30	-0.793259	1.72e-19	-0.775272	1.36e-18	-0.222296	0.0291243
MYH9	myosin heavy chain 9 non-muscle	P35579	RBP	ENSG00000100345.21	MYH9	protein_coding	25345.1	1.04818	2.33e-30	0.513154	4.94e-08	0.148608	0.195184	0.535023	1.31e-08
HK2	hexokinase 2	P52789	RBP	ENSG00000159399.9	HK2	protein_coding	4384.21	-1.2135	5e-30	-1.47393	1.08e-43	-1.09278	2.56e-24	0.260432	0.0312217
CGGBP1	CGG triplet repeat binding protein 1	Q9UFW8	RBP	ENSG00000163320.10	CGGBP1	protein_coding	2257.31	1.18061	5.81e-30	1.17929	6.04e-30	0.791127	1.06e-13	0.00132146	1
TSEN15	tRNA splicing endonuclease subunit 15	Q8WW01	RBP	ENSG00000198860.12	TSEN15	protein_coding	1125.95	0.919235	1.17e-29	0.324791	0.000180198	-0.212532	0.0259948	0.594444	3.02e-13
DARS	aspartyl-tRNA synthetase	P14868	RBP	ENSG00000115866.10	DARS	protein_coding	3044.12	-0.730673	2.21e-29	-0.384945	4.65e-09	-0.263325	0.000119799	-0.345728	3.16e-07
MECP2	methyl-CpG binding protein 2	P51608	RBP	ENSG00000169057.21	MECP2	protein_coding	1804.45	0.702133	2.9e-29	0.210157	0.0019517	0.354983	5.4e-08	0.491976	3.99e-15
EPB41	erythrocyte membrane protein band 4.1	P11171	RBP	ENSG00000159023.20	EPB41	protein_coding	6327.5	-0.577839	4.64e-29	-0.952978	1.94e-76	0.12655	0.0306023	0.375139	2.21e-12
RSRC2	arginine and serine rich coiled-coil 2	Q7L4I2	RBP	ENSG00000111011.17	RSRC2	protein_coding	2666.12	0.764394	4.67e-29	0.715848	1.15e-25	0.300704	3.84e-05	0.0485454	0.598199
ZBTB11	zinc finger and BTB domain containing 11	O95625	RBP	ENSG00000066422.4	ZBTB11	protein_coding	1338.74	0.698971	5.51e-29	0.187363	0.00667844	-0.196548	0.00605613	0.511608	2.6e-16
ERI3	ERI1 exoribonuclease family member 3	O43414	RBP	ENSG00000117419.14	ERI3	protein_coding	1484.46	-0.880001	5.79e-29	-0.582125	1.28e-13	-0.279245	0.000797175	-0.297876	0.000467042
PIH1D1	PIH1 domain containing 1	Q9NWS0	RBP	ENSG00000104872.10	PIH1D1	protein_coding	1558.08	-0.778494	6.84e-29	-0.604949	2.85e-18	-0.264929	0.000284929	-0.173545	0.0294657
NAT10	N-acetyltransferase 10	Q9H0A0	RBP	ENSG00000135372.8	NAT10	protein_coding	3841.61	-0.839969	6.87e-29	-1.27851	6.75e-65	-0.546448	1.04e-12	0.438538	2.6e-08
KDM1A	lysine demethylase 1A	O60341	RBP	ENSG00000004487.16	KDM1A	protein_coding	9585.43	-0.724308	8.84e-29	-1.31268	1.95e-91	-0.168037	0.0230172	0.588374	6.56e-19
MRPL32	mitochondrial ribosomal protein L32	Q9BYC8	RBP	ENSG00000106591.3	MRPL32	protein_coding	1415.57	-0.867867	1.07e-28	0.085601	0.366232	-0.678713	3.01e-18	-0.953468	1.41e-34
RPS21	ribosomal protein S21	P63220	RBP	ENSG00000171858.17	RPS21	protein_coding	5197.04	-1.15502	1.88e-28	-0.691995	6.2e-11	-0.210879	0.0889938	-0.463026	2.46e-05
ACO2	aconitase 2	Q99798	RBP	ENSG00000100412.15	ACO2	protein_coding	821.524	1.17277	2.5e-28	1.52559	3.05e-48	0.228763	0.0759893	-0.352813	0.0010166
KDM5A	lysine demethylase 5A	P29375	RBP	ENSG00000073614.12	KDM5A	protein_coding	5841.79	0.689927	2.58e-28	0.723265	4.33e-31	0.262716	8.79e-05	-0.0333387	0.708885
C1QBP	complement component 1, q subcomponent binding protein	Q07021	RBP	ENSG00000108561.8	C1QBP	protein_coding	4267.77	-1.10209	3.87e-28	-1.43611	6.83e-47	-0.98419	2.09e-22	0.334029	0.00218228
YBX2	Y-box binding protein 2	Q9Y2T7	RBP	ENSG00000006047.12	YBX2	protein_coding	199.481	-2.6886	4.52e-28	0.732537	0.000270162	-0.632577	0.00385834	-3.42114	5.34e-46
DDX41	DEAD-box helicase 41	Q9UJV9	RBP	ENSG00000183258.11	DDX41	protein_coding	1625.01	-0.718071	8.29e-28	-0.556624	1.61e-17	-0.422399	1.7e-10	-0.161448	0.0315012
RPS24	ribosomal protein S24	P62847	RBP	ENSG00000138326.19	RPS24	protein_coding	15947.1	-0.97991	8.65e-28	-0.739574	2.72e-16	-0.257987	0.0102739	-0.240336	0.0156383
TSNAX	translin associated factor X	Q99598	RBP	ENSG00000116918.13	TSNAX	protein_coding	1175.51	0.763127	8.67e-28	0.72247	3.88e-25	-0.0291126	0.799224	0.040657	0.669191
MRM3	mitochondrial rRNA methyltransferase 3	Q9HC36	RBP	ENSG00000171861.10	RNMTL1	protein_coding	601.9	-0.948284	9.05e-28	-2.09092	1.36e-107	-0.636947	9.79e-14	1.14264	3.58e-30
NPM3	nucleophosmin/nucleoplasmin 3	O75607	RBP	ENSG00000107833.10	NPM3	protein_coding	592.652	-1.44801	1.02e-27	0.921056	6.68e-14	-0.224312	0.138841	-2.36906	4.95e-75
MTHFD1	methylenetetrahydrofolate dehydrogenase cyclohydrolase and formyltetrahydrofolate synthetase 1	P11586	RBP	ENSG00000100714.15	MTHFD1	protein_coding	3637.34	-1.00498	1.27e-27	-1.6139	8.38e-69	-0.782325	5.71e-17	0.608921	1.94e-10
TRMT1	tRNA methyltransferase 1	Q9NXH9	RBP	ENSG00000104907.12	TRMT1	protein_coding	1062.95	-1.09571	1.31e-27	-0.193274	0.0840235	-0.949894	2.82e-21	-0.90244	6.93e-19
AARS	alanyl-tRNA synthetase	P49588	RBP	ENSG00000090861.15	AARS	protein_coding	8480.91	-0.968296	3.18e-27	0.461685	4.92e-07	-0.925616	1.12e-24	-1.42998	2.51e-58
EXOSC7	exosome component 7	Q15024	RBP	ENSG00000075914.12	EXOSC7	protein_coding	953.4	-0.805614	3.48e-27	-1.02391	1.02e-42	-0.574128	8.97e-15	0.218297	0.0110767
LARP7	La ribonucleoprotein domain family member 7	Q4G0J3	RBP	ENSG00000174720.15	LARP7	protein_coding	1074.58	0.90615	3.83e-27	-0.112019	0.293171	0.779231	3.88e-20	1.01817	9.38e-34
MKRN1	makorin ring finger protein 1	Q9UHC7	RBP	ENSG00000133606.10	MKRN1	protein_coding	2386.7	-0.679563	4.76e-27	0.292489	3.83e-06	-0.285999	1.17e-05	-0.972052	4.34e-55
SMAD2	SMAD family member 2	Q15796	RBP	ENSG00000175387.15	SMAD2	protein_coding	8294.73	0.717571	4.86e-27	1.29048	7.03e-86	0.415138	1.73e-09	-0.572913	7.6e-18
RCAN2	regulator of calcineurin 2	Q14206	RBP	ENSG00000172348.14	RCAN2	protein_coding	519.921	-1.44003	6.21e-27	1.03542	6e-18	-0.128396	0.441877	-2.47545	2e-81
LSM4	LSM4 homolog U6 small nuclear RNA and mRNA degradation associated	Q9Y4Z0	RBP	ENSG00000130520.10	LSM4	protein_coding	3589.92	-0.939119	7.56e-27	-0.388452	1.72e-05	0.0915172	0.436196	-0.550668	8.92e-10
POLR2H	polymerase (RNA) II subunit H	P52434	RBP	ENSG00000163882.9	POLR2H	protein_coding	1086.64	-0.99235	9.85e-27	-0.819438	5.97e-19	-0.259985	0.00980846	-0.172912	0.118289
PUS7L	pseudouridylate synthase 7 like	Q9H0K6	RBP	ENSG00000129317.14	PUS7L	protein_coding	1712.03	-1.03129	1.35e-26	-0.481345	9.84e-07	-0.442278	1.06e-05	-0.549945	3.89e-08
CNN1	calponin 1	P51911	RBP	ENSG00000130176.7	CNN1	protein_coding	654.515	2.16903	2.49e-26	1.28366	8.53e-10	0.385688	0.124604	0.885369	2.57e-05
NSUN5	NOP2/Sun RNA methyltransferase family member 5	Q96P11	RBP	ENSG00000130305.16	NSUN5	protein_coding	1046.08	-0.856802	3.33e-26	-0.378829	3.43e-06	-0.635616	3.07e-15	-0.477972	1.25e-08
MARS	methionyl-tRNA synthetase	P56192	RBP	ENSG00000166986.14	MARS	protein_coding	6394.38	-0.986931	4.04e-26	0.650833	4.03e-12	-0.837948	6.93e-19	-1.63776	1.75e-70
FAM120B	family with sequence similarity 120B	Q96EK7	RBP	ENSG00000112584.13	FAM120B	protein_coding	1090.05	0.908774	6.57e-26	0.694336	1.82e-15	0.583352	5.43e-11	0.214438	0.0216579
CNOT2	CCR4-NOT transcription complex subunit 2	Q9NZN8	RBP	ENSG00000111596.12	CNOT2	protein_coding	2750.73	0.752523	7.83e-26	0.239233	0.00191955	0.186939	0.0226377	0.51329	1.23e-12
NARS2	asparaginyl-tRNA synthetase 2, mitochondrial (putative)	Q96I59	RBP	ENSG00000137513.9	NARS2	protein_coding	1297.13	-0.786826	9.25e-26	-0.0328178	0.75429	-0.268291	0.000632616	-0.754008	1.07e-23
MRPS9	mitochondrial ribosomal protein S9	P82933	RBP	ENSG00000135972.8	MRPS9	protein_coding	1342.83	-0.847957	9.94e-26	-0.512857	2.2e-10	-0.260103	0.00253375	-0.3351	0.000104729
MRPL2	mitochondrial ribosomal protein L2	Q5T653	RBP	ENSG00000112651.11	MRPL2	protein_coding	584.406	-1.02878	1.01e-25	-0.383906	0.000102139	-0.854995	1.14e-18	-0.644872	1.95e-10
FKBP4	FK506 binding protein 4	Q02790	RBP	ENSG00000004478.7	FKBP4	protein_coding	5899.21	-1.26514	1.22e-25	-1.59238	6.02e-40	-1.10928	1.18e-19	0.327246	0.0146728
MRPL4	mitochondrial ribosomal protein L4	Q9BYD3	RBP	ENSG00000105364.13	MRPL4	protein_coding	1014.81	-0.935855	1.47e-25	-0.371555	4.59e-05	-0.731375	2.67e-16	-0.5643	1e-09
LSM7	LSM7 homolog U6 small nuclear RNA and mRNA degradation associated	Q9UK45	RBP	ENSG00000130332.14	LSM7	protein_coding	1364.56	-1.1264	1.72e-25	-0.807738	7.42e-14	-0.283139	0.0182255	-0.318659	0.00759748
EIF3D	eukaryotic translation initiation factor 3 subunit D	O15371	RBP	ENSG00000100353.17	EIF3D	protein_coding	4513.86	-0.715415	2.84e-25	-0.353367	5.33e-07	-0.311157	1.67e-05	-0.362048	3.99e-07
U2SURP	U2 snRNP associated SURP domain containing	O15042	RBP	ENSG00000163714.17	U2SURP	protein_coding	8702.65	-0.537931	6.33e-25	-0.828892	1.58e-57	-0.37359	2.19e-12	0.290961	7.93e-08
PKN2	protein kinase N2	Q16513	RBP	ENSG00000065243.19	PKN2	protein_coding	3046.14	0.712173	6.9e-25	-0.0674617	0.452587	0.121931	0.152635	0.779635	1.53e-29
HMGN5	high mobility group nucleosome binding domain 5	P82970	RBP	ENSG00000198157.10	HMGN5	protein_coding	500.729	-1.16347	7.1e-25	-2.85458	7.56e-110	-0.715632	2.04e-10	1.69111	1.33e-36
CC2D1B	coiled-coil and C2 domain containing 1B	Q5T0F9	RBP	ENSG00000154222.14	CC2D1B	protein_coding	1279.75	0.849033	7.38e-25	1.27582	2.79e-56	0.376514	1.82e-05	-0.426792	1.55e-07
RPUSD2	RNA pseudouridylate synthase domain containing 2	Q8IZ73	RBP	ENSG00000166133.17	RPUSD2	protein_coding	527.377	-1.01705	1e-24	-0.90633	2.04e-20	-0.67925	3.9e-12	-0.110724	0.400444
SRPK1	SRSF protein kinase 1	Q96SB4	RBP	ENSG00000096063.15	SRPK1	protein_coding	5638.81	-0.653435	1.24e-24	-1.11322	6.96e-69	-0.379601	7.37e-09	0.459783	2.41e-12
TRMT112	tRNA methyltransferase 11-2 homolog (S. cerevisiae)	Q9UI30	RBP	ENSG00000173113.6	TRMT112	protein_coding	1961.92	-0.955424	1.71e-24	-0.227391	0.0258781	-0.451128	3.28e-06	-0.728033	1.63e-14
TRIM25	tripartite motif containing 25	Q14258	RBP	ENSG00000121060.16	TRIM25	protein_coding	1049.18	-0.802065	1.88e-24	-0.883948	1.4e-29	-0.381847	1.71e-06	0.0818826	0.436382
PRPF8	pre-mRNA processing factor 8	Q6P2Q9	RBP	ENSG00000174231.16	PRPF8	protein_coding	11884.1	0.697537	1.9e-24	0.647365	3.33e-21	0.342965	1.75e-06	0.0501715	0.589694
DHX35	DEAH-box helicase 35	Q9H5Z1	RBP	ENSG00000101452.14	DHX35	protein_coding	1013.89	-0.69616	2.03e-24	-1.25435	7.93e-72	-0.493375	3.25e-13	0.558191	6.06e-14
MRPL36	mitochondrial ribosomal protein L36	Q9P0J6	RBP	ENSG00000171421.12	MRPL36	protein_coding	491.962	-1.13158	2.13e-24	-1.02868	7.62e-21	-0.62771	1.37e-08	-0.102891	0.499071
GSPT2	G1 to S phase transition 2	Q8IYD1	RBP	ENSG00000189369.8	GSPT2	protein_coding	1181.26	-0.922232	2.25e-24	-0.507622	2.3e-08	-0.234649	0.0183891	-0.41461	1.46e-05
RPUSD3	RNA pseudouridylate synthase domain containing 3	Q6P087	RBP	ENSG00000156990.14	RPUSD3	protein_coding	1020.66	-0.830273	3.3e-24	-0.475602	5.78e-09	-0.274242	0.00144768	-0.354671	4.63e-05
PAK1IP1	PAK1 interacting protein 1	Q9NWT1	RBP	ENSG00000111845.4	PAK1IP1	protein_coding	991.914	-1.21279	4.6e-24	-1.76505	1.31e-48	-1.04636	3.53e-18	0.552253	2.02e-05
RPL13A	ribosomal protein L13a	P40429	RBP	ENSG00000142541.16	RPL13A	protein_coding	25575.6	-1.02946	5.25e-24	-0.547517	1.62e-07	-0.0351062	0.830185	-0.481943	5.51e-06
HIST1H4F	histone cluster 1, H4f	P62805	RBP	ENSG00000274618.1	HIST1H4F	protein_coding	2951.71	-1.00723	5.67e-24	-1.36363	8.05e-43	-0.774502	1.94e-14	0.3564	0.000959163
SUPT6H	SPT6 homolog histone chaperone	Q7KZ85	RBP	ENSG00000109111.14	SUPT6H	protein_coding	4056.49	0.77921	6.59e-24	0.888545	6.79e-31	0.0766204	0.4746	-0.109335	0.239551
SMAD3	SMAD family member 3	P84022	RBP	ENSG00000166949.15	SMAD3	protein_coding	723.904	1.06087	7.84e-24	1.85189	2.23e-74	1.19214	3e-30	-0.79102	4.39e-16
MRPS21	mitochondrial ribosomal protein S21	P82921	RBP	ENSG00000266472.5	MRPS21	protein_coding	2091.97	-0.657998	8.33e-24	0.0117719	0.908093	-0.237712	0.000573684	-0.66977	1.24e-24
MRPL34	mitochondrial ribosomal protein L34	Q9BQ48	RBP	ENSG00000130312.6	MRPL34	protein_coding	597.623	-1.27416	8.43e-24	-0.928536	1.5e-13	-0.762269	2.12e-09	-0.345619	0.0155491
CKAP4	cytoskeleton-associated protein 4	Q07065	RBP	ENSG00000136026.13	CKAP4	protein_coding	4249.59	0.928626	1.2e-23	-0.0438731	0.74397	0.227102	0.0335092	0.972499	9.06e-26
NUDT21	nudix hydrolase 21	O43809	RBP	ENSG00000167005.13	NUDT21	protein_coding	7572.82	-0.814332	1.34e-23	-1.18322	1.67e-48	-0.312052	0.000345235	0.368888	1.6e-05
TRMT2B	tRNA methyltransferase 2 homolog B	Q96GJ1	RBP	ENSG00000188917.14	TRMT2B	protein_coding	506.865	-1.04299	1.43e-23	-0.0867592	0.492113	-0.132628	0.287295	-0.956226	7.54e-20
XPOT	exportin for tRNA	O43592	RBP	ENSG00000184575.11	XPOT	protein_coding	7540.22	-0.840992	1.56e-23	0.367059	2.46e-05	-0.831656	9.28e-23	-1.20805	1.41e-47
RPL22	ribosomal protein L22	P35268	RBP	ENSG00000116251.9	RPL22	protein_coding	5835.14	-0.747183	1.64e-23	-0.385426	4.8e-07	0.00650291	0.956551	-0.361757	3.38e-06
RPL12	ribosomal protein L12	P30050	RBP	ENSG00000197958.12	RPL12	protein_coding	11312.6	-1.06734	1.95e-23	-0.540634	9e-07	-0.0650539	0.685469	-0.526705	2.12e-06
INTS7	integrator complex subunit 7	Q9NVH2	RBP	ENSG00000143493.12	INTS7	protein_coding	1761.34	1.0867	2.73e-23	0.925639	3.73e-17	0.452321	0.000115078	0.161058	0.214944
XIRP1	xin actin binding repeat containing 1	Q702N8	RBP	ENSG00000168334.8	XIRP1	protein_coding	143.493	12.0872	3.52e-23	0.908473	0.70885	3.21872	0.0406387	11.1787	6.7e-20
SCAF11	SR-related CTD associated factor 11	Q99590	RBP	ENSG00000139218.17	SCAF11	protein_coding	5659.38	0.661445	3.66e-23	0.600546	2.8e-19	0.262984	0.000245904	0.0608991	0.484309
DSP	desmoplakin	P15924	RBP	ENSG00000096696.13	DSP	protein_coding	7890.29	1.55579	3.7e-23	2.30818	7.33e-50	1.92743	1.19e-34	-0.752389	3.43e-06
NASP	nuclear autoantigenic sperm protein	P49321	RBP	ENSG00000132780.16	NASP	protein_coding	17775.7	-0.612206	3.82e-23	-1.72382	1.6e-174	-0.272105	3.17e-05	1.11161	1.11e-72
MYO5A	myosin VA	Q9Y4I1	RBP	ENSG00000197535.14	MYO5A	protein_coding	2232.37	-0.516407	5.41e-23	-0.564344	1.76e-27	0.276021	9.24e-08	0.047937	0.498545
SNRPD2	small nuclear ribonucleoprotein D2 polypeptide	P62316	RBP	ENSG00000125743.10	SNRPD2	protein_coding	4189.62	-0.977912	5.81e-23	-0.57385	1.25e-08	-0.168783	0.163628	-0.404062	0.000113888
TCEA1	transcription elongation factor A1	P23193	RBP	ENSG00000187735.13	TCEA1	protein_coding	3335.31	-0.729204	5.81e-23	-0.575161	8.34e-15	-0.432941	1.12e-08	-0.154044	0.0706765
DDX54	DEAD-box helicase 54	Q8TDD1	RBP	ENSG00000123064.12	DDX54	protein_coding	2802.54	-0.839742	7.2e-23	-1.22569	4.06e-47	-0.512919	4.5e-09	0.38595	2.01e-05
POP5	POP5 homolog, ribonuclease P/MRP subunit	Q969H6	RBP	ENSG00000167272.10	POP5	protein_coding	568.229	-0.936256	7.33e-23	-1.00952	1.44e-26	-0.298279	0.00253375	0.0732639	0.591291
PABPN1	poly(A) binding protein nuclear 1	Q86U42	RBP	ENSG00000100836.10	PABPN1	protein_coding	1887.91	-0.688209	8.17e-23	-0.825103	2.77e-32	-0.209401	0.00581616	0.136894	0.0987816
XPO7	exportin 7	Q9UIA9	RBP	ENSG00000130227.16	XPO7	protein_coding	4572.61	-0.626952	1.01e-22	-0.451689	2.11e-12	-0.0869241	0.285288	-0.175264	0.0132556
CNOT10	CCR4-NOT transcription complex subunit 10	Q9H9A5	RBP	ENSG00000182973.18	CNOT10	protein_coding	1596.94	-0.589623	1.18e-22	-0.0356518	0.656114	-0.20067	0.00151422	-0.553972	4.54e-20
PAPD4	PAP associated domain containing 4	Q6PIY7	RBP	ENSG00000164329.13	PAPD4	protein_coding	1359.24	0.689678	1.48e-22	0.281066	0.000174616	0.31228	3.2e-05	0.408612	9.55e-09
CLNS1A	chloride nucleotide-sensitive channel 1A	P54105	RBP	ENSG00000074201.8	CLNS1A	protein_coding	2994.32	-0.708201	3.15e-22	-0.612981	4.83e-17	-0.190827	0.019479	-0.09522	0.295736
PRKRA	protein activator of interferon induced kinase EIF2AK2	O75569	RBP	ENSG00000180228.12	PRKRA	protein_coding	1474.96	0.644759	3.71e-22	0.0935507	0.255062	0.34582	6.8e-07	0.551209	1.31e-16
SPTBN1	spectrin beta non-erythrocytic 1	Q01082	RBP	ENSG00000115306.15	SPTBN1	protein_coding	27620.7	0.628736	4.89e-22	0.0663874	0.423505	-0.503496	3.71e-14	0.562349	9.09e-18
RSL24D1	ribosomal L24 domain containing 1	Q9UHA3	RBP	ENSG00000137876.9	RSL24D1	protein_coding	3194.03	-0.856624	4.94e-22	0.191652	0.0520818	-0.628404	3.32e-12	-1.04828	1.53e-32
EPRS	glutamyl-prolyl-tRNA synthetase	P07814	RBP	ENSG00000136628.17	EPRS	protein_coding	9125.51	-0.56673	9.41e-22	-0.0181997	0.834701	-0.368531	1.25e-09	-0.54853	2.22e-20
PELO	pelota homolog (Drosophila)	Q9BRX2	RBP	ENSG00000152684.10	PELO	protein_coding	862.348	-0.822135	1.23e-21	-0.398859	4.1e-06	-0.463462	8.92e-08	-0.423276	2.75e-06
HMGB3	high mobility group box 3	O15347	RBP	ENSG00000029993.14	HMGB3	protein_coding	5318.28	-0.652408	1.26e-21	-0.680522	1.72e-23	-0.355718	4.97e-07	0.028114	0.78204
MRPL16	mitochondrial ribosomal protein L16	Q9NX20	RBP	ENSG00000166902.4	MRPL16	protein_coding	684.296	-0.936394	1.29e-21	-0.62518	1.36e-10	-0.535402	5.67e-08	-0.311214	0.00400753
TRMT61A	tRNA methyltransferase 61A	Q96FX7	RBP	ENSG00000166166.12	TRMT61A	protein_coding	589.084	-1.15493	1.33e-21	-1.52893	3.11e-36	-1.14724	1.91e-21	0.374006	0.00663984
THUMPD3	THUMP domain containing 3	Q9BV44	RBP	ENSG00000134077.15	THUMPD3	protein_coding	1682.14	-0.631228	1.35e-21	-0.769152	1.69e-31	-0.34268	3.69e-07	0.137924	0.076302
MAP1B	microtubule associated protein 1B	P46821	RBP	ENSG00000131711.14	MAP1B	protein_coding	24013.5	0.865205	1.68e-21	1.57779	2.8e-69	0.809115	1.34e-18	-0.712584	6.79e-15
LSG1	large 60S subunit nuclear export GTPase 1	Q9H089	RBP	ENSG00000041802.10	LSG1	protein_coding	2020.17	-0.696336	1.81e-21	-0.873811	4.36e-33	-0.433156	6.13e-09	0.177475	0.0341177
PAICS	phosphoribosylaminoimidazole carboxylase; phosphoribosylaminoimidazolesuccinocarboxamide synthase	P22234	RBP	ENSG00000128050.8	PAICS	protein_coding	15480	-1.0631	1.93e-21	-1.4558	2.92e-39	-0.537955	4.58e-06	0.392698	0.00102677
MBNL3	muscleblind like splicing regulator 3	Q9NUK0	RBP	ENSG00000076770.14	MBNL3	protein_coding	637.97	1.35106	2.22e-21	0.474677	0.00206505	1.0928	4.64e-14	0.87638	8.62e-10
MRM1	mitochondrial rRNA methyltransferase 1	Q6IN84	RBP	ENSG00000278619.4	MRM1	protein_coding	219.752	-1.23786	2.22e-21	-0.795904	1.96e-10	-0.814649	7.02e-11	-0.441952	0.0025761
ADARB1	adenosine deaminase RNA specific B1	P78563	RBP	ENSG00000197381.15	ADARB1	protein_coding	490.756	0.895281	2.37e-21	-0.047686	0.736949	0.343939	0.000902125	0.942967	1.59e-23
LARP4B	La ribonucleoprotein domain family member 4B	Q92615	RBP	ENSG00000107929.14	LARP4B	protein_coding	3015.39	0.488973	2.8e-21	0.318954	1.32e-09	-0.104843	0.0916362	0.170019	0.00189712
SNRPB	small nuclear ribonucleoprotein polypeptides B and B1	P14678	RBP	ENSG00000125835.18	SNRPB	protein_coding	3933	-0.751671	3.1e-21	-0.89894	6.65e-30	-0.467375	1.05e-08	0.147269	0.114495
NOB1	NIN1/PSMD8 binding protein 1 homolog	Q9ULX3	RBP	ENSG00000141101.12	NOB1	protein_coding	1506.45	-0.910082	3.63e-21	-0.824095	1.05e-17	-0.276937	0.00868038	-0.0859871	0.505458
EIF5A	eukaryotic translation initiation factor 5A	P63241	RBP	ENSG00000132507.17	EIF5A	protein_coding	10384.6	-1.15398	4.31e-21	-1.17489	7.91e-22	-1.02426	1.53e-16	0.0209083	0.922131
JUP	junction plakoglobin	P14923	RBP	ENSG00000173801.16	JUP	protein_coding	4631.56	1.19794	6.72e-21	1.33647	8.63e-26	0.168462	0.311255	-0.138522	0.392174
RUVBL1	RuvB like AAA ATPase 1	Q9Y265	RBP	ENSG00000175792.11	RUVBL1	protein_coding	2642.51	-0.806063	7.13e-21	-0.572386	3.83e-11	-0.455784	2.77e-07	-0.233676	0.0141616
RACK1	receptor for activated C kinase 1	P63244	RBP	ENSG00000204628.11	RACK1	protein_coding	26830.2	-0.851858	7.44e-21	-0.576607	4.1e-10	-0.12685	0.276583	-0.275252	0.00530861
MARF1	meiosis regulator and mRNA stability factor 1	Q9Y4F3	RBP	ENSG00000166783.21	KIAA0430	protein_coding	987.074	0.818218	7.73e-21	0.617947	2.94e-12	0.696466	3.26e-15	0.200271	0.0354394
GCN1	GCN1 eIF2 alpha kinase activator homolog	Q92616	RBP	ENSG00000089154.10	GCN1	protein_coding	11108.1	-0.660816	8.65e-21	-0.618525	2.32e-18	-0.614204	7.95e-18	-0.0422902	0.671789
GNL3	G protein nucleolar 3	Q9BVP2	RBP	ENSG00000163938.16	GNL3	protein_coding	4681.72	-0.821795	9.22e-21	-1.55923	3.34e-71	-0.817176	2.8e-20	0.737433	1.85e-16
FTO	fat mass and obesity associated	Q9C0B1	RBP	ENSG00000140718.20	FTO	protein_coding	1844.97	0.720718	1.02e-20	0.327374	5.3e-05	0.538639	8.58e-12	0.393344	6.01e-07
EED	embryonic ectoderm development	O75530	RBP	ENSG00000074266.19	EED	protein_coding	989.945	0.789045	1.03e-20	-0.159988	0.111965	0.0504468	0.697516	0.949034	3.65e-29
SBDS	SBDS ribosome assembly guanine nucleotide exchange factor	Q9Y3A5	RBP	ENSG00000126524.9	SBDS	protein_coding	714.768	1.06121	1.41e-20	0.888269	1.09e-14	0.178936	0.218867	0.172938	0.19226
SNRNP40	small nuclear ribonucleoprotein U5 subunit 40	Q96DI7	RBP	ENSG00000060688.12	SNRNP40	protein_coding	3051.9	-0.654299	1.6e-20	-0.664874	3e-21	-0.132372	0.113464	0.010575	0.936342
SERPINH1	serpin family H member 1	P50454	RBP	ENSG00000149257.13	SERPINH1	protein_coding	11469.7	0.780318	1.93e-20	-0.0336054	0.784771	-0.279541	0.00247827	0.813923	4.41e-22
YAP1	Yes associated protein 1	P46937	RBP	ENSG00000137693.13	YAP1	protein_coding	7060.62	0.664373	1.98e-20	0.598679	8.73e-17	0.301573	7.86e-05	0.0656946	0.482397
MIF4GD	MIF4G domain containing	A9UHW6	RBP	ENSG00000125457.13	MIF4GD	protein_coding	313.517	-1.34254	2.35e-20	0.00721718	0.991912	0.31982	0.0305552	-1.34976	1.41e-20
COA6	cytochrome c oxidase assembly factor 6	Q5JTJ3	RBP	ENSG00000168275.14	COA6	protein_coding	467.038	-0.934044	3.22e-20	-0.459593	5e-06	-0.602792	1.83e-09	-0.474451	9.97e-06
RPL36	ribosomal protein L36	Q9Y3U8	RBP	ENSG00000130255.12	RPL36	protein_coding	5595.42	-1.10538	3.3e-20	-0.425803	0.000768464	-0.134353	0.401228	-0.679572	3.43e-08
ATP5B	ATP synthase H+ transporting mitochondrial F1 complex beta polypeptide	P06576	RBP	ENSG00000110955.8	ATP5B	protein_coding	17640.8	-0.788381	3.35e-20	-0.801254	7.73e-21	-0.638778	2.38e-13	0.0128733	0.935297
HMGN2	high mobility group nucleosomal binding domain 2	P05204	RBP	ENSG00000198830.10	HMGN2	protein_coding	2791.26	1.01846	3.52e-20	1.02535	1.8e-20	1.08257	2.03e-22	-0.0068873	0.981712
ZMAT3	zinc finger matrin-type 3	Q9HA38	RBP	ENSG00000172667.10	ZMAT3	protein_coding	1348.24	1.37914	4.02e-20	0.268861	0.127119	0.819474	1.59e-07	1.11028	1.83e-13
PGRMC1	progesterone receptor membrane component 1	O00264	RBP	ENSG00000101856.9	PGRMC1	protein_coding	5107.37	-0.811553	4.29e-20	-1.14444	8.3e-39	-0.790007	7.79e-19	0.332892	0.000416306
MRPL44	mitochondrial ribosomal protein L44	Q9H9J2	RBP	ENSG00000135900.3	MRPL44	protein_coding	1059.04	-0.82022	5e-20	-0.240297	0.0114995	-0.518707	1e-08	-0.579923	2.31e-10
COPB1	coatomer protein complex subunit beta 1	P53618	RBP	ENSG00000129083.12	COPB1	protein_coding	3870.61	0.60431	5.24e-20	0.498468	6.13e-14	0.236468	0.000951176	0.105842	0.17272
KRI1	KRI1 homolog	Q8N9T8	RBP	ENSG00000129347.19	KRI1	protein_coding	1250.98	-0.890487	6.1e-20	-0.925795	1.41e-21	-0.52005	1.68e-07	0.0353074	0.811467
TBL2	transducin (beta)-like 2	Q9Y4P3	RBP	ENSG00000106638.15	TBL2	protein_coding	1047.63	0.778798	6.14e-20	0.874159	3.94e-25	0.318911	0.000552699	-0.0953611	0.357732
RPL3	ribosomal protein L3	P39023	RBP	ENSG00000100316.15	RPL3	protein_coding	47637.5	-0.947294	6.23e-20	-0.611534	6.76e-09	-0.0815056	0.583905	-0.335759	0.00260348
RPL15	ribosomal protein L15	P61313	RBP	ENSG00000174748.19	RPL15	protein_coding	19897	-0.850573	6.37e-20	-0.59331	3.16e-10	0.0132302	0.939407	-0.257264	0.0117841
MRPL45	mitochondrial ribosomal protein L45	Q9BRJ2	RBP	ENSG00000278845.4	MRPL45	protein_coding	1447.19	-0.699893	7.54e-20	-0.312931	6.78e-05	-0.223114	0.00723309	-0.386962	1.26e-06
DIS3L2	DIS3 like 3'-5' exoribonuclease 2	Q8IYB7	RBP	ENSG00000144535.19	DIS3L2	protein_coding	907.648	0.781667	9.4e-20	0.56914	6.99e-11	0.552127	3.74e-10	0.212527	0.0216456
MBNL1	muscleblind like splicing regulator 1	Q9NR56	RBP	ENSG00000152601.17	MBNL1	protein_coding	803.891	0.787582	9.77e-20	-6.60693	2.05e-113	-0.342759	0.000334064	7.39451	1.57e-142
MRPS23	mitochondrial ribosomal protein S23	Q9Y3D9	RBP	ENSG00000181610.12	MRPS23	protein_coding	1334.14	-0.832903	1.01e-19	-0.504546	4.93e-08	-0.760766	1.31e-16	-0.328356	0.000849724
RPS25	ribosomal protein S25	P62851	RBP	ENSG00000118181.10	RPS25	protein_coding	8984.06	-1.01527	1.02e-19	-0.4908	2.23e-05	-0.0848501	0.597902	-0.52447	6.22e-06
DHX57	DEAH-box helicase 57	Q6P158	RBP	ENSG00000163214.20	DHX57	protein_coding	2528.92	-0.556935	1.02e-19	-0.510826	6.41e-17	-0.116622	0.104936	-0.0461093	0.58495
CORO1A	coronin 1A	P31146	RBP	ENSG00000102879.15	CORO1A	protein_coding	177.999	-1.33732	1.12e-19	-3.37133	4.61e-67	-0.737696	2.39e-07	2.03402	8.22e-23
SSR1	signal sequence receptor subunit 1	P43307	RBP	ENSG00000124783.12	SSR1	protein_coding	3961.05	0.736758	1.16e-19	0.932846	4.81e-31	0.0618959	0.599063	-0.196087	0.028759
EIF4ENIF1	eukaryotic translation initiation factor 4E nuclear import 1	Q9NRA8	RBP	ENSG00000184708.17	EIF4ENIF1	protein_coding	1240.29	0.664834	1.32e-19	0.00355709	0.991912	0.468792	4.54e-10	0.661277	1.93e-19
MRPL10	mitochondrial ribosomal protein L10	Q7Z7H8	RBP	ENSG00000159111.12	MRPL10	protein_coding	1427.43	-0.690043	1.36e-19	-0.585249	1.29e-14	-0.233202	0.0044153	-0.104794	0.268591
KXD1	KxDL motif containing 1	Q9BQD3	RBP	ENSG00000105700.10	KXD1	protein_coding	1837.56	-0.775594	1.64e-19	-0.0955897	0.36422	-0.173373	0.0822642	-0.680004	3.86e-15
AHCYL2	adenosylhomocysteinase like 2	Q96HN2	RBP	ENSG00000158467.16	AHCYL2	protein_coding	1105.57	-0.673307	2.27e-19	-0.510223	6.38e-12	0.347011	2.52e-06	-0.163084	0.0603622
SEPSECS	Sep (O-phosphoserine) tRNA:Sec (selenocysteine) tRNA synthase	Q9HD40	RBP	ENSG00000109618.11	SEPSECS	protein_coding	447.067	0.915217	2.69e-19	1.3265	1.71e-41	1.19286	1.91e-33	-0.411285	1.72e-05
EXOSC2	exosome component 2	Q13868	RBP	ENSG00000130713.15	EXOSC2	protein_coding	2312.7	-0.662099	3.02e-19	-1.23335	1.24e-62	-0.462545	7.31e-10	0.571255	8.56e-14
COPG1	coatomer protein complex subunit gamma 1	Q9Y678	RBP	ENSG00000181789.14	COPG1	protein_coding	3674.17	0.7082	3.03e-19	0.536283	1.85e-11	-0.065765	0.560066	0.171917	0.052955
SYNE1	spectrin repeat containing nuclear envelope protein 1	Q8NF91	RBP	ENSG00000131018.22	SYNE1	protein_coding	1240.35	2.52026	3.23e-19	2.10938	9.51e-14	2.20374	1.23e-14	0.410877	0.220242
HIST1H4E	histone cluster 1, H4e	P62805	RBP	ENSG00000276966.2	HIST1H4E	protein_coding	6227.18	1.14171	3.26e-19	0.736415	1.44e-08	0.666328	5.18e-07	0.405296	0.00305892
THOC3	THO complex 3	Q96J01	RBP	ENSG00000051596.9	THOC3	protein_coding	864.536	-0.811044	3.53e-19	-0.81397	1.66e-19	-0.310819	0.00108927	0.00292619	0.993567
NSF	N-ethylmaleimide sensitive factor	P46459	RBP	ENSG00000073969.18	NSF	protein_coding	810.877	0.954534	3.7e-19	0.442846	8.13e-05	0.311821	0.00941575	0.511688	2.4e-06
UCHL5	ubiquitin C-terminal hydrolase L5	Q9Y5K5	RBP	ENSG00000116750.13	UCHL5	protein_coding	1174.04	0.788536	4.2e-19	0.515678	1.09e-08	-0.154401	0.161698	0.272858	0.00354555
PHF5A	PHD finger protein 5A	Q7RTV0	RBP	ENSG00000100410.7	PHF5A	protein_coding	1399.44	-0.957821	4.52e-19	-1.03004	6.27e-22	-0.595239	6.08e-08	0.0722208	0.631727
HNRNPC	heterogeneous nuclear ribonucleoprotein C (C1/C2)	P07910	RBP	ENSG00000092199.17	HNRNPC	protein_coding	19930.1	-0.642629	5.65e-19	-0.778592	2.25e-27	-0.299799	9.28e-05	0.135962	0.104671
DBNL	drebrin like	Q9UJU6	RBP	ENSG00000136279.20	DBNL	protein_coding	2096.93	0.575115	6.6e-19	0.404185	7.99e-10	0.0424086	0.661262	0.17093	0.0148973
RPS26	ribosomal protein S26	P62854	RBP	ENSG00000197728.10	RPS26	protein_coding	2520.35	-0.740145	6.71e-19	-1.13369	1.52e-42	-0.821833	7.64e-23	0.393545	7.39e-06
MRPL14	mitochondrial ribosomal protein L14	Q6P1L8	RBP	ENSG00000180992.6	MRPL14	protein_coding	832.578	-0.939878	7.62e-19	-0.676742	1.62e-10	-0.381824	0.000597245	-0.263136	0.0283147
LSM14B	LSM family member 14B	Q9BX40	RBP	ENSG00000149657.19	LSM14B	protein_coding	1983.47	-0.68753	8.01e-19	0.119025	0.183066	0.0801216	0.432726	-0.806556	1.25e-25
RPL27	ribosomal protein L27	P61353	RBP	ENSG00000131469.13	RPL27	protein_coding	8818.11	-1.0039	1.07e-18	-0.567213	1.16e-06	-0.286711	0.026458	-0.436689	0.000278612
RPL34	ribosomal protein L34	P49207	RBP	ENSG00000109475.16	RPL34	protein_coding	7693.45	-0.922114	1.11e-18	-0.673158	1.86e-10	-0.117349	0.399315	-0.248956	0.0334961
DDX28	DEAD-box helicase 28	Q9NUL7	RBP	ENSG00000182810.6	DDX28	protein_coding	581.347	-0.823249	1.13e-18	-0.611988	3.18e-11	-0.498592	8.34e-08	-0.211261	0.0513226
RPS9	ribosomal protein S9	P46781	RBP	ENSG00000170889.13	RPS9	protein_coding	12599.7	-0.891075	1.28e-18	-0.552113	8.82e-08	-0.0354871	0.82654	-0.338962	0.00176723
RPL35	ribosomal protein L35	P42766	RBP	ENSG00000136942.14	RPL35	protein_coding	9019.08	-1.02378	1.32e-18	-0.671076	1.38e-08	-0.181089	0.21213	-0.3527	0.00514258
SNRPC	small nuclear ribonucleoprotein polypeptide C	P09234	RBP	ENSG00000124562.9	SNRPC	protein_coding	2178.67	-0.871369	1.32e-18	-0.477842	2.27e-06	-0.380078	0.00028979	-0.393527	0.000168453
RBFOX2	RNA binding protein fox-1 homolog 2	O43251	RBP	ENSG00000100320.22	RBFOX2	protein_coding	7223.95	0.514006	1.5e-18	0.187801	0.00269675	0.409584	6.49e-12	0.326205	4.68e-08
MRPL3	mitochondrial ribosomal protein L3	P09001	RBP	ENSG00000114686.8	MRPL3	protein_coding	3795.27	-0.901283	1.6e-18	-0.917067	3.65e-19	-0.6652	2.23e-10	0.0157836	0.933259
DYNC1I2	dynein cytoplasmic 1 intermediate chain 2	Q13409	RBP	ENSG00000077380.15	DYNC1I2	protein_coding	2808.35	0.609154	1.62e-18	0.918548	2.29e-41	0.510414	4.22e-13	-0.309394	1.19e-05
SCAMP3	secretory carrier membrane protein 3	O14828	RBP	ENSG00000116521.10	SCAMP3	protein_coding	1164.61	0.741692	1.76e-18	0.654727	1.21e-14	0.160105	0.119236	0.0869654	0.410142
RPS5	ribosomal protein S5	P46782	RBP	ENSG00000083845.8	RPS5	protein_coding	11506.4	-0.781232	1.81e-18	-0.760648	1.43e-17	-0.190492	0.0677582	-0.0205831	0.883231
RPL23	ribosomal protein L23	P62829	RBP	ENSG00000125691.12	RPL23	protein_coding	14657	-0.932444	1.82e-18	-1.00813	2.06e-21	-0.252258	0.0390116	0.0756867	0.603118
TWF2	twinfilin actin binding protein 2	Q6IBS0	RBP	ENSG00000247596.8	TWF2	protein_coding	484.846	-1.02336	2.37e-18	-0.416098	0.000482308	-0.747088	1.58e-10	-0.607259	6.33e-07
RPS7	ribosomal protein S7	P62081	RBP	ENSG00000171863.13	RPS7	protein_coding	12506.9	-0.893892	3.53e-18	-0.594283	1.31e-08	-0.114641	0.404094	-0.299609	0.00742044
ZCCHC11	zinc finger CCHC-type containing 11	Q5TAX3	RBP	ENSG00000134744.13	ZCCHC11	protein_coding	3228.61	0.776165	3.65e-18	2.00546	3.47e-118	0.561369	9.18e-10	-1.2293	5.19e-46
GNL1	G protein nucleolar 1 (putative)	P36915	RBP	ENSG00000204590.12	GNL1	protein_coding	1718.19	-0.637023	3.75e-18	-0.440904	2.14e-09	-0.28141	0.00025419	-0.196118	0.0161708
RPL41	ribosomal protein L41	P62945	RBP	ENSG00000229117.8	RPL41	protein_coding	9557.55	-1.06558	3.99e-18	-0.39369	0.00261242	-0.198648	0.191401	-0.671886	9.52e-08
MRPL50	mitochondrial ribosomal protein L50	Q8N5N7	RBP	ENSG00000136897.7	MRPL50	protein_coding	1075.37	-0.792325	4.05e-18	-0.795311	2.19e-18	-0.462961	6.83e-07	0.0029865	0.993363
HSPD1	heat shock protein family D (Hsp60) member 1	P10809	RBP	ENSG00000144381.16	HSPD1	protein_coding	20240.5	-0.884795	4.22e-18	-1.22193	1.45e-33	-0.622324	3.01e-09	0.337138	0.00207475
PPP1CC	protein phosphatase 1 catalytic subunit gamma	P36873	RBP	ENSG00000186298.11	PPP1CC	protein_coding	6795.4	-0.68559	4.93e-18	-0.85501	1.85e-27	-0.16512	0.0754578	0.16942	0.060933
NARS	asparaginyl-tRNA synthetase	O43776	RBP	ENSG00000134440.11	NARS	protein_coding	6318.85	-0.841062	5.45e-18	0.465663	2.87e-06	-0.60673	1.14e-09	-1.30673	4.3e-42
HNRNPF	heterogeneous nuclear ribonucleoprotein F	P52597	RBP	ENSG00000169813.16	HNRNPF	protein_coding	9042.28	-0.749232	5.6e-18	-0.319697	0.000442388	-0.53631	1.64e-09	-0.429535	1.62e-06
MRPL42	mitochondrial ribosomal protein L42	Q9Y6G3	RBP	ENSG00000198015.12	MRPL42	protein_coding	3629.42	-0.724279	5.61e-18	-1.0769	2.98e-38	-0.243957	0.00834705	0.352617	7.06e-05
RPL31	ribosomal protein L31	P62899	RBP	ENSG00000071082.10	RPL31	protein_coding	14103	-0.955368	6.03e-18	-0.42503	0.000243808	-0.0535852	0.756677	-0.530338	3.65e-06
ZFC3H1	zinc finger C3H1-type containing	O60293	RBP	ENSG00000133858.15	ZFC3H1	protein_coding	2449.98	0.77917	6.28e-18	1.07166	2.79e-33	0.40491	2.18e-05	-0.292493	0.00213663
FLNA	filamin A	P21333	RBP	ENSG00000196924.15	FLNA	protein_coding	60142.5	0.864425	6.35e-18	0.947272	2.56e-21	-0.239508	0.0376199	-0.0828464	0.534508
MRPS6	mitochondrial ribosomal protein S6	P82932	RBP	ENSG00000243927.5	MRPS6	protein_coding	808.02	0.959032	6.74e-18	1.81894	2.52e-64	0.750931	3.78e-11	-0.859905	3.29e-16
NOP16	NOP16 nucleolar protein	Q9Y3C1	RBP	ENSG00000048162.20	NOP16	protein_coding	854.707	-1.07029	7.14e-18	-1.87274	1.48e-50	-1.22068	1.03e-22	0.802456	9.9e-10
SMG6	SMG6, nonsense mediated mRNA decay factor	Q86US8	RBP	ENSG00000070366.13	SMG6	protein_coding	2189.53	0.95196	7.24e-18	2.44706	3.91e-115	0.340735	0.00544932	-1.4951	7.51e-45
TAGLN	transgelin	Q01995	RBP	ENSG00000149591.16	TAGLN	protein_coding	3975.54	2.34875	7.3e-18	3.53559	3.05e-39	2.37351	6.76e-18	-1.18684	2.65e-05
DNAJB12	DnaJ heat shock protein family (Hsp40) member B12	Q9NXW2	RBP	ENSG00000148719.14	DNAJB12	protein_coding	873.878	0.666932	7.55e-18	0.489783	4.81e-10	0.169503	0.0642266	0.177149	0.0352796
RPL24	ribosomal protein L24	P83731	RBP	ENSG00000114391.12	RPL24	protein_coding	13866.3	-0.882655	8.97e-18	-0.389781	0.000295921	-0.250948	0.0325953	-0.492875	3.59e-06
RPS8	ribosomal protein S8	P62241	RBP	ENSG00000142937.11	RPS8	protein_coding	20798.1	-0.88805	9.69e-18	-0.541201	3.18e-07	-0.0815304	0.582258	-0.346849	0.00174226
PHF10	PHD finger protein 10	Q8WUB8	RBP	ENSG00000130024.14	PHF10	protein_coding	1477.47	0.565768	1.4e-17	1.50224	4.83e-128	0.42512	2.93e-10	-0.936476	5.53e-54
RPL5	ribosomal protein L5	P46777	RBP	ENSG00000122406.13	RPL5	protein_coding	24566.7	-0.749881	1.44e-17	-0.749565	1.48e-17	-0.127756	0.251641	-0.000315614	1
ACTN4	actinin alpha 4	O43707	RBP	ENSG00000130402.11	ACTN4	protein_coding	6581.97	0.794209	1.45e-17	0.121673	0.284674	-0.131692	0.269463	0.672536	7.79e-13
UTP18	UTP18 small subunit processome component	Q9Y5J1	RBP	ENSG00000011260.13	UTP18	protein_coding	2280.85	-0.767385	1.51e-17	-0.816566	9.01e-20	-0.715329	3.11e-15	0.0491805	0.705016
NOA1	nitric oxide associated 1	Q8NC60	RBP	ENSG00000084092.6	NOA1	protein_coding	825.044	-0.772226	1.62e-17	-0.357349	0.000101521	0.0427479	0.750345	-0.414878	1.32e-05
SIDT2	SID1 transmembrane family member 2	Q8NBJ9	RBP	ENSG00000149577.15	SIDT2	protein_coding	640.375	0.821547	2.07e-17	1.04433	3.53e-28	0.614371	5.34e-10	-0.222783	0.0285643
ZC3H7B	zinc finger CCCH-type containing 7B	Q9UGR2	RBP	ENSG00000100403.11	ZC3H7B	protein_coding	3800.67	0.707598	2.28e-17	0.320741	0.00025302	0.398185	5.32e-06	0.386856	7.01e-06
RPSA	ribosomal protein SA	P08865	RBP	ENSG00000168028.13	RPSA	protein_coding	22190.3	-0.777369	2.29e-17	-0.723231	3.54e-15	-0.142702	0.212538	-0.0541382	0.674775
THUMPD2	THUMP domain containing 2	Q9BTF0	RBP	ENSG00000138050.14	THUMPD2	protein_coding	577.315	-0.775808	2.37e-17	-0.902257	4.56e-23	-0.467922	3.18e-07	0.126449	0.281768
PUSL1	pseudouridylate synthase-like 1	Q8N0Z8	RBP	ENSG00000169972.11	PUSL1	protein_coding	496.03	-0.980564	2.45e-17	-0.661248	9.2e-09	-0.729222	2.78e-10	-0.319315	0.0137528
NME1	NME/NM23 nucleoside diphosphate kinase 1	P15531	RBP	ENSG00000239672.7	NME1	protein_coding	713.571	-1.08673	2.5e-17	-1.94622	1.79e-50	-0.818417	2.79e-10	0.859485	3.49e-10
XRCC5	X-ray repair cross complementing 5	P13010	RBP	ENSG00000079246.15	XRCC5	protein_coding	25286.3	-0.50338	2.75e-17	-0.898545	9.38e-53	-0.256623	4.48e-05	0.395165	6.4e-11
GRN	granulin	P28799	RBP	ENSG00000030582.17	GRN	protein_coding	1463.62	1.01912	2.96e-17	1.89897	1.23e-58	0.81386	3.89e-11	-0.879859	7.82e-14
INTS3	integrator complex subunit 3	Q68E01	RBP	ENSG00000143624.13	INTS3	protein_coding	4057.54	0.631688	3.77e-17	1.25386	1.8e-65	0.174617	0.0441595	-0.622168	4.57e-17
RPUSD4	RNA pseudouridylate synthase domain containing 4	Q96CM3	RBP	ENSG00000165526.8	RPUSD4	protein_coding	1222.52	-0.62154	4.05e-17	-0.967803	4.16e-39	-0.294872	0.000118507	0.346263	1.39e-05
TRMT61B	tRNA methyltransferase 61B	Q9BVS5	RBP	ENSG00000171103.10	TRMT61B	protein_coding	560.924	-0.666604	4.24e-17	-0.537194	6.17e-12	-0.439602	2e-08	-0.12941	0.184033
HIST1H4H	histone cluster 1 H4h	P62805	RBP	ENSG00000158406.4	HIST1H4H	protein_coding	1848.16	1.9381	4.36e-17	1.22321	2.17e-07	1.05134	1.51e-05	0.714889	0.00381377
RPL17	ribosomal protein L17	P18621	RBP	ENSG00000265681.7	RPL17	protein_coding	327.836	-0.926314	4.41e-17	-0.839798	1.16e-14	-1.02352	6.91e-21	-0.0865158	0.578851
PPARGC1A	PPARG coactivator 1 alpha	Q9UBK2	RBP	ENSG00000109819.8	PPARGC1A	protein_coding	160.047	1.79039	4.58e-17	2.80404	2.04e-42	0.984916	1.67e-05	-1.01365	6.79e-08
TRMT12	tRNA methyltransferase 12 homolog	Q53H54	RBP	ENSG00000183665.5	TRMT12	protein_coding	629.339	-0.779323	4.67e-17	-0.604366	5.07e-11	-0.369323	9.89e-05	-0.174958	0.112784
RPL4	ribosomal protein L4	P36578	RBP	ENSG00000174444.14	RPL4	protein_coding	43167.9	-0.752547	4.88e-17	-0.705845	4.09e-15	-0.0617914	0.638118	-0.0467018	0.717101
WDR46	WD repeat domain 46	O15213	RBP	ENSG00000227057.9	WDR46	protein_coding	1694.77	-0.813749	5.52e-17	-0.98559	2.2e-24	-0.749994	1.85e-14	0.171841	0.135871
CEPT1	choline/ethanolamine phosphotransferase 1	Q9Y6K0	RBP	ENSG00000134255.13	CEPT1	protein_coding	1080.07	0.598307	6.56e-17	0.304276	4.95e-05	0.302294	6.9e-05	0.294031	6.09e-05
SUMO3	small ubiquitin-like modifier 3	P55854	RBP	ENSG00000184900.15	SUMO3	protein_coding	2223.67	-0.774108	6.68e-17	-0.182518	0.079416	-0.294756	0.00328394	-0.59159	3.37e-10
RPL7	ribosomal protein L7	P18124	RBP	ENSG00000147604.13	RPL7	protein_coding	21381	-0.703724	7.28e-17	-0.690571	2.78e-16	-0.24217	0.00986201	-0.013153	0.931312
CHD2	chromodomain helicase DNA binding protein 2	O14647	RBP	ENSG00000173575.20	CHD2	protein_coding	5012.44	0.718768	7.57e-17	1.13481	1.03e-40	0.374561	3.96e-05	-0.416039	2.37e-06
NOLC1	nucleolar and coiled-body phosphoprotein 1	Q14978	RBP	ENSG00000166197.16	NOLC1	protein_coding	6614.49	-0.784377	8.69e-17	-1.20365	5.14e-38	-0.78757	1.22e-16	0.419278	2.07e-05
EEF2	eukaryotic translation elongation factor 2	P13639	RBP	ENSG00000167658.15	EEF2	protein_coding	69559.5	-0.714037	1.02e-16	-0.536389	7.08e-10	-0.167795	0.101872	-0.177648	0.0696046
HMGB1	high mobility group box 1	P09429	RBP	ENSG00000189403.14	HMGB1	protein_coding	11972	-0.61175	1.02e-16	-0.850975	2.39e-31	-0.433088	1.09e-08	0.239225	0.00254047
MSL3	male-specific lethal 3 homolog (Drosophila)	Q8N5Y2	RBP	ENSG00000005302.17	MSL3	protein_coding	650.131	0.68715	1.02e-16	0.0948235	0.371747	0.523571	5.41e-10	0.592327	7.3e-13
RPL10A	ribosomal protein L10a	P62906	RBP	ENSG00000198755.10	RPL10A	protein_coding	14836.9	-0.820722	1.06e-16	-0.491281	1.24e-06	-0.0116483	0.947335	-0.329441	0.00184831
MRPS15	mitochondrial ribosomal protein S15	P82914	RBP	ENSG00000116898.11	MRPS15	protein_coding	1375.38	-0.70208	1.13e-16	-0.196395	0.0326471	-0.274867	0.0023496	-0.505685	5.1e-09
CSTF3	cleavage stimulation factor subunit 3	Q12996	RBP	ENSG00000176102.11	CSTF3	protein_coding	2311.23	0.441251	1.17e-16	0.625452	4.08e-33	0.110732	0.0783381	-0.184201	0.000799118
HNRNPM	heterogeneous nuclear ribonucleoprotein M	P52272	RBP	ENSG00000099783.11	HNRNPM	protein_coding	8077.49	-0.573086	1.41e-16	-0.486053	3.04e-12	-0.37119	2.18e-07	-0.0870325	0.311207
RPS20	ribosomal protein S20	P60866	RBP	ENSG00000008988.9	RPS20	protein_coding	12861.7	-0.807728	1.68e-16	-0.6709	1.03e-11	-0.00268848	0.985927	-0.136828	0.250372
SLC3A2	solute carrier family 3 member 2	P08195	RBP	ENSG00000168003.16	SLC3A2	protein_coding	8433.98	-0.844426	1.73e-16	1.18073	1.19e-31	-0.600032	1.21e-08	-2.02516	1.48e-90
DEK	DEK proto-oncogene	P35659	RBP	ENSG00000124795.14	DEK	protein_coding	8072.98	-0.645623	1.96e-16	-1.1346	2.41e-48	-0.0459896	0.695711	0.488972	1.13e-09
PKM	pyruvate kinase muscle	P14618	RBP	ENSG00000067225.17	PKM	protein_coding	26852.3	0.743365	2.25e-16	1.41009	2.28e-56	0.422143	8.83e-06	-0.666724	2.43e-13
SPOUT1	SPOUT domain containing methyltransferase 1	Q5T280	RBP	ENSG00000198917.12	C9orf114	protein_coding	1507.79	-0.82109	2.27e-16	-0.554936	3.85e-08	-0.472576	4.8e-06	-0.266154	0.0163444
RC3H1	ring finger and CCCH-type domains 1	Q5TC82	RBP	ENSG00000135870.11	RC3H1	protein_coding	5677.09	0.592828	2.32e-16	0.721443	7.91e-24	0.318914	2.83e-05	-0.128616	0.122803
DNAJC8	DnaJ heat shock protein family (Hsp40) member C8	O75937	RBP	ENSG00000126698.10	DNAJC8	protein_coding	3209.76	-0.572731	2.9e-16	-0.418148	3.18e-09	-0.295075	5.79e-05	-0.154583	0.0517286
METTL16	methyltransferase like 16	Q86W50	RBP	ENSG00000127804.12	METTL16	protein_coding	2114.33	-0.585634	2.91e-16	-0.578133	5.52e-16	-0.277616	0.000223142	-0.00750094	0.963252
TROVE2	TROVE domain family member 2	P10155	RBP	ENSG00000116747.12	TROVE2	protein_coding	6699.61	0.734686	3.58e-16	0.526022	9.01e-09	0.372192	0.00010024	0.208663	0.0379355
IMP3	IMP3 U3 small nucleolar ribonucleoprotein	Q9NV31	RBP	ENSG00000177971.8	IMP3	protein_coding	1113.13	-1.05863	3.79e-16	-1.31681	2.74e-24	-0.823209	4.37e-10	0.258181	0.0889239
CNDP2	CNDP dipeptidase 2 (metallopeptidase M20 family)	Q96KP4	RBP	ENSG00000133313.14	CNDP2	protein_coding	5555.66	-0.708171	3.97e-16	-0.0165624	0.904039	-0.559125	2.98e-10	-0.691608	2.32e-15
RPL26	ribosomal protein L26	P61254	RBP	ENSG00000161970.13	RPL26	protein_coding	1066.06	-0.955574	4.41e-16	-0.844605	6.57e-13	-0.626173	1.9e-07	-0.110969	0.474257
RPS6	ribosomal protein S6	P62753	RBP	ENSG00000137154.12	RPS6	protein_coding	26885.5	-0.772213	4.53e-16	-0.412519	2.72e-05	0.0441157	0.767798	-0.359694	0.000330955
PRMT1	protein arginine methyltransferase 1	Q99873	RBP	ENSG00000126457.21	PRMT1	protein_coding	8177.89	-0.747609	5.13e-16	-0.970747	2.78e-26	-0.671253	7.26e-13	0.223138	0.0301281
ELAC2	elaC ribonuclease Z 2	Q9BQ52	RBP	ENSG00000006744.18	ELAC2	protein_coding	3080.4	-0.597514	7.2e-16	-0.80075	1.34e-27	-0.338278	1.13e-05	0.203236	0.0131975
EXOSC4	exosome component 4	Q9NPD3	RBP	ENSG00000178896.8	EXOSC4	protein_coding	419.601	-0.899544	7.34e-16	-1.25271	7.18e-29	-0.718699	9.41e-11	0.353166	0.00575276
RBM48	RNA binding motif protein 48	Q5RL73	RBP	ENSG00000127993.15	RBM48	protein_coding	285.778	0.917302	7.58e-16	0.958887	1.51e-17	0.641308	4.67e-08	-0.041585	0.784318
HSPE1	heat shock protein family E (Hsp10) member 1	P61604	RBP	ENSG00000115541.10	HSPE1	protein_coding	824.283	-0.979882	8.23e-16	-1.37244	1.56e-29	-0.756146	8.22e-10	0.392556	0.00357273
RPL9	ribosomal protein L9	P32969	RBP	ENSG00000163682.16	RPL9	protein_coding	14827.2	-0.807042	8.36e-16	-0.359756	0.00063982	-0.126116	0.333517	-0.447286	1.73e-05
SMAD7	SMAD family member 7	O15105	RBP	ENSG00000101665.8	SMAD7	protein_coding	922.562	1.13024	8.49e-16	0.297401	0.0616652	-1.10702	4.56e-14	0.832839	4.67e-09
APOBEC3G	apolipoprotein B mRNA editing enzyme catalytic subunit 3G	Q9HC16	RBP	ENSG00000239713.8	APOBEC3G	protein_coding	208.824	1.66805	9.62e-16	4.20137	1.61e-104	-1.19838	1.14e-05	-2.53332	1.09e-51
JAKMIP1	janus kinase and microtubule interacting protein 1	Q96N16	RBP	ENSG00000152969.18	JAKMIP1	protein_coding	291.045	-1.26324	9.7e-16	2.81731	4.49e-122	-2.35275	1.64e-39	-4.08056	5.25e-181
QRSL1	glutaminyl-tRNA synthase (glutamine-hydrolyzing)-like 1	Q9H0R6	RBP	ENSG00000130348.11	QRSL1	protein_coding	1000.69	-0.597208	1.01e-15	-0.853031	1.73e-30	-0.484999	6.91e-11	0.255823	0.00197871
RPS3	ribosomal protein S3	P23396	RBP	ENSG00000149273.14	RPS3	protein_coding	20884.5	-0.729765	1.05e-15	-0.336873	0.000410287	-0.0222709	0.884101	-0.392892	3.34e-05
NUDT16	nudix hydrolase 16	Q96DE0	RBP	ENSG00000198585.11	NUDT16	protein_coding	1064.21	-0.63523	1.12e-15	-0.590007	7.27e-14	-0.307239	0.000185681	-0.0452233	0.692949
BRD2	bromodomain containing 2	P25440	RBP	ENSG00000204256.12	BRD2	protein_coding	6302.1	0.479881	1.14e-15	0.750785	3.7e-37	0.0867892	0.254032	-0.270904	1.04e-05
MRPS16	mitochondrial ribosomal protein S16	Q9Y3D3	RBP	ENSG00000182180.13	MRPS16	protein_coding	2848.06	-0.545704	1.15e-15	-0.491376	5.52e-13	-0.421078	1.18e-09	-0.0543276	0.554026
PES1	pescadillo ribosomal biogenesis factor 1	O00541	RBP	ENSG00000100029.17	PES1	protein_coding	3110.28	-0.760105	1.37e-15	-1.0536	6.8e-29	-0.746676	7.26e-15	0.293499	0.00456932
PRDX1	peroxiredoxin 1	Q06830	RBP	ENSG00000117450.13	PRDX1	protein_coding	12339	-0.940423	1.44e-15	-0.187328	0.175488	-0.66183	5.03e-08	-0.753095	2.8e-10
RAN	RAN member RAS oncogene family	P62826	RBP	ENSG00000132341.11	RAN	protein_coding	13995.2	-0.785396	1.54e-15	-0.90187	3.69e-20	-0.506172	7.25e-07	0.116474	0.344413
BUD13	BUD13 homolog	Q9BRD0	RBP	ENSG00000137656.11	BUD13	protein_coding	1086.53	-0.560395	1.65e-15	-0.746398	1.71e-26	-0.0832433	0.346996	0.186002	0.0206324
UHMK1	U2AF homology motif (UHM) kinase 1	Q8TAS1	RBP	ENSG00000152332.15	UHMK1	protein_coding	3260.24	0.685889	1.85e-15	0.910012	1.36e-26	0.176565	0.0838185	-0.224124	0.0167476
EIF3F	eukaryotic translation initiation factor 3 subunit F	O00303	RBP	ENSG00000175390.13	EIF3F	protein_coding	2276.16	0.819301	1.92e-15	1.19892	3.43e-32	0.727712	3.62e-12	-0.379617	0.00038593
MKI67	marker of proliferation Ki-67	P46013	RBP	ENSG00000148773.13	MKI67	protein_coding	9909.59	0.837969	2.01e-15	-0.390741	0.000432251	0.58325	8.69e-08	1.22871	7.42e-32
EIF4A1	eukaryotic translation initiation factor 4A1	P60842	RBP	ENSG00000161960.14	EIF4A1	protein_coding	458.836	0.69915	2.19e-15	0.212758	0.0328622	-0.492688	4.49e-07	0.486392	3.27e-08
RPS18	ribosomal protein S18	P62269	RBP	ENSG00000231500.6	RPS18	protein_coding	23486.4	-0.887087	2.2e-15	-0.319414	0.00805229	-0.0251737	0.896085	-0.567672	7.81e-07
RPS3A	ribosomal protein S3A	P61247	RBP	ENSG00000145425.9	RPS3A	protein_coding	17801.7	-0.788708	2.25e-15	-0.373525	0.000332366	-0.0678068	0.641115	-0.415183	6.37e-05
RBM33	RNA binding motif protein 33	Q96EV2	RBP	ENSG00000184863.10	RBM33	protein_coding	1878.81	0.65698	3.25e-15	0.801081	2.6e-22	0.289811	0.00133397	-0.144101	0.130347
SRSF8	serine and arginine rich splicing factor 8	Q9BRL6	RBP	ENSG00000263465.4	SRSF8	protein_coding	989.028	0.655081	3.38e-15	-0.539412	7.59e-10	-0.0503327	0.690295	1.19449	5.71e-46
LONP1	lon peptidase 1, mitochondrial	P36776	RBP	ENSG00000196365.11	LONP1	protein_coding	2917.08	-0.676942	3.53e-15	0.00972603	0.95438	-0.681479	3.46e-15	-0.686668	1.57e-15
AEN	apoptosis enhancing nuclease	Q8WTP8	RBP	ENSG00000181026.14	AEN	protein_coding	4500.7	-0.91808	3.67e-15	-0.996064	1.15e-17	-0.652447	5.45e-08	0.0779846	0.628784
DIS3L	DIS3 like exosome 3'-5' exoribonuclease	Q8TF46	RBP	ENSG00000166938.12	DIS3L	protein_coding	1780.34	-0.436429	3.74e-15	-0.265973	2.01e-06	-0.38478	3.76e-12	-0.170456	0.00478011
PAPD7	PAP associated domain containing 7	Q5XG87	RBP	ENSG00000112941.13	PAPD7	protein_coding	1003.18	0.600135	3.75e-15	0.194455	0.0214518	0.0809928	0.435976	0.40568	1.43e-07
SLIRP	SRA stem-loop interacting RNA binding protein	Q9GZT3	RBP	ENSG00000119705.9	C14orf156	protein_coding	1118.93	-0.937594	4.06e-15	-0.781925	6.14e-11	-0.554113	7.05e-06	-0.155668	0.292964
RPS16	ribosomal protein S16	P62249	RBP	ENSG00000105193.8	RPS16	protein_coding	10659.9	-0.75121	4.36e-15	-0.556545	9.53e-09	-0.217684	0.0485938	-0.194665	0.0745335
FAM207A	family with sequence similarity 207 member A	Q9NSI2	RBP	ENSG00000160256.12	FAM207A	protein_coding	586.007	-0.766958	4.54e-15	-0.753238	8.97e-15	-0.735855	4.07e-14	-0.0137201	0.943472
POLR2F	polymerase (RNA) II subunit F	P61218	RBP	ENSG00000100142.14	POLR2F	protein_coding	883.178	-0.761738	4.81e-15	-0.586718	1.6e-09	-0.271145	0.0100622	-0.17502	0.127457
IMP4	IMP4 homolog U3 small nucleolar ribonucleoprotein	Q96G21	RBP	ENSG00000136718.9	IMP4	protein_coding	1244.67	-0.786345	4.89e-15	-0.98906	4.39e-23	-0.601223	3.67e-09	0.202715	0.0830858
TRIM71	tripartite motif containing 71 E3 ubiquitin protein ligase	Q2Q1W2	RBP	ENSG00000206557.5	TRIM71	protein_coding	26500.5	-0.807255	6.35e-15	-0.880682	1.45e-17	-0.28139	0.01521	0.0734277	0.602725
HABP4	hyaluronan binding protein 4	Q5JVS0	RBP	ENSG00000130956.13	HABP4	protein_coding	539.156	0.883509	7e-15	-0.112401	0.452189	0.369326	0.00307717	0.99591	1.88e-18
ATXN2	ataxin 2	Q99700	RBP	ENSG00000204842.15	ATXN2	protein_coding	1469.78	0.749425	7.57e-15	0.829987	4.47e-18	-0.0182986	0.916407	-0.0805623	0.519358
ZC3H7A	zinc finger CCCH-type containing 7A	Q8IWR0	RBP	ENSG00000122299.11	ZC3H7A	protein_coding	1059.52	0.748983	7.75e-15	0.489787	7.18e-07	0.195087	0.0892006	0.259196	0.0122277
TCF25	transcription factor 25	Q9BQ70	RBP	ENSG00000141002.19	TCF25	protein_coding	1737.83	0.607934	7.84e-15	0.153495	0.0866907	0.190027	0.0339177	0.454439	9.24e-09
MRPL49	mitochondrial ribosomal protein L49	Q13405	RBP	ENSG00000149792.8	MRPL49	protein_coding	1357.74	-0.761018	7.91e-15	-0.267707	0.0103492	-0.561781	1.7e-08	-0.49331	1.03e-06
MOV10	Mov10 RISC complex RNA helicase	Q9HCE1	RBP	ENSG00000155363.18	MOV10	protein_coding	2125.94	0.612976	8.44e-15	0.805923	3.93e-25	0.669597	2.34e-17	-0.192947	0.0239364
IDH2	isocitrate dehydrogenase (NADP(+)) 2 mitochondrial	P48735	RBP	ENSG00000182054.9	IDH2	protein_coding	1950.47	0.536146	8.68e-15	-2.35176	8.55e-191	0.84122	2.66e-35	2.88791	3.98e-293
CPSF4	cleavage and polyadenylation specific factor 4	O95639	RBP	ENSG00000160917.14	CPSF4	protein_coding	1350.21	-0.540753	9.37e-15	-0.617507	5.36e-19	-0.108619	0.194225	0.076754	0.397306
RPS12	ribosomal protein S12	P25398	RBP	ENSG00000112306.7	RPS12	protein_coding	16702.8	-0.837592	1.03e-14	-0.677285	5.61e-10	-0.42064	0.000264042	-0.160307	0.217195
CTNND1	catenin delta 1	O60716	RBP	ENSG00000198561.13	CTNND1	protein_coding	12576.9	0.546292	1.1e-14	0.467769	4.86e-11	0.438929	1.29e-09	0.0785234	0.376544
C7orf50	chromosome 7 open reading frame 50	Q9BRJ6	RBP	ENSG00000146540.14	C7orf50	protein_coding	1259.7	-0.737542	1.11e-14	-0.376171	0.000120179	0.0952331	0.448911	-0.361371	0.000356905
HIST1H4I	histone cluster 1, H4i	P62805	RBP	ENSG00000276180.1	HIST1H4I	protein_coding	6554.48	-0.657202	1.14e-14	-1.54145	3.23e-75	-0.430064	1.06e-06	0.884249	3.55e-25
EEF1B2	eukaryotic translation elongation factor 1 beta 2	P24534	RBP	ENSG00000114942.13	EEF1B2	protein_coding	7262.08	-0.758463	1.19e-14	-1.01222	2.95e-25	-0.0822585	0.551992	0.25376	0.0193876
ERAL1	Era like 12S mitochondrial rRNA chaperone 1	O75616	RBP	ENSG00000132591.11	ERAL1	protein_coding	1543.06	-0.607612	1.21e-14	-0.686169	1.98e-18	-0.350941	1.62e-05	0.0785574	0.445775
TXNL4A	thioredoxin like 4A	P83876	RBP	ENSG00000141759.14	TXNL4A	protein_coding	1504.78	-0.71811	1.5e-14	-0.431133	5.73e-06	-0.318813	0.001346	-0.286977	0.00458934
NOL3	nucleolar protein 3	O60936	RBP	ENSG00000140939.14	NOL3	protein_coding	106.608	1.58098	1.51e-14	2.38257	2.33e-34	1.28385	1.1e-09	-0.801587	1.15e-06
RPL30	ribosomal protein L30	P62888	RBP	ENSG00000156482.10	RPL30	protein_coding	9673.83	-0.904289	1.64e-14	-0.674609	1.57e-08	-0.0490366	0.792792	-0.229679	0.0888425
LARP1B	La ribonucleoprotein domain family member 1B	Q659C4	RBP	ENSG00000138709.17	LARP1B	protein_coding	1202.3	-0.581404	1.71e-14	0.0893939	0.322229	-0.814913	3.16e-27	-0.670798	4.93e-19
DHX33	DEAH-box helicase 33	Q9H6R0	RBP	ENSG00000005100.12	DHX33	protein_coding	1934.05	-0.706148	1.72e-14	-0.853843	1.11e-20	-0.609144	6.21e-11	0.147695	0.181379
TEX10	testis expressed 10	Q9NXF1	RBP	ENSG00000136891.13	TEX10	protein_coding	3643.7	-0.691421	2.07e-14	-1.17381	2.8e-39	-0.876781	3.1e-22	0.482394	2.43e-07
PA2G4	proliferation-associated 2G4	Q9UQ80	RBP	ENSG00000170515.13	PA2G4	protein_coding	3526.68	-0.757574	2.12e-14	-1.21019	6.41e-35	-0.539086	1.22e-07	0.452615	1.22e-05
BLMH	bleomycin hydrolase	Q13867	RBP	ENSG00000108578.14	BLMH	protein_coding	1704.2	0.619016	2.25e-14	0.494197	1.61e-09	0.582441	1.1e-12	0.12482	0.18776
LMF2	lipase maturation factor 2	Q9BU23	RBP	ENSG00000100258.17	LMF2	protein_coding	1159.83	0.684328	2.38e-14	0.56969	2.97e-10	0.199926	0.055876	0.114638	0.286745
EIF6	eukaryotic translation initiation factor 6	P56537	RBP	ENSG00000242372.7	EIF6	protein_coding	1062.69	-0.763655	2.44e-14	-0.339802	0.0010844	-0.545518	8.32e-08	-0.423854	5.31e-05
DZIP1	DAZ interacting zinc finger protein 1	Q86YF9	RBP	ENSG00000134874.17	DZIP1	protein_coding	2303.43	0.426967	2.71e-14	-0.258363	1.2e-05	0.317825	3.13e-08	0.68533	1.48e-34
MRPS12	mitochondrial ribosomal protein S12	O15235	RBP	ENSG00000128626.11	MRPS12	protein_coding	616.725	-0.842913	2.95e-14	-1.01164	5.53e-20	-0.516979	4.88e-06	0.168732	0.218897
ZNF106	zinc finger protein 106	Q9H2Y7	RBP	ENSG00000103994.16	ZNF106	protein_coding	5972.8	0.646565	2.98e-14	-0.363288	4.04e-05	0.0252774	0.854262	1.00985	4.32e-33
RNPS1	RNA binding protein with serine rich domain 1	Q15287	RBP	ENSG00000205937.11	RNPS1	protein_coding	5899.16	-0.589431	3.09e-14	-0.619036	1.3e-15	-0.503253	1.85e-10	0.0296052	0.796697
MARS2	methionyl-tRNA synthetase 2, mitochondrial	Q96GW9	RBP	ENSG00000247626.4	MARS2	protein_coding	381.176	-0.854245	3.18e-14	-0.924003	1.45e-16	-0.550554	9.79e-07	0.0697573	0.672303
CD3EAP	CD3e molecule associated protein	O15446	RBP	ENSG00000117877.10	CD3EAP	protein_coding	850.825	-1.07132	3.19e-14	-1.34778	9.29e-22	-0.865814	1.46e-09	0.276464	0.0940832
EZR	ezrin	P15311	RBP	ENSG00000092820.17	EZR	protein_coding	7520.25	-0.785194	3.21e-14	-0.526504	5.88e-07	0.00982739	0.953548	-0.25869	0.0237453
PINX1	PIN2/TERF1 interacting, telomerase inhibitor 1	Q96BK5	RBP	ENSG00000254093.8	CTD-2135J3.2	protein_coding	333.84	-0.927649	3.35e-14	-0.777288	1.35e-10	-0.926235	2.33e-14	-0.150361	0.338719
HSP90B1	heat shock protein 90kDa beta family member 1	P14625	RBP	ENSG00000166598.14	HSP90B1	protein_coding	24341.8	0.488877	3.45e-14	-0.34786	1.19e-07	-0.220189	0.00162715	0.836738	1.73e-39
GEMIN5	gem nuclear organelle associated protein 5	Q8TEQ6	RBP	ENSG00000082516.8	GEMIN5	protein_coding	3190.45	-0.69474	4.01e-14	0.0901128	0.43445	-0.571905	9.6e-10	-0.784853	1.05e-17
RPL29	ribosomal protein L29	P47914	RBP	ENSG00000162244.10	RPL29	protein_coding	11054.2	-0.747724	4.03e-14	-0.215507	0.0503872	-0.10113	0.449481	-0.532218	1.38e-07
GTPBP1	GTP binding protein 1	O00178	RBP	ENSG00000100226.15	GTPBP1	protein_coding	3228.36	-0.53464	4.22e-14	0.0977875	0.243187	-0.210013	0.00649155	-0.632427	2.51e-19
PARP12	poly(ADP-ribose) polymerase family member 12	Q9H0J9	RBP	ENSG00000059378.12	PARP12	protein_coding	165.313	-1.42137	4.33e-14	-0.754861	5.22e-05	-1.7355	4.54e-20	-0.666508	0.00108789
NDUFS6	NADH:ubiquinone oxidoreductase subunit S6	O75380	RBP	ENSG00000145494.11	NDUFS6	protein_coding	1209.4	-0.779223	4.51e-14	-0.323059	0.00283865	-0.315384	0.00456784	-0.456165	2.23e-05
DBT	dihydrolipoamide branched chain transacylase E2	P11182	RBP	ENSG00000137992.14	DBT	protein_coding	1510.23	-0.453884	4.68e-14	-0.126848	0.0536962	-0.262007	2.15e-05	-0.327035	1.12e-07
PUS10	pseudouridylate synthase 10	Q3MIT2	RBP	ENSG00000162927.13	PUS10	protein_coding	197.216	1.1896	4.79e-14	1.53551	1.19e-23	1.12435	1.26e-12	-0.345905	0.0246096
RANBP17	RAN binding protein 17	Q9H2T7	RBP	ENSG00000204764.13	RANBP17	protein_coding	1315.89	0.684435	4.92e-14	-0.0919728	0.43135	0.351286	0.000289443	0.776408	1.19e-17
PCBP2	poly(rC) binding protein 2	Q15366	RBP	ENSG00000197111.15	PCBP2	protein_coding	2680.44	0.467855	5e-14	0.614982	9.04e-24	-0.00154675	0.987028	-0.147127	0.0296016
RPL19	ribosomal protein L19	P84098	RBP	ENSG00000108298.10	RPL19	protein_coding	17207.1	-0.829197	5.03e-14	-0.400101	0.000521419	-0.0488251	0.778779	-0.429096	0.000200819
HNRNPH1	heterogeneous nuclear ribonucleoprotein H1 (H)	P31943	RBP	ENSG00000169045.17	HNRNPH1	protein_coding	16451.2	0.477168	5.18e-14	-0.0223378	0.810089	0.0794069	0.335858	0.499506	3.5e-15
ILF3	interleukin enhancer binding factor 3	Q12906	RBP	ENSG00000129351.17	ILF3	protein_coding	18575.7	-0.455388	5.48e-14	-0.571412	2e-21	-0.0945992	0.207577	0.116024	0.0955825
AFF2	AF4/FMR2 family member 2	P51816	RBP	ENSG00000155966.13	AFF2	protein_coding	784.436	1.31935	5.77e-14	-1.92489	1.63e-24	0.105053	0.692364	3.24424	1.32e-69
POLR2G	polymerase (RNA) II subunit G	P62487	RBP	ENSG00000168002.11	POLR2G	protein_coding	1097.94	-0.683519	5.83e-14	-0.0214572	0.873312	-0.049635	0.709788	-0.662061	4.19e-13
EFL1	elongation factor like GTPase 1	Q7Z2Z2	RBP	ENSG00000140598.13	EFL1	protein_coding	1903.31	-0.444101	7.04e-14	0.118828	0.0672789	-0.25586	2.8e-05	-0.562929	7.71e-22
RPL13	ribosomal protein L13	P26373	RBP	ENSG00000167526.13	RPL13	protein_coding	15165.2	-0.746177	7.84e-14	-0.36044	0.000569264	0.0672277	0.64537	-0.385737	0.000230818
NCL	nucleolin	P19338	RBP	ENSG00000115053.15	NCL	protein_coding	29141.8	-0.597783	7.85e-14	-1.22584	8.78e-55	-0.571229	1.9e-12	0.628054	4.96e-15
RPL7A	ribosomal protein L7a	P62424	RBP	ENSG00000148303.16	RPL7A	protein_coding	23921.3	-0.741078	8.27e-14	-0.336968	0.00128687	0.0519106	0.732104	-0.40411	9.55e-05
CNBP	CCHC-type zinc finger nucleic acid binding protein	P62633	RBP	ENSG00000169714.16	CNBP	protein_coding	7485.69	-0.613101	8.51e-14	-0.45042	6.33e-08	-0.449088	1.07e-07	-0.162681	0.083146
CGN	cingulin	Q9P2M7	RBP	ENSG00000143375.14	CGN	protein_coding	1478.34	-0.996563	9.48e-14	-0.323274	0.0251329	0.911998	4.55e-12	-0.673288	1.02e-06
RRS1	ribosome biogenesis regulator homolog	Q15050	RBP	ENSG00000179041.3	RRS1	protein_coding	507.508	-1.03166	1.11e-13	-1.1474	1.14e-16	-0.75195	8.37e-08	0.115744	0.542941
MRPL13	mitochondrial ribosomal protein L13	Q9BYD1	RBP	ENSG00000172172.7	MRPL13	protein_coding	1014.08	-0.634982	1.12e-13	-0.675288	2.04e-15	-0.53861	3.8e-10	0.0403062	0.750532
RPP25L	ribonuclease P/MRP subunit p25 like	Q8N5L8	RBP	ENSG00000164967.9	RPP25L	protein_coding	311.739	-0.943956	1.18e-13	-0.222097	0.104028	0.172026	0.239285	-0.721859	3.21e-08
NOP56	NOP56 ribonucleoprotein	O00567	RBP	ENSG00000101361.16	NOP56	protein_coding	5933.33	-0.603748	1.2e-13	-0.964936	3.97e-33	-0.722133	8.77e-19	0.361188	2.06e-05
TAF9	TATA-box binding protein associated factor 9	Q16594	RBP	ENSG00000273841.4	TAF9	protein_coding	971.45	-0.801525	1.43e-13	-0.443176	6.33e-05	-0.434809	0.000116577	-0.358348	0.00208819
LBR	lamin B receptor	Q14739	RBP	ENSG00000143815.14	LBR	protein_coding	5880.88	0.577116	1.46e-13	0.674565	3.46e-18	0.162769	0.0757603	-0.0974495	0.307546
WBP11	WW domain binding protein 11	Q9Y2W2	RBP	ENSG00000084463.7	WBP11	protein_coding	1906.63	0.919351	1.54e-13	0.415356	0.00165131	0.336895	0.0159067	0.503995	9.57e-05
DCAF13	DDB1 and CUL4 associated factor 13	Q9NV06	RBP	ENSG00000164934.13	DCAF13	protein_coding	2630.19	-0.614258	1.56e-13	-1.45378	3.36e-69	-0.821228	4.56e-23	0.839521	2.59e-23
CLK4	CDC like kinase 4	Q9HAZ1	RBP	ENSG00000113240.12	CLK4	protein_coding	506.76	0.683302	1.7e-13	0.244596	0.0172347	0.189622	0.0862363	0.438706	2.59e-06
HIST4H4	histone cluster 4, H4	P62805	RBP	ENSG00000197837.3	HIST4H4	protein_coding	4124.52	-0.681163	1.73e-13	-1.92722	1.94e-98	-0.917764	2.7e-23	1.24606	2.54e-41
C14orf93	chromosome 14 open reading frame 93	Q9H972	RBP	ENSG00000100802.14	C14orf93	protein_coding	180.226	-1.08438	1.77e-13	-1.38459	1.62e-20	-0.256175	0.111791	0.300204	0.106851
IPO8	importin 8	O15397	RBP	ENSG00000133704.9	IPO8	protein_coding	2776.97	-0.465035	1.82e-13	-0.452	7.36e-13	-0.17184	0.0133642	-0.0130348	0.899626
SELENOH	selenoprotein H	Q8IZQ5	RBP	ENSG00000211450.9	C11orf31	protein_coding	750.282	-0.682101	1.9e-13	-0.563294	1.06e-09	-0.240127	0.0168373	-0.118806	0.307371
CAST	calpastatin	P20810	RBP	ENSG00000153113.23	CAST	protein_coding	2955.55	0.625288	1.93e-13	0.744554	9.32e-19	1.02777	7.75e-35	-0.119266	0.235822
RPL8	ribosomal protein L8	P62917	RBP	ENSG00000161016.17	RPL8	protein_coding	14755.7	-0.644978	2.22e-13	0.213716	0.0263001	0.0263829	0.851251	-0.858695	7.11e-23
NSUN3	NOP2/Sun RNA methyltransferase family member 3	Q9H649	RBP	ENSG00000178694.9	NSUN3	protein_coding	481.86	0.714895	2.23e-13	1.23462	3.22e-40	0.540737	5.85e-08	-0.519725	1.07e-08
TXN	thioredoxin	P10599	RBP	ENSG00000136810.12	TXN	protein_coding	2630.08	-0.731108	2.36e-13	0.442572	1.23e-05	-0.24632	0.0278606	-1.17368	5.53e-33
RPS29	ribosomal protein S29	P62273	RBP	ENSG00000213741.10	RPS29	protein_coding	6552.22	-0.953778	2.59e-13	-0.617994	3.6e-06	-0.27854	0.0661573	-0.335784	0.0191364
RBM7	RNA binding motif protein 7	Q9Y580	RBP	ENSG00000076053.10	RBM7	protein_coding	836.764	0.754045	3.27e-13	0.76646	1.1e-13	0.0275234	0.873822	-0.0124148	0.951515
ERN1	endoplasmic reticulum to nucleus signaling 1	O75460	RBP	ENSG00000178607.15	ERN1	protein_coding	336.927	0.843953	3.27e-13	1.0542	1.38e-20	0.298322	0.0245718	-0.210248	0.0887901
EXO1	exonuclease 1	Q9UQ84	RBP	ENSG00000174371.16	EXO1	protein_coding	1771.08	0.738384	3.54e-13	-0.80273	1.09e-14	0.0606517	0.690743	1.54111	2.84e-52
EARS2	glutamyl-tRNA synthetase 2, mitochondrial	Q5JPH6	RBP	ENSG00000103356.15	EARS2	protein_coding	2072.36	-0.612598	3.7e-13	-1.25166	2.19e-50	-0.505215	3.69e-09	0.639059	1.55e-13
GEMIN2	gem nuclear organelle associated protein 2	O14893	RBP	ENSG00000092208.16	GEMIN2	protein_coding	592.047	-0.737413	3.82e-13	-0.434426	2.17e-05	-0.274798	0.0116094	-0.302987	0.00642789
SUMO1	small ubiquitin-like modifier 1	P63165	RBP	ENSG00000116030.16	SUMO1	protein_coding	4020.79	-0.615084	4.67e-13	-0.134668	0.173473	-0.375413	2.3e-05	-0.480416	2.76e-08
L3MBTL3	l(3)mbt-like 3 (Drosophila)	Q96JM7	RBP	ENSG00000198945.7	L3MBTL3	protein_coding	810.488	-0.644894	5.46e-13	-0.224591	0.0174178	0.211118	0.0279699	-0.420303	5.79e-06
PARP4	poly(ADP-ribose) polymerase family member 4	Q9UKK3	RBP	ENSG00000102699.5	PARP4	protein_coding	2622.7	-0.453996	5.55e-13	0.11663	0.097051	-0.021515	0.826739	-0.570625	5.44e-20
UBAP2L	ubiquitin associated protein 2 like	Q14157	RBP	ENSG00000143569.18	UBAP2L	protein_coding	5983.43	0.414257	5.63e-13	0.125675	0.0500917	-0.0528211	0.507002	0.288582	8.72e-07
MRPS31	mitochondrial ribosomal protein S31	Q92665	RBP	ENSG00000102738.7	MRPS31	protein_coding	751.664	-0.610895	6e-13	-0.257754	0.00327766	-0.0635908	0.58184	-0.353141	7.4e-05
FAU	Finkel-Biskis-Reilly murine sarcoma virus (FBR-MuSV) ubiquitously expressed	P35544, P62861	RBP	ENSG00000149806.10	FAU	protein_coding	2703.56	-0.826162	6.12e-13	-0.429251	0.000316381	-0.208169	0.128586	-0.396911	0.00112299
RNF20	ring finger protein 20	Q5VTR2	RBP	ENSG00000155827.11	RNF20	protein_coding	2766.11	-0.474255	6.38e-13	-0.61736	3.81e-21	-0.103947	0.195105	0.143104	0.0573035
RBM5	RNA binding motif protein 5	P52756	RBP	ENSG00000003756.16	RBM5	protein_coding	3846.29	0.641921	6.55e-13	0.224502	0.0216182	0.529492	6.77e-09	0.417419	5.24e-06
RPL6	ribosomal protein L6	Q02878	RBP	ENSG00000089009.15	RPL6	protein_coding	19392.5	-0.583597	6.87e-13	-0.332062	7.77e-05	0.0377417	0.76615	-0.251534	0.00389048
F11R	F11 receptor	Q9Y624	RBP	ENSG00000158769.17	F11R	protein_coding	2599.36	-0.610934	7.22e-13	0.673397	3.71e-16	0.048189	0.701037	-1.28433	2.05e-54
HSPA9	heat shock protein family A (Hsp70) member 9	P38646	RBP	ENSG00000113013.12	HSPA9	protein_coding	12855.4	-0.755765	7.66e-13	-0.879468	5.12e-17	-0.980366	1.46e-20	0.123703	0.346515
UTP6	UTP6 small subunit processome component	Q9NYH9	RBP	ENSG00000108651.9	UTP6	protein_coding	2311.13	-0.520231	8.35e-13	-0.570353	3.18e-15	-0.58555	8.7e-16	0.0501218	0.616964
RPL21	ribosomal protein L21	P46778	RBP	ENSG00000122026.10	RPL21	protein_coding	8795.64	-0.755586	8.62e-13	-0.533255	7.09e-07	-0.156904	0.235179	-0.222332	0.0625819
ZCCHC17	zinc finger CCHC-type containing 17	Q9NP64	RBP	ENSG00000121766.15	ZCCHC17	protein_coding	1376.8	-0.663795	9.2e-13	-0.21016	0.0377581	-0.219514	0.0347186	-0.453635	2.11e-06
ADD3	adducin 3	Q9UEY8	RBP	ENSG00000148700.14	ADD3	protein_coding	3764.76	-0.494143	1.1e-12	-0.984601	1.87e-46	0.312846	1.13e-05	0.490458	5.37e-12
NUDT16L1	nudix hydrolase 16 like 1	Q9BRJ7	RBP	ENSG00000168101.14	NUDT16L1	protein_coding	560.277	-0.752859	1.1e-12	-0.246751	0.0279602	-0.34714	0.00163326	-0.506108	3.82e-06
PUS7	pseudouridylate synthase 7 (putative)	Q96PZ0	RBP	ENSG00000091127.13	PUS7	protein_coding	1788.07	-0.597418	1.13e-12	-1.08727	7.41e-39	-0.822453	8.5e-23	0.48985	1.87e-08
UBA52	ubiquitin A-52 residue ribosomal protein fusion product 1	P62987	RBP	ENSG00000221983.7	UBA52	protein_coding	7010.69	-0.692537	1.16e-12	-0.296013	0.00424854	-0.0545088	0.709445	-0.396525	9.34e-05
TNRC6A	trinucleotide repeat containing 6A	Q8NDV7	RBP	ENSG00000090905.18	TNRC6A	protein_coding	5562.84	-0.429553	1.16e-12	-0.577426	5.09e-22	-0.4459	2.27e-13	0.147873	0.027932
LSM11	LSM11 U7 small nuclear RNA associated	P83369	RBP	ENSG00000155858.5	LSM11	protein_coding	647.718	0.664152	1.17e-12	-0.0610394	0.639269	0.557946	4.14e-09	0.725192	8.38e-15
SF1	splicing factor 1	Q15637	RBP	ENSG00000168066.20	SF1	protein_coding	2794.58	0.558723	1.18e-12	0.670776	6.95e-18	-0.00953217	0.94662	-0.112052	0.228785
QTRT1	queuine tRNA-ribosyltransferase catalytic subunit 1	Q9BXR0	RBP	ENSG00000213339.8	QTRT1	protein_coding	548.326	-0.653356	1.18e-12	-0.723106	2.28e-15	-0.337339	0.000327545	0.06975	0.589405
SCG3	secretogranin III	Q8WXD2	RBP	ENSG00000104112.8	SCG3	protein_coding	366.531	-1.00217	1.32e-12	-2.9811	5.04e-80	-2.76215	8.08e-74	1.97893	3.14e-34
SNRPN	small nuclear ribonucleoprotein polypeptide N	P63162	RBP	ENSG00000128739.22	SNRPN	protein_coding	703.587	-0.87759	1.35e-12	-0.575987	4.11e-06	-0.971072	4.56e-15	-0.301603	0.0295527
ALKBH8	alkB homolog 8 tRNA methyltransferase	Q96BT7	RBP	ENSG00000137760.14	ALKBH8	protein_coding	529.973	-0.70438	1.45e-12	-1.08428	2.22e-27	-0.494048	8.04e-07	0.379902	0.000590567
EEF1E1	eukaryotic translation elongation factor 1 epsilon 1	O43324	RBP	ENSG00000124802.11	EEF1E1	protein_coding	301.243	-1.10164	1.48e-12	-1.99506	1.21e-35	-1.05083	1.57e-11	0.893421	1.79e-07
RUVBL2	RuvB like AAA ATPase 2	Q9Y230	RBP	ENSG00000183207.13	RUVBL2	protein_coding	2762.83	-0.654713	1.67e-12	-0.997739	1.64e-27	-0.502357	1.23e-07	0.343026	0.000498766
TRIM21	tripartite motif containing 21	P19474	RBP	ENSG00000132109.9	TRIM21	protein_coding	295.02	-1.10527	1.67e-12	-0.442445	0.00595203	0.00388602	0.986328	-0.662821	5.65e-05
RBM4B	RNA binding motif protein 4B	Q9BQ04	RBP	ENSG00000173914.11	RBM4B	protein_coding	653.971	0.643521	1.74e-12	0.173233	0.10198	0.567771	7.25e-10	0.470288	2.91e-07
P4HB	prolyl 4-hydroxylase subunit beta	P07237	RBP	ENSG00000185624.14	P4HB	protein_coding	8580.39	0.606653	1.95e-12	0.374032	2.52e-05	-0.0148966	0.923847	0.232621	0.0130119
IDH1	isocitrate dehydrogenase (NADP(+)) 1 cytosolic	O75874	RBP	ENSG00000138413.13	IDH1	protein_coding	11198.7	-0.7475	2.07e-12	0.333965	0.00301198	-1.3388	4.59e-37	-1.08147	8.27e-25
SUPT16H	SPT16 homolog facilitates chromatin remodeling subunit	Q9Y5B9	RBP	ENSG00000092201.9	SUPT16H	protein_coding	15176.8	-0.52089	2.17e-12	-1.10821	2.87e-52	-0.355643	3.87e-06	0.587321	2.76e-15
HEXIM1	hexamethylene bis-acetamide inducible 1	O94992	RBP	ENSG00000186834.3	HEXIM1	protein_coding	1494.73	0.694043	2.22e-12	0.743105	4.13e-14	0.542161	9.03e-08	-0.0490623	0.724751
RPRD2	regulation of nuclear pre-mRNA domain containing 2	Q5VT52	RBP	ENSG00000163125.15	RPRD2	protein_coding	3179.47	0.545335	2.25e-12	0.764905	1.55e-23	0.342684	2.51e-05	-0.21957	0.00812112
CHMP4B	charged multivesicular body protein 4B	Q9H444	RBP	ENSG00000101421.3	CHMP4B	protein_coding	857.601	0.595117	2.28e-12	0.324644	0.000257307	0.20594	0.0334725	0.270473	0.00228433
EIF4A3	eukaryotic translation initiation factor 4A3	P38919	RBP	ENSG00000141543.9	EIF4A3	protein_coding	2230.71	-0.64438	2.37e-12	-0.287228	0.00298235	-0.228828	0.0257614	-0.357152	0.000210569
AGO3	argonaute 3 RISC catalytic component	Q9H9G7	RBP	ENSG00000126070.19	AGO3	protein_coding	1862.56	0.546429	2.43e-12	1.10847	6.4e-49	0.52396	2.73e-11	-0.562044	1.22e-13
LRPPRC	leucine rich pentatricopeptide repeat containing	P42704	RBP	ENSG00000138095.18	LRPPRC	protein_coding	12353.4	-0.445637	2.64e-12	-1.11174	9.8e-71	-0.569141	4.14e-19	0.666098	7.75e-26
SURF6	surfeit 6	O75683	RBP	ENSG00000148296.6	SURF6	protein_coding	1683.32	-0.637649	2.74e-12	-0.423444	4.93e-06	-0.671821	2.24e-13	-0.214205	0.0357172
RPL18A	ribosomal protein L18a	Q02543	RBP	ENSG00000105640.12	RPL18A	protein_coding	8879.93	-0.763881	2.84e-12	-0.52597	2.42e-06	-0.0759999	0.631387	-0.237911	0.0529148
RPP38	ribonuclease P/MRP subunit p38	P78345	RBP	ENSG00000152464.14	RPP38	protein_coding	449.95	-0.786382	3.2e-12	-0.190652	0.126116	-0.334983	0.004638	-0.59573	2.61e-07
ANXA11	annexin A11	P50995	RBP	ENSG00000122359.17	ANXA11	protein_coding	2108.12	0.827732	3.39e-12	0.985032	6.77e-17	0.361874	0.00558489	-0.1573	0.270983
ACTN1	actinin alpha 1	P12814	RBP	ENSG00000072110.13	ACTN1	protein_coding	7823.16	0.709319	3.64e-12	0.456291	1.34e-05	-0.247197	0.0334932	0.253028	0.0240477
ZNF326	zinc finger protein 326	Q5BKZ1	RBP	ENSG00000162664.16	ZNF326	protein_coding	2313.58	0.576388	3.65e-12	-0.0690134	0.525564	0.25794	0.00443069	0.645402	6.67e-15
SLTM	SAFB like transcription modulator	Q9NWH9	RBP	ENSG00000137776.16	SLTM	protein_coding	4203.39	-0.510953	3.77e-12	-0.712516	1.34e-22	-0.621115	3.3e-17	0.201563	0.0123655
MTIF2	mitochondrial translational initiation factor 2	P46199	RBP	ENSG00000085760.14	MTIF2	protein_coding	1238.36	-0.569938	3.81e-12	-0.052212	0.62877	-0.352046	3.07e-05	-0.517726	3.95e-10
LAMA2	laminin subunit alpha 2	P24043	RBP	ENSG00000196569.12	LAMA2	protein_coding	122.175	-1.35419	3.87e-12	0.189037	0.385597	-1.16392	1.04e-09	-1.54323	1.27e-15
SCAF8	SR-related CTD associated factor 8	Q9UPN6	RBP	ENSG00000213079.9	SCAF8	protein_coding	3058.58	0.580458	4.01e-12	0.284102	0.00128624	0.0815603	0.476021	0.296356	0.000732579
ENO1	enolase 1	P06733	RBP	ENSG00000074800.14	ENO1	protein_coding	40355.6	-0.659612	4.02e-12	-0.461123	2e-06	-0.35217	0.000517609	-0.198489	0.0644017
DDX23	DEAD-box helicase 23	Q9BUQ8	RBP	ENSG00000174243.9	DDX23	protein_coding	3324.88	-0.547047	4.51e-12	-0.684591	2.66e-18	-0.197532	0.0255104	0.137544	0.137605
LDHB	lactate dehydrogenase B	P07195	RBP	ENSG00000111716.12	LDHB	protein_coding	19101.5	-0.59134	4.98e-12	-1.04855	1.5e-35	-0.277097	0.00284114	0.457212	1.67e-07
RPL27A	ribosomal protein L27a	P46776	RBP	ENSG00000166441.12	RPL27A	protein_coding	10587.4	-0.678827	5.29e-12	-0.0166139	0.916559	0.0282567	0.858277	-0.662213	2.13e-11
MRPL37	mitochondrial ribosomal protein L37	Q9BZE1	RBP	ENSG00000116221.15	MRPL37	protein_coding	1907.72	-0.5822	5.3e-12	-0.729902	3.06e-18	-0.313852	0.000414676	0.147702	0.137171
PPIL4	peptidylprolyl isomerase like 4	Q8WUA2	RBP	ENSG00000131013.3	PPIL4	protein_coding	1375.96	0.480232	5.49e-12	0.450991	9.54e-11	0.201821	0.00868976	0.0292412	0.768284
XRCC6	X-ray repair cross complementing 6	P12956	RBP	ENSG00000196419.12	XRCC6	protein_coding	14627	-0.510486	5.69e-12	-0.785513	6.57e-27	-0.390648	3.03e-07	0.275026	0.000418608
CARM1	coactivator associated arginine methyltransferase 1	Q86X55	RBP	ENSG00000142453.11	CARM1	protein_coding	1535.66	-0.789634	6.2e-12	-0.114703	0.421299	-0.402613	0.000956799	-0.67493	6.52e-09
DCLRE1C	DNA cross-link repair 1C	Q96SD1	RBP	ENSG00000152457.17	DCLRE1C	protein_coding	366.64	0.799222	6.42e-12	0.475341	9.28e-05	0.287465	0.0313021	0.323881	0.00736386
CCT5	chaperonin containing TCP1 subunit 5	P48643	RBP	ENSG00000150753.11	CCT5	protein_coding	13300.1	-0.641508	6.59e-12	-0.779138	4.57e-17	-0.604443	1.9e-10	0.13763	0.217878
METTL2A	methyltransferase like 2A	Q96IZ6	RBP	ENSG00000087995.15	METTL2A	protein_coding	1004.79	-0.567665	7.06e-12	-0.220809	0.0114494	-0.101738	0.325678	-0.346856	5.97e-05
UFL1	UFM1 specific ligase 1	O94874	RBP	ENSG00000014123.9	UFL1	protein_coding	1249.9	0.555909	7.4e-12	0.814244	9.22e-25	0.381046	5.97e-06	-0.258335	0.0020119
RPS15A	ribosomal protein S15a	P62244	RBP	ENSG00000134419.15	RPS15A	protein_coding	2308.79	-0.747567	7.96e-12	-0.624557	1.36e-08	-0.134435	0.338916	-0.123011	0.371122
HDLBP	high density lipoprotein binding protein	Q00341	RBP	ENSG00000115677.16	HDLBP	protein_coding	17148.5	0.445945	8.08e-12	0.128999	0.0797076	0.00857716	0.943507	0.316947	2.06e-06
ZNF277	zinc finger protein 277	Q9NRM2	RBP	ENSG00000198839.9	ZNF277	protein_coding	528.184	-0.643242	1e-11	-0.389635	4e-05	-0.0744161	0.554971	-0.253606	0.0156501
ATP2A2	ATPase sarcoplasmic/endoplasmic reticulum Ca2+ transporting 2	P16615	RBP	ENSG00000174437.16	ATP2A2	protein_coding	6557.95	0.554081	1.02e-11	0.691638	1.01e-17	0.0805584	0.46677	-0.137558	0.144762
EEF1A1	eukaryotic translation elongation factor 1 alpha	P68104	RBP	ENSG00000156508.17	EEF1A1	protein_coding	190985	-0.553019	1.07e-11	-0.558744	6.47e-12	-0.155729	0.107065	0.00572508	0.978662
NQO1	NAD(P)H quinone dehydrogenase 1	P15559	RBP	ENSG00000181019.12	NQO1	protein_coding	2435.32	0.98415	1.18e-11	1.38103	5.02e-22	0.0480969	0.835546	-0.396875	0.0110369
BOP1	block of proliferation 1	Q14137	RBP	ENSG00000261236.7	BOP1	protein_coding	2005.53	-0.917472	1.21e-11	-1.6851	2.21e-36	-1.1672	6.91e-18	0.767631	3.26e-08
CTNNA1	catenin alpha 1	P35221	RBP	ENSG00000044115.20	CTNNA1	protein_coding	9885.48	-0.372472	1.28e-11	-0.0412027	0.567479	0.0990999	0.130717	-0.331269	2.47e-09
MTHFSD	methenyltetrahydrofolate synthetase domain containing	Q2M296	RBP	ENSG00000103248.18	MTHFSD	protein_coding	524.046	0.922973	1.37e-11	0.834479	1.16e-09	1.00208	2.15e-13	0.0884937	0.624277
RBM23	RNA binding motif protein 23	Q86U06	RBP	ENSG00000100461.17	RBM23	protein_coding	2294.61	0.4919	1.61e-11	-0.0836349	0.358326	0.302461	8.09e-05	0.575535	2.74e-15
TNPO2	transportin 2	O14787	RBP	ENSG00000105576.15	TNPO2	protein_coding	3491.23	-0.478768	1.66e-11	0.0198069	0.849232	-0.36094	7.31e-07	-0.498574	2.45e-12
EIF3K	eukaryotic translation initiation factor 3 subunit K	Q9UBQ5	RBP	ENSG00000178982.9	EIF3K	protein_coding	2900.51	-0.578429	1.68e-11	-0.37322	2.14e-05	-0.119191	0.268581	-0.205209	0.0315012
CWC27	CWC27 spliceosome associated protein homolog	Q6UX04	RBP	ENSG00000153015.15	CWC27	protein_coding	2136.79	-0.464674	1.76e-11	1.80821	3.5e-181	-0.116536	0.152415	-2.27288	3.12e-272
HMGA1	high mobility group AT-hook 1	P17096	RBP	ENSG00000137309.19	HMGA1	protein_coding	26006.6	-0.514637	1.96e-11	-0.271509	0.000708994	-0.26246	0.00145986	-0.243128	0.00294516
TRUB2	TruB pseudouridine synthase family member 2	O95900	RBP	ENSG00000167112.9	TRUB2	protein_coding	1043.73	-0.576993	2.09e-11	-0.725723	2.16e-17	-0.137532	0.18	0.148731	0.148137
MRPL21	mitochondrial ribosomal protein L21	Q7Z2W9	RBP	ENSG00000197345.12	MRPL21	protein_coding	774.139	-0.680937	2.17e-11	-0.733063	4.31e-13	-0.607549	2.96e-09	0.0521255	0.725917
RSRC1	arginine and serine rich coiled-coil 1	Q96IZ7	RBP	ENSG00000174891.12	RSRC1	protein_coding	1041.19	0.490775	2.24e-11	0.484964	3.17e-11	0.231775	0.00365116	0.00581127	0.974037
WARS	tryptophanyl-tRNA synthetase	P23381	RBP	ENSG00000140105.17	WARS	protein_coding	5731.95	-0.71426	2.28e-11	2.26949	1.53e-108	-0.835884	6.18e-15	-2.98375	8.82e-185
DDX21	DEAD-box helicase 21	Q9NR30	RBP	ENSG00000165732.12	DDX21	protein_coding	9260.88	-0.834988	2.29e-11	-1.10054	5.74e-19	-1.21801	1.17e-22	0.265553	0.0589639
PRPF40B	pre-mRNA processing factor 40 homolog B	Q6NWY9	RBP	ENSG00000110844.13	PRPF40B	protein_coding	607.103	-0.725571	2.34e-11	-0.249333	0.0312039	-0.0868296	0.55322	-0.476238	2.43e-05
HMCES	5-hydroxymethylcytosine binding ES cell specific	Q96FZ2	RBP	ENSG00000183624.13	HMCES	protein_coding	780.822	0.596741	2.62e-11	0.605144	1.08e-11	0.391434	2.76e-05	-0.00840313	0.966126
CLK2	CDC like kinase 2	P49760	RBP	ENSG00000176444.18	CLK2	protein_coding	1378.1	0.476546	2.66e-11	0.672575	6.15e-22	0.0660705	0.504086	-0.196029	0.0089025
MAP4K4	mitogen-activated protein kinase 4	O95819	RBP	ENSG00000071054.16	MAP4K4	protein_coding	8893.5	0.543219	3e-11	0.681729	3.74e-17	0.278419	0.00155135	-0.13851	0.143329
DIEXF	digestive organ expansion factor homolog (zebrafish)	Q68CQ4	RBP	ENSG00000117597.17	DIEXF	protein_coding	1233.97	0.591802	3.41e-11	-0.223831	0.0242388	-0.0545897	0.682674	0.815633	4.84e-20
EIF4E3	eukaryotic translation initiation factor 4E family member 3	Q8N5X7	RBP	ENSG00000163412.12	EIF4E3	protein_coding	609.529	-0.837123	3.98e-11	-1.45244	3.79e-30	-0.929424	2.37e-13	0.615321	6.04e-06
KTN1	kinectin 1	Q86UP2	RBP	ENSG00000126777.17	KTN1	protein_coding	11669.5	0.48553	4.14e-11	0.303096	6.46e-05	0.111319	0.224214	0.182434	0.0237265
RBM39	RNA binding motif protein 39	Q14498	RBP	ENSG00000131051.22	RBM39	protein_coding	9161.67	0.325346	5.02e-11	0.150138	0.00434971	-0.128673	0.0206292	0.175209	0.000742706
DHX32	DEAH-box helicase 32 (putative)	Q7L7V1	RBP	ENSG00000089876.11	DHX32	protein_coding	1160.85	0.665416	5.05e-11	0.691317	6.61e-12	1.27214	8.27e-39	-0.0259012	0.861391
MRPS33	mitochondrial ribosomal protein S33	Q9Y291	RBP	ENSG00000090263.15	MRPS33	protein_coding	584.005	-0.704724	5.43e-11	-0.0427822	0.773453	-0.280817	0.0150564	-0.661942	9.41e-10
REXO1	REX1, RNA exonuclease 1 homolog	Q8N1G1	RBP	ENSG00000079313.14	REXO1	protein_coding	815.197	0.653689	5.88e-11	0.661632	2.89e-11	-0.217034	0.0664745	-0.00794288	0.973972
UTP20	UTP20 small subunit processome component	O75691	RBP	ENSG00000120800.4	UTP20	protein_coding	5058.3	-0.677487	6.94e-11	-1.25921	7.18e-35	-0.766496	2.21e-13	0.581725	3.91e-08
MYBBP1A	MYB binding protein 1a	Q9BQG0	RBP	ENSG00000132382.14	MYBBP1A	protein_coding	2474.94	-0.737441	7.01e-11	-0.856827	2.52e-14	-0.844239	1.07e-13	0.119387	0.406285
TARBP2	TARBP2, RISC loading complex RNA binding subunit	Q15633	RBP	ENSG00000139546.10	TARBP2	protein_coding	1067.04	-0.545935	7.08e-11	-0.447123	9.69e-08	-0.22549	0.0130116	-0.0988123	0.347853
CPSF1	cleavage and polyadenylation specific factor 1	Q10570	RBP	ENSG00000071894.16	CPSF1	protein_coding	2434.11	0.726693	7.54e-11	1.00259	7.8e-20	0.250355	0.0514413	-0.275894	0.0226696
HSD17B10	hydroxysteroid 17-beta dehydrogenase 10	Q99714	RBP	ENSG00000072506.12	HSD17B10	protein_coding	1396.93	-0.588198	7.71e-11	-0.505107	2.49e-08	-0.202549	0.0467371	-0.0830911	0.482282
RPS13	ribosomal protein S13	P62277	RBP	ENSG00000110700.6	RPS13	protein_coding	10107.7	-0.680974	7.75e-11	-0.593706	1.77e-08	-0.224389	0.0637417	-0.0872681	0.526427
RRBP1	ribosome binding protein 1	Q9P2E9	RBP	ENSG00000125844.15	RRBP1	protein_coding	4673.86	0.559004	9.58e-11	0.810661	1.53e-21	-0.770831	7.9e-19	-0.251657	0.00633746
NDRG2	NDRG family member 2	Q9UN36	RBP	ENSG00000165795.23	NDRG2	protein_coding	454.975	0.823157	1.02e-10	0.239871	0.101362	-1.48395	9.09e-27	0.583286	6.32e-06
ZFP36L2	ZFP36 ring finger protein-like 2	P47974	RBP	ENSG00000152518.7	ZFP36L2	protein_coding	1297.29	-0.757945	1.04e-10	-1.1434	1.86e-22	1.6014	2.12e-49	0.385456	0.00305976
DDX58	DEXD/H-box helicase 58	O95786	RBP	ENSG00000107201.9	DDX58	protein_coding	332.418	-0.807084	1.07e-10	1.22826	2.74e-30	-0.484356	0.000100148	-2.03534	3.08e-69
SRP9	signal recognition particle 9kDa	P49458	RBP	ENSG00000143742.12	SRP9	protein_coding	6316.45	-0.545616	1.11e-10	-0.728113	3.4e-18	-0.381336	1.42e-05	0.182497	0.0550502
RPS11	ribosomal protein S11	P62280	RBP	ENSG00000142534.6	RPS11	protein_coding	15599.6	-0.700079	1.15e-10	-0.309499	0.00762735	0.168824	0.207403	-0.390581	0.000610498
ISG15	ISG15 ubiquitin-like modifier	P05161	RBP	ENSG00000187608.8	ISG15	protein_coding	217.358	-1.10005	1.17e-10	0.95324	1.41e-10	0.556497	0.000471338	-2.05329	4.54e-37
RRP8	ribosomal RNA processing 8 methyltransferase homolog (yeast)	O43159	RBP	ENSG00000132275.10	RRP8	protein_coding	617.052	0.599142	1.18e-10	-0.449319	6.17e-06	0.0126634	0.942262	1.04846	4.4e-29
ATXN1L	ataxin 1 like	P0C7T5	RBP	ENSG00000224470.7	ATXN1L	protein_coding	2405.74	0.550415	1.21e-10	0.826558	5.93e-23	0.417487	2.19e-06	-0.276143	0.00196739
DAP3	death associated protein 3	P51398	RBP	ENSG00000132676.15	DAP3	protein_coding	2133.29	0.462036	1.38e-10	0.468486	6.65e-11	0.0975918	0.287306	-0.00645044	0.969362
RPL35A	ribosomal protein L35a	P18077	RBP	ENSG00000182899.15	RPL35A	protein_coding	6890.47	-0.694754	1.4e-10	-0.164459	0.194211	0.0772103	0.619229	-0.530295	1.62e-06
SSB	Sjogren syndrome antigen B	P05455	RBP	ENSG00000138385.15	SSB	protein_coding	5347.24	-0.603566	1.4e-10	-0.804971	5.39e-18	-0.534077	2.58e-08	0.201405	0.0572084
MSN	moesin	P26038	RBP	ENSG00000147065.16	MSN	protein_coding	7870.38	0.721014	1.44e-10	0.848989	2.89e-14	-0.0735244	0.655457	-0.127975	0.359178
GNL2	G protein nucleolar 2	Q13823	RBP	ENSG00000134697.12	GNL2	protein_coding	3063.4	-0.472769	1.59e-10	-0.729667	1.54e-23	-0.668304	1.02e-19	0.256898	0.00108957
MRPL40	mitochondrial ribosomal protein L40	Q9NQ50	RBP	ENSG00000185608.8	MRPL40	protein_coding	414.898	0.841461	1.66e-10	0.429227	0.00217274	0.38086	0.00899925	0.412234	0.00262606
RBM27	RNA binding motif protein 27	Q9P2N5	RBP	ENSG00000091009.7	RBM27	protein_coding	1404.2	-0.660259	1.73e-10	-0.625293	1.48e-09	-0.669623	1.31e-10	-0.0349664	0.81928
SMG7	SMG7, nonsense mediated mRNA decay factor	Q92540	RBP	ENSG00000116698.21	SMG7	protein_coding	6081.17	0.496503	1.77e-10	0.843583	1.79e-28	0.18585	0.035263	-0.34708	1.24e-05
XPO5	exportin 5	Q9HAV4	RBP	ENSG00000124571.17	XPO5	protein_coding	5648.34	-0.56932	1.79e-10	-0.628587	1.51e-12	-0.428824	3.24e-06	0.0592663	0.627559
TRIP12	thyroid hormone receptor interactor 12	Q14669	RBP	ENSG00000153827.13	TRIP12	protein_coding	11992.4	0.452925	2.34e-10	0.342476	2.46e-06	0.0739267	0.440665	0.110449	0.188887
TSN	translin	Q15631	RBP	ENSG00000211460.11	TSN	protein_coding	2787.05	-0.520869	2.38e-10	-0.621706	2.58e-14	-0.366788	1.62e-05	0.100838	0.321985
FXR2	FMR1 autosomal homolog 2	P51116	RBP	ENSG00000129245.11	FXR2	protein_coding	1760.13	0.557692	2.38e-10	0.7818	1.48e-19	0.236758	0.0156981	-0.224108	0.0174364
WRAP53	WD repeat containing antisense to TP53	Q9BUR4	RBP	ENSG00000141499.16	WRAP53	protein_coding	730.196	-0.620697	2.55e-10	-0.921577	3.92e-21	-0.233599	0.0304421	0.30088	0.00568128
S100A16	S100 calcium binding protein A16	Q96FQ6	RBP	ENSG00000188643.10	S100A16	protein_coding	1913.94	-1.75988	2.64e-10	3.27038	8.68e-37	2.58617	5.39e-23	-5.03026	4.82e-79
HLA-A	major histocompatibility complex class I A	P01891, P01892, P04439, P05534, P10314, P10316, P13746, P16188, P16189, P16190, P18462, P30443, P30447, P30450, P30453, P30455, P30456, P30457, P30459, P30512, Q09160	RBP	ENSG00000206503.12	HLA-A	protein_coding	1740.31	-0.602348	2.64e-10	-1.04829	9.17e-29	-0.732967	1.53e-14	0.445945	7.01e-06
LASP1	LIM and SH3 protein 1	Q14847	RBP	ENSG00000002834.17	LASP1	protein_coding	8226.68	0.571408	2.65e-10	0.866984	1.99e-22	-0.511779	3.42e-08	-0.295576	0.00195027
LSM10	LSM10 U7 small nuclear RNA associated	Q969L4	RBP	ENSG00000181817.5	LSM10	protein_coding	550.198	-0.696258	2.65e-10	-0.328543	0.00403236	-0.440036	9.94e-05	-0.367715	0.00177133
GDI2	GDP dissociation inhibitor 2	P50395	RBP	ENSG00000057608.16	GDI2	protein_coding	13197	-0.506483	2.71e-10	-0.486579	1.41e-09	-0.379007	4.96e-06	-0.0199038	0.870939
ZC3H12A	zinc finger CCCH-type containing 12A	Q5D1E8	RBP	ENSG00000163874.10	ZC3H12A	protein_coding	170.289	-1.05899	2.91e-10	-0.843362	3.74e-07	-0.941766	1.56e-08	-0.215627	0.312173
POP7	POP7 homolog ribonuclease P/MRP subunit	O75817	RBP	ENSG00000172336.4	POP7	protein_coding	674.175	-0.77943	3e-10	-0.79801	9.36e-11	-0.381557	0.00376097	0.0185795	0.935718
LUC7L2	LUC7-like 2 pre-mRNA splicing factor	Q9Y383	RBP	ENSG00000146963.17	LUC7L2	protein_coding	821.371	0.593169	3.47e-10	0.103941	0.380541	-0.0269882	0.86089	0.489228	2.87e-07
CIRBP	cold inducible RNA binding protein	Q14011	RBP	ENSG00000099622.13	CIRBP	protein_coding	3915.05	0.545932	3.52e-10	0.420393	1.99e-06	0.751948	3.39e-18	0.125539	0.223272
PDIA3	protein disulfide isomerase family A member 3	P30101	RBP	ENSG00000167004.12	PDIA3	protein_coding	2969.92	0.656913	3.7e-10	0.586844	2.64e-08	0.274602	0.0190099	0.0700694	0.620897
USP42	ubiquitin specific peptidase 42	Q9H9J4	RBP	ENSG00000106346.11	USP42	protein_coding	825.81	0.604438	4.02e-10	0.889798	3.12e-21	0.268777	0.0120886	-0.285361	0.00407861
CXXC5	CXXC finger protein 5	Q7LFL8	RBP	ENSG00000171604.11	CXXC5	protein_coding	1730.87	-0.465561	4.05e-10	-2.0288	1.8e-153	-0.502889	1.68e-11	1.56324	1.42e-89
TTC14	tetratricopeptide repeat domain 14	Q96N46	RBP	ENSG00000163728.10	TTC14	protein_coding	1633.03	0.512518	4.07e-10	0.268297	0.00191022	0.598075	2.58e-13	0.244221	0.00487659
IBA57	IBA57 homolog iron-sulfur cluster assembly	Q5T440	RBP	ENSG00000181873.12	IBA57	protein_coding	914.699	0.646192	4.86e-10	0.262029	0.0207808	0.0586844	0.708064	0.384163	0.000341367
CPSF2	cleavage and polyadenylation specific factor 2	Q9P2I0	RBP	ENSG00000165934.12	CPSF2	protein_coding	5000.86	-0.477222	4.99e-10	-0.484061	2.64e-10	-0.323448	5.25e-05	0.0068388	0.9704
PARN	poly(A)-specific ribonuclease	O95453	RBP	ENSG00000140694.16	PARN	protein_coding	1520.64	-0.447817	5.11e-10	0.34612	9.55e-07	-0.14919	0.0671658	-0.793937	6.5e-30
LAS1L	LAS1-like ribosome biogenesis factor	Q9Y4W2	RBP	ENSG00000001497.16	LAS1L	protein_coding	2486.01	-0.487097	5.17e-10	-0.346651	1.36e-05	-0.237585	0.00494279	-0.140446	0.120799
PMS1	PMS1 homolog 1 mismatch repair system component	P54277	RBP	ENSG00000064933.17	PMS1	protein_coding	1706.53	-0.553451	5.52e-10	-0.236807	0.0125789	-0.0334386	0.809449	-0.316644	0.000746374
PDCD11	programmed cell death 11	Q14690	RBP	ENSG00000148843.13	PDCD11	protein_coding	6354.51	-0.478394	6.24e-10	-0.685213	2.91e-19	-0.435081	3.32e-08	0.206819	0.0140953
HNRNPA0	heterogeneous nuclear ribonucleoprotein A0	Q13151	RBP	ENSG00000177733.6	HNRNPA0	protein_coding	2048.76	-0.688035	6.49e-10	-0.903889	2.56e-16	-0.399407	0.000695029	0.215854	0.0909449
NAA50	N(alpha)-acetyltransferase 50 NatE catalytic subunit	Q9GZZ1	RBP	ENSG00000121579.12	NAA50	protein_coding	6132.28	-0.580032	7.78e-10	-0.965604	2.34e-25	-0.484617	5.36e-07	0.385572	8.35e-05
MRPL52	mitochondrial ribosomal protein L52	Q86TS9	RBP	ENSG00000172590.18	MRPL52	protein_coding	806.597	-0.578139	8.52e-10	0.155364	0.136682	-0.245881	0.0157529	-0.733503	2.92e-15
ADAT2	adenosine deaminase, tRNA specific 2	Q7Z6V5	RBP	ENSG00000189007.15	ADAT2	protein_coding	456.08	-0.658679	9.69e-10	-0.675254	2.63e-10	-0.0884832	0.534463	0.0165751	0.934632
CLTC	clathrin heavy chain	Q00610	RBP	ENSG00000141367.11	CLTC	protein_coding	20674.7	0.519758	1.04e-09	0.602865	1.04e-12	-0.243796	0.00929037	-0.0831076	0.442969
BCCIP	BRCA2 and CDKN1A interacting protein	Q9P287	RBP	ENSG00000107949.16	BCCIP	protein_coding	2287.5	-0.57341	1.06e-09	-0.919902	3.52e-23	-0.478522	6.29e-07	0.346492	0.000488871
FMR1	fragile X mental retardation 1	Q06787	RBP	ENSG00000102081.14	FMR1	protein_coding	1109.92	0.657362	1.11e-09	0.528486	1.36e-06	1.12602	8.18e-27	0.128876	0.321072
FTSJ3	FtsJ homolog 3	Q8IY81	RBP	ENSG00000108592.16	FTSJ3	protein_coding	2595.58	-0.487905	1.18e-09	-0.460046	9.96e-09	-0.418335	3.05e-07	-0.0278591	0.813964
EEF1A2	eukaryotic translation elongation factor 1 alpha 2	Q05639	RBP	ENSG00000101210.11	EEF1A2	protein_coding	177.05	0.900627	1.23e-09	1.01134	4.22e-12	-1.26578	3.79e-13	-0.110715	0.54333
JMJD6	arginine demethylase and lysine hydroxylase	Q6NYC1	RBP	ENSG00000070495.14	JMJD6	protein_coding	292.607	0.768433	1.32e-09	0.916215	1.6e-13	0.216308	0.164569	-0.147782	0.310067
MRPL30	mitochondrial ribosomal protein L30	Q8TCC3	RBP	ENSG00000185414.19	MRPL30	protein_coding	1255.91	-0.479708	1.36e-09	-0.368943	3.67e-06	-0.214574	0.0122718	-0.110764	0.247395
HNRNPAB	heterogeneous nuclear ribonucleoprotein A/B	Q99729	RBP	ENSG00000197451.11	HNRNPAB	protein_coding	9510.69	-0.524602	1.45e-09	-1.03414	4.33e-34	-0.518152	3.85e-09	0.509533	5.98e-09
TNPO3	transportin 3	Q9Y5L0	RBP	ENSG00000064419.13	TNPO3	protein_coding	4775.13	-0.535911	1.5e-09	-0.133467	0.19637	-0.0939844	0.422602	-0.402444	9.31e-06
RIMS1	regulating synaptic membrane exocytosis 1	Q86UR5	RBP	ENSG00000079841.18	RIMS1	protein_coding	330.786	1.01006	1.5e-09	0.393975	0.0331513	0.000129712	0.999459	0.616084	0.000324688
CSTF1	cleavage stimulation factor subunit 1	Q05048	RBP	ENSG00000101138.11	CSTF1	protein_coding	1700.94	-0.483294	1.56e-09	-0.400826	6.22e-07	0.0241428	0.846256	-0.0824677	0.418929
LDHA	lactate dehydrogenase A	P00338	RBP	ENSG00000134333.13	LDHA	protein_coding	6559.35	-0.676555	1.6e-09	-0.218372	0.082273	-0.996409	4.08e-19	-0.458183	7.62e-05
SRSF7	serine and arginine rich splicing factor 7	Q16629	RBP	ENSG00000115875.18	SRSF7	protein_coding	6886.59	-0.47811	1.65e-09	-0.638289	3.89e-16	-0.391935	1.48e-06	0.160179	0.0739105
RPLP0	ribosomal protein lateral stalk subunit P0	P05388	RBP	ENSG00000089157.15	RPLP0	protein_coding	43258.7	-0.593873	1.71e-09	-0.408508	5.34e-05	-0.00193351	0.989661	-0.185365	0.0986351
RPL38	ribosomal protein L38	P63173	RBP	ENSG00000172809.12	RPL38	protein_coding	4420.54	-0.674813	1.71e-09	-0.120892	0.38088	0.0448165	0.798117	-0.553921	1.17e-06
EEF1D	eukaryotic translation elongation factor 1 delta	P29692	RBP	ENSG00000104529.17	EEF1D	protein_coding	6630.13	-0.466186	1.72e-09	-0.798944	8.22e-26	-0.217907	0.0102702	0.332758	3.21e-05
PPARGC1B	PPARG coactivator 1 beta	Q86YN6	RBP	ENSG00000155846.16	PPARGC1B	protein_coding	234.643	-1.27949	1.73e-09	-2.38337	8.43e-28	-2.47661	8.33e-30	1.10388	2.11e-06
SNUPN	snurportin 1	O95149	RBP	ENSG00000169371.13	SNUPN	protein_coding	390.619	-0.64785	1.76e-09	-0.52417	9.86e-07	-0.586731	4.42e-08	-0.12368	0.367648
PTBP3	polypyrimidine tract binding protein 3	O95758	RBP	ENSG00000119314.15	PTBP3	protein_coding	5429.01	-0.530479	1.77e-09	0.124671	0.229435	-0.570683	1.36e-10	-0.655151	7.18e-14
PNPT1	polyribonucleotide nucleotidyltransferase 1	Q8TCS8	RBP	ENSG00000138035.14	PNPT1	protein_coding	1707.02	-0.544393	1.81e-09	-0.705047	3.7e-15	-0.571127	3.52e-10	0.160654	0.127773
SNU13	SNU13 homolog small nuclear ribonucleoprotein (U4/U6.U5)	P55769	RBP	ENSG00000100138.13	SNU13	protein_coding	2146.54	-0.698986	1.83e-09	-0.760441	5.03e-11	-0.325704	0.0104232	0.061455	0.710025
RPF2	ribosome production factor 2 homolog	Q9H7B2	RBP	ENSG00000197498.12	RPF2	protein_coding	1277.81	-0.7846	1.85e-09	-1.26082	1.49e-22	-0.905051	5.03e-12	0.476223	0.000585019
RBM22	RNA binding motif protein 22	Q9NW64	RBP	ENSG00000086589.11	RBM22	protein_coding	1189.29	0.419745	2.07e-09	0.0645548	0.472204	0.165553	0.0366292	0.35519	4.91e-07
NOL11	nucleolar protein 11	Q9H8H0	RBP	ENSG00000130935.9	NOL11	protein_coding	3053.46	-0.478248	2.16e-09	-1.09335	5.58e-44	-0.668622	4.19e-17	0.615103	2.33e-14
SF3B5	splicing factor 3b subunit 5	Q9BWJ5	RBP	ENSG00000169976.6	SF3B5	protein_coding	1079	-0.630619	2.22e-09	-0.507012	1.8e-06	-0.321806	0.00433803	-0.123607	0.346894
HIBADH	3-hydroxyisobutyrate dehydrogenase	P31937	RBP	ENSG00000106049.8	HIBADH	protein_coding	761.961	-0.649892	2.22e-09	-0.184303	0.129046	0.453127	2.85e-05	-0.465589	3.31e-05
SRP54	signal recognition particle 54kDa	P61011	RBP	ENSG00000100883.11	SRP54	protein_coding	1397.88	0.403112	2.27e-09	0.566451	7.2e-18	0.208072	0.00430986	-0.163339	0.0225302
LIN28A	lin-28 homolog A	Q9H9Z2	RBP	ENSG00000131914.10	LIN28A	protein_coding	66772.1	-0.635444	2.33e-09	-0.521664	1.27e-06	-0.0721921	0.638953	-0.11378	0.393428
SON	SON DNA binding protein	P18583	RBP	ENSG00000159140.19	SON	protein_coding	8724.93	0.413883	2.49e-09	0.653068	8.54e-22	-0.0744518	0.41983	-0.239186	0.000963419
EXOSC1	exosome component 1	Q9Y3B2	RBP	ENSG00000171311.12	EXOSC1	protein_coding	840.607	-0.633711	2.66e-09	-0.260265	0.0217335	-0.295849	0.00989504	-0.373446	0.000874928
PDCD4	programmed cell death 4 (neoplastic transformation inhibitor)	Q53EL6	RBP	ENSG00000150593.17	PDCD4	protein_coding	552.371	0.88386	2.75e-09	1.13328	7.72e-15	1.55682	3.08e-27	-0.249422	0.129849
PGK1	phosphoglycerate kinase 1	P00558	RBP	ENSG00000102144.14	PGK1	protein_coding	7913.86	-0.576666	3e-09	-0.37779	0.000159394	-0.427825	2.23e-05	-0.198875	0.0686953
NGRN	neugrin neurite outgrowth associated	Q9NPE2	RBP	ENSG00000182768.8	NGRN	protein_coding	890.169	-0.579357	3.05e-09	-0.320718	0.00147434	-0.307588	0.00294597	-0.258639	0.0153494
TRIM28	tripartite motif containing 28	Q13263	RBP	ENSG00000130726.11	TRIM28	protein_coding	17972.3	-0.572679	3.11e-09	-0.615076	1.71e-10	-0.55405	1.72e-08	0.0423967	0.761189
CPSF7	cleavage and polyadenylation specific factor 7	Q8N684	RBP	ENSG00000149532.15	CPSF7	protein_coding	2548.48	0.47838	3.22e-09	0.0847448	0.400012	0.114218	0.261099	0.393635	1.56e-06
MEX3A	mex-3 RNA binding family member A	A1L020	RBP	ENSG00000254726.2	MEX3A	protein_coding	6394.43	0.446634	3.28e-09	1.17486	2.34e-58	0.412094	8.29e-08	-0.728227	3.84e-23
DUSP9	dual specificity phosphatase 9	Q99956	RBP	ENSG00000130829.17	DUSP9	protein_coding	990.772	-2.09675	3.33e-09	-2.38868	1.03e-10	-1.18065	3.28e-05	0.291929	0.639551
RSL1D1	ribosomal L1 domain containing 1	O76021	RBP	ENSG00000171490.12	RSL1D1	protein_coding	5553.16	-0.618874	3.37e-09	-0.566584	7.12e-08	-0.568712	9.75e-08	-0.0522895	0.726264
GTPBP3	GTP binding protein 3 (mitochondrial)	Q969Y2	RBP	ENSG00000130299.16	GTPBP3	protein_coding	727.613	-0.52822	3.71e-09	-0.293443	0.00142192	-0.410549	6.02e-06	-0.234777	0.016744
MRPS18A	mitochondrial ribosomal protein S18A	Q9NVS2	RBP	ENSG00000096080.11	MRPS18A	protein_coding	934.119	-0.567413	3.86e-09	0.0846191	0.477528	-0.35316	0.000415804	-0.652032	9.51e-12
C1orf131	chromosome 1 open reading frame 131	Q8NDD1	RBP	ENSG00000143633.12	C1orf131	protein_coding	480.363	0.562347	4.17e-09	0.748122	7.23e-16	0.549066	9.23e-09	-0.185775	0.0652311
MRPL47	mitochondrial ribosomal protein L47	Q9HD33	RBP	ENSG00000136522.13	MRPL47	protein_coding	1284.75	-0.547105	4.23e-09	-0.210964	0.0362094	-0.503731	8.85e-08	-0.336141	0.000569025
TDRD3	tudor domain containing 3	Q9H7E2	RBP	ENSG00000083544.13	TDRD3	protein_coding	957.652	0.397767	4.54e-09	0.195202	0.00710909	0.376132	3.33e-08	0.202565	0.00428565
RPL18	ribosomal protein L18	Q07020	RBP	ENSG00000063177.12	RPL18	protein_coding	10265.9	-0.537345	4.62e-09	-0.0659219	0.58343	0.192549	0.0682859	-0.471423	3.83e-07
TRMT5	tRNA methyltransferase 5	Q32P41	RBP	ENSG00000126814.6	TRMT5	protein_coding	826.692	-0.588249	4.66e-09	-0.613603	8.03e-10	-0.271906	0.0122175	0.0253539	0.870186
QTRT2	queuine tRNA-ribosyltransferase accessory subunit 2	Q9H974	RBP	ENSG00000151576.10	QTRT2	protein_coding	1687.76	-0.775397	4.74e-09	-0.732898	3.27e-08	-0.54339	7.94e-05	-0.0424988	0.828232
UBE2D2	ubiquitin conjugating enzyme E2 D2	P62837	RBP	ENSG00000131508.15	UBE2D2	protein_coding	2890.12	-0.446531	5.31e-09	-0.0239185	0.828048	-0.283195	0.00041665	-0.422612	4.15e-08
PPIA	peptidylprolyl isomerase A	P62937	RBP	ENSG00000196262.13	PPIA	protein_coding	14913.8	-0.525049	5.58e-09	-0.466693	2.67e-07	-0.509899	2.57e-08	-0.0583563	0.634681
HADHB	hydroxyacyl-CoA dehydrogenase/3-ketoacyl-CoA thiolase/enoyl-CoA hydratase (trifunctional protein) beta subunit	P55084	RBP	ENSG00000138029.13	HADHB	protein_coding	906.908	0.631394	5.58e-09	0.685924	1.76e-10	0.112244	0.440607	-0.0545306	0.716464
KAT8	lysine acetyltransferase 8	Q9H7Z6	RBP	ENSG00000103510.19	KAT8	protein_coding	943.37	-0.419673	5.62e-09	-0.598176	4.83e-17	-0.189394	0.0144103	0.178503	0.028185
TMEM214	transmembrane protein 214	Q6NUQ4	RBP	ENSG00000119777.18	TMEM214	protein_coding	1472.21	0.527381	6.15e-09	0.0335152	0.798997	-0.212102	0.041233	0.493866	6.34e-08
DKC1	dyskerin pseudouridine synthase 1	O60832	RBP	ENSG00000130826.17	DKC1	protein_coding	2806.52	-0.60167	6.48e-09	-1.01722	1.98e-23	-0.735755	1.41e-12	0.415547	0.000119863
WDR5	WD repeat domain 5	P61964	RBP	ENSG00000196363.9	WDR5	protein_coding	2174.36	-0.542221	6.62e-09	-0.448216	2e-06	-0.206127	0.0515627	-0.0940047	0.428879
TBCA	tubulin folding cofactor A	O75347	RBP	ENSG00000171530.13	TBCA	protein_coding	2106.83	-0.443102	6.66e-09	0.190629	0.0188761	-0.637004	4.66e-17	-0.633731	3.35e-17
PTRHD1	peptidyl-tRNA hydrolase domain containing 1	Q6GMV3	RBP	ENSG00000184924.5	PTRHD1	protein_coding	436.113	-0.717072	6.79e-09	-0.494452	7.29e-05	-0.0379246	0.839973	-0.22262	0.122715
LRRFIP1	leucine rich repeat (in FLII) interacting protein 1	Q32MZ4	RBP	ENSG00000124831.18	LRRFIP1	protein_coding	2390.87	0.339816	6.8e-09	0.89653	1.41e-57	-0.947288	4.08e-57	-0.556715	3.81e-23
CNOT4	CCR4-NOT transcription complex subunit 4	O95628	RBP	ENSG00000080802.18	CNOT4	protein_coding	1037.93	0.564813	7.64e-09	0.18502	0.0954572	0.161444	0.174692	0.379794	0.00015501
CD2BP2	CD2 (cytoplasmic tail) binding protein 2	O95400	RBP	ENSG00000169217.8	CD2BP2	protein_coding	2651.08	-0.553503	7.86e-09	-0.349348	0.000406912	-0.0989428	0.434543	-0.204155	0.0572246
SUPV3L1	Suv3 like RNA helicase	Q8IYB8	RBP	ENSG00000156502.13	SUPV3L1	protein_coding	1167.79	-0.450695	7.89e-09	-0.668527	4.85e-18	-0.592498	2.23e-14	0.217832	0.011308
RPA1	replication protein A1	P27694	RBP	ENSG00000132383.11	RPA1	protein_coding	5527.62	-0.430707	8.01e-09	-0.504389	9.99e-12	0.114845	0.207403	0.073682	0.438489
NEMF	nuclear export mediator factor	O60524	RBP	ENSG00000165525.17	NEMF	protein_coding	2894.34	0.457748	8.49e-09	0.0561699	0.59304	0.0610759	0.587322	0.401578	5.82e-07
MSI1	musashi RNA binding protein 1	O43347	RBP	ENSG00000135097.6	MSI1	protein_coding	1028.71	-0.635544	8.59e-09	1.00336	2.18e-22	0.462943	2.51e-05	-1.63891	5.39e-55
EEF1A1P5	eukaryotic translation elongation factor 1 alpha 1 pseudogene 5	Q5VTE0	RBP	ENSG00000196205.8	EEF1A1P5	processed_pseudogene	552.997	-0.746782	8.89e-09	-0.630235	1.27e-06	-0.22531	0.135933	-0.116547	0.494108
POLR2K	polymerase (RNA) II subunit K	P53803	RBP	ENSG00000147669.10	POLR2K	protein_coding	802.561	-0.767687	9.58e-09	-0.390215	0.00532544	-0.373748	0.00979667	-0.377472	0.00890442
DALRD3	DALR anticodon binding domain containing 3	Q5D0E6	RBP	ENSG00000178149.16	DALRD3	protein_coding	684.654	-0.541696	1.05e-08	0.297007	0.00161851	0.0699055	0.583544	-0.838703	6.86e-20
LRRC59	leucine rich repeat containing 59	Q96AG4	RBP	ENSG00000108829.9	LRRC59	protein_coding	2933.74	0.49343	1.1e-08	0.289588	0.00132483	-0.284086	0.00232268	0.203842	0.0307727
SLC25A6	solute carrier family 25 member 6	P12236	RBP	ENSG00000169100.13	SLC25A6	protein_coding	11407	-0.529073	1.12e-08	-0.337838	0.000418071	-0.222164	0.0329424	-0.191234	0.0652673
MRPS25	mitochondrial ribosomal protein S25	P82663	RBP	ENSG00000131368.7	MRPS25	protein_coding	1336.13	-0.404197	1.15e-08	0.0865651	0.297502	-0.421987	2.52e-09	-0.490762	2.5e-12
TFB1M	transcription factor B1 mitochondrial	Q8WVM0	RBP	ENSG00000029639.10	TFB1M	protein_coding	494.811	-0.594332	1.23e-08	-0.195827	0.0838305	-0.261388	0.0193799	-0.398505	0.000253717
ZNF239	zinc finger protein 239	Q16600	RBP	ENSG00000196793.13	ZNF239	protein_coding	444.436	-0.783827	1.23e-08	-1.21097	1.06e-18	-0.953881	4.05e-12	0.427142	0.00496455
MRPS30	mitochondrial ribosomal protein S30	Q9NP92	RBP	ENSG00000112996.10	MRPS30	protein_coding	2255.73	-0.429128	1.27e-08	-0.62677	3.63e-17	-0.489374	9.53e-11	0.197642	0.0167581
MATR3	matrin 3	P43243	RBP	ENSG00000015479.18	MATR3	protein_coding	1199.09	0.574943	1.34e-08	0.208512	0.0650947	0.0621814	0.677028	0.366431	0.000461092
RPL11	ribosomal protein L11	P62913	RBP	ENSG00000142676.13	RPL11	protein_coding	12885.3	-0.524782	1.38e-08	-0.167912	0.108142	0.0552171	0.684508	-0.35687	0.000192613
SAMD14	sterile alpha motif domain containing 14	Q8IZD0	RBP	ENSG00000167100.14	SAMD14	protein_coding	288.78	-1.31094	1.52e-08	0.677825	0.00161896	2.44946	5.41e-36	-1.98876	4.98e-19
ERI2	ERI1 exoribonuclease family member 2	A8K979	RBP	ENSG00000196678.13	ERI2	protein_coding	660.505	0.46563	1.56e-08	0.253129	0.00370997	0.395983	2.18e-06	0.212501	0.0146147
MAP4	microtubule associated protein 4	P27816	RBP	ENSG00000047849.21	MAP4	protein_coding	6113.37	0.564145	1.66e-08	1.36593	3.59e-45	0.0183982	0.917346	-0.801783	3.08e-16
TNRC6B	trinucleotide repeat containing 6B	Q9UPQ9	RBP	ENSG00000100354.20	TNRC6B	protein_coding	8873.79	0.315354	1.71e-08	0.294339	1.58e-07	0.108851	0.0964121	0.0210148	0.795675
ZC3H12B	zinc finger CCCH-type containing 12B	Q5HYM0	RBP	ENSG00000102053.12	ZC3H12B	protein_coding	253.132	0.847777	1.77e-08	1.38773	3.45e-22	1.46992	8.5e-25	-0.539953	0.000140239
ERP29	endoplasmic reticulum protein 29	P30040	RBP	ENSG00000089248.6	ERP29	protein_coding	3750.67	-0.553219	1.78e-08	0.011477	0.951051	-0.297791	0.00494971	-0.564696	9.95e-09
APOB	apolipoprotein B	P04114	RBP	ENSG00000084674.14	APOB	protein_coding	1984.87	0.928323	1.79e-08	-1.80558	7.03e-22	-0.542145	0.0034591	2.73391	6.49e-51
SUPT4H1	SPT4 homolog, DSIF elongation factor subunit	P63272	RBP	ENSG00000213246.6	SUPT4H1	protein_coding	1434.08	-0.49226	1.81e-08	-0.200337	0.0335182	-0.162142	0.110136	-0.291924	0.00153725
PRR3	proline rich 3	P79522	RBP	ENSG00000204576.11	PRR3	protein_coding	479.538	0.840052	1.83e-08	0.2175	0.220904	0.420737	0.010425	0.622552	4.2e-05
TCF20	transcription factor 20 (AR1)	Q9UGU0	RBP	ENSG00000100207.18	TCF20	protein_coding	4813.54	-0.368789	1.97e-08	0.0328179	0.718431	-0.259525	0.000149408	-0.401607	9.28e-10
ENOX2	ecto-NOX disulfide-thiol exchanger 2	Q16206	RBP	ENSG00000165675.16	ENOX2	protein_coding	428.644	0.503288	2.02e-08	-0.447216	4.05e-06	0.208765	0.0398488	0.950505	1.8e-25
TARS2	threonyl-tRNA synthetase 2, mitochondrial (putative)	Q9BW92	RBP	ENSG00000143374.16	TARS2	protein_coding	1244.5	-0.430875	2.16e-08	0.299809	8.13e-05	-0.0639401	0.536746	-0.730684	1.16e-22
GSTP1	glutathione S-transferase pi 1	P09211	RBP	ENSG00000084207.16	GSTP1	protein_coding	10119	-0.447199	2.22e-08	0.300407	0.000250947	-0.199666	0.0249535	-0.747606	1.43e-21
[truncated: 1,455 more rows]
