# Supplementary material for: Definition of germ layer cell lineage alternative splicing programs reveals a critical role for Quaking in specifying cardiac cell fate
Source: Nucleic Acids Res. 2022 May 11;50(9):5313–34. doi: 10.1093/nar/gkac327 (PMC9122611; doi:10.1093/nar/gkac327)
Supplement: gkac327_Supplemental_Files [file gkac327_supplemental_files.zip › TableS2_LinSp-AS_VAST-tools_DIFFonly.xlsx]

## Sheet: VAST_relUD-CMrelDE_allOutput
gene	event	ECTvUD_E[dPsi]	ECTvUD_MV[dPsi]_at_0.95	CMrelDE_E[dPsi]	CMrelDE_MV[dPsi]_at_0.95	CMrelUD_E[dPsi]	CMrelUD_MV[dPsi]_at_0.95	DErelUD_E[dPsi]	DErelUD_MV[dPsi]_at_0.95
AAAS	HsaALTA0000008-1/2	0.025304	0	-0.010391	0	-0.004398	0	0.010599	0
AAAS	HsaALTA0000008-2/2	-0.022984	0	0.012456	0	0.005615	0	-0.008469	0
AADACL1	HsaALTA0000010-1/2	0.007926	0	0	0	0	0	0	0
AADACL1	HsaALTA0000010-2/2	-0.017767	0	0	0	0	0	0	0
AAK1	HsaALTA0000011-1/2	0	0	-0.154361	0	0	0	0	0
AAK1	HsaALTA0000011-2/2	0	0	0.136822	0	0	0	0	0
AAMP	HsaALTA0000012-1/2	-0.016698	0	-0.01527	0	-0.030551	0	-0.008258	0
AAMP	HsaALTA0000012-2/2	0.019804	0	0.017008	0	0.029144	0	0.014771	0
AAMP	HsaALTA0000013-1/2	0.000849	0	-0.001122	0	0.002366	0	0.002747	0
AAMP	HsaALTA0000013-2/2	-0.001129	0	-7.8e-05	0	-0.001819	0	-0.001872	0
AAMP	HsaALTA0000014-1/2	-0.000516	0	0.000549	0	-0.001528	0	-0.001851	0
AAMP	HsaALTA0000014-2/2	0.000368	0	-0.000874	0	0.001397	0	0.001472	0
AARS	HsaALTA0000015-1/2	-0.002199	0	0.005425	0	0.000469	0	-0.004089	0
AARS	HsaALTA0000015-2/2	0.002347	0	-0.005013	0	-0.000362	0	0.003591	0
AARS	HsaALTA0000016-1/2	0.002053	0	0.002458	0	0.003079	0	-1.1e-05	0
AARS	HsaALTA0000016-2/2	-0.001311	0	-0.002943	0	-0.002557	0	-5.3e-05	0
AARS	HsaALTA0000017-1/2	0.001645	0	0.002879	0	0.001783	0	-0.000565	0
AARS	HsaALTA0000017-2/2	-0.000795	0	-0.002509	0	-0.002241	0	0.000247	0
AARSD1	HsaALTA0000019-1/2	0.007561	0	0.03444	0	0.049299	0	0.015556	0
AARSD1	HsaALTA0000019-2/2	-0.005568	0	-0.031305	0	-0.04957	0	-0.0108	0
AASS	HsaALTA0000021-1/2	0.000246	0	-0.002554	0	0.004691	0	0.010136	0
AASS	HsaALTA0000021-2/2	-0.000272	0	0.004081	0	-0.005609	0	-0.007652	0
ABCB6	HsaALTA0000038-1/2	-0.019668	0	-0.025227	0	-0.013525	0	0.015478	0
ABCB6	HsaALTA0000038-2/2	0.011197	0	0.024676	0	0.015482	0	-0.010733	0
ABCB7	HsaALTA0000039-1/2	-0.007019	0	-0.257804	0	-0.071403	0	0.160591	0
ABCB7	HsaALTA0000039-2/2	0.008483	0	0.223731	0	0.065788	0	-0.162664	0
ABCC10	HsaALTA0000042-1/2	0	0	0.046694	0	0	0	0	0
ABCC10	HsaALTA0000042-2/2	0	0	-0.039627	0	0	0	0	0
ABCC5	HsaALTA0000049-1/2	0.004464	0	0.001075	0	-0.005189	0	-0.006619	0
ABCC5	HsaALTA0000049-2/2	-0.003981	0	0.002068	0	-0.00024	0	0.012366	0
ABCE1	HsaALTA0000053-1/2	0.022754	0	-0.042181	0	-0.000781	0	0.037709	0
ABCE1	HsaALTA0000053-2/2	-0.028432	0	0.032573	0	-0.002297	0	-0.037996	0
ABCF1	HsaALTA0000054-1/2	-0.084837	0	-0.040269	0	0.006146	0	0.030184	0
ABCF1	HsaALTA0000054-2/2	0.07861	0	0.038495	0	0.004903	0	-0.018456	0
ABCF1	HsaALTA0000055-1/2	0.000594	0	-0.004691	0	0.001178	0	0.00623	0
ABCF1	HsaALTA0000055-2/2	-0.000404	0	0.002587	0	-0.00213	0	-0.004257	0
ABCF2	HsaALTA0000056-1/2	0.000523	0	0.003382	0	0.003779	0	0.003739	0
ABCF2	HsaALTA0000056-2/2	-0.000365	0	-0.001744	0	-0.002983	0	-0.002057	0
ABCF3	HsaALTA0000057-1/2	-0.00877	0	0.028034	0	-0.009537	0	-0.03039	0
ABCF3	HsaALTA0000057-2/2	0.002628	0	-0.017461	0	0.016443	0	0.030348	0
ABCF3	HsaALTA0000058-1/2	-0.000623	0	0.002768	0	0.004897	0	-0.001422	0
ABCF3	HsaALTA0000058-2/2	0.003219	0	-0.003691	0	-0.005842	0	-0.002673	0
ABHD11	HsaALTA0000063-1/2	-0.039264	0	0.025818	0	-0.017465	0	-0.036916	0
ABHD11	HsaALTA0000063-2/2	0.054006	0	-0.028437	0	0.013579	0	0.037197	0
ABHD11	HsaALTA0000064-3/3	-0.006759	0	0.041376	0	0.088517	0	0.042373	0
ABHD11	HsaALTA0000065-1/2	-0.042169	0	0	0	0	0	-0.031824	0
ABHD11	HsaALTA0000065-2/2	0.033766	0	0	0	0	0	0.024148	0
ABHD11	HsaALTA0000066-1/2	-0.011476	0	0.018635	0	0.009888	0	-0.000949	0
ABHD11	HsaALTA0000066-2/2	0.012897	0	-0.023366	0	-0.030308	0	0.007707	0
ABHD14B	HsaALTA0000068-1/2	0	0	0	0	0	0	-0.001547	0
ABHD14B	HsaALTA0000068-2/2	0	0	0	0	0	0	0.026318	0
ABHD5	HsaALTA0000069-1/2	0.009208	0	0.000606	0	0.054982	0	0.037851	0
ABHD5	HsaALTA0000069-2/2	-0.008131	0	-0.005158	0	-0.048568	0	-0.033599	0
ABI1	HsaALTA0000070-1/2	-0.017053	0	0.043484	0	0.045361	0	0.007402	0
ABI1	HsaALTA0000070-2/2	0.017524	0	-0.05413	0	-0.047142	0	-0.000337	0
ABI2	HsaALTA0000071-1/3	-0.005898	0	0.000207	0	0.001105	0	-0.003188	0
ABI2	HsaALTA0000071-2/3	0.019583	0	-0.015445	0	0.032384	0	0.040879	0
ABI2	HsaALTA0000071-3/3	-0.019517	0	0.013001	0	-0.030427	0	-0.042704	0
ABLIM1	HsaALTA0000074-1/2	0.086754	0	-0.19805	0.01	-0.132199	0	0.084897	0
ABLIM1	HsaALTA0000074-2/2	-0.081987	0	0.196582	0.03	0.131032	0	-0.069542	0
ABR	HsaALTA0000077-1/2	-0.019046	0	0.022481	0	0.000406	0	-0.028867	0
ABR	HsaALTA0000077-2/2	0.029004	0	-0.024457	0	0.004825	0	0.025573	0
ABR	HsaALTA0000078-1/2	-0.003732	0	0.012006	0	0.005737	0	-0.003913	0
ABR	HsaALTA0000078-2/2	0.004997	0	-0.016245	0	-0.009116	0	0.006385	0
AC004410.1	HsaALTA0000082-1/2	0.009148	0	-0.000845	0	0.009112	0	0.009288	0
AC004410.1	HsaALTA0000082-2/2	-0.005351	0	0.00546	0	-0.009289	0	-0.020588	0
AC004410.1	HsaALTA0000083-1/2	0.059994	0	0.002885	0	-0.027763	0	-0.002657	0
AC004410.1	HsaALTA0000083-2/2	-0.049043	0	0.00103	0	0.026115	0	0.014396	0
AC008074.1	HsaALTA0000088-1/2	0.008861	0	-0.021345	0	-0.028601	0	-0.014	0
AC008074.1	HsaALTA0000088-2/2	-0.004706	0	0.012796	0	0.029862	0	0.009901	0
AC010619.1	HsaALTA0000092-1/3	0.003326	0	0.001027	0	0.013135	0	0.01143	0
AC010619.1	HsaALTA0000092-2/3	0.003916	0	0.002658	0	0.012676	0	0.013164	0
AC010619.1	HsaALTA0000092-3/3	-0.004134	0	-0.000536	0	-0.013248	0	-0.011196	0
AC011498.2	HsaALTA0000094-1/2	-0.035405	0	-0.050969	0	-0.043256	0	-0.000341	0
AC011498.2	HsaALTA0000094-2/2	0.039079	0	0.054179	0	0.053518	0	0.000532	0
AC013461.1	HsaALTA0000095-1/2	0	0	-0.017304	0	0	0	0	0
AC013461.1	HsaALTA0000095-2/2	0	0	0.013738	0	0	0	0	0
AC022415.4	HsaALTA0000097-1/2	0.093169	0	-0.045829	0	0.045726	0	0.10886	0
AC022415.4	HsaALTA0000097-2/2	-0.095095	0	0.042937	0	-0.056915	0	-0.099899	0
AC068587.1	HsaALTA0000102-1/3	0.046842	0	0.041458	0	0.030066	0	-0.018559	0
AC068587.1	HsaALTA0000102-2/3	0.038119	0	0.027563	0	-0.006639	0	-0.016438	0
AC068587.1	HsaALTA0000102-3/3	-0.078891	0	-0.058072	0	-0.040411	0	0.024017	0
AC069287.3	HsaALTA0000103-1/2	-0.232298	0	-0.324246	0.05	-0.31415	0	0.0009	0
AC069287.3	HsaALTA0000103-2/2	0.225847	0	0.340939	0.09	0.310317	0.01	-0.003751	0
AC091196.1	HsaALTA0000108-1/2	0.001946	0	0.060953	0	-0.030222	0	-0.097605	0
AC091196.1	HsaALTA0000108-2/2	0.01855	0	-0.066288	0	0.033449	0	0.099962	0
AC091565.3	HsaALTA0000109-1/2	0.009172	0	0.008912	0	0.00315	0	-0.008453	0
AC091565.3	HsaALTA0000109-2/2	-0.007566	0	-0.018678	0	-0.006898	0	0.003792	0
AC099759.1	HsaALTA0000112-1/2	0	0	0	0	0	0	-0.128145	0
AC099759.1	HsaALTA0000112-2/2	0	0	0	0	0	0	0.129957	0
AC100778.1	HsaALTA0000114-1/2	-0.143181	0	0.180556	0	-0.036965	0	-0.202392	0
AC100778.1	HsaALTA0000114-2/2	0.128413	0	-0.174785	0	0.044783	0	0.203851	0
AC100778.1	HsaALTA0000115-1/2	-0.082581	0	0	0	0	0	0	0
AC100778.1	HsaALTA0000115-2/2	0.075987	0	0	0	0	0	0	0
AC100786.1	HsaALTA0000116-1/2	-0.000222	0	0.000626	0	0.000469	0	-0.00019	0
AC100786.1	HsaALTA0000116-2/2	0.000241	0	-0.000604	0	-0.000562	0	0.000113	0
AC137834.1	HsaALTA0000124-1/2	-0.007221	0	-0.001356	0	-0.006482	0	-0.011816	0
AC137834.1	HsaALTA0000124-2/2	-0.004122	0	0.002231	0	0.011363	0	0.011086	0
AC137834.1	HsaALTA0000125-1/2	-0.037679	0	0.007627	0	0.055812	0	0.038971	0
AC137834.1	HsaALTA0000125-2/2	0.025128	0	-0.011825	0	-0.042875	0	-0.042958	0
AC137834.1	HsaALTA0000126-1/3	0.005463	0	0.005641	0	-0.005907	0	-0.005124	0
AC137834.1	HsaALTA0000126-2/3	0.003201	0	-0.001931	0	-0.003759	0	-0.001125	0
AC137834.1	HsaALTA0000126-3/3	-0.002804	0	0.000526	0	0.003731	0	0.001474	0
AC137834.1	HsaALTA0000127-1/2	-0.003089	0	0.003373	0	-0.010419	0	-0.014881	0
AC137834.1	HsaALTA0000127-2/2	0.00625	0	-0.003279	0	0.006542	0	0.01412	0
AC137834.1	HsaALTA0000128-1/3	-0.001934	0	0.001411	0	-0.008563	0	-0.010614	0
AC137834.1	HsaALTA0000128-2/3	-0.006518	0	0.030536	0	0.013125	0	-0.021446	0
AC137834.1	HsaALTA0000128-3/3	0.009468	0	-0.029775	0	-0.008945	0	0.013006	0
AC137834.1	HsaALTA0000129-1/2	0.005053	0	0.001058	0	-0.005537	0	-0.007067	0
AC137834.1	HsaALTA0000129-2/2	-0.003444	0	-0.001372	0	0.005407	0	0.005414	0
AC137834.1	HsaALTA0000130-1/2	0.002317	0	0.003132	0	-0.018742	0	-0.02412	0
AC137834.1	HsaALTA0000130-2/2	-0.003118	0	-0.007537	0	0.012373	0	0.020451	0
ACAA1	HsaALTA0000132-1/2	0.002137	0	-0.000501	0	0.005913	0	0.003658	0
ACAA1	HsaALTA0000132-2/2	0.000857	0	-0.001579	0	-0.005194	0	-0.003889	0
ACAA1	HsaALTA0000133-1/2	-0.009011	0	-0.004021	0	0.006658	0	0.005513	0
ACAA1	HsaALTA0000133-2/2	0.006372	0	0.004021	0	-0.006244	0	-0.010295	0
ACAD11	HsaALTA0000136-1/2	0.009311	0	0	0	0	0	-0.15212	0
ACAD11	HsaALTA0000136-2/2	-0.020236	0	0	0	0	0	0.151841	0
ACAD9	HsaALTA0000137-1/3	0.000159	0	0.015956	0	0.01283	0	-0.001779	0
ACAD9	HsaALTA0000137-2/3	-5.6e-05	0	-0.015306	0	0.004501	0	0.017026	0
ACAD9	HsaALTA0000137-3/3	-0.010205	0	-0.013582	0	-0.01802	0	-0.011174	0
ACADM	HsaALTA0000138-1/2	0.005123	0	-0.030367	0	-0.017096	0	0.010439	0
ACADM	HsaALTA0000138-2/2	-0.007387	0	0.029142	0	0.019755	0	-0.008	0
ACADM	HsaALTA0000139-1/2	0.00062	0	-0.004232	0	-0.002492	0	-5.1e-05	0
ACADM	HsaALTA0000139-2/2	-0.001423	0	0.004234	0	0.004273	0	0.000244	0
ACADVL	HsaALTA0000140-1/3	-0.007329	0	-0.002389	0	-0.001934	0	-0.004023	0
ACADVL	HsaALTA0000140-2/3	-0.025666	0	-0.007003	0	-0.02078	0	-0.005903	0
ACADVL	HsaALTA0000140-3/3	0.022175	0	0.016293	0	0.014035	0	0.009105	0
ACADVL	HsaALTA0000141-1/3	-0.005605	0	0.001482	0	-0.001119	0	-0.003585	0
ACADVL	HsaALTA0000141-2/3	-0.006424	0	0.004977	0	-5e-06	0	-0.005719	0
ACADVL	HsaALTA0000141-3/3	0.005156	0	-0.003783	0	0.001558	0	0.003352	0
ACADVL	HsaALTA0000142-1/2	-0.019037	0	-0.051231	0	-0.041529	0	0.010523	0
ACADVL	HsaALTA0000142-2/2	0.021727	0	0.049555	0	0.040288	0	-0.011007	0
ACADVL	HsaALTA0000143-1/2	-0.001712	0	-0.002391	0	-0.002032	0	0.001022	0
ACADVL	HsaALTA0000143-2/2	0.00225	0	0.004621	0	0.000297	0	-0.002817	0
ACAP2	HsaALTA0000144-1/2	-0.0037	0	0.00336	0	0.010935	0	-4.1e-05	0
ACAP2	HsaALTA0000144-2/2	0.002026	0	-0.00694	0	-0.012628	0	-0.004323	0
ACAP3	HsaALTA0000146-1/2	-0.015845	0	-0.039705	0	-0.028094	0	0.002293	0
ACAP3	HsaALTA0000146-2/2	0.01351	0	0.038788	0	0.028621	0	-0.014563	0
ACAP3	HsaALTA0000147-1/3	-0.009569	0	-0.014433	0	-0.035973	0	-0.021002	0
ACAP3	HsaALTA0000147-2/3	0.008165	0	-0.003145	0	-0.023173	0	-0.023959	0
ACAP3	HsaALTA0000147-3/3	0.004091	0	0.022604	0	0.046092	0	0.019384	0
ACBD4	HsaALTA0000148-1/2	-0.003796	0	0	0	0	0	0	0
ACBD4	HsaALTA0000148-2/2	0.014204	0	0	0	0	0	0	0
ACBD4	HsaALTA0000150-1/2	0	0	0	0	0	0	0.028268	0
ACBD4	HsaALTA0000150-2/2	0	0	0	0	0	0	-0.013427	0
ACBD5	HsaALTA0000151-1/2	0.080059	0	0	0	0	0	0.002602	0
ACBD5	HsaALTA0000151-2/2	-0.091586	0	0	0	0	0	0.001872	0
ACD	HsaALTA0000154-1/2	-0.00171	0	0.018573	0	0.037708	0	0.019459	0
ACD	HsaALTA0000154-2/2	0.002194	0	-0.018735	0	-0.042256	0	-0.022905	0
ACD	HsaALTA0000155-1/2	0.007655	0	0.005922	0	0.011369	0	0.001275	0
ACD	HsaALTA0000155-2/2	-0.007292	0	-0.008948	0	-0.013017	0	-0.004043	0
ACIN1	HsaALTA0000159-1/2	0.020605	0	0.000498	0	0.008113	0	0.014426	0
ACIN1	HsaALTA0000159-2/2	-0.027027	0	0.009405	0	-0.006784	0	-0.01478	0
ACIN1	HsaALTA0000160-1/2	-0.002497	0	-0.05226	0	-0.055581	0	0.001234	0
ACIN1	HsaALTA0000160-2/2	0.010403	0	0.053287	0	0.049347	0	-0.004086	0
ACO2	HsaALTA0000161-1/2	0	0	-0.020138	0	0	0	0	0
ACO2	HsaALTA0000161-2/2	0	0	0.029116	0	0	0	0	0
ACOT9	HsaALTA0000163-1/2	-0.002325	0	-0.009565	0	-0.009827	0	0.002704	0
ACOT9	HsaALTA0000163-2/2	0.002241	0	0.010192	0	0.010304	0	-0.000441	0
ACOT9	HsaALTA0000164-1/2	0.001821	0	0.002156	0	0.003915	0	0.0001	0
ACOT9	HsaALTA0000164-2/2	-0.002629	0	-0.005308	0	-0.00629	0	-0.000119	0
ACSL3	HsaALTA0000172-1/2	-0.000786	0	0.00573	0	0.001624	0	-0.00287	0
ACSL3	HsaALTA0000172-2/2	0.001536	0	-0.004746	0	-0.001064	0	0.004091	0
ACSL4	HsaALTA0000173-1/4	-0.036809	0	0.077361	0	0.055573	0	-0.020564	0
ACSL4	HsaALTA0000173-2/4	0.113999	0	0.025035	0	0.003567	0	-0.025259	0
ACSL4	HsaALTA0000173-3/4	-0.004031	0	-0.009903	0	0.032204	0	0.043415	0
ACSL4	HsaALTA0000173-4/4	-0.047061	0	-0.082077	0	-0.09069	0	-0.002409	0
ACTB	HsaALTA0000179-1/2	-0.00013	0	0.000272	0	-0.00022	0	-0.000593	0
ACTB	HsaALTA0000179-2/2	9.7e-05	0	-0.000239	0	0.000237	0	0.000617	0
ACTG1	HsaALTA0000180-1/3	-0.000642	0	0.001715	0	-0.000679	0	-0.002265	0
ACTG1	HsaALTA0000180-2/3	-0.001174	0	0.001594	0	-0.000798	0	-0.002021	0
ACTG1	HsaALTA0000180-3/3	0.001391	0	-0.001654	0	0.000318	0	0.00261	0
ACTL6A	HsaALTA0000181-1/2	0.000734	0	-0.007325	0	0.002063	0	0.012086	0
ACTL6A	HsaALTA0000181-2/2	-0.000968	0	0.007509	0	-0.002156	0	-0.010189	0
ACTN1	HsaALTA0000183-1/2	-0.000412	0	-0.000442	0	-0.000825	0	-0.000899	0
ACTN1	HsaALTA0000183-2/2	0.000411	0	3.9e-05	0	0.000787	0	0.000703	0
ACTN1	HsaALTA0000184-1/2	0.006506	0	-0.00152	0	-0.001852	0	-0.003205	0
ACTN1	HsaALTA0000184-2/2	-0.008654	0	0.000369	0	0.003939	0	0.003451	0
ACTN1	HsaALTA0000185-1/2	0.000371	0	0.00075	0	0.004131	0	0.00058	0
ACTN1	HsaALTA0000185-2/2	-0.000773	0	-0.000528	0	-0.003474	0	-0.000966	0
ACTN4	HsaALTA0000186-1/2	0.00011	0	-0.002531	0	-0.00129	0	0.000257	0
ACTN4	HsaALTA0000186-2/2	0.000407	0	0.00127	0	0.001309	0	-0.001062	0
ACTN4	HsaALTA0000187-1/2	-0.001098	0	-0.002365	0	-0.00259	0	-0.000491	0
ACTN4	HsaALTA0000187-2/2	0.000379	0	0.001662	0	0.002014	0	0.001204	0
ACTN4	HsaALTA0000188-1/2	0.000223	0	-0.00158	0	-0.002408	0	-0.001244	0
ACTN4	HsaALTA0000188-2/2	0.001201	0	0.001395	0	0.002284	0	0.000947	0
ACTR1A	HsaALTA0000189-1/2	-0.000639	0	0.00012	0	8.8e-05	0	0.000147	0
ACTR1A	HsaALTA0000189-2/2	0.000874	0	0.000613	0	0.000172	0	-0.000787	0
ACTR1B	HsaALTA0000190-1/2	-0.003744	0	0.005004	0	-0.000383	0	-0.00062	0
ACTR1B	HsaALTA0000190-2/2	0.002153	0	-0.0009	0	-0.001198	0	0.002203	0
ACTR8	HsaALTA0000192-1/2	-0.015705	0	-0.017276	0	-0.017343	0	-0.000598	0
ACTR8	HsaALTA0000192-2/2	0.020465	0	0.013224	0	0.016767	0	0.002738	0
ACTR8	HsaALTA0000193-1/2	-0.006448	0	-0.040563	0	-0.003613	0	0.031464	0
ACTR8	HsaALTA0000193-2/2	0.005485	0	0.047408	0	0.013927	0	-0.032458	0
ACVR2A	HsaALTA0000194-1/2	0.000338	0	0.01689	0	-0.000135	0	-0.019349	0
ACVR2A	HsaALTA0000194-2/2	-0.006967	0	-0.021704	0	0.000535	0	0.022045	0
ADAM10	HsaALTA0000198-1/2	0.001499	0	-0.001644	0	0.000143	0	0.000426	0
ADAM10	HsaALTA0000198-2/2	-0.001248	0	0.00174	0	0.000572	0	-0.000958	0
ADAM10	HsaALTA0000199-1/2	0.000428	0	0.00971	0	0.008723	0	-0.002335	0
ADAM10	HsaALTA0000199-2/2	-0.000544	0	-0.011064	0	-0.01121	0	-0.000568	0
ADAM15	HsaALTA0000202-1/2	0.034106	0	0.088446	0	-0.008763	0	-0.087737	0
ADAM15	HsaALTA0000202-2/2	-0.029573	0	-0.078039	0	0.013553	0	0.069122	0
ADAM15	HsaALTA0000203-1/2	-0.003188	0	-0.007124	0	0.00175	0	0.008713	0
ADAM15	HsaALTA0000203-2/2	-0.002245	0	0.009425	0	-0.003563	0	-0.011402	0
ADAM15	HsaALTA0000205-1/3	0.020033	0	0.025772	0	0.019377	0	-0.001877	0
ADAM15	HsaALTA0000205-2/3	-0.02398	0	-0.020321	0	-0.021872	0	0.000299	0
ADAM15	HsaALTA0000205-3/3	-0.003026	0	-0.010187	0	-0.002407	0	0.011811	0
ADAM15	HsaALTA0000206-1/2	-0.002263	0	-0.022347	0	-0.004892	0	0.016305	0
ADAM15	HsaALTA0000206-2/2	0.002661	0	0.019789	0	-0.000895	0	-0.015959	0
ADAM17	HsaALTA0000207-1/5	-0.00777	0	0.006622	0	-0.014103	0	-0.022802	0
ADAM17	HsaALTA0000207-2/5	-0.005336	0	0.033882	0	0.01632	0	-0.010555	0
ADAM17	HsaALTA0000207-3/5	-0.036353	0	-0.001968	0	-0.032845	0	-0.035361	0
ADAM17	HsaALTA0000207-4/5	-0.001265	0	0.003516	0	-0.002549	0	-0.008465	0
ADAM17	HsaALTA0000207-5/5	0.035469	0	-0.037992	0	0.029631	0	0.064228	0
ADAM9	HsaALTA0000213-1/2	-0.011893	0	-0.005206	0	-0.013467	0	-0.012876	0
ADAM9	HsaALTA0000213-2/2	0.016062	0	0.000784	0	0.014465	0	0.008039	0
ADAM9	HsaALTA0000214-1/2	0.001559	0	-0.006553	0	-0.008865	0	-0.002921	0
ADAM9	HsaALTA0000214-2/2	0.002438	0	0.005541	0	0.007267	0	-0.00034	0
ADAM9	HsaALTA0000216-1/4	-0.007876	0	-0.001801	0	-0.008064	0	-0.008251	0
ADAM9	HsaALTA0000216-2/4	-0.004116	0	-0.016706	0	-0.00832	0	0.008601	0
ADAM9	HsaALTA0000216-3/4	-0.009659	0	-0.016024	0	-0.00621	0	0.006526	0
ADAM9	HsaALTA0000216-4/4	0.007232	0	0.029123	0	0.00902	0	-0.021386	0
ADAMTS10	HsaALTA0000219-1/2	0	0	0	0	-0.14123	0	0	0
ADAMTS10	HsaALTA0000219-2/2	0	0	0	0	0.134885	0	0	0
ADAMTS7	HsaALTA0000225-1/2	0.021526	0	0	0	0.006605	0	0	0
ADAMTS7	HsaALTA0000225-2/2	-0.022423	0	0	0	-0.01501	0	0	0
ADAMTS7	HsaALTA0000226-1/2	-0.060286	0	0.083809	0	0.045843	0	-0.040108	0
ADAMTS7	HsaALTA0000226-2/2	0.053457	0	-0.087666	0	-0.033804	0	0.016357	0
ADAR	HsaALTA0000231-1/2	0.002785	0	-0.001733	0	0.005587	0	0.006367	0
ADAR	HsaALTA0000231-2/2	-0.002922	0	0.004751	0	-0.005042	0	-0.007474	0
ADCY2	HsaALTA0000237-1/2	0	0	0	0	0	0	0.039536	0
ADCY2	HsaALTA0000237-2/2	0	0	0	0	0	0	-0.017169	0
ADCY3	HsaALTA0000238-1/2	0.028812	0	-0.030174	0	-0.049322	0	-0.005946	0
ADCY3	HsaALTA0000238-2/2	-0.011986	0	0.036709	0	0.051749	0	0.009468	0
ADCY3	HsaALTA0000239-1/2	0.065809	0	-0.047658	0	0.034329	0	0.069482	0
ADCY3	HsaALTA0000239-2/2	-0.067432	0	0.038092	0	-0.030531	0	-0.07222	0
ADCY3	HsaALTA0000240-1/2	0.019194	0	-0.033068	0	-0.000954	0	0.031333	0
ADCY3	HsaALTA0000240-2/2	-0.013738	0	0.035892	0	-0.002956	0	-0.028748	0
ADCY6	HsaALTA0000241-1/2	-0.037899	0	0.010593	0	-0.015736	0	-0.02501	0
ADCY6	HsaALTA0000241-2/2	0.033139	0	-0.011779	0	0.007787	0	0.035625	0
ADD1	HsaALTA0000242-1/2	-0.00534	0	-0.028186	0	-0.027798	0	0.009716	0
ADD1	HsaALTA0000242-2/2	0.002125	0	0.028572	0	0.020034	0	-0.004871	0
ADD2	HsaALTA0000243-1/2	0.003067	0	0.019736	0	0.030485	0	0.012508	0
ADD2	HsaALTA0000243-2/2	-0.003029	0	-0.019949	0	-0.033147	0	-0.011439	0
ADD2	HsaALTA0000244-1/2	-0.001144	0	0.015519	0	0.023949	0	0.00522	0
ADD2	HsaALTA0000244-2/2	0.00052	0	-0.015256	0	-0.023889	0	-0.004344	0
ADIPOR1	HsaALTA0000248-1/2	0.016699	0	0.001063	0	8e-05	0	-0.002213	0
ADIPOR1	HsaALTA0000248-2/2	-0.010059	0	-0.002329	0	0.000479	0	0.00227	0
ADNP2	HsaALTA0000249-1/2	0.00595	0	0.006026	0	0.005475	0	0.004984	0
ADNP2	HsaALTA0000249-2/2	-0.007444	0	-0.005339	0	-0.008347	0	-0.004695	0
ADPGK	HsaALTA0000252-1/2	0.045531	0	-0.042634	0	-0.033208	0	0.023606	0
ADPGK	HsaALTA0000252-2/2	-0.046535	0	0.050582	0	0.023462	0	-0.029278	0
ADRBK1	HsaALTA0000254-1/2	0.004254	0	0.004715	0	0.006708	0	0.004353	0
ADRBK1	HsaALTA0000254-2/2	-0.004806	0	-0.004148	0	-0.004919	0	-0.002333	0
ADRBK1	HsaALTA0000255-1/2	-0.002781	0	-0.010657	0	-0.010328	0	0.003579	0
ADRBK1	HsaALTA0000255-2/2	0.0064	0	0.013737	0	0.009431	0	-0.001281	0
ADRBK1	HsaALTA0000256-1/2	-0.0233	0	0.019263	0	-0.022313	0	-0.03947	0
ADRBK1	HsaALTA0000256-2/2	0.021346	0	-0.017476	0	0.022426	0	0.041422	0
ADRM1	HsaALTA0000258-1/2	-0.008314	0	0.009111	0	-0.001834	0	-0.010532	0
ADRM1	HsaALTA0000258-2/2	0.007123	0	-0.009547	0	0.002052	0	0.010375	0
AEBP1	HsaALTA0000259-1/2	0	0	-0.03525	0	-0.030768	0	0.011108	0
AEBP1	HsaALTA0000259-2/2	0	0	0.032086	0	0.032088	0	0.000218	0
AEBP1	HsaALTA0000260-1/3	0.000377	0	0.023929	0	0.029744	0	0.008229	0
AEBP1	HsaALTA0000260-2/3	-0.005497	0	-0.000909	0	-0.030394	0	-0.030789	0
AEBP1	HsaALTA0000260-3/3	-0.000392	0	-0.025804	0	-0.031512	0	-0.009389	0
AEBP1	HsaALTA0000261-1/2	0	0	-0.009637	0	0	0	0	0
AEBP1	HsaALTA0000261-2/2	0	0	0.010277	0	0	0	0	0
AES	HsaALTA0000263-1/2	0.001428	0	0.003284	0	0.00157	0	-0.001493	0
AES	HsaALTA0000263-2/2	-0.001323	0	-0.002838	0	-0.002065	0	0.001386	0
AFF1	HsaALTA0000266-1/2	-0.023552	0	0.046654	0	0.032916	0	-0.027092	0
AFF1	HsaALTA0000266-2/2	0.025337	0	-0.060332	0	-0.037504	0	0.011421	0
AFF1	HsaALTA0000267-1/2	-0.15096	0	0.101605	0	-0.031923	0	-0.107194	0
AFF1	HsaALTA0000267-2/2	0.155017	0	-0.098206	0	0.024011	0	0.121758	0
AFTPH	HsaALTA0000272-1/2	-0.070212	0	-0.18731	0	-0.321649	0.03	-0.12909	0
AFTPH	HsaALTA0000272-2/2	0.080657	0	0.195948	0	0.307791	0.02	0.104684	0
AGAP3	HsaALTA0000274-1/2	-0.005521	0	0.011063	0	-0.013783	0	-0.020446	0
AGAP3	HsaALTA0000274-2/2	0.003388	0	-0.010699	0	0.012191	0	0.022066	0
AGFG1	HsaALTA0000279-1/2	0.002684	0	0.012002	0	0.01196	0	-0.001657	0
AGFG1	HsaALTA0000279-2/2	-0.003058	0	-0.012162	0	-0.009421	0	0.002479	0
AGFG1	HsaALTA0000280-1/2	-0.003993	0	-0.024737	0	-0.026816	0	-0.002998	0
AGFG1	HsaALTA0000280-2/2	0.004067	0	0.026616	0	0.032963	0	-0.002638	0
AGK	HsaALTA0000281-1/2	0.00034	0	-0.010569	0	0.015055	0	0.010394	0
AGK	HsaALTA0000281-2/2	0.006428	0	0.004436	0	-0.014569	0	-0.010153	0
AGL	HsaALTA0000282-1/2	0.001837	0	0.016982	0	-0.0037	0	-0.021104	0
AGL	HsaALTA0000282-2/2	-0.00798	0	-0.015518	0	0.000728	0	0.02114	0
AGPAT1	HsaALTA0000283-1/2	-0.000974	0	0.00138	0	0.001656	0	-0.001217	0
AGPAT1	HsaALTA0000283-2/2	0.000834	0	-0.002081	0	-0.002061	0	0.001704	0
AGPAT2	HsaALTA0000284-1/2	-0.036211	0	-0.027204	0	-0.01432	0	0.005129	0
AGPAT2	HsaALTA0000284-2/2	0.04452	0	0.031947	0	0.01888	0	-0.004833	0
AGPAT3	HsaALTA0000286-1/2	0	0	-0.03812	0	0	0	0	0
AGPAT3	HsaALTA0000286-2/2	0	0	0.039495	0	0	0	0	0
AGPAT4	HsaALTA0000287-1/2	-0.041876	0	-0.051202	0	-0.038602	0	0.017302	0
AGPAT4	HsaALTA0000287-2/2	0.038524	0	0.044492	0	0.038262	0	-0.015976	0
AGPAT6	HsaALTA0000288-1/2	-0.002102	0	0.00596	0	0.004474	0	-0.003945	0
AGPAT6	HsaALTA0000288-2/2	0.004961	0	-0.006462	0	-0.000603	0	0.002922	0
AGPAT6	HsaALTA0000289-1/2	0.003189	0	-0.003876	0	0.00039	0	0.006396	0
AGPAT6	HsaALTA0000289-2/2	-0.002493	0	0.002452	0	-0.000619	0	-0.004724	0
AGPS	HsaALTA0000290-1/2	0.002205	0	0.003858	0	-0.000694	0	-0.003845	0
AGPS	HsaALTA0000290-2/2	-0.002508	0	-0.004005	0	-0.00033	0	0.002067	0
AGRN	HsaALTA0000291-1/2	-0.019452	0	0.026812	0	0.001607	0	-0.022589	0
AGRN	HsaALTA0000291-2/2	0.023722	0	-0.02957	0	-0.004212	0	0.026941	0
AHCY	HsaALTA0000296-1/2	0.001493	0	-0.000441	0	0.00382	0	0.003511	0
AHCY	HsaALTA0000296-2/2	-0.000901	0	-0.001105	0	-0.003146	0	-0.003816	0
AHCY	HsaALTA0000297-1/2	0.005337	0	-1e-05	0	0.003783	0	0.005313	0
AHCY	HsaALTA0000297-2/2	-0.004795	0	5.9e-05	0	-0.004141	0	-0.005335	0
AHCY	HsaALTA0000298-1/2	0.000463	0	0.000294	0	0.002687	0	0.002324	0
AHCY	HsaALTA0000298-2/2	8.7e-05	0	-0.00037	0	-0.002238	0	-0.00297	0
AHCYL1	HsaALTA0000299-1/2	-0.001788	0	-0.003973	0	-0.00193	0	0.000295	0
AHCYL1	HsaALTA0000299-2/2	0.001143	0	0.004896	0	0.003805	0	-0.000445	0
AHCYL1	HsaALTA0000300-1/2	-0.011113	0	0.009743	0	0.009856	0	0.001294	0
AHCYL1	HsaALTA0000300-2/2	0.011575	0	-0.007752	0	-0.013035	0	-0.002176	0
AHCYL2	HsaALTA0000301-1/2	-0.074466	0	-0.009918	0	-0.039008	0	-0.061077	0
AHCYL2	HsaALTA0000301-2/2	0.0572	0	0.007757	0	0.052835	0	0.050256	0
AHDC1	HsaALTA0000302-1/3	0	0	0.039942	0	0	0	0	0
AHDC1	HsaALTA0000302-2/3	0	0	0.038062	0	0	0	0	0
AHDC1	HsaALTA0000302-3/3	0	0	-0.082547	0	0	0	0	0
AHI1	HsaALTA0000303-1/2	-0.003066	0	0.008255	0	0.011576	0	-0.007761	0
AHI1	HsaALTA0000303-2/2	0.001758	0	0.016313	0	-0.005126	0	-0.000288	0
AHSA2	HsaALTA0000306-1/2	-0.005431	0	0.009665	0	-0.009301	0	-0.014262	0
AHSA2	HsaALTA0000306-2/2	0.005217	0	-0.008298	0	0.008467	0	0.014831	0
AHSA2	HsaALTA0000307-1/2	0.009221	0	0.000936	0	0.00595	0	-0.002199	0
AHSA2	HsaALTA0000307-2/2	-0.008541	0	-0.003628	0	0.005799	0	0.005087	0
AIF1L	HsaALTA0000310-1/2	0.005286	0	0.031083	0	0.017924	0	-0.017535	0
AIF1L	HsaALTA0000310-2/2	-0.003371	0	-0.034684	0	-0.021047	0	0.01448	0
AIP	HsaALTA0000314-1/2	-0.001945	0	-0.002863	0	-0.001134	0	-0.001503	0
AIP	HsaALTA0000314-2/2	0.005093	0	0.003609	0	0.000869	0	-0.002066	0
AK1	HsaALTA0000315-1/2	0.002677	0	-0.017449	0	0.008287	0	0.013719	0
AK1	HsaALTA0000315-2/2	0.001427	0	-0.000994	0	-0.012043	0	-0.013558	0
AKAP1	HsaALTA0000319-1/2	0.013672	0	-0.000574	0	0.045718	0	0.049486	0
AKAP1	HsaALTA0000319-2/2	-0.012205	0	0.005452	0	-0.037091	0	-0.044925	0
AKAP13	HsaALTA0000321-1/2	-0.020037	0	-0.107573	0	-0.074018	0	0.021104	0
AKAP13	HsaALTA0000321-2/2	0.01597	0	0.10016	0	0.084959	0	-0.02824	0
AKAP9	HsaALTA0000324-1/2	-0.01538	0	0.005888	0	-0.004575	0	-0.007666	0
AKAP9	HsaALTA0000324-2/2	0.016851	0	-0.004795	0	0.00348	0	0.008879	0
AKAP9	HsaALTA0000325-1/2	0.01941	0	-0.004999	0	0.012114	0	0.01335	0
AKAP9	HsaALTA0000325-2/2	-0.018438	0	0.0107	0	-0.006555	0	-0.017975	0
AK0	HsaALTA0000326-1/2	0.126647	0	0	0	0	0	0.037135	0
AK0	HsaALTA0000326-2/2	-0.126121	0	0	0	0	0	-0.045551	0
AKR1A1	HsaALTA0000328-1/2	-0.00019	0	0.005011	0	0.010832	0	0.004658	0
AKR1A1	HsaALTA0000328-2/2	-0.000124	0	-0.004685	0	-0.009847	0	-0.003792	0
AKR1A1	HsaALTA0000329-1/2	-0.000426	0	-0.001141	0	-0.006748	0	-0.005579	0
AKR1A1	HsaALTA0000329-2/2	6.4e-05	0	0.002032	0	0.008122	0	0.005267	0
AKR1B1	HsaALTA0000330-1/2	0.000839	0	-0.002913	0	-0.002282	0	0.000876	0
AKR1B1	HsaALTA0000330-2/2	-0.000727	0	0.003018	0	0.00208	0	-0.000498	0
AKR1B1	HsaALTA0000331-1/2	0.001508	0	-0.011749	0	-0.010423	0	0.002159	0
AKR1B1	HsaALTA0000331-2/2	-0.003093	0	0.007316	0	0.009612	0	-0.001755	0
AKT1	HsaALTA0000335-1/2	-0.001262	0	-0.002778	0	-0.001227	0	0.00173	0
AKT1	HsaALTA0000335-2/2	0.001001	0	0.002662	0	0.00087	0	-0.002036	0
AKT1	HsaALTA0000336-1/4	-0.000819	0	0.000744	0	-0.00048	0	-0.001289	0
AKT1	HsaALTA0000336-2/4	-0.001569	0	-0.003677	0	-0.000853	0	0.001419	0
AKT1	HsaALTA0000336-3/4	-0.002461	0	-2.5e-05	0	-0.002171	0	-0.000866	0
AKT1	HsaALTA0000336-4/4	0.002036	0	0.001639	0	0.000657	0	-1.7e-05	0
AKT2	HsaALTA0000338-1/2	0.01049	0	0.007442	0	0.017758	0	0.010365	0
AKT2	HsaALTA0000338-2/2	-0.014536	0	-0.007243	0	-0.017314	0	-0.004546	0
AKT2	HsaALTA0000339-1/2	-0.004671	0	-0.004711	0	-0.012128	0	-0.00713	0
AKT2	HsaALTA0000339-2/2	0.006284	0	0.008129	0	0.009724	0	0.006226	0
AKTIP	HsaALTA0000342-1/2	-0.02161	0	0	0	0	0	-0.125624	0
AKTIP	HsaALTA0000342-2/2	0.018898	0	0	0	0	0	0.14041	0
AL117209.2	HsaALTA0000343-1/3	-0.001241	0	-0.001116	0	0.000276	0	-0.000255	0
AL117209.2	HsaALTA0000343-2/3	0.005454	0	-0.002979	0	-0.002842	0	0.00558	0
AL117209.2	HsaALTA0000343-3/3	-0.005141	0	0.012939	0	0.002333	0	-0.010334	0
AL117209.2	HsaALTA0000344-1/2	0.00366	0	0.005741	0	-0.012097	0	-0.021374	0
AL117209.2	HsaALTA0000344-2/2	-0.01107	0	-0.00792	0	0.011945	0	0.019578	0
ALAD	HsaALTA0000348-1/2	0.014335	0	0.012195	0	-0.003723	0	-0.008107	0
ALAD	HsaALTA0000348-2/2	-0.013729	0	-0.013014	0	-0.004492	0	0.014889	0
ALAD	HsaALTA0000349-1/2	-0.012102	0	-0.024868	0	-0.004594	0	0.015689	0
ALAD	HsaALTA0000349-2/2	0.031318	0	0.024796	0	0.003685	0	-0.019713	0
ALAS1	HsaALTA0000350-1/2	0.039132	0	0.00488	0	0.011286	0	0.009172	0
ALAS1	HsaALTA0000350-2/2	-0.035143	0	-0.005308	0	-0.023078	0	-0.011451	0
ALCAM	HsaALTA0000354-1/2	0.013127	0	0.000567	0	-0.011399	0	-0.019684	0
ALCAM	HsaALTA0000354-2/2	-0.011875	0	-0.005555	0	0.015931	0	0.01975	0
ALCAM	HsaALTA0000356-1/2	0.010475	0	-0.004599	0	-0.021701	0	-0.005578	0
ALCAM	HsaALTA0000356-2/2	-0.012014	0	0.00307	0	0.017067	0	0.008037	0
ALDH7A1	HsaALTA0000366-1/2	0.002621	0	-0.000696	0	0.002604	0	0.002219	0
ALDH7A1	HsaALTA0000366-2/2	-0.00244	0	-0.000328	0	-0.003048	0	-0.002719	0
ALDH7A1	HsaALTA0000368-1/2	-0.001942	0	-0.004196	0	0.001509	0	0.003283	0
ALDH7A1	HsaALTA0000368-2/2	0.001152	0	0.002869	0	-0.000907	0	-0.003284	0
ALDOA	HsaALTA0000369-1/2	-4.1e-05	0	-0.000155	0	-3.9e-05	0	7.4e-05	0
ALDOA	HsaALTA0000369-2/2	0.000107	0	0.000328	0	5e-05	0	-9.6e-05	0
ALG12	HsaALTA0000370-1/2	-0.011262	0	0.020161	0	-0.002051	0	-0.022219	0
ALG12	HsaALTA0000370-2/2	0.010726	0	-0.033787	0	0.011703	0	0.029705	0
ALG12	HsaALTA0000371-1/2	0	0	0.055506	0	0	0	0	0
ALG12	HsaALTA0000371-2/2	0	0	-0.053302	0	0	0	0	0
ALG3	HsaALTA0000372-1/2	0.026797	0	-0.001286	0	0.008448	0	0.00625	0
ALG3	HsaALTA0000372-2/2	-0.026857	0	0.002887	0	-0.007849	0	-0.000707	0
ALG6	HsaALTA0000374-1/2	0.003424	0	0.006783	0	-0.005079	0	-0.002674	0
ALG6	HsaALTA0000374-2/2	-0.001159	0	0.004688	0	0.004406	0	0.005803	0
ALG6	HsaALTA0000375-1/3	0	0	0.188458	0	-0.033921	0	-0.206742	0
ALG6	HsaALTA0000375-2/3	0	0	-0.207143	0	0.02748	0	0.220978	0
ALG6	HsaALTA0000375-3/3	0	0	-0.009785	0	0.016915	0	0.035469	0
ALG8	HsaALTA0000376-1/2	-0.000975	0	-0.003113	0	-0.003324	0	0.000451	0
ALG8	HsaALTA0000376-2/2	0.00187	0	0.002731	0	0.001111	0	-0.002471	0
ALKBH2	HsaALTA0000377-1/2	0.061624	0	0.231331	0	0.065681	0	-0.180698	0
ALKBH2	HsaALTA0000377-2/2	-0.056437	0	-0.212005	0	-0.065648	0	0.173566	0
ALKBH2	HsaALTA0000378-1/2	0.001366	0	-0.002529	0	0.022967	0	0.025415	0
ALKBH2	HsaALTA0000378-2/2	0.001902	0	-0.010328	0	-0.030948	0	-0.020937	0
ALKBH3	HsaALTA0000379-1/2	-0.109987	0	-0.015449	0	-0.0207	0	-0.013046	0
ALKBH3	HsaALTA0000379-2/2	0.098186	0	0.017308	0	0.018578	0	0.010014	0
ALKBH4	HsaALTA0000380-1/2	-0.023835	0	0.066196	0	0.013402	0	-0.039713	0
ALKBH4	HsaALTA0000380-2/2	0.038966	0	-0.061212	0	-0.003072	0	0.0427	0
ALPL	HsaALTA0000388-1/2	0.002155	0	0	0	0	0	-0.013325	0
ALPL	HsaALTA0000388-2/2	-0.002969	0	0	0	0	0	0.013794	0
ALS2CR4	HsaALTA0000393-1/2	0.004577	0	0.018868	0	-0.001524	0	-0.016286	0
ALS2CR4	HsaALTA0000393-2/2	-0.004617	0	-0.017984	0	0.000274	0	0.015505	0
ALS2CR4	HsaALTA0000394-1/2	0.003689	0	0.006593	0	-0.005189	0	-0.006549	0
ALS2CR4	HsaALTA0000394-2/2	-0.001422	0	-0.006015	0	0.002477	0	0.006985	0
ALS2CR4	HsaALTA0000395-1/2	0.023159	0	-0.017843	0	-0.006436	0	0.007144	0
ALS2CR4	HsaALTA0000395-2/2	-0.019734	0	0.016201	0	0.008254	0	-0.011307	0
AMACR	HsaALTA0000398-1/2	0.004036	0	0.025297	0	0.006696	0	-0.008513	0
AMACR	HsaALTA0000398-2/2	0.000453	0	-0.012386	0	-0.006573	0	0.011542	0
AMBRA1	HsaALTA0000401-1/2	-0.010441	0	0.001948	0	-0.01517	0	-0.014689	0
AMBRA1	HsaALTA0000401-2/2	0.007097	0	-0.001103	0	0.010464	0	0.018376	0
AMOT	HsaALTA0000404-1/2	0.013382	0	0.020369	0	-0.024224	0	-0.049669	0
AMOT	HsaALTA0000404-2/2	-0.006543	0	-0.016113	0	0.033515	0	0.051773	0
AMOTL1	HsaALTA0000405-1/2	0.010219	0	0.000223	0	0.011163	0	0.008646	0
AMOTL1	HsaALTA0000405-2/2	-0.0076	0	-0.000633	0	-0.015052	0	-0.009604	0
AMOTL2	HsaALTA0000407-1/2	-0.015111	0	0.005621	0	-0.016562	0	-0.020525	0
AMOTL2	HsaALTA0000407-2/2	0.019722	0	-0.004627	0	0.015535	0	0.021863	0
AMOTL2	HsaALTA0000408-1/2	0.024686	0	-0.00419	0	-0.026916	0	-0.011379	0
AMOTL2	HsaALTA0000408-2/2	-0.005945	0	0.006447	0	0.026788	0	0.040461	0
AMPD2	HsaALTA0000410-1/2	0.002763	0	0.011809	0	0.003614	0	0.00065	0
AMPD2	HsaALTA0000410-2/2	-0.001327	0	-0.008958	0	-0.009095	0	0.004674	0
AMT	HsaALTA0000412-1/2	0.11257	0	-0.001881	0	0.107083	0	0.118954	0
AMT	HsaALTA0000412-2/2	-0.115979	0	0.006192	0	-0.111641	0	-0.117421	0
AMZ2	HsaALTA0000414-1/2	0.071802	0	0	0	0	0	0.229614	0
AMZ2	HsaALTA0000414-2/2	-0.066262	0	0	0	0	0	-0.228816	0
A0PC1	HsaALTA0000415-1/2	0.000902	0	-1.5e-05	0	-7.5e-05	0	0.000787	0
A0PC1	HsaALTA0000415-2/2	0.001154	0	0.000279	0	-8e-06	0	-0.00029	0
A0PC1	HsaALTA0000416-1/3	0.002142	0	0.030432	0	0.016962	0	-0.009485	0
A0PC1	HsaALTA0000416-2/3	0.009198	0	-0.015256	0	0.008729	0	0.027212	0
A0PC1	HsaALTA0000416-3/3	-0.010071	0	-0.009366	0	-0.02636	0	-0.015252	0
A0PC11	HsaALTA0000417-1/2	-0.000592	0	0.005352	0	0.007028	0	0.000608	0
A0PC11	HsaALTA0000417-2/2	-0.001494	0	-0.006356	0	-0.004117	0	0.000302	0
A0PC2	HsaALTA0000420-1/2	0.002556	0	-0.005593	0	0.002924	0	0.003422	0
A0PC2	HsaALTA0000420-2/2	-0.006311	0	0.001137	0	-0.006675	0	-0.009316	0
A0PC2	HsaALTA0000421-1/2	-0.029757	0	0.029332	0	-0.005209	0	-0.036737	0
A0PC2	HsaALTA0000421-2/2	0.028319	0	-0.024217	0	0.002169	0	0.027748	0
A0PC5	HsaALTA0000422-1/2	-0.034113	0	-0.039166	0	-0.047933	0	-0.008012	0
A0PC5	HsaALTA0000422-2/2	0.041209	0	0.034161	0	0.040881	0	0.006877	0
A0PC5	HsaALTA0000423-1/2	0.005972	0	-0.008856	0	0.01686	0	0.029442	0
A0PC5	HsaALTA0000423-2/2	-0.008572	0	0.010025	0	-0.022055	0	-0.027819	0
A0PC7	HsaALTA0000424-1/2	0.003917	0	0.003259	0	0.007833	0	0.00479	0
A0PC7	HsaALTA0000424-2/2	-0.004122	0	-0.001908	0	-0.007796	0	-0.004963	0
ANGEL1	HsaALTA0000425-1/2	1.3e-05	0	0.018054	0	0.02292	0	0.005062	0
ANGEL1	HsaALTA0000425-2/2	0.006534	0	-0.022327	0	-0.022873	0	-0.000986	0
ANK2	HsaALTA0000432-1/2	0.021822	0	0	0	0	0	0.003494	0
ANK2	HsaALTA0000432-2/2	-0.014075	0	0	0	0	0	-0.005124	0
ANK3	HsaALTA0000433-1/2	0.002223	0	0	0	0.025906	0	0	0
ANK3	HsaALTA0000433-2/2	0.005054	0	0	0	-0.023084	0	0	0
ANK3	HsaALTA0000434-1/2	0.043166	0	0.013364	0	0.100438	0	0.078288	0
ANK3	HsaALTA0000434-2/2	-0.039764	0	-0.015875	0	-0.104735	0	-0.093095	0
ANK3	HsaALTA0000435-1/3	-0.022711	0	-0.079456	0	-0.042176	0	0.048574	0
ANK3	HsaALTA0000435-2/3	0.02053	0	0.070615	0	0.024468	0	-0.044832	0
ANK3	HsaALTA0000435-3/3	-0.015768	0	-0.035132	0	-0.013377	0	0.028078	0
ANKFY1	HsaALTA0000436-1/2	-0.002803	0	0.012922	0	0.009797	0	0.001123	0
ANKFY1	HsaALTA0000436-2/2	0.004962	0	-0.008518	0	-0.014285	0	-0.000129	0
ANKHD1	HsaALTA0000437-1/2	0.010676	0	-0.001225	0	0.02405	0	0.026997	0
ANKHD1	HsaALTA0000437-2/2	-0.016107	0	0.005953	0	-0.018966	0	-0.036093	0
ANKHD1	HsaALTA0000438-1/3	-0.081087	0	0.116426	0	0.107295	0	-0.016552	0
ANKHD1	HsaALTA0000438-2/3	0.013453	0	0.034408	0	0.042749	0	0.005751	0
ANKHD1	HsaALTA0000438-3/3	0.057456	0	-0.145588	0	-0.155159	0	-0.000931	0
ANKIB1	HsaALTA0000439-1/2	0.018326	0	0.027158	0	0.020638	0	-0.003043	0
ANKIB1	HsaALTA0000439-2/2	-0.011146	0	-0.029514	0	-0.028908	0	0.004648	0
ANKRD1	HsaALTA0000442-1/2	0	0	-0.006185	0	0	0	0	0
ANKRD1	HsaALTA0000442-2/2	0	0	-0.000275	0	0	0	0	0
ANKRD11	HsaALTA0000446-1/2	0.026017	0	0.000931	0	-0.051062	0	-0.05189	0
ANKRD11	HsaALTA0000446-2/2	-0.02929	0	-0.004344	0	0.070728	0	0.057377	0
ANKRD12	HsaALTA0000448-1/2	-0.011539	0	0.006775	0	-0.013865	0	-0.025904	0
ANKRD12	HsaALTA0000448-2/2	0.01483	0	-0.015247	0	0.013705	0	0.027072	0
ANKRD13A	HsaALTA0000449-1/2	0.006243	0	-0.031388	0	-0.002298	0	0.029681	0
ANKRD13A	HsaALTA0000449-2/2	-0.002956	0	0.030578	0	0.007669	0	-0.038435	0
ANKRD13A	HsaALTA0000450-1/2	-0.016191	0	0.010883	0	-0.014896	0	-0.021997	0
ANKRD13A	HsaALTA0000450-2/2	0.020284	0	-0.011907	0	0.017565	0	0.023551	0
ANKRD13B	HsaALTA0000451-1/3	0.013766	0	0	0	0	0	0	0
ANKRD13B	HsaALTA0000451-2/3	0.023287	0	0	0	0	0	0	0
ANKRD13B	HsaALTA0000451-3/3	-0.018662	0	0	0	0	0	0	0
ANKRD13B	HsaALTA0000452-1/2	0.006849	0	0	0	0	0	0	0
ANKRD13B	HsaALTA0000452-2/2	-0.004262	0	0	0	0	0	0	0
ANKRD13C	HsaALTA0000453-1/2	-0.028318	0	0.00811	0	-0.038656	0	-0.048337	0
ANKRD13C	HsaALTA0000453-2/2	0.031052	0	-0.013653	0	0.03027	0	0.038881	0
ANKRD13D	HsaALTA0000454-1/2	0.00738	0	-0.004135	0	-0.00478	0	0.00223	0
ANKRD13D	HsaALTA0000454-2/2	-0.007701	0	0.010594	0	0.009152	0	-0.003237	0
ANKRD13D	HsaALTA0000455-1/2	-0.026897	0	0.01985	0	-0.011747	0	-0.029784	0
ANKRD13D	HsaALTA0000455-2/2	0.026544	0	-0.011849	0	0.015571	0	0.026669	0
ANKRD13D	HsaALTA0000456-1/2	0.013688	0	0.009129	0	0.00698	0	-0.010603	0
ANKRD13D	HsaALTA0000456-2/2	-0.003731	0	-0.000793	0	0.001449	0	0.010697	0
ANKRD18A	HsaALTA0000458-1/2	0.03531	0	-0.016601	0	-0.021715	0	0.018464	0
ANKRD18A	HsaALTA0000458-2/2	-0.032987	0	0.016979	0	-0.001536	0	-0.020012	0
ANKRD26	HsaALTA0000461-1/2	-0.077451	0	-0.113867	0	-0.185838	0	-0.05299	0
ANKRD26	HsaALTA0000461-2/2	0.072458	0	0.12012	0	0.18495	0	0.050062	0
ANKRD28	HsaALTA0000463-1/2	0.026297	0	0.028568	0	0.033716	0	0.004779	0
ANKRD28	HsaALTA0000463-2/2	-0.032667	0	-0.032556	0	-0.039223	0	-0.006765	0
ANKRD32	HsaALTA0000464-1/2	0.015816	0	0.055977	0	0.096544	0	0.024117	0
ANKRD32	HsaALTA0000464-2/2	-0.022859	0	-0.066637	0	-0.093574	0	-0.029028	0
ANKRD36B	HsaALTA0000467-1/2	-0.031976	0	0.011077	0	-0.043347	0	-0.063452	0
ANKRD36B	HsaALTA0000467-2/2	0.030613	0	-0.013322	0	0.051221	0	0.05743	0
ANKRD54	HsaALTA0000472-1/2	0.081768	0	0	0	-0.001256	0	0	0
ANKRD54	HsaALTA0000472-2/2	-0.086803	0	0	0	-0.014508	0	0	0
ANKS6	HsaALTA0000476-1/2	-0.019798	0	0.022331	0	-0.106798	0	-0.120716	0
ANKS6	HsaALTA0000476-2/2	0.012197	0	-0.020884	0	0.118783	0	0.122588	0
ANKZF1	HsaALTA0000477-1/2	-0.000139	0	0.038213	0	0.016452	0	-0.005793	0
ANKZF1	HsaALTA0000477-2/2	0.002615	0	-0.025728	0	-0.018995	0	0.007246	0
ANLN	HsaALTA0000478-1/2	-0.002576	0	-0.002317	0	-0.004319	0	-0.00285	0
ANLN	HsaALTA0000478-2/2	0.002793	0	0.001933	0	0.004558	0	0.002161	0
ANLN	HsaALTA0000479-1/2	-0.001742	0	0.024134	0	0.017019	0	-0.009303	0
ANLN	HsaALTA0000479-2/2	0.008688	0	-0.025866	0	-0.022575	0	0.00957	0
ANO8	HsaALTA0000480-1/2	-0.017291	0	0	0	0	0	-0.039227	0
ANO8	HsaALTA0000480-2/2	0.030136	0	0	0	0	0	0.044424	0
ANP32B	HsaALTA0000486-1/3	-0.023372	0	0.001602	0	-0.019472	0	-0.025277	0
ANP32B	HsaALTA0000486-2/3	-0.01812	0	-0.006305	0	-0.021744	0	-0.014204	0
ANP32B	HsaALTA0000486-3/3	0.017541	0	0.003314	0	0.021821	0	0.014599	0
ANP32E	HsaALTA0000487-1/2	-0.001012	0	-0.024351	0	0.007663	0	0.030613	0
ANP32E	HsaALTA0000487-2/2	0.001685	0	0.025274	0	-0.003206	0	-0.026745	0
ANXA11	HsaALTA0000493-1/2	-0.003632	0	0.000842	0	-0.003589	0	-0.005788	0
ANXA11	HsaALTA0000493-2/2	0.002555	0	-0.001807	0	0.005642	0	0.007535	0
ANXA2	HsaALTA0000497-1/3	-0.032965	0	0.000926	0	-0.037194	0	-0.037739	0
ANXA2	HsaALTA0000498-1/2	-0.035876	0	0.000314	0	-0.040631	0	-0.04094	0
ANXA2	HsaALTA0000498-2/2	0.036153	0	-0.000604	0	0.038782	0	0.035648	0
ANXA4	HsaALTA0000500-1/2	-0.009178	0	-0.012537	0	-0.000445	0	0.019339	0
ANXA4	HsaALTA0000500-2/2	0.002455	0	0.020796	0	-0.00274	0	-0.020072	0
ANXA5	HsaALTA0000501-1/2	-0.004005	0	0.001484	0	-0.003213	0	-0.00363	0
ANXA5	HsaALTA0000501-2/2	0.003492	0	-0.000882	0	0.003926	0	0.003203	0
ANXA6	HsaALTA0000502-1/2	0.000607	0	-0.001026	0	-0.004527	0	-0.003131	0
ANXA6	HsaALTA0000502-2/2	-0.000854	0	0.001595	0	0.005565	0	0.003384	0
ANXA7	HsaALTA0000503-1/2	-0.000405	0	0.005089	0	0.00106	0	-0.002425	0
ANXA7	HsaALTA0000503-2/2	-0.000578	0	-0.003453	0	-0.001548	0	0.002336	0
ANXA7	HsaALTA0000504-1/2	-0.003452	0	-0.001204	0	-0.004599	0	-0.000273	0
ANXA7	HsaALTA0000504-2/2	0.006228	0	0.001793	0	0.00469	0	0.004357	0
AOX1	HsaALTA0000507-1/2	0	0	0	0	0	0	-0.023702	0
AOX1	HsaALTA0000507-2/2	0	0	0	0	0	0	0.017001	0
AP1B1	HsaALTA0000509-1/2	-0.000832	0	-0.003033	0	-0.003165	0	0.001838	0
AP1B1	HsaALTA0000509-2/2	0.000151	0	0.005036	0	0.004039	0	-0.000816	0
AP1B1	HsaALTA0000510-1/2	-0.003272	0	0.00406	0	-0.001186	0	-0.006486	0
AP1B1	HsaALTA0000510-2/2	0.003505	0	-0.007548	0	0.001897	0	0.008791	0
AP1B1	HsaALTA0000511-1/2	-0.068229	0	0.03073	0	-0.02079	0	-0.039387	0
AP1B1	HsaALTA0000511-2/2	0.061683	0	-0.026188	0	0.014663	0	0.045296	0
AP1B1	HsaALTA0000512-1/2	0.004293	0	-0.001554	0	0.006113	0	0.004218	0
AP1B1	HsaALTA0000512-2/2	-0.004256	0	0.002325	0	-0.004462	0	-0.006007	0
AP1G1	HsaALTA0000513-1/2	0.00064	0	-0.000525	0	-0.001882	0	-0.00127	0
AP1G1	HsaALTA0000513-2/2	-0.001088	0	0.000536	0	0.002911	0	0.001141	0
AP1G2	HsaALTA0000514-1/2	-0.061594	0	-0.030438	0	-0.074685	0	-0.049649	0
AP1G2	HsaALTA0000514-2/2	0.061803	0	0.030631	0	0.066644	0	0.056361	0
AP1G2	HsaALTA0000515-1/2	-0.008537	0	-0.048563	0	-0.11348	0	-0.058975	0
AP1G2	HsaALTA0000515-2/2	0.002769	0	0.064054	0	0.108346	0	0.041331	0
AP1G2	HsaALTA0000516-1/3	-0.005148	0	0.073854	0	0.059452	0	-0.013394	0
AP1G2	HsaALTA0000516-2/3	-0.001733	0	0.024548	0	0.009917	0	-0.006256	0
AP1G2	HsaALTA0000516-3/3	-0.011699	0	-0.058375	0	-0.072161	0	-0.004851	0
AP1M2	HsaALTA0000519-1/2	-0.019074	0	0	0	0	0	-0.035371	0
AP1M2	HsaALTA0000519-2/2	0.019663	0	0	0	0	0	0.050905	0
AP1S1	HsaALTA0000520-1/2	-0.003521	0	0.001462	0	0.002459	0	0.002785	0
AP1S1	HsaALTA0000520-2/2	0.004074	0	-0.004274	0	-0.002633	0	-0.002266	0
AP2A1	HsaALTA0000521-1/2	-0.063821	0	0.022247	0	0.07755	0	0.073192	0
AP2A1	HsaALTA0000521-2/2	0.073416	0	-0.013209	0	-0.107938	0	-0.07342	0
AP2A2	HsaALTA0000522-1/2	0.006933	0	-0.061468	0	-0.021696	0	0.016101	0
AP2A2	HsaALTA0000522-2/2	-0.025373	0	0.06646	0	0.03087	0	-0.022076	0
AP2A2	HsaALTA0000524-1/2	0.000275	0	0.01232	0	-0.007695	0	-0.01521	0
AP2A2	HsaALTA0000524-2/2	0.001466	0	-0.010055	0	0.00519	0	0.01427	0
AP2B1	HsaALTA0000525-1/2	-0.071799	0	0	0	0	0	0	0
AP2B1	HsaALTA0000525-2/2	0.080569	0	0	0	0	0	0	0
AP2M1	HsaALTA0000526-1/2	-0.00058	0	0.000339	0	-0.000273	0	-0.000471	0
AP2M1	HsaALTA0000526-2/2	0.000445	0	-0.000164	0	0.000302	0	0.000365	0
AP2M1	HsaALTA0000527-1/2	-0.000964	0	0.000112	0	-0.000608	0	-0.000713	0
AP2M1	HsaALTA0000527-2/2	0.001015	0	-1.6e-05	0	0.000484	0	0.000415	0
AP2S1	HsaALTA0000528-1/2	-0.00176	0	-4e-05	0	-0.000105	0	-0.000951	0
AP2S1	HsaALTA0000528-2/2	0.001759	0	-0.000911	0	-0.001423	0	9.6e-05	0
AP3B1	HsaALTA0000530-1/2	0.00779	0	0.001968	0	0.009199	0	0.005074	0
AP3B1	HsaALTA0000530-2/2	-0.009546	0	-0.002915	0	-0.008496	0	-0.007764	0
AP3D1	HsaALTA0000531-1/2	-0.002024	0	0.003117	0	-0.001393	0	-0.001835	0
AP3D1	HsaALTA0000531-2/2	-0.000146	0	-0.001994	0	0.001651	0	0.002293	0
AP3D1	HsaALTA0000532-1/2	0.029078	0	0.01001	0	0.013141	0	0.002558	0
AP3D1	HsaALTA0000532-2/2	-0.023379	0	-0.012716	0	-0.006677	0	0.00014	0
AP4B1	HsaALTA0000535-1/2	0	0	0.026637	0	0	0	0	0
AP4B1	HsaALTA0000535-2/2	0	0	-0.026508	0	0	0	0	0
AP4M1	HsaALTA0000537-1/2	0.01006	0	-0.01956	0	0.007521	0	0.023255	0
AP4M1	HsaALTA0000537-2/2	-0.00296	0	0.015052	0	-0.012485	0	-0.023375	0
APAF1	HsaALTA0000539-1/2	0.012502	0	-0.005334	0	-0.01486	0	-0.010105	0
APAF1	HsaALTA0000539-2/2	-0.002354	0	9.4e-05	0	0.021735	0	0.009912	0
APBB1	HsaALTA0000540-1/2	-0.008228	0	0.002634	0	-0.004008	0	-0.002506	0
APBB1	HsaALTA0000540-2/2	0.00945	0	0.000254	0	0.001788	0	0.002459	0
APBB1	HsaALTA0000541-1/2	0.014181	0	-0.003124	0	0.002131	0	0.008549	0
APBB1	HsaALTA0000541-2/2	-0.008276	0	-0.001202	0	-0.004058	0	-0.004454	0
APBB2	HsaALTA0000542-1/2	0.020251	0	0.07304	0	-0.003469	0	-0.085196	0
APBB2	HsaALTA0000542-2/2	-0.011951	0	-0.071269	0	-0.003934	0	0.070445	0
APBB2	HsaALTA0000543-1/2	-0.020549	0	0.07475	0	0.037612	0	-0.022878	0
APBB2	HsaALTA0000543-2/2	0.030631	0	-0.071075	0	-0.040019	0	0.024545	0
APEH	HsaALTA0000546-1/2	0.000838	0	0.00281	0	0.003222	0	0.002471	0
APEH	HsaALTA0000546-2/2	-0.000905	0	-0.002812	0	-0.004311	0	-0.002681	0
APEH	HsaALTA0000547-1/2	-0.004922	0	-0.001418	0	-0.006209	0	-0.002696	0
APEH	HsaALTA0000547-2/2	0.006461	0	0.002979	0	0.004694	0	0.002349	0
APEH	HsaALTA0000548-1/2	0.00197	0	0.002414	0	0.005022	0	0.002517	0
APEH	HsaALTA0000548-2/2	-0.001604	0	-0.001905	0	-0.005779	0	-0.002608	0
APEX1	HsaALTA0000550-1/2	-0.000555	0	7.5e-05	0	9.6e-05	0	0.00043	0
APEX1	HsaALTA0000550-2/2	0.000439	0	-8.1e-05	0	-0.000338	0	-8.4e-05	0
APH1A	HsaALTA0000551-1/2	-0.030564	0	0.03185	0	0.03655	0	-0.003555	0
APH1A	HsaALTA0000551-2/2	0.032497	0	-0.040894	0	-0.028033	0	0.002269	0
APH1A	HsaALTA0000552-1/2	8.9e-05	0	-0.001212	0	-5.4e-05	0	0.001273	0
APH1A	HsaALTA0000552-2/2	1.7e-05	0	0.000286	0	-0.00013	0	-0.001197	0
API5	HsaALTA0000553-1/2	0.038059	0	0.040803	0	0.04798	0	0.007717	0
API5	HsaALTA0000553-2/2	-0.031578	0	-0.045348	0	-0.047365	0	-0.004647	0
APIP	HsaALTA0000554-1/2	-0.005035	0	-0.003952	0	-0.007769	0	-0.002513	0
APIP	HsaALTA0000554-2/2	0.006672	0	0.004539	0	0.010145	0	0.005619	0
APOA1BP	HsaALTA0000555-1/2	-0.002081	0	0.013004	0	0.00261	0	-0.007773	0
APOA1BP	HsaALTA0000555-2/2	0.002287	0	-0.014297	0	-0.002995	0	0.007019	0
APOA1BP	HsaALTA0000556-1/2	-0.005954	0	0.001324	0	-0.000702	0	-0.001747	0
APOA1BP	HsaALTA0000556-2/2	0.006914	0	0.00112	0	0.001398	0	0.001154	0
APOA1BP	HsaALTA0000557-1/2	-0.001922	0	0.001972	0	-0.00067	0	-0.003954	0
APOA1BP	HsaALTA0000557-2/2	0.001919	0	-0.000926	0	0.001635	0	0.004133	0
APOE	HsaALTA0000565-1/2	0.00095	0	0.001548	0	0.001161	0	-0.001118	0
APOE	HsaALTA0000565-2/2	-0.001061	0	-0.001982	0	-0.001071	0	0.000717	0
APOO	HsaALTA0000570-1/2	0.058074	0	0.130262	0	0.003131	0	-0.143052	0
APOO	HsaALTA0000570-2/2	-0.044543	0	-0.114861	0	0.002615	0	0.13001	0
APP	HsaALTA0000571-1/2	-0.000438	0	-0.000269	0	-0.000407	0	-0.000355	0
APP	HsaALTA0000571-2/2	0.000769	0	0.000379	0	0.000553	0	0.000228	0
APP	HsaALTA0000572-1/2	-0.001434	0	0.000654	0	-0.000831	0	-0.001593	0
APP	HsaALTA0000572-2/2	0.001227	0	-0.000755	0	0.000936	0	0.00202	0
APP	HsaALTA0000573-1/2	-0.000462	0	-0.002979	0	0.000596	0	0.003145	0
APP	HsaALTA0000573-2/2	0.000286	0	0.00273	0	-0.000424	0	-0.002624	0
APPL2	HsaALTA0000574-1/2	-0.024587	0	-0.000138	0	-0.014947	0	-0.015768	0
APPL2	HsaALTA0000574-2/2	0.027055	0	0.001783	0	0.016721	0	0.01706	0
APRT	HsaALTA0000575-1/2	0.012091	0	0.041355	0	0.011123	0	-0.032379	0
APRT	HsaALTA0000575-2/2	-0.019621	0	-0.044649	0	-0.01439	0	0.028741	0
APTX	HsaALTA0000576-1/2	0.001872	0	0.015366	0	0.004715	0	-0.003499	0
APTX	HsaALTA0000576-2/2	0.001239	0	-0.015528	0	-0.007829	0	0.007221	0
APTX	HsaALTA0000577-1/2	-0.023176	0	-0.053328	0	-0.157225	0	-0.095092	0
APTX	HsaALTA0000577-2/2	0.013829	0	0.044625	0	0.154122	0	0.114167	0
ARAF	HsaALTA0000580-1/2	-0.016827	0	-0.01785	0	-0.008139	0	0.004563	0
ARAF	HsaALTA0000580-2/2	0.020586	0	0.010183	0	0.012603	0	-0.008093	0
ARAF	HsaALTA0000581-1/2	0.018202	0	-0.000538	0	0.014743	0	0.013228	0
ARAF	HsaALTA0000581-2/2	-0.012353	0	-0.007041	0	-0.007834	0	-0.009919	0
ARAP1	HsaALTA0000582-1/2	0.10782	0	-0.011752	0	-0.006589	0	0.006916	0
ARAP1	HsaALTA0000582-2/2	-0.096986	0	0.008659	0	0.003535	0	-0.002564	0
ARAP1	HsaALTA0000583-1/2	0.009744	0	-0.006027	0	-0.011472	0	-0.007035	0
ARAP1	HsaALTA0000583-2/2	-0.003541	0	-0.002126	0	0.00316	0	0.013189	0
ARAP3	HsaALTA0000584-1/2	-0.084916	0	-0.06306	0	0.020481	0	0.057138	0
ARAP3	HsaALTA0000584-2/2	0.068599	0	0.021249	0	-0.010092	0	-0.075304	0
ARAP3	HsaALTA0000585-1/2	0.021595	0	0.013437	0	0.042562	0	0.015535	0
ARAP3	HsaALTA0000585-2/2	-0.022606	0	-0.023861	0	-0.035452	0	-0.016685	0
ARAP3	HsaALTA0000586-1/2	0.020029	0	0	0	0	0	0.016443	0
ARAP3	HsaALTA0000586-2/2	-0.013951	0	0	0	0	0	-0.017463	0
ARF1	HsaALTA0000587-1/2	-0.000374	0	0.000276	0	-0.000265	0	-0.000299	0
ARF1	HsaALTA0000587-2/2	0.000386	0	-7.1e-05	0	-3.9e-05	0	0.000242	0
ARF3	HsaALTA0000588-1/2	-6.2e-05	0	0.000225	0	0.000541	0	2.8e-05	0
ARF3	HsaALTA0000588-2/2	-0.000154	0	-0.000439	0	-0.00029	0	-0.000287	0
ARF4	HsaALTA0000589-1/3	-0.005231	0	-0.008089	0	-0.006194	0	0.002335	0
ARF4	HsaALTA0000589-2/3	0.004315	0	0.008379	0	0.005665	0	-0.002134	0
ARF4	HsaALTA0000589-3/3	0.000819	0	-0.000683	0	-0.002258	0	-0.001697	0
ARF5	HsaALTA0000590-1/2	-0.001052	0	-8.7e-05	0	0.000827	0	0.001439	0
ARF5	HsaALTA0000590-2/2	0.001159	0	0.000188	0	-0.001341	0	-0.001626	0
ARFGAP1	HsaALTA0000591-1/2	0.001499	0	-0.092185	0.01	-0.029224	0	0.07012	0
ARFGAP1	HsaALTA0000591-2/2	0.000887	0	0.096013	0.02	0.022656	0	-0.072612	0
ARFGAP2	HsaALTA0000592-1/2	-0.001503	0	-0.00364	0	-0.000841	0	0.001178	0
ARFGAP2	HsaALTA0000592-2/2	0.003864	0	0.002221	0	0.000391	0	-0.002434	0
ARFGEF1	HsaALTA0000593-1/2	0.000324	0	0.002921	0	0.004936	0	0.000401	0
ARFGEF1	HsaALTA0000593-2/2	-0.00147	0	-0.005961	0	-0.00372	0	3e-06	0
ARFGEF1	HsaALTA0000594-1/2	-0.000451	0	0.032025	0	0.018158	0	-0.008109	0
ARFGEF1	HsaALTA0000594-2/2	0.001509	0	-0.031255	0	-0.024937	0	0.004719	0
ARFGEF1	HsaALTA0000595-1/2	0.00164	0	0.002393	0	0.012505	0	0.009142	0
ARFGEF1	HsaALTA0000595-2/2	0.00042	0	-0.003521	0	-0.015627	0	-0.011026	0
ARFIP2	HsaALTA0000597-1/2	0.035048	0	0.104311	0	0.044897	0	-0.037896	0
ARFIP2	HsaALTA0000597-2/2	-0.025762	0	-0.09128	0	-0.054046	0	0.056055	0
ARFIP2	HsaALTA0000598-1/2	0.003067	0	0.001062	0	0.00584	0	0.00547	0
ARFIP2	HsaALTA0000598-2/2	-0.00281	0	-0.002938	0	-0.006053	0	-0.006028	0
ARHGAP17	HsaALTA0000603-1/2	-0.014717	0	0.008692	0	0.004467	0	-0.007629	0
ARHGAP17	HsaALTA0000603-2/2	0.012949	0	-0.007921	0	0.007927	0	0.009658	0
ARHGAP17	HsaALTA0000604-1/2	-0.003233	0	0.004589	0	0.002556	0	-0.004456	0
ARHGAP17	HsaALTA0000604-2/2	0.000897	0	-0.004017	0	-0.004837	0	0.00234	0
ARHGAP21	HsaALTA0000606-1/2	-0.011414	0	0.002825	0	-0.014453	0	-0.014135	0
ARHGAP21	HsaALTA0000606-2/2	0.011432	0	-0.003098	0	0.013772	0	0.011268	0
ARHGAP23	HsaALTA0000609-1/2	0.008598	0	0	0	-0.023393	0	0	0
ARHGAP23	HsaALTA0000609-2/2	-0.018316	0	0	0	0.023391	0	0	0
ARHGAP29	HsaALTA0000613-1/2	0	0	-0.013611	0	0	0	0	0
ARHGAP29	HsaALTA0000613-2/2	0	0	0.016998	0	0	0	0	0
ARHGAP5	HsaALTA0000616-1/2	-0.069132	0	0.003726	0	-0.081916	0	-0.07174	0
ARHGAP5	HsaALTA0000616-2/2	0.073524	0	0.000728	0	0.078978	0	0.066259	0
ARHGEF1	HsaALTA0000620-1/2	-0.003673	0	0.009012	0	0.002872	0	-0.012465	0
ARHGEF1	HsaALTA0000620-2/2	0.004016	0	-0.010352	0	0.00155	0	0.010632	0
ARHGEF10	HsaALTA0000621-1/2	0.027184	0	-0.054269	0	-0.027221	0	0.022712	0
ARHGEF10	HsaALTA0000621-2/2	-0.039203	0	0.055625	0	0.023549	0	-0.018381	0
ARHGEF10	HsaALTA0000623-1/2	-0.033247	0	0.025833	0	-0.010757	0	-0.03294	0
ARHGEF10	HsaALTA0000623-2/2	0.023477	0	-0.023698	0	0.014301	0	0.035796	0
ARHGEF10	HsaALTA0000624-1/2	0.005183	0	0.026421	0	-0.080489	0	-0.081169	0
ARHGEF10	HsaALTA0000624-2/2	0.005451	0	-0.007285	0	0.081582	0	0.076533	0
ARHGEF17	HsaALTA0000626-1/2	0	0	-0.023381	0	0	0	0	0
ARHGEF17	HsaALTA0000626-2/2	0	0	0.023708	0	0	0	0	0
ARHGEF19	HsaALTA0000627-1/2	-0.020265	0	-0.012775	0	0.028804	0	0.035052	0
ARHGEF19	HsaALTA0000627-2/2	0.01472	0	0.001999	0	-0.026221	0	-0.030711	0
ARHGEF19	HsaALTA0000628-1/2	-0.001893	0	0	0	0	0	0.034583	0
ARHGEF19	HsaALTA0000628-2/2	0.0044	0	0	0	0	0	-0.050626	0
ARHGEF2	HsaALTA0000629-1/2	-0.000765	0	0.009621	0	-0.001857	0	-0.010121	0
ARHGEF2	HsaALTA0000629-2/2	-0.002308	0	-0.009205	0	-0.000315	0	0.012119	0
ARHGEF2	HsaALTA0000630-1/2	-0.077121	0	0.112066	0	-0.002365	0	-0.103675	0
ARHGEF2	HsaALTA0000630-2/2	0.073644	0	-0.09118	0	-0.018677	0	0.109448	0
ARHGEF26	HsaALTA0000631-1/2	-0.007522	0	-0.027567	0	-0.052399	0	-0.020481	0
ARHGEF26	HsaALTA0000631-2/2	0.029382	0	0.034146	0	0.038898	0	0.022653	0
ARHGEF40	HsaALTA0000634-1/2	-0.000329	0	0.010681	0	-0.000118	0	-0.003809	0
ARHGEF40	HsaALTA0000634-2/2	0.000154	0	-0.011597	0	-0.001635	0	0.012555	0
ARID1B	HsaALTA0000635-1/2	-0.005936	0	-0.008418	0	-0.001662	0	0.001914	0
ARID1B	HsaALTA0000635-2/2	0.003263	0	0.004975	0	0.00557	0	-0.003026	0
ARID1B	HsaALTA0000636-1/2	0.005072	0	0.002987	0	0.001164	0	0.001301	0
ARID1B	HsaALTA0000636-2/2	-0.004533	0	-0.002049	0	-0.001862	0	-0.003616	0
ARID2	HsaALTA0000637-1/2	0.002818	0	-0.005638	0	0.003056	0	0.004786	0
ARID2	HsaALTA0000637-2/2	-0.002646	0	0.004664	0	-0.001161	0	-0.005741	0
ARID4B	HsaALTA0000638-1/2	-0.001055	0	0.001384	0	-0.005484	0	-0.007389	0
ARID4B	HsaALTA0000638-2/2	0.001973	0	-0.004149	0	0.003368	0	0.004369	0
ARIH1	HsaALTA0000640-1/3	-0.002661	0	0.004826	0	0.00138	0	-0.006279	0
ARIH1	HsaALTA0000640-2/3	-0.00605	0	0.004343	0	0.00159	0	-0.00649	0
ARIH1	HsaALTA0000640-3/3	0.004265	0	-0.003963	0	-0.000934	0	0.005429	0
ARIH2	HsaALTA0000641-1/2	-0.003284	0	-0.011695	0	-0.008074	0	-0.000261	0
ARIH2	HsaALTA0000641-2/2	0.010245	0	0.018957	0	0.010231	0	-0.006232	0
ARL13B	HsaALTA0000642-1/2	-0.035937	0	-0.066773	0	-0.066085	0	-0.011453	0
ARL13B	HsaALTA0000642-2/2	0.027801	0	0.062789	0	0.073631	0	-0.008934	0
ARL16	HsaALTA0000644-1/2	-0.01137	0	-0.000167	0	-0.008907	0	-0.005133	0
ARL16	HsaALTA0000644-2/2	0.00682	0	0.00138	0	0.007861	0	0.004433	0
ARL4A	HsaALTA0000645-1/2	0.01825	0	0	0	0	0	0.118093	0
ARL4A	HsaALTA0000645-2/2	-0.016543	0	0	0	0	0	-0.096614	0
ARL6IP4	HsaALTA0000647-1/3	0.000262	0	-0.002027	0	-0.002724	0	-0.000907	0
ARL6IP4	HsaALTA0000647-2/3	0.005427	0	0.060594	0	0.005314	0	-0.061762	0
ARL6IP4	HsaALTA0000647-3/3	-0.008099	0	-0.061638	0	-0.003009	0	0.054982	0
ARMC8	HsaALTA0000651-1/2	-0.003493	0	0.325427	0.02	0.139992	0	-0.190117	0
ARMC8	HsaALTA0000651-2/2	-0.003722	0	-0.314569	0.02	-0.130179	0	0.181283	0
ARMC8	HsaALTA0000652-1/2	-0.001821	0	0.00897	0	0.009198	0	0.000439	0
ARMC8	HsaALTA0000652-2/2	0.00236	0	-0.005924	0	-0.008169	0	-0.001716	0
ARMCX1	HsaALTA0000654-1/2	0.01982	0	0.001615	0	0.0487	0	0.054824	0
ARMCX1	HsaALTA0000654-2/2	-0.028391	0	0.003113	0	-0.045808	0	-0.055801	0
ARMCX2	HsaALTA0000655-1/2	0.002993	0	0.071328	0	-0.010601	0	-0.070936	0
ARMCX2	HsaALTA0000655-2/2	-0.00502	0	-0.063581	0	0.010561	0	0.072693	0
ARMCX2	HsaALTA0000656-1/2	-0.058812	0	-0.036106	0	-0.025034	0	0.031835	0
ARMCX2	HsaALTA0000656-2/2	0.057529	0	0.043368	0	0.013383	0	-0.025602	0
ARMCX3	HsaALTA0000657-1/2	-0.002074	0	0.040903	0	0.102996	0	0.061261	0
ARMCX3	HsaALTA0000657-2/2	-0.016898	0	-0.026882	0	-0.108138	0	-0.049256	0
ARMCX4	HsaALTA0000658-1/2	-0.053653	0	0	0	0	0	0.021169	0
ARMCX4	HsaALTA0000658-2/2	0.028251	0	0	0	0	0	-0.020971	0
ARMCX4	HsaALTA0000660-1/2	-0.058209	0	-0.005837	0	-0.098884	0	-0.122799	0
ARMCX4	HsaALTA0000660-2/2	0.056585	0	0.003323	0	0.126264	0	0.118528	0
ARMCX5	HsaALTA0000661-1/2	-0.025251	0	-0.023747	0	-0.100372	0	-0.100253	0
ARMCX5	HsaALTA0000661-2/2	0.032559	0	0.006295	0	0.086223	0	0.082313	0
ARNT	HsaALTA0000662-1/2	0.006455	0	0.009318	0	0.022041	0	0.008647	0
ARNT	HsaALTA0000662-2/2	0.001343	0	-0.0147	0	-0.012806	0	-0.007549	0
ARNT	HsaALTA0000663-1/2	-0.010216	0	0.009618	0	-0.011512	0	-0.017176	0
ARNT	HsaALTA0000663-2/2	0.011994	0	-0.012353	0	0.00697	0	0.018417	0
ARNT	HsaALTA0000664-1/2	0.007809	0	-0.045241	0	-0.033258	0	0.006458	0
ARNT	HsaALTA0000664-2/2	-0.007183	0	0.038727	0	0.032106	0	-0.009376	0
ARNT	HsaALTA0000665-1/2	-0.006765	0	0.009262	0	-0.004105	0	-0.014393	0
ARNT	HsaALTA0000665-2/2	-0.000834	0	-0.008056	0	0.006884	0	0.015128	0
ARNT	HsaALTA0000666-1/2	-0.068636	0	0.081237	0	0.001024	0	-0.073665	0
ARNT	HsaALTA0000666-2/2	0.058676	0	-0.080151	0	-0.001243	0	0.058199	0
ARNT	HsaALTA0000667-1/2	0.01332	0	0.004321	0	-0.025202	0	-0.013549	0
ARNT	HsaALTA0000667-2/2	-0.012214	0	-0.001238	0	0.016	0	0.020777	0
ARPC1A	HsaALTA0000672-1/2	-0.023302	0	0.004721	0	-0.022165	0	-0.0362	0
ARPC1A	HsaALTA0000672-2/2	0.031772	0	-0.007068	0	0.02251	0	0.030137	0
ARPC2	HsaALTA0000677-1/2	0.001355	0	-0.006638	0	-0.002987	0	0.002758	0
ARPC2	HsaALTA0000677-2/2	-0.000221	0	0.005375	0	0.002902	0	-0.003408	0
ARPC2	HsaALTA0000678-1/2	0.000609	0	-0.001694	0	-0.000189	0	0.001879	0
ARPC2	HsaALTA0000678-2/2	-0.000373	0	0.00252	0	0.00039	0	-0.001979	0
ARPC2	HsaALTA0000679-1/2	-8.7e-05	0	0.000328	0	0.001095	0	-0.000311	0
ARPC2	HsaALTA0000679-2/2	-0.000258	0	-0.000742	0	-0.000372	0	0.00042	0
ARPC2	HsaALTA0000680-1/2	-0.000203	0	-0.001305	0	-0.000473	0	0.000891	0
ARPC2	HsaALTA0000680-2/2	2.8e-05	0	0.00128	0	0.000704	0	-0.000673	0
ARPC2	HsaALTA0000681-1/2	-0.001354	0	0.001096	0	-0.001074	0	-0.001734	0
ARPC2	HsaALTA0000681-2/2	0.001074	0	-0.001319	0	0.00139	0	0.002243	0
ARPC5	HsaALTA0000684-1/2	0.001571	0	0.000529	0	0.001799	0	0.0026	0
ARPC5	HsaALTA0000684-2/2	-0.001888	0	-0.000316	0	-0.001754	0	-0.001757	0
ARRB2	HsaALTA0000688-1/2	-0.007422	0	0	0	0	0	0	0
ARRB2	HsaALTA0000688-2/2	0.004619	0	0	0	0	0	0	0
ARRB2	HsaALTA0000689-1/2	-0.001624	0	0.031617	0	0.04218	0	0.015565	0
ARRB2	HsaALTA0000689-2/2	0.002272	0	-0.021248	0	-0.040782	0	-0.019511	0
ARRB2	HsaALTA0000690-1/2	-0.009139	0	-0.001748	0	-0.028852	0	-0.023084	0
ARRB2	HsaALTA0000690-2/2	0.008175	0	0.020927	0	0.035532	0	0.021264	0
ARRDC1	HsaALTA0000691-1/2	0.007689	0	0	0	0	0	-0.005959	0
ARRDC1	HsaALTA0000691-2/2	-0.005482	0	0	0	0	0	0.006992	0
ARRDC1	HsaALTA0000694-1/2	0.042964	0	0	0	0	0	0.000972	0
ARRDC1	HsaALTA0000694-2/2	-0.038753	0	0	0	0	0	-0.003196	0
ARRDC3	HsaALTA0000695-1/2	0.035136	0	0.004384	0	0.031106	0	0.028365	0
ARRDC3	HsaALTA0000695-2/2	-0.037985	0	-0.001479	0	-0.034768	0	-0.032489	0
ARSE	HsaALTA0000698-1/2	0	0	0.150524	0	0	0	0	0
ARSE	HsaALTA0000698-2/2	0	0	-0.142713	0	0	0	0	0
ARVCF	HsaALTA0000702-1/2	-0.003542	0	-0.015853	0	-0.021515	0	-0.006639	0
ARVCF	HsaALTA0000702-2/2	0.001484	0	0.01517	0	0.017568	0	0.008149	0
ASAP1	HsaALTA0000703-1/2	0.016153	0	0.011517	0	0.03756	0	0.017727	0
ASAP1	HsaALTA0000703-2/2	-0.010013	0	-0.012855	0	-0.028117	0	-0.026437	0
ASAP3	HsaALTA0000704-1/2	0.020524	0	0.027372	0	0.013279	0	-0.012895	0
ASAP3	HsaALTA0000704-2/2	-0.018973	0	-0.021156	0	-0.013185	0	0.009518	0
ASB1	HsaALTA0000705-1/2	-0.019514	0	0.012931	0	-0.083601	0	-0.081578	0
ASB1	HsaALTA0000705-2/2	0.007998	0	-0.019962	0	0.079812	0	0.071971	0
ASB3	HsaALTA0000707-1/2	0.023729	0	0.057106	0	0.052556	0	-0.019722	0
ASB3	HsaALTA0000707-2/2	-0.026435	0	-0.061429	0	-0.048282	0	0.021415	0
ASCC2	HsaALTA0000710-1/2	-0.00931	0	0.007591	0	8.9e-05	0	0.003687	0
ASCC2	HsaALTA0000710-2/2	0.010506	0	-0.002259	0	-0.000482	0	0.000211	0
ASCC2	HsaALTA0000711-1/3	0.032477	0	-0.042202	0	0.004449	0	0.04487	0
ASCC2	HsaALTA0000711-2/3	-0.008814	0	-0.014577	0	-0.012473	0	-0.012393	0
ASCC2	HsaALTA0000711-3/3	-0.017122	0	0.03198	0	9.9e-05	0	-0.038718	0
ASCC3	HsaALTA0000712-1/2	-0.007345	0	-0.006425	0	-0.00714	0	-0.005177	0
ASCC3	HsaALTA0000712-2/2	0.00963	0	0.007025	0	0.007777	0	-0.002108	0
ASCC3	HsaALTA0000713-1/2	0.000753	0	-0.004756	0	0.00429	0	0.008425	0
ASCC3	HsaALTA0000713-2/2	-0.001233	0	0.001505	0	-0.00402	0	-0.007498	0
ASCC3	HsaALTA0000714-1/2	0.110807	0	0	0	0.101265	0	0	0
ASCC3	HsaALTA0000714-2/2	-0.116565	0	0	0	-0.097998	0	0	0
ASH1L	HsaALTA0000715-1/2	0	0	0.016324	0	0	0	0	0
ASH1L	HsaALTA0000715-2/2	0	0	-0.017033	0	0	0	0	0
AS01	HsaALTA0000717-1/2	-0.000376	0	0.003507	0	0.002943	0	0.000528	0
AS01	HsaALTA0000717-2/2	0.000222	0	-0.002174	0	-0.002629	0	-0.000829	0
AS01	HsaALTA0000718-1/2	-0.001469	0	0.002099	0	0.00221	0	-0.000432	0
AS01	HsaALTA0000718-2/2	0.001955	0	-0.003707	0	-0.001573	0	0.000811	0
ASNS	HsaALTA0000719-1/2	-0.020671	0	0.008107	0	-0.018431	0	-0.028778	0
ASNS	HsaALTA0000719-2/2	0.020715	0	-0.010986	0	0.018597	0	0.02889	0
ASNS	HsaALTA0000720-1/2	0.010366	0	0.022898	0	0.019747	0	-0.000438	0
ASNS	HsaALTA0000720-2/2	-0.011225	0	-0.022516	0	-0.023497	0	0.00116	0
ASNSD1	HsaALTA0000721-1/2	0.03524	0	0.116103	0	0.074934	0	-0.028752	0
ASNSD1	HsaALTA0000721-2/2	-0.044767	0	-0.1046	0	-0.085767	0	0.037945	0
ASPH	HsaALTA0000722-1/2	0.007629	0	0.008443	0	0.004523	0	-0.003895	0
ASPH	HsaALTA0000722-2/2	-0.007126	0	-0.00772	0	-0.003668	0	0.006494	0
ASPH	HsaALTA0000724-1/2	-0.014645	0	0.020373	0	0.085511	0	0.055418	0
ASPH	HsaALTA0000724-2/2	0.012284	0	-0.021741	0	-0.089121	0	-0.051648	0
ASPH	HsaALTA0000725-1/2	-0.010004	0	-0.053367	0	0.005405	0	0.044763	0
ASPH	HsaALTA0000725-2/2	0.011163	0	0.049478	0	0.002986	0	-0.052942	0
ASPSCR1	HsaALTA0000729-1/2	-0.004743	0	0	0	0	0	0.008029	0
ASPSCR1	HsaALTA0000729-2/2	0.010206	0	0	0	0	0	0.002671	0
ASRGL1	HsaALTA0000730-1/2	-0.095238	0	0.037065	0	-0.082821	0	-0.130487	0
ASRGL1	HsaALTA0000730-2/2	0.106272	0	-0.045682	0	0.086676	0	0.141621	0
ASS1	HsaALTA0000731-1/2	0.001831	0	-0.024016	0	-0.018518	0	0.00458	0
ASS1	HsaALTA0000731-2/2	-0.000701	0	0.021691	0	0.019925	0	-0.005616	0
ASTN2	HsaALTA0000732-1/2	-0.198514	0	0	0	-0.30376	0	0	0
ASTN2	HsaALTA0000732-2/2	0.225185	0	0	0	0.305418	0	0	0
ASXL1	HsaALTA0000736-1/2	-0.029486	0	-0.007229	0	-0.038825	0	-0.020632	0
ASXL1	HsaALTA0000736-2/2	0.043947	0	0.011074	0	0.03926	0	0.026143	0
ASXL2	HsaALTA0000737-1/2	-0.006162	0	0.027479	0	0.022276	0	-0.012577	0
ASXL2	HsaALTA0000737-2/2	0.000386	0	-0.040769	0	-0.023184	0	0.00999	0
ATAD2	HsaALTA0000739-1/2	-0.019632	0	0.012363	0	-0.029243	0	-0.037101	0
ATAD2	HsaALTA0000739-2/2	0.023672	0	-0.010626	0	0.02467	0	0.031811	0
ATAD2	HsaALTA0000740-1/2	-0.018836	0	-0.012346	0	-0.018007	0	-0.010273	0
ATAD2	HsaALTA0000740-2/2	0.015564	0	0.01159	0	0.027272	0	0.013397	0
ATAD2	HsaALTA0000741-1/2	0.005098	0	-0.007972	0	0.002349	0	0.011288	0
ATAD2	HsaALTA0000741-2/2	-0.005409	0	0.006757	0	-0.001584	0	-0.010023	0
ATAD3B	HsaALTA0000744-1/2	-0.010096	0	0.005469	0	-0.001918	0	-0.008966	0
ATAD3B	HsaALTA0000744-2/2	0.006217	0	-0.005467	0	0.002677	0	0.008092	0
ATF2	HsaALTA0000745-1/2	0.007625	0	-0.002342	0	0.00099	0	0.005476	0
ATF2	HsaALTA0000745-2/2	-0.006666	0	0.003524	0	-0.00054	0	0.000109	0
ATF6	HsaALTA0000749-1/2	-0.005138	0	-0.000583	0	-0.009079	0	-0.00828	0
ATF6	HsaALTA0000749-2/2	0.004837	0	-0.000354	0	0.010279	0	0.009054	0
ATG16L1	HsaALTA0000755-1/2	0.000825	0	0.066691	0	0.067293	0	0.005016	0
ATG16L1	HsaALTA0000755-2/2	-0.004702	0	-0.07383	0	-0.051905	0	-0.000794	0
ATG2B	HsaALTA0000759-1/2	0.08054	0	-0.069666	0	0.024346	0	0.096944	0
ATG2B	HsaALTA0000759-2/2	-0.064417	0	0.061666	0	-0.030531	0	-0.079427	0
ATG4B	HsaALTA0000760-1/2	-0.058651	0	-0.008918	0	0.073112	0	0.079974	0
ATG4B	HsaALTA0000760-2/2	0.076521	0	0.016988	0	-0.070684	0	-0.084298	0
ATG4B	HsaALTA0000761-1/2	0.000867	0	0.003868	0	0.001337	0	-0.00352	0
ATG4B	HsaALTA0000761-2/2	0.001742	0	-0.004791	0	-0.003641	0	0.002196	0
ATG4B	HsaALTA0000762-1/2	-0.001642	0	-0.005904	0	-0.004576	0	0.002437	0
ATG4B	HsaALTA0000762-2/2	8.5e-05	0	0.003304	0	0.002037	0	-0.001067	0
ATG4C	HsaALTA0000763-1/2	0.015754	0	0	0	0	0	-0.014133	0
ATG4C	HsaALTA0000763-2/2	-0.015617	0	0	0	0	0	0.012386	0
ATG9A	HsaALTA0000767-1/2	-0.073852	0	0.048606	0	-0.00222	0	-0.03951	0
ATG9A	HsaALTA0000767-2/2	0.073964	0	-0.035629	0	0.007653	0	0.040911	0
ATG9A	HsaALTA0000768-1/2	0.000943	0	0.002473	0	-0.000578	0	0.000999	0
ATG9A	HsaALTA0000768-2/2	0.002989	0	0.001687	0	0.0036	0	0.005735	0
ATG9A	HsaALTA0000769-1/2	0.009929	0	-0.001264	0	0.00307	0	0.011028	0
ATG9A	HsaALTA0000769-2/2	-0.015067	0	0.004263	0	-0.007211	0	-0.012015	0
ATHL1	HsaALTA0000770-1/3	-0.061727	0	-0.017284	0	-0.016374	0	0.006348	0
ATHL1	HsaALTA0000770-2/3	0	0	-0.136865	0	0	0	0	0
ATHL1	HsaALTA0000770-3/3	0	0	0.209193	0	0	0	0	0
ATHL1	HsaALTA0000771-1/2	0	0	0.037569	0	0.035366	0	-0.001693	0
ATHL1	HsaALTA0000771-2/2	0	0	-0.023827	0	-0.043809	0	0.007518	0
ATHL1	HsaALTA0000772-1/4	0.004928	0	0.024739	0	0.002729	0	-0.021739	0
ATHL1	HsaALTA0000772-2/4	0.003589	0	0.026481	0	-0.005169	0	-0.023761	0
ATHL1	HsaALTA0000772-3/4	-0.011492	0	0.182267	0.02	0.119039	0	-0.064358	0
ATHL1	HsaALTA0000772-4/4	0.019351	0	-0.194363	0.02	-0.113551	0	0.057642	0
ATHL1	HsaALTA0000773-1/2	-0.021441	0	-0.029529	0	-0.005191	0	0.024597	0
ATHL1	HsaALTA0000773-2/2	0.01839	0	0.034106	0	0.00304	0	-0.02264	0
ATHL1	HsaALTA0000774-1/2	0.006279	0	0	0	0	0	-0.0014	0
ATHL1	HsaALTA0000774-2/2	-0.018517	0	0	0	0	0	0.003552	0
ATIC	HsaALTA0000775-1/2	0.003359	0	-0.013997	0	-0.015548	0	-0.000537	0
ATIC	HsaALTA0000775-2/2	0.00031	0	0.014136	0	0.011138	0	0.00144	0
ATL2	HsaALTA0000776-1/2	0.053058	0	0.006707	0	-0.007147	0	-0.014905	0
ATL2	HsaALTA0000776-2/2	-0.047118	0	-0.008666	0	0.006049	0	0.014689	0
ATM	HsaALTA0000778-1/2	0.006396	0	-0.016365	0	0.003972	0	0.023211	0
ATM	HsaALTA0000778-2/2	-0.003515	0	0.018347	0	-0.004087	0	-0.019923	0
ATM	HsaALTA0000779-1/2	0.003336	0	-0.007586	0	-0.004695	0	0.004249	0
ATM	HsaALTA0000779-2/2	-0.001888	0	0.007097	0	0.004469	0	-0.004895	0
ATP11A	HsaALTA0000781-1/3	-0.043295	0	0.038243	0	0.102777	0	0.053758	0
ATP11A	HsaALTA0000781-2/3	-0.016085	0	-0.081208	0	-0.207257	0	-0.090218	0
ATP11A	HsaALTA0000781-3/3	0.017083	0	0.067981	0	0.07127	0	-0.019603	0
ATP11B	HsaALTA0000782-1/2	-0.0036	0	-0.003057	0	-0.022442	0	-0.015749	0
ATP11B	HsaALTA0000782-2/2	-0.00045	0	0.007381	0	0.017756	0	0.016447	0
ATP13A1	HsaALTA0000783-1/3	-0.165656	0	0.016953	0	-0.112398	0	-0.135797	0
ATP13A1	HsaALTA0000783-2/3	0.13848	0	-0.017691	0	0.120613	0	0.132893	0
ATP13A1	HsaALTA0000783-3/3	-0.004333	0	0.009295	0	-0.003602	0	-0.013148	0
ATP13A1	HsaALTA0000784-1/2	0.009971	0	0.007474	0	0.005921	0	-0.001028	0
ATP13A1	HsaALTA0000784-2/2	-0.011582	0	-0.008593	0	-0.003887	0	0.001839	0
ATP13A1	HsaALTA0000785-1/2	0.002686	0	0.004767	0	-0.000726	0	-0.002797	0
ATP13A1	HsaALTA0000785-2/2	0.000173	0	-0.003208	0	0.003226	0	0.002264	0
ATP13A2	HsaALTA0000786-1/2	0.043937	0	0.023151	0	0.01004	0	-0.019255	0
ATP13A2	HsaALTA0000786-2/2	-0.050785	0	-0.03502	0	-0.015048	0	0.016717	0
ATP13A2	HsaALTA0000787-1/2	0.035306	0	0.004304	0	0.003769	0	0.001711	0
ATP13A2	HsaALTA0000787-2/2	-0.031599	0	-0.000489	0	-0.002506	0	-0.001914	0
ATP13A2	HsaALTA0000788-1/2	-0.013171	0	0.047872	0	0.003631	0	-0.039029	0
ATP13A2	HsaALTA0000788-2/2	0.011901	0	-0.048949	0	-0.00908	0	0.044128	0
ATP13A2	HsaALTA0000789-1/2	-0.021486	0	0.027291	0	-0.046856	0	-0.091368	0
ATP13A2	HsaALTA0000789-2/2	0.020875	0	-0.041034	0	0.043578	0	0.088187	0
ATP1A2	HsaALTA0000790-1/2	-0.000752	0	0	0	0	0	0	0
ATP1A2	HsaALTA0000790-2/2	0.002193	0	0	0	0	0	0	0
ATP1A2	HsaALTA0000791-1/2	-0.005924	0	0	0	0	0	0	0
ATP1A2	HsaALTA0000791-2/2	0.004657	0	0	0	0	0	0	0
ATP2A2	HsaALTA0000793-1/2	-0.037632	0	0.003508	0	-0.021163	0	-0.026891	0
ATP2A2	HsaALTA0000793-2/2	0.037584	0	-0.000916	0	0.022187	0	0.025023	0
ATP2B4	HsaALTA0000798-1/2	-0.017951	0	-0.003205	0	-0.02176	0	-0.016354	0
ATP2B4	HsaALTA0000798-2/2	0.02414	0	0.00528	0	0.017629	0	0.01834	0
ATP2C1	HsaALTA0000799-1/3	-0.008416	0	0.00185	0	0.006969	0	-0.001624	0
ATP2C1	HsaALTA0000799-2/3	0.077952	0	0.053427	0	0.006228	0	-0.037919	0
ATP2C1	HsaALTA0000799-3/3	-0.069878	0	-0.039806	0	-0.003299	0	0.042591	0
ATP2C1	HsaALTA0000800-1/2	-0.000583	0	0.000689	0	-0.003189	0	-0.001843	0
ATP2C1	HsaALTA0000800-2/2	-0.001565	0	0.001173	0	0.001408	0	0.001194	0
ATP2C1	HsaALTA0000801-1/2	-0.002949	0	8.4e-05	0	0.006328	0	0.005743	0
ATP2C1	HsaALTA0000801-2/2	0.003232	0	0.000967	0	-0.005757	0	-0.00574	0
ATP5A1	HsaALTA0000802-1/3	0.000101	0	-0.000181	0	0.000126	0	0.000682	0
ATP5A1	HsaALTA0000802-2/3	9.1e-05	0	-0.000487	0	0.000505	0	0.000888	0
ATP5A1	HsaALTA0000802-3/3	0.000163	0	0.000345	0	-0.000237	0	-0.000568	0
ATP5B	HsaALTA0000804-1/2	0.001657	0	0.000133	0	0.000341	0	0.000251	0
ATP5B	HsaALTA0000804-2/2	-0.001411	0	-0.000104	0	-0.000406	0	-0.000305	0
ATP5B	HsaALTA0000805-1/2	0.000168	0	-0.000329	0	0.000588	0	0.000698	0
ATP5B	HsaALTA0000805-2/2	-0.000125	0	0.000453	0	-0.000479	0	-0.000825	0
ATP5C1	HsaALTA0000806-1/2	0.001172	0	-0.001818	0	0.003077	0	0.007592	0
ATP5C1	HsaALTA0000806-2/2	-0.001705	0	0.002703	0	-0.004143	0	-0.007143	0
ATP5G1	HsaALTA0000807-1/2	0.000931	0	-0.001387	0	-0.011275	0	-0.003706	0
ATP5G1	HsaALTA0000807-2/2	-0.001112	0	0.003235	0	0.007264	0	0.003906	0
ATP5G1	HsaALTA0000808-1/2	0.007857	0	-0.010098	0	0.009647	0	0.017519	0
ATP5G1	HsaALTA0000808-2/2	-0.007076	0	0.007177	0	-0.009026	0	-0.016725	0
ATP5G3	HsaALTA0000810-1/4	-0.000315	0	0.000156	0	2e-05	0	-6.2e-05	0
ATP5G3	HsaALTA0000810-2/4	0.000253	0	0.000562	0	0.000987	0	0.000396	0
ATP5G3	HsaALTA0000810-3/4	7.9e-05	0	-0.004098	0	-0.006583	0	-0.002578	0
ATP5G3	HsaALTA0000810-4/4	-1.4e-05	0	0.003689	0	0.005917	0	0.002373	0
ATP5I	HsaALTA0000811-1/2	-0.000205	0	-0.000555	0	-0.001184	0	-0.000454	0
ATP5I	HsaALTA0000811-2/2	0.000145	0	0.001126	0	0.001355	0	0.000398	0
ATP5O	HsaALTA0000813-1/2	0.000554	0	-0.001545	0	-0.001713	0	-0.00101	0
ATP5O	HsaALTA0000813-2/2	-0.000155	0	0.00138	0	0.002435	0	0.000603	0
ATP5O	HsaALTA0000814-1/2	-0.003418	0	0.002016	0	-0.000634	0	-0.001747	0
ATP5O	HsaALTA0000814-2/2	0.003051	0	-0.001722	0	0.000589	0	0.002685	0
ATP6V0A1	HsaALTA0000815-1/2	0.053041	0	0.157411	0	0.020398	0	-0.17936	0
ATP6V0A1	HsaALTA0000815-2/2	-0.052888	0	-0.129958	0	0.001214	0	0.150809	0
ATP6V0B	HsaALTA0000816-1/2	0.000108	0	-0.00199	0	-0.004908	0	-0.000286	0
ATP6V0B	HsaALTA0000816-2/2	0.000326	0	0.004346	0	0.004309	0	0.000809	0
ATP6V0B	HsaALTA0000817-1/2	0.001508	0	-0.003449	0	0.000651	0	0.001497	0
ATP6V0B	HsaALTA0000817-2/2	-0.000463	0	0.002103	0	-0.000147	0	-0.000319	0
ATP6V0E1	HsaALTA0000818-1/2	-0.003134	0	0.002505	0	-0.003188	0	-0.003145	0
ATP6V0E1	HsaALTA0000818-2/2	0.002025	0	-0.001749	0	0.00195	0	0.003858	0
ATP6V1A	HsaALTA0000819-1/2	0.00108	0	0.00098	0	0.007745	0	0.005469	0
ATP6V1A	HsaALTA0000819-2/2	-0.00037	0	-0.001483	0	-0.003853	0	-0.003998	0
ATP6V1B2	HsaALTA0000820-1/2	0.00073	0	0.004843	0	0.004586	0	-0.00229	0
ATP6V1B2	HsaALTA0000820-2/2	-0.00086	0	-0.005638	0	-0.003584	0	0.002476	0
ATP8A1	HsaALTA0000824-1/2	-0.000694	0	0	0	0	0	0.005192	0
ATP8A1	HsaALTA0000824-2/2	-0.004547	0	0	0	0	0	-0.001898	0
ATR	HsaALTA0000826-1/2	-0.063948	0	-0.001754	0	-0.015069	0	-0.013917	0
ATR	HsaALTA0000826-2/2	0.069776	0	0.001738	0	0.019251	0	0.011518	0
ATR	HsaALTA0000827-1/2	-0.007429	0	-0.000928	0	-0.0129	0	-0.018325	0
ATR	HsaALTA0000827-2/2	0.018687	0	0.000492	0	0.01482	0	0.021123	0
ATRX	HsaALTA0000829-1/2	-0.011461	0	-0.055804	0	-0.093665	0	-0.044728	0
ATRX	HsaALTA0000829-2/2	0.018293	0	0.061547	0	0.092066	0	0.03608	0
ATXN2L	HsaALTA0000833-1/2	-0.052049	0	-0.011953	0	0.074105	0	0.084505	0
ATXN2L	HsaALTA0000833-2/2	0.069952	0	0.000969	0	-0.063879	0	-0.069879	0
ATXN3	HsaALTA0000834-1/2	-0.001748	0	-0.005732	0	0.004186	0	0.012147	0
ATXN3	HsaALTA0000834-2/2	0.002538	0	0.004036	0	-0.008314	0	-0.015532	0
ATXN7L2	HsaALTA0000836-1/2	-0.011917	0	0	0	-0.009948	0	0	0
ATXN7L2	HsaALTA0000836-2/2	0.006914	0	0	0	0.009213	0	0	0
ATXN7L3	HsaALTA0000837-1/2	-0.046343	0	-0.088816	0	-0.111797	0	-0.007764	0
ATXN7L3	HsaALTA0000837-2/2	0.047042	0	0.097955	0	0.108024	0	0.008863	0
ATXN7L3	HsaALTA0000838-1/2	0.001207	0	0.001949	0	0.000244	0	-0.001176	0
ATXN7L3	HsaALTA0000838-2/2	0.000894	0	-0.002059	0	-0.001224	0	0.001452	0
AUP1	HsaALTA0000840-1/2	-0.004859	0	-0.000751	0	-0.000765	0	-0.00225	0
AUP1	HsaALTA0000840-2/2	0.004497	0	-0.001604	0	0.00232	0	0.001855	0
AUP1	HsaALTA0000841-1/2	0.000623	0	0.000939	0	0.002382	0	-0.000929	0
AUP1	HsaALTA0000841-2/2	0.000233	0	-0.000223	0	-0.000834	0	0.000127	0
AXIN1	HsaALTA0000846-1/2	-0.002439	0	-0.009164	0	-0.009835	0	-0.0051	0
AXIN1	HsaALTA0000846-2/2	0.005044	0	0.008573	0	0.011856	0	0.002103	0
AXL	HsaALTA0000847-1/2	-0.006095	0	0.011938	0	0.01497	0	0.004929	0
AXL	HsaALTA0000847-2/2	0.00551	0	-0.005272	0	-0.014481	0	-0.002773	0
AZI1	HsaALTA0000848-1/2	-0.003314	0	0	0	0	0	-0.017758	0
AZI1	HsaALTA0000848-2/2	-0.000609	0	0	0	0	0	0.006416	0
AZI1	HsaALTA0000849-1/2	-0.008912	0	-0.009155	0	-0.00115	0	0.015031	0
AZI1	HsaALTA0000849-2/2	-0.00569	0	-0.002061	0	-0.003105	0	-0.015014	0
AZI2	HsaALTA0000851-1/2	0.065155	0	-0.073732	0	0.035085	0	0.090986	0
AZI2	HsaALTA0000851-2/2	-0.076514	0	0.059175	0	-0.038526	0	-0.09453	0
AZIN1	HsaALTA0000852-1/2	0.002549	0	0.029192	0	-0.011338	0	-0.041386	0
AZIN1	HsaALTA0000852-2/2	-0.00327	0	-0.029618	0	0.006758	0	0.038343	0
AZIN1	HsaALTA0000853-1/2	-0.017799	0	-0.014	0	-0.033093	0	-0.023004	0
AZIN1	HsaALTA0000853-2/2	0.015222	0	0.014824	0	0.03369	0	0.016526	0
B3GALNT1	HsaALTA0000855-1/2	-0.041768	0	-0.031693	0	-0.086728	0	-0.067534	0
B3GALNT1	HsaALTA0000855-2/2	0.031476	0	0.030619	0	0.083121	0	0.059886	0
B4GALNT3	HsaALTA0000857-1/2	-0.151937	0	-0.111575	0	-0.132643	0	-0.028184	0
B4GALNT3	HsaALTA0000857-2/2	0.135241	0	0.09341	0	0.130294	0	0.030615	0
B4GALT2	HsaALTA0000859-1/2	-0.000839	0	-0.00092	0	0.002558	0	0.002314	0
B4GALT2	HsaALTA0000859-2/2	0.001666	0	0.001312	0	-0.002614	0	-0.002251	0
B4GALT3	HsaALTA0000861-1/2	-0.010271	0	0.014086	0	-0.018852	0	-0.043696	0
B4GALT3	HsaALTA0000861-2/2	0.017331	0	-0.010482	0	0.025365	0	0.04195	0
B4GALT3	HsaALTA0000862-1/2	0.047686	0	0.016187	0	0.027332	0	0.018899	0
B4GALT3	HsaALTA0000862-2/2	-0.034519	0	-0.001505	0	-0.013969	0	-0.023352	0
B4GALT4	HsaALTA0000863-1/2	-0.002132	0	-0.03677	0	-0.023525	0	0.013892	0
B4GALT4	HsaALTA0000863-2/2	0.004983	0	0.030966	0	0.030349	0	-0.01193	0
B4GALT7	HsaALTA0000866-1/2	-0.085852	0	0.001484	0	-0.021957	0	-0.022289	0
B4GALT7	HsaALTA0000866-2/2	0.063483	0	-0.014821	0	0.010186	0	0.027119	0
B4GALT7	HsaALTA0000867-1/2	-0.031745	0	0.006635	0	-0.00089	0	-0.011897	0
B4GALT7	HsaALTA0000867-2/2	0.025662	0	0.001979	0	0.007187	0	0.010073	0
B9D1	HsaALTA0000869-1/3	-0.013472	0	0	0	0	0	-0.032811	0
B9D1	HsaALTA0000869-2/3	0.035719	0	0	0	0	0	0.021926	0
B9D1	HsaALTA0000869-3/3	-0.000111	0	0	0	0	0	0.016103	0
BACE1	HsaALTA0000870-1/2	0	0	0.069192	0	0	0	0	0
BACE1	HsaALTA0000870-2/2	0	0	-0.06674	0	0	0	0	0
BAG2	HsaALTA0000872-1/2	0.004983	0	-0.013061	0	0.005188	0	0.018906	0
BAG2	HsaALTA0000872-2/2	0.000971	0	0.011915	0	-0.007603	0	-0.018211	0
BAG3	HsaALTA0000873-1/2	0	0	-0.086587	0	0.053098	0	0.126235	0
BAG3	HsaALTA0000873-2/2	0	0	0.081434	0	-0.068028	0	-0.134071	0
BAHD1	HsaALTA0000875-1/2	0.04812	0	-0.256106	0	-0.058667	0	0.215866	0
BAHD1	HsaALTA0000875-2/2	-0.061765	0	0.259928	0	0.054616	0	-0.201259	0
BAHD1	HsaALTA0000876-1/2	-0.054329	0	0	0	0	0	-0.229667	0
BAHD1	HsaALTA0000876-2/2	0.070754	0	0	0	0	0	0.219106	0
BAIAP2L1	HsaALTA0000879-1/2	-0.007495	0	0	0	0	0	0.031999	0
BAIAP2L1	HsaALTA0000879-2/2	0.006198	0	0	0	0	0	-0.025893	0
BAP1	HsaALTA0000884-1/2	-0.003768	0	0.001331	0	0.001895	0	-0.001363	0
BAP1	HsaALTA0000884-2/2	0.004743	0	-0.003539	0	-0.000221	0	0.001839	0
BAP1	HsaALTA0000885-1/2	-0.053291	0	0.009889	0	-0.003508	0	-0.016871	0
BAP1	HsaALTA0000885-2/2	0.060107	0	-0.009054	0	0.010685	0	0.017573	0
BAP1	HsaALTA0000886-1/2	0.010162	0	-0.020602	0	0.01796	0	0.041574	0
BAP1	HsaALTA0000886-2/2	-0.00997	0	0.011559	0	-0.018231	0	-0.041105	0
BAT1	HsaALTA0000889-1/2	0.0173	0	0	0	0	0	0	0
BAT1	HsaALTA0000889-2/2	-0.0034	0	0	0	0	0	0	0
BAT1	HsaALTA0000891-1/3	0.085406	0	0.171028	0	0.039486	0	-0.139548	0
BAT1	HsaALTA0000891-2/3	0.03059	0	0.031231	0	0.069112	0	0.048105	0
BAT1	HsaALTA0000891-3/3	-0.127929	0	-0.172675	0	-0.117654	0	0.053355	0
BAT2	HsaALTA0000892-1/2	0.05048	0	-0.021722	0	-0.011189	0	0.014009	0
BAT2	HsaALTA0000892-2/2	-0.040756	0	0.026615	0	0.018761	0	-0.014895	0
BAT2	HsaALTA0000893-1/2	0.027219	0	-0.006984	0	0.015262	0	0.019008	0
BAT2	HsaALTA0000893-2/2	-0.028592	0	0.006674	0	-0.013707	0	-0.018524	0
BAT2	HsaALTA0000894-1/2	-0.013492	0	-0.04122	0	-0.023198	0	0.016686	0
BAT2	HsaALTA0000894-2/2	0.009313	0	0.038844	0	0.026925	0	-0.018559	0
BAT2D1	HsaALTA0000895-1/2	-0.027531	0	0.06059	0	0.045282	0	-0.019846	0
BAT2D1	HsaALTA0000895-2/2	0.025701	0	-0.061745	0	-0.04538	0	0.021585	0
BAT2D1	HsaALTA0000896-1/2	-0.010367	0	-0.000608	0	-0.005119	0	-0.007197	0
BAT2D1	HsaALTA0000896-2/2	0.010958	0	0.001709	0	0.007403	0	0.005227	0
BAT2L	HsaALTA0000897-1/2	-0.015167	0	-0.059195	0	-0.068193	0	-0.013105	0
BAT2L	HsaALTA0000897-2/2	0.027842	0	0.060447	0	0.06013	0	0.009126	0
BAT2L	HsaALTA0000898-1/2	0.018279	0	0.046332	0	0.059096	0	0.003238	0
BAT2L	HsaALTA0000898-2/2	-0.02353	0	-0.039623	0	-0.050557	0	-0.004077	0
BAT2L	HsaALTA0000899-1/2	-0.087357	0	-0.06006	0	-0.176047	0.02	-0.101561	0
BAT2L	HsaALTA0000899-2/2	0.076002	0	0.069909	0	0.171659	0.01	0.104698	0
BAT2L	HsaALTA0000900-1/2	-0.014576	0	0.003475	0	-0.003512	0	-0.009559	0
BAT2L	HsaALTA0000900-2/2	0.011503	0	-0.004417	0	0.004946	0	0.009004	0
BAT3	HsaALTA0000901-1/2	0.01765	0	-0.006546	0	0.019594	0	0.02765	0
BAT3	HsaALTA0000901-2/2	-0.018001	0	0.006821	0	-0.019216	0	-0.028098	0
BAT3	HsaALTA0000902-1/2	0.016181	0	-0.012132	0	0.001178	0	0.016599	0
BAT3	HsaALTA0000902-2/2	-0.015803	0	0.01331	0	-0.007108	0	-0.01705	0
BAT3	HsaALTA0000903-1/2	0.019997	0	0.002157	0	0.013464	0	0.003742	0
BAT3	HsaALTA0000903-2/2	-0.022855	0	-0.003413	0	-0.016192	0	-0.011923	0
BAT3	HsaALTA0000904-1/2	-0.118057	0	-0.034037	0	-0.11055	0	-0.093465	0
BAT3	HsaALTA0000904-2/2	0.113426	0	0.035962	0	0.105966	0	0.081258	0
BAT3	HsaALTA0000905-1/2	-0.003002	0	0.006804	0	-5.3e-05	0	-0.007325	0
BAT3	HsaALTA0000905-2/2	0.004913	0	-0.006967	0	0.002937	0	0.009611	0
BAT3	HsaALTA0000906-1/2	0.010919	0	-0.017504	0	0.003635	0	0.016036	0
BAT3	HsaALTA0000906-2/2	-0.00557	0	0.014477	0	-0.000609	0	-0.016231	0
BAT4	HsaALTA0000907-1/2	-0.000524	0	0	0	0	0	-0.004466	0
BAT4	HsaALTA0000907-2/2	0.006077	0	0	0	0	0	-0.000891	0
BAT4	HsaALTA0000908-1/2	0.015534	0	-0.041621	0	-0.057627	0	-0.012612	0
BAT4	HsaALTA0000908-2/2	-0.004905	0	0.040413	0	0.055515	0	0.008121	0
BAX	HsaALTA0000909-1/3	-0.00134	0	0.001488	0	0.001459	0	0.000349	0
BAX	HsaALTA0000909-2/3	-0.000311	0	-0.005166	0	-0.003986	0	0.001105	0
BAX	HsaALTA0000909-3/3	0.000901	0	0.003715	0	0.00468	0	-0.000326	0
BAZ2A	HsaALTA0000911-1/3	0	0	0.000107	0	0	0	0	0
BAZ2A	HsaALTA0000911-2/3	0	0	0.064076	0	0	0	0	0
BAZ2A	HsaALTA0000911-3/3	0	0	-0.032538	0	0	0	0	0
BAZ2A	HsaALTA0000913-1/2	-0.024813	0	0.005787	0	-0.037166	0	-0.046637	0
BAZ2A	HsaALTA0000913-2/2	0.028068	0	-0.006496	0	0.037894	0	0.050232	0
BAZ2B	HsaALTA0000914-1/2	0.02911	0	0.021826	0	0.008667	0	-0.016617	0
BAZ2B	HsaALTA0000914-2/2	-0.019043	0	-0.01733	0	-0.001005	0	0.013427	0
BBS9	HsaALTA0000917-1/2	-0.086514	0	0.017702	0	-0.083911	0	-0.092122	0
BBS9	HsaALTA0000917-2/2	0.084956	0	-0.021534	0	0.07838	0	0.092979	0
BBX	HsaALTA0000918-1/2	-0.045019	0	0.068126	0	0.020314	0	-0.04177	0
BBX	HsaALTA0000918-2/2	0.043799	0	-0.058521	0	-0.017216	0	0.040603	0
BCAP29	HsaALTA0000920-1/2	0.029181	0	-2e-05	0	0.024507	0	0.012204	0
BCAP29	HsaALTA0000920-2/2	-0.02352	0	5.9e-05	0	-0.023719	0	-0.012242	0
BCAP29	HsaALTA0000921-1/2	-0.004002	0	0.003323	0	7.8e-05	0	-0.007195	0
BCAP29	HsaALTA0000921-2/2	0.007877	0	-0.004967	0	0.001858	0	0.004843	0
BCAP31	HsaALTA0000922-1/2	0.000462	0	0.003961	0	0.002686	0	-0.001333	0
BCAP31	HsaALTA0000922-2/2	0.000338	0	-0.004267	0	-0.003577	0	0.001965	0
BCKDHA	HsaALTA0000925-1/2	-0.002722	0	0.012487	0	-0.011249	0	-0.021592	0
BCKDHA	HsaALTA0000925-2/2	0.003483	0	-0.013609	0	0.011604	0	0.021696	0
BCL2L1	HsaALTA0000926-1/2	-0.06181	0	-0.201455	0	-0.057721	0	0.145799	0
BCL2L1	HsaALTA0000926-2/2	0.064597	0	0.196806	0	0.066144	0	-0.122006	0
BCL2L12	HsaALTA0000927-1/2	-0.009528	0	-0.004119	0	0.008173	0	0.007998	0
BCL2L12	HsaALTA0000927-2/2	0.010389	0	0.00137	0	-0.010643	0	-0.007953	0
BCL7B	HsaALTA0000931-1/2	-2.7e-05	0	0.003063	0	-0.003502	0	-0.005878	0
BCL7B	HsaALTA0000931-2/2	-0.001744	0	0.000861	0	0.005405	0	0.011277	0
BCLAF1	HsaALTA0000932-1/2	0	0	-0.007357	0	0	0	0	0
BCLAF1	HsaALTA0000932-2/2	0	0	0.007969	0	0	0	0	0
BCLAF1	HsaALTA0000933-1/2	0.023282	0	-0.02295	0	-0.031376	0	0.011203	0
BCLAF1	HsaALTA0000933-2/2	-0.017728	0	0.0314	0	0.025054	0	-0.015645	0
BCOR	HsaALTA0000934-1/2	0.087516	0	0.122614	0	0.021669	0	-0.085065	0
BCOR	HsaALTA0000934-2/2	-0.09358	0	-0.135866	0	-0.056979	0	0.095378	0
BCR	HsaALTA0000935-1/2	-0.001764	0	0.007668	0	0.005863	0	0.000331	0
BCR	HsaALTA0000935-2/2	0.002399	0	-0.006139	0	-0.005291	0	0.002069	0
BCR	HsaALTA0000936-1/2	-0.001825	0	0.005715	0	0.008797	0	-0.001223	0
BCR	HsaALTA0000936-2/2	0.002173	0	-0.007676	0	-0.007361	0	0.00044	0
BCS1L	HsaALTA0000938-1/2	-0.014548	0	-0.0233	0	-0.014784	0	0.009229	0
BCS1L	HsaALTA0000938-2/2	0.012868	0	0.018574	0	-0.002643	0	-0.004993	0
BCS1L	HsaALTA0000939-1/2	0.016657	0	0.035098	0	0.027427	0	-0.016709	0
BCS1L	HsaALTA0000939-2/2	-0.00309	0	-0.038155	0	-0.014042	0	0.016063	0
BDP1	HsaALTA0000940-1/2	-0.01985	0	-0.035603	0	-0.007564	0	0.010518	0
BDP1	HsaALTA0000940-2/2	0.020937	0	0.027726	0	0.014663	0	-0.01609	0
BEND5	HsaALTA0000942-1/2	-0.142841	0	0	0	0	0	0	0
BEND5	HsaALTA0000942-2/2	0.136202	0	0	0	0	0	0	0
BHLHB9	HsaALTA0000946-1/2	0.028674	0	0	0	0	0	0.066265	0
BHLHB9	HsaALTA0000946-2/2	-0.022592	0	0	0	0	0	-0.067872	0
BIN3	HsaALTA0000949-1/2	0.005418	0	0.002836	0	-0.000342	0	-0.005837	0
BIN3	HsaALTA0000949-2/2	-0.009852	0	0.001619	0	-0.00043	0	0.004292	0
BIVM	HsaALTA0000951-1/2	0.110128	0	0.017819	0	0.112693	0	0.073908	0
BIVM	HsaALTA0000951-2/2	-0.118336	0	-0.015106	0	-0.104866	0	-0.114193	0
BMP1	HsaALTA0000954-1/2	0	0	0.033135	0	0	0	0	0
BMP1	HsaALTA0000954-2/2	0	0	-0.045045	0	0	0	0	0
BMP2K	HsaALTA0000955-1/3	0.008355	0	-0.009003	0	-0.004639	0	0.005937	0
BMP2K	HsaALTA0000955-2/3	0.003361	0	-0.005668	0	-0.003364	0	0.002028	0
BMP2K	HsaALTA0000955-3/3	-0.016038	0	0.013626	0	0.008604	0	0.004383	0
BMPR2	HsaALTA0000956-1/2	-0.011702	0	0.012119	0	-0.013575	0	-0.022291	0
BMPR2	HsaALTA0000956-2/2	0.016158	0	-0.013411	0	0.012764	0	0.027244	0
BOK	HsaALTA0000962-1/2	0.004158	0	0.024778	0	0.019818	0	-0.007106	0
BOK	HsaALTA0000962-2/2	-0.006676	0	-0.03089	0	-0.017475	0	0.010703	0
BOLA1	HsaALTA0000963-1/3	-0.003044	0	0	0	0	0	-0.040321	0
BOLA1	HsaALTA0000963-2/3	-0.083454	0	0	0	0	0	-0.055219	0
BOLA1	HsaALTA0000963-3/3	0.088801	0	0	0	0	0	0.072313	0
BOP1	HsaALTA0000966-1/2	0.004367	0	-0.007773	0	0.00335	0	0.011839	0
BOP1	HsaALTA0000966-2/2	-0.003416	0	0.009185	0	-0.002977	0	-0.013425	0
BPTF	HsaALTA0000968-1/2	0.006713	0	0.002907	0	0.00616	0	0.003158	0
BPTF	HsaALTA0000968-2/2	-0.009801	0	-0.004641	0	-0.010397	0	-0.001467	0
BRCA1	HsaALTA0000969-1/2	-0.003553	0	0.060717	0	-0.037899	0	-0.084964	0
BRCA1	HsaALTA0000969-2/2	2.2e-05	0	-0.032507	0	0.033007	0	0.083758	0
BRCA1	HsaALTA0000970-1/2	-0.011401	0	-0.042116	0	-0.028442	0	0.020699	0
BRCA1	HsaALTA0000970-2/2	-0.008186	0	0.047431	0	0.019331	0	-0.028396	0
BRCC3	HsaALTA0000973-1/2	0.008877	0	-0.010848	0	-0.013521	0	0.00881	0
BRCC3	HsaALTA0000973-2/2	-0.001666	0	0.01652	0	0.01789	0	-0.00901	0
BRD1	HsaALTA0000975-1/2	0.021985	0	-0.017166	0	0.008238	0	0.031673	0
BRD1	HsaALTA0000975-2/2	-0.023918	0	0.016776	0	-0.004436	0	-0.028266	0
BRD1	HsaALTA0000976-1/2	0.002134	0	0.019419	0	-0.001452	0	-0.012815	0
BRD1	HsaALTA0000976-2/2	-0.009166	0	-0.023552	0	-0.004165	0	0.010548	0
BRD1	HsaALTA0000977-1/2	0.007016	0	-0.013925	0	0.015889	0	0.018346	0
BRD1	HsaALTA0000977-2/2	0.011095	0	0.015816	0	-0.015966	0	-0.007341	0
BRD2	HsaALTA0000978-1/2	-0.001425	0	0.033511	0	0.023322	0	-0.003783	0
BRD2	HsaALTA0000978-2/2	0.002144	0	-0.035092	0	-0.023516	0	0.00402	0
BRD2	HsaALTA0000979-1/3	-0.002096	0	0.008673	0	0.005329	0	-0.002369	0
BRD2	HsaALTA0000979-2/3	-0.003846	0	0.004295	0	-0.002539	0	-0.006382	0
BRD2	HsaALTA0000979-3/3	-0.002792	0	-0.004924	0	-0.00394	0	0.001728	0
BRD2	HsaALTA0000980-1/2	-0.002562	0	0.001621	0	0.002128	0	-0.002566	0
BRD2	HsaALTA0000980-2/2	0.00168	0	-0.002877	0	-0.000779	0	0.00238	0
BRD2	HsaALTA0000981-1/2	0.000264	0	-0.010412	0	-0.022416	0	-0.012988	0
BRD2	HsaALTA0000981-2/2	0.00575	0	0.010474	0	0.023614	0	0.013671	0
BRD7	HsaALTA0000983-1/2	-0.03866	0	0.009437	0	-0.053652	0	-0.060109	0
BRD7	HsaALTA0000983-2/2	0.040941	0	-0.0056	0	0.06174	0	0.062374	0
BRD8	HsaALTA0000984-1/2	-0.041766	0	0.068189	0	0.042196	0	-0.039814	0
BRD8	HsaALTA0000984-2/2	0.048477	0	-0.060277	0	-0.036085	0	0.03439	0
BRD9	HsaALTA0000985-1/2	-0.053473	0	0.220773	0.03	0.056962	0	-0.167151	0
BRD9	HsaALTA0000985-2/2	0.048673	0	-0.235371	0.03	-0.057013	0	0.174916	0
BRD9	HsaALTA0000987-1/2	0.000633	0	-0.00955	0	0.00077	0	0.011176	0
BRD9	HsaALTA0000987-2/2	-0.000993	0	0.01151	0	-0.000909	0	-0.012303	0
BRD9	HsaALTA0000988-1/2	0.004473	0	0.137082	0	0.050588	0	-0.073213	0
BRD9	HsaALTA0000988-2/2	-0.00703	0	-0.136642	0	-0.051687	0	0.08198	0
BRD9	HsaALTA0000989-1/2	-0.017092	0	-0.045194	0	-0.009711	0	0.026526	0
BRD9	HsaALTA0000989-2/2	0.013448	0	0.042411	0	0.014917	0	-0.028156	0
BRF1	HsaALTA0000991-1/2	0.01043	0	-0.000639	0	0.018229	0	0.024449	0
BRF1	HsaALTA0000991-2/2	-0.008315	0	0.002591	0	-0.02266	0	-0.019657	0
BRMS1	HsaALTA0000993-1/2	0.002992	0	0.002363	0	0.001706	0	0.001081	0
BRMS1	HsaALTA0000993-2/2	-0.002039	0	-0.001998	0	-0.00056	0	0.001258	0
BRMS1	HsaALTA0000994-1/2	0.006035	0	-0.017456	0	-0.004416	0	0.016465	0
BRMS1	HsaALTA0000994-2/2	-0.00799	0	0.022114	0	-0.001956	0	-0.011676	0
BRPF1	HsaALTA0000995-1/2	0.01755	0	-0.128825	0	-0.05063	0	0.078303	0
BRPF1	HsaALTA0000995-2/2	-0.04476	0	0.13234	0	0.053045	0	-0.108508	0
BRSK1	HsaALTA0000996-1/3	-0.000818	0	0.015103	0	0.007154	0	-0.00495	0
BRSK1	HsaALTA0000996-2/3	0.017937	0	0.014848	0	0.004806	0	-0.013177	0
BRSK1	HsaALTA0000996-3/3	-0.014746	0	-0.011391	0	-0.001619	0	0.003297	0
BRSK2	HsaALTA0000997-1/2	-0.001809	0	0	0	0	0	-0.086738	0
BRSK2	HsaALTA0000997-2/2	-0.006836	0	0	0	0	0	0.06993	0
BRWD1	HsaALTA0000998-1/2	-0.008934	0	0.006697	0	-0.003521	0	-0.008644	0
BRWD1	HsaALTA0000998-2/2	0.006679	0	-0.008976	0	0.005236	0	0.008546	0
BSCL2	HsaALTA0001000-1/3	-0.001792	0	-0.004119	0	0.000202	0	0.003265	0
BSCL2	HsaALTA0001000-2/3	0.009723	0	-0.006613	0	-0.006866	0	-0.003406	0
BSCL2	HsaALTA0001000-3/3	-0.00919	0	-0.000377	0	0.00764	0	0.006435	0
BSCL2	HsaALTA0001001-1/2	0.005771	0	-0.001536	0	-0.001743	0	0.001078	0
BSCL2	HsaALTA0001001-2/2	-0.004624	0	0.001312	0	-0.000564	0	-0.001691	0
BSDC1	HsaALTA0001002-1/3	-0.007666	0	0.007304	0	0.003602	0	-0.005623	0
BSDC1	HsaALTA0001002-2/3	-0.009312	0	0.015445	0	0.032728	0	0.003721	0
BSDC1	HsaALTA0001002-3/3	0.00456	0	-0.028848	0	-0.036221	0	-0.00348	0
BTBD1	HsaALTA0001003-1/2	0.000318	0	-0.000291	0	-0.001798	0	-0.002327	0
BTBD1	HsaALTA0001003-2/2	0.001466	0	-0.000108	0	0.003247	0	0.004317	0
BTBD9	HsaALTA0001006-1/2	-0.005703	0	0	0	0.007978	0	0	0
BTBD9	HsaALTA0001006-2/2	0.00794	0	0	0	-0.015976	0	0	0
BTN2A2	HsaALTA0001007-1/2	0.022169	0	-0.049088	0	-0.05931	0	-0.020153	0
BTN2A2	HsaALTA0001007-2/2	-0.022908	0	0.044596	0	0.065762	0	0.012285	0
BTN2A2	HsaALTA0001008-1/2	-0.006785	0	0	0	0	0	0	0
BTN2A2	HsaALTA0001008-2/2	0.016062	0	0	0	0	0	0	0
BTRC	HsaALTA0001013-1/2	0.006152	0	-0.013545	0	-0.003535	0	0.005837	0
BTRC	HsaALTA0001013-2/2	-0.003592	0	0.014066	0	0.006128	0	-0.005126	0
BUB1	HsaALTA0001014-1/2	-0.000104	0	0.002744	0	-0.002348	0	-0.005248	0
BUB1	HsaALTA0001014-2/2	-0.000511	0	-0.002954	0	0.003224	0	0.004153	0
BUB1	HsaALTA0001015-1/2	0.001845	0	-0.003575	0	0.003052	0	0.005657	0
BUB1	HsaALTA0001015-2/2	-0.000703	0	0.002764	0	-0.003007	0	-0.00523	0
BUB1B	HsaALTA0001016-1/2	-0.021319	0	-0.029874	0	-0.027085	0	0.013265	0
BUB1B	HsaALTA0001016-2/2	0.015767	0	0.033986	0	0.026567	0	-0.007653	0
BUB3	HsaALTA0001017-1/2	0.002695	0	0.000263	0	0.001996	0	0.003434	0
BUB3	HsaALTA0001017-2/2	-0.002367	0	0.000671	0	-0.002094	0	-0.002836	0
BUD31	HsaALTA0001018-1/2	0.005922	0	0.02155	0	-0.001763	0	-0.02313	0
BUD31	HsaALTA0001018-2/2	-0.012165	0	-0.022582	0	-0.003274	0	0.022287	0
BYSL	HsaALTA0001019-1/2	0.027031	0	0.017109	0	0.026981	0	-0.000421	0
BYSL	HsaALTA0001019-2/2	-0.027283	0	-0.02532	0	-0.027983	0	0.000586	0
BZW2	HsaALTA0001020-1/2	0.010974	0	-0.018916	0	-0.006187	0	0.015369	0
BZW2	HsaALTA0001020-2/2	-0.010021	0	0.017415	0	0.004437	0	-0.01813	0
C10orf125	HsaALTA0001022-1/2	-0.071606	0	-0.07898	0	-0.16796	0	-0.087571	0
C10orf125	HsaALTA0001022-2/2	0.08204	0	0.066168	0	0.160948	0	0.093644	0
C10orf125	HsaALTA0001023-1/2	0.12976	0	0.0162	0	0.066831	0	0.06161	0
C10orf125	HsaALTA0001023-2/2	-0.130583	0	-0.001805	0	-0.057045	0	-0.059736	0
C10orf137	HsaALTA0001025-1/2	-0.001377	0	0.00483	0	0.00682	0	-0.001977	0
C10orf137	HsaALTA0001025-2/2	0.0049	0	-0.000855	0	-0.00068	0	0.006295	0
C10orf2	HsaALTA0001026-1/2	0.040246	0	-0.027905	0	0.028507	0	0.067881	0
C10orf2	HsaALTA0001026-2/2	-0.03448	0	0.042049	0	-0.023395	0	-0.069003	0
C10orf84	HsaALTA0001029-1/2	-0.08262	0	-0.026237	0	-0.095015	0	-0.069566	0
C10orf84	HsaALTA0001029-2/2	0.08386	0	0.024106	0	0.092642	0	0.067643	0
C10orf88	HsaALTA0001030-1/2	0.028835	0	0.048868	0	0.074856	0	0.02512	0
C10orf88	HsaALTA0001030-2/2	-0.026875	0	-0.052678	0	-0.075181	0	-0.023141	0
C10orf88	HsaALTA0001031-1/2	-0.027593	0	0.003567	0	0.005383	0	-0.00046	0
C10orf88	HsaALTA0001031-2/2	0.021669	0	-0.001366	0	-0.011532	0	-0.007364	0
C11orf10	HsaALTA0001035-1/2	-0.000593	0	0.002245	0	0.002924	0	-0.000106	0
C11orf10	HsaALTA0001035-2/2	0.000535	0	-0.002029	0	-0.002702	0	-0.00044	0
C11orf2	HsaALTA0001036-1/2	0.001027	0	0.000169	0	0.002224	0	0.004745	0
C11orf2	HsaALTA0001036-2/2	-0.000454	0	0.001188	0	-0.003869	0	-0.005078	0
C11orf24	HsaALTA0001037-1/2	-0.008085	0	-0.002244	0	-0.006122	0	-0.009618	0
C11orf24	HsaALTA0001037-2/2	0.009092	0	-0.007669	0	0.007452	0	0.001697	0
C11orf30	HsaALTA0001038-1/2	0.032096	0	-0.151475	0	0.01289	0	0.145196	0
C11orf30	HsaALTA0001038-2/2	-0.043539	0	0.137319	0	-0.010824	0	-0.153155	0
C11orf30	HsaALTA0001039-1/2	-0.01613	0	-0.013795	0	-0.014702	0	-0.001905	0
C11orf30	HsaALTA0001039-2/2	0.011338	0	0.013403	0	0.012535	0	0.003508	0
C11orf31	HsaALTA0001040-1/2	0.000912	0	0.000932	0	0.002684	0	0.001706	0
C11orf31	HsaALTA0001040-2/2	-0.000558	0	-0.001312	0	-0.002918	0	-0.001285	0
C11orf49	HsaALTA0001045-1/2	0.330761	0	-0.012421	0	0.305214	0	0.320232	0
C11orf49	HsaALTA0001045-2/2	-0.317902	0	0.024464	0	-0.303067	0	-0.341997	0
C11orf57	HsaALTA0001046-1/2	-0.017281	0	-0.049649	0	0.003502	0	0.048308	0
C11orf57	HsaALTA0001046-2/2	0.023049	0	0.047609	0	-0.003481	0	-0.056166	0
C11orf61	HsaALTA0001047-1/2	-0.0806	0	0.163253	0	-0.032753	0	-0.143071	0
C11orf61	HsaALTA0001047-2/2	0.083899	0	-0.124558	0	0.037102	0	0.171348	0
C11orf68	HsaALTA0001050-1/2	0.120355	0	-0.288333	0	-0.179876	0	0.109539	0
C11orf68	HsaALTA0001050-2/2	-0.124145	0	0.299105	0	0.180969	0	-0.105714	0
C11orf9	HsaALTA0001054-1/2	0	0	0.041027	0	0	0	0	0
C11orf9	HsaALTA0001054-2/2	0	0	-0.043136	0	0	0	0	0
C11orf9	HsaALTA0001055-1/2	0	0	-0.192269	0	0	0	0	0
C11orf9	HsaALTA0001055-2/2	0	0	0.181147	0	0	0	0	0
C11orf9	HsaALTA0001056-1/2	0	0	-0.031271	0	0	0	0	0
C11orf9	HsaALTA0001056-2/2	0	0	0.019027	0	0	0	0	0
C12orf11	HsaALTA0001057-1/2	0.005143	0	0.007225	0	0.010419	0	0.005555	0
C12orf11	HsaALTA0001057-2/2	-0.005888	0	-0.006861	0	-0.012429	0	-0.005852	0
C12orf41	HsaALTA0001059-1/2	-0.031603	0	-0.002333	0	-0.005993	0	-0.007817	0
C12orf41	HsaALTA0001059-2/2	0.029986	0	0.00544	0	0.006794	0	0.010607	0
C12orf41	HsaALTA0001061-1/2	-0.02087	0	-0.00457	0	-0.018553	0	-0.012436	0
C12orf41	HsaALTA0001061-2/2	0.012268	0	0.002165	0	0.009667	0	0.010424	0
C12orf43	HsaALTA0001062-1/2	0.070806	0	0.069705	0	0.009925	0	-0.079457	0
C12orf43	HsaALTA0001062-2/2	-0.042897	0	-0.053101	0	0.031907	0	0.063571	0
C12orf57	HsaALTA0001064-1/2	1.2e-05	0	-0.000934	0	0.003691	0	0.003601	0
C12orf57	HsaALTA0001064-2/2	7.4e-05	0	0.000799	0	-0.003766	0	-0.003839	0
C13orf38	HsaALTA0001067-1/2	0.017311	0	0	0	0	0	0.019323	0
C13orf38	HsaALTA0001067-2/2	-0.019513	0	0	0	0	0	-0.022093	0
C14orf135	HsaALTA0001070-1/2	0.001022	0	-0.014562	0	-0.005056	0	0.010543	0
C14orf135	HsaALTA0001070-2/2	-0.000451	0	0.013602	0	0.005621	0	-0.006825	0
C14orf135	HsaALTA0001071-1/2	-0.004303	0	-0.006238	0	-0.007427	0	-0.000666	0
C14orf135	HsaALTA0001071-2/2	0.003622	0	0.008602	0	0.006382	0	-0.00215	0
C14orf153	HsaALTA0001072-1/2	-0.001484	0	-0.003759	0	-0.000703	0	0.002783	0
C14orf153	HsaALTA0001072-2/2	0.001104	0	0.00278	0	-0.000427	0	-0.003332	0
C14orf153	HsaALTA0001073-1/2	0.036769	0	0.033625	0	0.033655	0	0.011412	0
C14orf153	HsaALTA0001073-2/2	-0.030894	0	-0.02873	0	-0.042749	0	-0.002474	0
C14orf159	HsaALTA0001075-1/2	-0.016918	0	0	0	0	0	0.002064	0
C14orf159	HsaALTA0001075-2/2	0.019263	0	0	0	0	0	-0.002276	0
C14orf80	HsaALTA0001078-1/2	0.041154	0	-0.011286	0	0.094651	0	0.079544	0
C14orf80	HsaALTA0001078-2/2	-0.045976	0	-0.003728	0	-0.080875	0	-0.078597	0
C14orf93	HsaALTA0001079-1/2	-0.117709	0	0	0	0	0	0	0
C14orf93	HsaALTA0001079-2/2	0.136547	0	0	0	0	0	0	0
C15orf17	HsaALTA0001080-1/2	0.050701	0	0	0	0	0	-0.066159	0
C15orf17	HsaALTA0001080-2/2	-0.025052	0	0	0	0	0	0.060713	0
C15orf23	HsaALTA0001082-1/2	-0.002447	0	-0.001397	0	0.000162	0	0.004219	0
C15orf23	HsaALTA0001082-2/2	0.001631	0	0.002451	0	-0.002069	0	-0.005671	0
C15orf23	HsaALTA0001083-1/2	-0.002049	0	-0.000966	0	-0.006802	0	-0.006083	0
C15orf23	HsaALTA0001083-2/2	0.004879	0	0.004081	0	0.007545	0	0.005201	0
C15orf44	HsaALTA0001084-1/3	-0.003254	0	0.001549	0	0.017419	0	0.00977	0
C15orf44	HsaALTA0001084-2/3	-0.134703	0	0.136714	0	-0.080369	0	-0.222404	0.01
C15orf44	HsaALTA0001084-3/3	0.136193	0	-0.138088	0	0.066712	0	0.204804	0
C16orf35	HsaALTA0001087-1/2	-0.009297	0	0	0	0	0	-0.012445	0
C16orf35	HsaALTA0001087-2/2	0.020208	0	0	0	0	0	0.016981	0
C16orf42	HsaALTA0001089-1/2	-0.002801	0	0.00107	0	-0.001051	0	-0.001908	0
C16orf42	HsaALTA0001089-2/2	0.003877	0	-0.001207	0	0.002197	0	0.003635	0
C16orf5	HsaALTA0001090-1/2	0.005354	0	0.023882	0	0.000445	0	-0.018587	0
C16orf5	HsaALTA0001090-2/2	-0.00723	0	-0.025502	0	-0.003893	0	0.013048	0
C16orf58	HsaALTA0001091-1/2	-0.015459	0	0.00802	0	-0.00763	0	-0.016028	0
C16orf58	HsaALTA0001091-2/2	0.014229	0	-0.011869	0	0.007121	0	0.016712	0
C16orf67	HsaALTA0001095-1/2	0.099982	0	-0.039929	0	-0.02123	0	0.022846	0
C16orf67	HsaALTA0001095-2/2	-0.09709	0	0.037506	0	0.023807	0	-0.016345	0
C16orf68	HsaALTA0001098-1/2	-0.006346	0	0.017347	0	0.019186	0	0.01049	0
C16orf68	HsaALTA0001098-2/2	0.006556	0	-0.006772	0	-0.016781	0	-0.008839	0
C17orf49	HsaALTA0001105-1/2	0.077964	0	-0.092646	0	-0.070968	0	0.01298	0
C17orf49	HsaALTA0001105-2/2	-0.078157	0	0.078813	0	0.069239	0	-0.022387	0
C17orf53	HsaALTA0001106-1/2	-0.025989	0	-0.091916	0	-0.148033	0	-0.039841	0
C17orf53	HsaALTA0001106-2/2	0.039068	0	0.102581	0	0.139104	0	0.050959	0
C17orf62	HsaALTA0001108-1/2	-0.004779	0	-0.000304	0	0.005747	0	5.9e-05	0
C17orf62	HsaALTA0001108-2/2	0.002417	0	0.00477	0	-0.004056	0	-0.001569	0
C17orf62	HsaALTA0001109-1/2	-0.004245	0	-0.007767	0	0.00339	0	0.012722	0
C17orf62	HsaALTA0001109-2/2	0.00481	0	0.001589	0	-0.009161	0	-0.010722	0
C17orf68	HsaALTA0001111-1/2	-0.007886	0	0.107134	0	0.091815	0	-0.001513	0
C17orf68	HsaALTA0001111-2/2	0.00346	0	-0.117684	0	-0.085141	0	0.00046	0
C17orf70	HsaALTA0001112-1/2	-0.006769	0	0.003256	0	-0.001331	0	-0.006942	0
C17orf70	HsaALTA0001112-2/2	0.009286	0	0.003892	0	0.000316	0	-0.004536	0
C17orf95	HsaALTA0001114-1/2	0.011559	0	0.019408	0	0.018584	0	0.004714	0
C17orf95	HsaALTA0001114-2/2	-0.013382	0	-0.018668	0	-0.01764	0	-0.005819	0
C18orf21	HsaALTA0001117-1/2	0.015878	0	0.011436	0	0.044406	0	0.014674	0
C18orf21	HsaALTA0001117-2/2	-0.023496	0	-0.010117	0	-0.026491	0	-0.019553	0
C19orf2	HsaALTA0001119-1/2	-0.000939	0	-0.00247	0	-0.000564	0	0.003252	0
C19orf2	HsaALTA0001119-2/2	0.001365	0	0.001453	0	-0.000794	0	-0.002448	0
C19orf28	HsaALTA0001122-1/2	0.004355	0	0.007143	0	0.013535	0	0.00384	0
C19orf28	HsaALTA0001122-2/2	-0.004214	0	-0.006631	0	-0.01128	0	-0.002514	0
C19orf47	HsaALTA0001126-1/2	0.016297	0	-0.019669	0	-0.027331	0	-0.000139	0
C19orf47	HsaALTA0001126-2/2	-0.018758	0	0.033592	0	0.028413	0	-0.015579	0
C19orf48	HsaALTA0001127-1/2	-0.003028	0	0.00032	0	-0.007825	0	-0.008253	0
C19orf48	HsaALTA0001127-2/2	0.000438	0	0.003058	0	0.005372	0	0.006209	0
C19orf56	HsaALTA0001136-1/2	-0.008313	0	0.006047	0	0.00449	0	-0.002264	0
C19orf56	HsaALTA0001136-2/2	0.005248	0	-0.005279	0	-0.005829	0	0.001825	0
C19orf6	HsaALTA0001137-1/2	0.000263	0	-0.010897	0	0.002788	0	0.014256	0
C19orf6	HsaALTA0001137-2/2	-0.000996	0	0.010839	0	-0.001479	0	-0.012685	0
C19orf6	HsaALTA0001138-1/3	0.037901	0	-0.071056	0	0.01116	0	0.085925	0
C19orf6	HsaALTA0001138-2/3	0.001163	0	0.002141	0	0.000657	0	0.000185	0
C19orf6	HsaALTA0001138-3/3	-0.040475	0	0.065165	0	-0.020968	0	-0.088622	0
C19orf60	HsaALTA0001139-1/3	-0.021874	0	-0.029123	0	-0.044513	0	-0.001286	0
C19orf60	HsaALTA0001139-2/3	0.022023	0	0.030939	0	0.041296	0	-0.001698	0
C19orf60	HsaALTA0001139-3/3	-0.004271	0	0.006982	0	0.004847	0	-0.00194	0
C19orf62	HsaALTA0001142-1/2	-0.024489	0	0.184278	0.05	0.090412	0	-0.087912	0
C19orf62	HsaALTA0001142-2/2	0.026871	0	-0.178879	0.05	-0.082175	0	0.085143	0
C1D	HsaALTA0001146-1/2	0.050037	0	-0.063359	0	-0.022	0	0.037531	0
C1D	HsaALTA0001146-2/2	-0.061029	0	0.065732	0	0.020753	0	-0.052973	0
C1QBP	HsaALTA0001149-1/2	0.000124	0	-0.001578	0	0.001046	0	0.002495	0
C1QBP	HsaALTA0001149-2/2	-0.000501	0	0.001571	0	-0.001095	0	-0.003	0
C1QTNF6	HsaALTA0001151-1/2	0	0	0.015551	0	0	0	0	0
C1QTNF6	HsaALTA0001151-2/2	0	0	-0.017393	0	0	0	0	0
C1orf109	HsaALTA0001155-1/2	0.057426	0	-0.022387	0	0.057385	0	0.070955	0
C1orf109	HsaALTA0001155-2/2	-0.074474	0	0.009773	0	-0.064124	0	-0.070321	0
C1orf109	HsaALTA0001156-1/2	0.038041	0	-0.103109	0	-0.097967	0	-0.024154	0
C1orf109	HsaALTA0001156-2/2	-0.034561	0	0.097203	0	0.128556	0	0.013202	0
C1orf112	HsaALTA0001158-1/2	0.023567	0	0.096625	0	0.111106	0	0.027741	0
C1orf112	HsaALTA0001158-2/2	-0.023226	0	-0.081177	0	-0.104753	0	-0.026237	0
C1orf114	HsaALTA0001163-1/2	-0.074976	0	0	0	0	0	-0.092292	0
C1orf114	HsaALTA0001163-2/2	0.067224	0	0	0	0	0	0.073836	0
C1orf114	HsaALTA0001164-1/2	0.027297	0	0	0	0	0	-0.019386	0
C1orf114	HsaALTA0001164-2/2	-0.035305	0	0	0	0	0	0.011776	0
C1orf124	HsaALTA0001165-1/2	0.000892	0	-0.002379	0	0.004558	0	0.010708	0
C1orf124	HsaALTA0001165-2/2	-0.003594	0	0.002759	0	-0.007286	0	-0.011594	0
C1orf131	HsaALTA0001166-1/2	0.015647	0	-0.157592	0	-0.166834	0	0.024859	0
C1orf131	HsaALTA0001166-2/2	-0.021591	0	0.180328	0	0.163512	0	-0.026749	0
C1orf131	HsaALTA0001167-1/2	0.010988	0	-0.021369	0	-0.007394	0	0.014088	0
C1orf131	HsaALTA0001167-2/2	-0.010068	0	0.019216	0	0.003432	0	-0.016907	0
C1orf144	HsaALTA0001169-1/2	-0.032316	0	-0.001356	0	-0.062063	0	-0.056421	0
C1orf144	HsaALTA0001169-2/2	0.033745	0	0.002766	0	0.050851	0	0.060312	0
C1orf159	HsaALTA0001170-1/2	0	0	0.022595	0	0	0	0	0
C1orf159	HsaALTA0001170-2/2	0	0	-0.039312	0	0	0	0	0
C1orf198	HsaALTA0001179-1/2	-0.004842	0	-0.003601	0	0.002076	0	0.001321	0
C1orf198	HsaALTA0001179-2/2	0.004567	0	0.001729	0	0.000795	0	-0.002098	0
C1orf31	HsaALTA0001186-1/2	-0.001373	0	-0.004234	0	-0.006558	0	-0.003883	0
C1orf31	HsaALTA0001186-2/2	0.002023	0	0.003891	0	0.005713	0	0.00352	0
C1orf51	HsaALTA0001189-1/3	-0.038693	0	0	0	0	0	-0.050613	0
C1orf51	HsaALTA0001189-2/3	0.040543	0	0	0	0	0	-0.007779	0
C1orf51	HsaALTA0001189-3/3	-0.000558	0	0	0	0	0	0.08212	0
C1orf54	HsaALTA0001190-1/2	-0.031975	0	0.058088	0	0.04726	0	-0.021099	0
C1orf54	HsaALTA0001190-2/2	0.064743	0	-0.090448	0	-0.052886	0	0.000458	0
C1orf58	HsaALTA0001192-1/2	-0.023935	0	-0.004561	0	-0.014449	0	-0.016041	0
C1orf58	HsaALTA0001192-2/2	0.018134	0	0.007443	0	0.019622	0	0.019574	0
C1orf77	HsaALTA0001193-1/2	0.061845	0	-0.074563	0	-0.031702	0	0.047453	0
C1orf77	HsaALTA0001193-2/2	-0.052497	0	0.072356	0	0.028886	0	-0.047491	0
C1orf84	HsaALTA0001194-1/2	0	0	0.065107	0	0	0	0	0
C1orf84	HsaALTA0001194-2/2	0	0	-0.069607	0	0	0	0	0
C1orf85	HsaALTA0001195-1/2	-0.006714	0	0.0113	0	0.00804	0	-0.002699	0
C1orf85	HsaALTA0001195-2/2	0.007686	0	-0.013508	0	-0.009856	0	0.003926	0
C1orf86	HsaALTA0001196-1/2	-0.006915	0	0.017632	0	0.010933	0	-0.006459	0
C1orf86	HsaALTA0001196-2/2	0.00807	0	-0.011865	0	-0.013591	0	0.00321	0
C1orf91	HsaALTA0001198-1/2	-0.018426	0	0	0	0	0	0.016184	0
C1orf91	HsaALTA0001198-2/2	0.009072	0	0	0	0	0	-0.020505	0
C1orf93	HsaALTA0001201-1/2	0.010674	0	0.019435	0	0.042385	0	0.015207	0
C1orf93	HsaALTA0001201-2/2	-0.00529	0	-0.034151	0	-0.052292	0	-0.014143	0
C1orf93	HsaALTA0001202-1/2	0.021352	0	-0.012078	0	0.008453	0	0.011977	0
C1orf93	HsaALTA0001202-2/2	-0.024003	0	0.008912	0	-0.00916	0	-0.011487	0
C1orf93	HsaALTA0001203-1/2	-0.039773	0	0.007635	0	-0.001423	0	-0.01888	0
C1orf93	HsaALTA0001203-2/2	0.034687	0	-0.009	0	0.002886	0	0.011751	0
C1orf93	HsaALTA0001204-1/3	0.045773	0	0.021609	0	0.039047	0	0.00935	0
C1orf93	HsaALTA0001204-2/3	0.033799	0	-0.035215	0	0.010624	0	0.008166	0
C1orf93	HsaALTA0001204-3/3	-0.07187	0	0.022974	0	-0.031795	0	-0.041948	0
C20orf11	HsaALTA0001206-1/2	0.002764	0	-0.000343	0	0.004127	0	0.002734	0
C20orf11	HsaALTA0001206-2/2	-0.002139	0	-0.000424	0	-0.003289	0	-0.002406	0
C20orf112	HsaALTA0001208-1/2	0	0	0.00412	0	0	0	0	0
C20orf112	HsaALTA0001208-2/2	0	0	-0.010155	0	0	0	0	0
C20orf12	HsaALTA0001210-1/2	-0.006239	0	0	0	0.005898	0	0	0
C20orf12	HsaALTA0001210-2/2	0.0063	0	0	0	-0.003577	0	0	0
C20orf194	HsaALTA0001214-1/2	0	0	0.028044	0	0	0	0	0
C20orf194	HsaALTA0001214-2/2	0	0	-0.044319	0	0	0	0	0
C20orf29	HsaALTA0001215-1/2	0.007878	0	-0.019011	0	-0.026291	0	-0.010091	0
C20orf29	HsaALTA0001215-2/2	0.003177	0	0.006165	0	0.025045	0	0.011639	0
C20orf7	HsaALTA0001218-1/2	0.059596	0	0.011949	0	0.043471	0	0.028596	0
C20orf7	HsaALTA0001218-2/2	-0.053974	0	-0.014493	0	-0.039606	0	-0.034933	0
C21orf2	HsaALTA0001224-1/2	0.041057	0	0.019694	0	-0.109508	0	-0.12648	0
C21orf2	HsaALTA0001224-2/2	-0.051378	0	-0.031504	0	0.10067	0	0.109331	0
C21orf2	HsaALTA0001225-1/2	0	0	0.020907	0	0	0	0	0
C21orf2	HsaALTA0001225-2/2	0	0	-0.017751	0	0	0	0	0
C21orf33	HsaALTA0001227-1/2	0.155097	0	0	0	0	0	0.133388	0
C21orf33	HsaALTA0001227-2/2	-0.148666	0	0	0	0	0	-0.125924	0
C21orf59	HsaALTA0001231-1/2	-0.016165	0	0.014843	0	-0.019367	0	-0.032142	0
C21orf59	HsaALTA0001231-2/2	0.013818	0	-0.011628	0	0.017984	0	0.030854	0
C21orf88	HsaALTA0001233-1/2	0	0	0	0	0	0	-0.021936	0
C21orf88	HsaALTA0001233-2/2	0	0	0	0	0	0	0.035422	0
C21orf91	HsaALTA0001234-1/2	0.017981	0	-0.002338	0	0.001506	0	0.008385	0
C21orf91	HsaALTA0001234-2/2	-0.029295	0	0.010227	0	0.002992	0	-0.001694	0
C22orf13	HsaALTA0001235-1/2	0.061147	0	0.054313	0	0.041948	0	-0.012588	0
C22orf13	HsaALTA0001235-2/2	-0.072467	0	-0.068455	0	-0.04193	0	0.022013	0
C22orf13	HsaALTA0001236-1/2	0.001589	0	-0.004254	0	0.002265	0	0.010113	0
C22orf13	HsaALTA0001236-2/2	0.000371	0	0.009724	0	-0.003281	0	-0.010017	0
C22orf30	HsaALTA0001240-1/2	0.010956	0	0.017896	0	0.033365	0	0.017509	0
C22orf30	HsaALTA0001240-2/2	-0.014517	0	-0.016001	0	-0.03047	0	-0.016249	0
C2CD2	HsaALTA0001244-1/2	-0.002758	0	0	0	0	0	0.106795	0
C2CD2	HsaALTA0001244-2/2	-0.00245	0	0	0	0	0	-0.106888	0
C2CD3	HsaALTA0001247-1/2	0.004191	0	0.029885	0	0.057427	0	0.031333	0
C2CD3	HsaALTA0001247-2/2	-0.010328	0	-0.031796	0	-0.058941	0	-0.028807	0
C2orf28	HsaALTA0001248-1/2	-0.000619	0	0.001473	0	0.002008	0	0.000457	0
C2orf28	HsaALTA0001248-2/2	0.000285	0	-0.002825	0	-0.002367	0	9.9e-05	0
C2orf34	HsaALTA0001249-1/2	-0.009624	0	0.003655	0	0.028747	0	0.016407	0
C2orf34	HsaALTA0001249-2/2	0.00968	0	-0.003257	0	-0.02376	0	-0.016715	0
C2orf56	HsaALTA0001252-1/2	0.035538	0	0.032822	0	0.044848	0	0.014819	0
C2orf56	HsaALTA0001252-2/2	-0.030193	0	-0.025199	0	-0.03959	0	-0.01691	0
C2orf56	HsaALTA0001253-1/2	0.029563	0	0.028217	0	0.040625	0	0.015825	0
C2orf56	HsaALTA0001253-2/2	-0.029647	0	-0.032184	0	-0.040947	0	-0.015864	0
C2orf86	HsaALTA0001260-1/2	-0.014012	0	-0.030912	0	0.006368	0	0.044557	0
C2orf86	HsaALTA0001260-2/2	0.013011	0	0.02701	0	-0.009397	0	-0.024909	0
C3orf1	HsaALTA0001261-1/2	0.000527	0	0.003752	0	0.006223	0	0.00262	0
C3orf1	HsaALTA0001261-2/2	-0.000453	0	-0.003976	0	-0.005293	0	-0.004576	0
C3orf17	HsaALTA0001264-1/2	-0.005443	0	0.000547	0	-0.00095	0	-0.004583	0
C3orf17	HsaALTA0001264-2/2	0.005002	0	-0.002989	0	0.003614	0	0.00594	0
C3orf17	HsaALTA0001265-1/2	0.004772	0	0.014252	0	0.010705	0	0.003164	0
C3orf17	HsaALTA0001265-2/2	-0.003453	0	-0.01363	0	-0.012414	0	-0.002767	0
C3orf18	HsaALTA0001266-1/2	0	0	0	0	0	0	0.11269	0
C3orf18	HsaALTA0001266-2/2	0	0	0	0	0	0	-0.120478	0
C3orf23	HsaALTA0001270-1/2	0.000785	0	0.026893	0	0.020227	0	-0.004918	0
C3orf23	HsaALTA0001270-2/2	-0.002941	0	-0.025551	0	-0.027754	0	0.000739	0
C3orf23	HsaALTA0001272-1/2	-0.085543	0	0.229856	0	0.092197	0	-0.12323	0
C3orf23	HsaALTA0001272-2/2	0.083093	0	-0.202682	0	-0.094548	0	0.114031	0
C3orf33	HsaALTA0001275-1/2	-0.053836	0	0	0	0	0	0	0
C3orf33	HsaALTA0001275-2/2	0.049945	0	0	0	0	0	0	0
C3orf38	HsaALTA0001276-1/2	-0.006018	0	-0.014734	0	-0.012675	0	0.006264	0
C3orf38	HsaALTA0001276-2/2	0.008965	0	0.017553	0	0.01315	0	-0.006355	0
C3orf63	HsaALTA0001277-1/2	0.012798	0	0.001831	0	0.000851	0	-0.001559	0
C3orf63	HsaALTA0001277-2/2	-0.008599	0	-0.001741	0	0.000434	0	0.003102	0
C3orf63	HsaALTA0001278-1/2	-0.155241	0	0.066009	0	-0.074478	0	-0.137892	0
C3orf63	HsaALTA0001278-2/2	0.139391	0	-0.066423	0	0.081821	0	0.144441	0
C3orf63	HsaALTA0001279-1/2	0.001822	0	0.007655	0	0.002227	0	-0.005573	0
C3orf63	HsaALTA0001279-2/2	0.003972	0	-0.010767	0	-0.002954	0	0.005761	0
C3orf63	HsaALTA0001280-1/2	0.060104	0	0.109648	0	0.079359	0	-0.020971	0
C3orf63	HsaALTA0001280-2/2	-0.060912	0	-0.112574	0	-0.08992	0	0.026659	0
C4orf14	HsaALTA0001287-1/2	-0.000883	0	0.036437	0	0.044418	0	0.009844	0
C4orf14	HsaALTA0001287-2/2	-0.004794	0	-0.034083	0	-0.055319	0	-0.013881	0
C4orf23	HsaALTA0001291-1/2	0.030876	0	0.025191	0	0.099221	0	0.048814	0
C4orf23	HsaALTA0001291-2/2	-0.045214	0	-0.035037	0	-0.080267	0	-0.054374	0
C4orf29	HsaALTA0001293-1/2	-0.015774	0	-0.087979	0	-0.075809	0	-0.004836	0
C4orf29	HsaALTA0001293-2/2	0.021574	0	0.068235	0	0.083558	0	0.006085	0
C4orf41	HsaALTA0001297-1/2	0.022378	0	0.030414	0	0.039864	0	0.008676	0
C4orf41	HsaALTA0001297-2/2	-0.023008	0	-0.016932	0	-0.033268	0	-0.009258	0
C4orf41	HsaALTA0001298-1/2	0.022462	0	0.024319	0	0.023336	0	-0.003829	0
C4orf41	HsaALTA0001298-2/2	-0.021315	0	-0.026092	0	-0.02087	0	0.004681	0
C4orf41	HsaALTA0001299-1/2	0.0062	0	-0.0151	0	-0.014514	0	-0.004696	0
C4orf41	HsaALTA0001299-2/2	-0.003904	0	0.015843	0	0.016062	0	0.00172	0
C4orf8	HsaALTA0001302-1/2	-0.049832	0	0.01511	0	-0.055027	0	-0.07409	0
C4orf8	HsaALTA0001302-2/2	0.055447	0	-0.017811	0	0.060867	0	0.065788	0
C5orf13	HsaALTA0001306-1/2	-0.024102	0	0.000187	0	-0.027171	0	-0.02318	0
C5orf13	HsaALTA0001306-2/2	0.022434	0	0.00111	0	0.025508	0	0.021953	0
C5orf22	HsaALTA0001308-1/3	-0.015843	0	0.079846	0	0.05067	0	-0.038629	0
C5orf22	HsaALTA0001308-2/3	0.019941	0	0.056021	0	0.04685	0	-0.009512	0
C5orf22	HsaALTA0001308-3/3	-0.004342	0	-0.139354	0	-0.102139	0	0.047562	0
C5orf37	HsaALTA0001310-1/2	0.007796	0	0.011675	0	0.006174	0	-0.001602	0
C5orf37	HsaALTA0001310-2/2	-0.002348	0	-0.00308	0	-0.004637	0	0.006767	0
C5orf42	HsaALTA0001315-1/2	-0.150457	0	0.087002	0	-0.056607	0	-0.174443	0
C5orf42	HsaALTA0001315-2/2	0.150785	0	-0.078321	0	0.065459	0	0.154269	0
C5orf42	HsaALTA0001316-1/2	0	0	-0.027163	0	0	0	0	0
C5orf42	HsaALTA0001316-2/2	0	0	0.033094	0	0	0	0	0
C5orf42	HsaALTA0001317-1/2	0	0	0.108027	0	0	0	0	0
C5orf42	HsaALTA0001317-2/2	0	0	-0.123719	0	0	0	0	0
C5orf42	HsaALTA0001318-1/2	0	0	0.060309	0	0	0	0	0
C5orf42	HsaALTA0001318-2/2	0	0	-0.05632	0	0	0	0	0
C5orf44	HsaALTA0001320-1/2	0.122749	0	-0.095103	0	-0.074309	0	0.018229	0
C5orf44	HsaALTA0001320-2/2	-0.123999	0	0.092999	0	0.062057	0	-0.022591	0
C6orf108	HsaALTA0001327-1/3	-0.002153	0	0.009907	0	0.011271	0	0.000912	0
C6orf108	HsaALTA0001327-2/3	-0.002323	0	0.013216	0	0.011738	0	0.000721	0
C6orf108	HsaALTA0001327-3/3	0.002221	0	-0.009858	0	-0.01359	0	-0.000554	0
C6orf115	HsaALTA0001328-1/2	-0.0057	0	0.030031	0	0.008185	0	-0.018114	0
C6orf115	HsaALTA0001328-2/2	0.005478	0	-0.028654	0	-0.00952	0	0.017482	0
C6orf170	HsaALTA0001334-1/2	-0.019189	0	0.048291	0	-0.019374	0	-0.075359	0
C6orf170	HsaALTA0001334-2/2	0.02123	0	-0.049048	0	0.02003	0	0.070768	0
C6orf182	HsaALTA0001335-1/2	0	0	0.023425	0	0	0	0	0
C6orf182	HsaALTA0001335-2/2	0	0	-0.02572	0	0	0	0	0
C6orf48	HsaALTA0001342-1/3	-0.037208	0	0.023641	0	0.006043	0	-0.016849	0
C6orf48	HsaALTA0001342-2/3	0.048072	0	-0.001261	0	0.006669	0	0.008289	0
C6orf48	HsaALTA0001342-3/3	-0.003	0	-0.00779	0	-0.007647	0	-0.004659	0
C6orf70	HsaALTA0001344-1/2	-0.035585	0	-0.053378	0	-0.011934	0	0.021821	0
C6orf70	HsaALTA0001344-2/2	0.037971	0	0.066144	0	0.030622	0	-0.041046	0
C7orf23	HsaALTA0001346-1/2	0.00796	0	0.037877	0	0.009475	0	-0.009668	0
C7orf23	HsaALTA0001346-2/2	-0.009048	0	-0.034687	0	-0.009808	0	0.017784	0
C7orf27	HsaALTA0001348-1/2	0.000494	0	0.006473	0	0.011371	0	0.000831	0
C7orf27	HsaALTA0001348-2/2	0.000425	0	-0.003891	0	-0.010935	0	-0.005127	0
C7orf36	HsaALTA0001349-1/2	0.010133	0	0.005257	0	0.014365	0	0.011145	0
C7orf36	HsaALTA0001349-2/2	-0.008458	0	-0.004638	0	-0.015445	0	-0.009784	0
C7orf42	HsaALTA0001350-1/2	-0.004315	0	-0.00204	0	-0.001173	0	-0.00039	0
C7orf42	HsaALTA0001350-2/2	0.004049	0	0.003632	0	0.001768	0	-0.001966	0
C7orf43	HsaALTA0001352-1/2	-0.036564	0	-0.023171	0	-0.067788	0	-0.028498	0
C7orf43	HsaALTA0001352-2/2	0.034149	0	0.035154	0	0.06282	0	0.025734	0
C7orf49	HsaALTA0001354-1/2	-0.001241	0	-0.002627	0	0.00018	0	-0.002093	0
C7orf49	HsaALTA0001354-2/2	0.004029	0	0.000475	0	0.000192	0	-0.002069	0
C7orf49	HsaALTA0001355-1/2	0.004095	0	0.001681	0	0.003651	0	0.001576	0
C7orf49	HsaALTA0001355-2/2	-0.006372	0	-0.000815	0	-0.001875	0	0.001145	0
C7orf59	HsaALTA0001360-1/2	0.004443	0	-0.014222	0	-0.00972	0	0.004772	0
C7orf59	HsaALTA0001360-2/2	-0.005252	0	0.014385	0	0.01236	0	-0.00358	0
C8orf40	HsaALTA0001368-1/2	-2.4e-05	0	-0.003556	0	-0.003653	0	0.002977	0
C8orf40	HsaALTA0001368-2/2	0.004776	0	0.002669	0	-0.000223	0	-0.001292	0
C8orf42	HsaALTA0001369-1/2	0.003534	0	0.025127	0	0.038756	0	0.016995	0
C8orf42	HsaALTA0001369-2/2	-0.003937	0	-0.026859	0	-0.047625	0	-0.017335	0
C8orf58	HsaALTA0001371-1/2	0.088629	0	-0.067348	0	0.060512	0	0.122868	0
C8orf58	HsaALTA0001371-2/2	-0.115286	0	0.053217	0	-0.039663	0	-0.094881	0
C8orf59	HsaALTA0001372-1/2	-0.032449	0	-0.06911	0	-0.101188	0	-0.027274	0
C8orf59	HsaALTA0001372-2/2	-0.001536	0	0.079269	0	0.102158	0	0.038359	0
C8orf83	HsaALTA0001374-1/2	-0.004764	0	0.007903	0	0.010008	0	0.001357	0
C8orf83	HsaALTA0001374-2/2	0.007123	0	-0.007385	0	-0.004983	0	0.001216	0
C8orf83	HsaALTA0001375-1/3	0.053305	0	0.069468	0	0.100399	0	0.036511	0
C8orf83	HsaALTA0001375-2/3	-0.052104	0	-0.088068	0	-0.118287	0	-0.044726	0
C8orf83	HsaALTA0001375-3/3	-0.01474	0	0.000897	0	0.000518	0	-0.002221	0
C8orf83	HsaALTA0001376-1/2	0.057074	0	-0.159506	0	-0.142231	0	0.001585	0
C8orf83	HsaALTA0001376-2/2	-0.060121	0	0.158018	0	0.162037	0	-0.000198	0
C9orf100	HsaALTA0001377-1/2	-0.003276	0	-0.003683	0	0.008789	0	0.010014	0
C9orf100	HsaALTA0001377-2/2	0.004867	0	0.003201	0	-0.005526	0	-0.013422	0
C9orf114	HsaALTA0001378-1/3	0.00731	0	0.012001	0	0.020757	0	0.009839	0
C9orf114	HsaALTA0001378-2/3	0.000898	0	-0.012298	0	-0.009769	0	0.000871	0
C9orf114	HsaALTA0001378-3/3	-0.000367	0	0.008496	0	0.012735	0	-0.000193	0
C9orf114	HsaALTA0001379-1/2	-0.034398	0	0	0	0	0	-0.059142	0
C9orf114	HsaALTA0001379-2/2	0.044512	0	0	0	0	0	0.058306	0
C9orf116	HsaALTA0001380-1/2	-0.056798	0	-0.055856	0	-0.032113	0	0.013491	0
C9orf116	HsaALTA0001380-2/2	0.049004	0	0.032604	0	0.028496	0	-0.033914	0
C9orf119	HsaALTA0001382-1/2	0.024254	0	-0.007903	0	0.05182	0	0.055966	0
C9orf119	HsaALTA0001382-2/2	-0.034402	0	-0.00371	0	-0.053026	0	-0.056941	0
C9orf126	HsaALTA0001383-1/2	0.009867	0	0.083853	0	0.103831	0	0.023998	0
C9orf126	HsaALTA0001383-2/2	-0.013908	0	-0.076756	0	-0.096698	0	-0.023026	0
C9orf25	HsaALTA0001387-1/2	0.061308	0	-0.168355	0	0.014888	0	0.171567	0
C9orf25	HsaALTA0001387-2/2	-0.064041	0	0.178997	0	-0.010278	0	-0.179054	0
C9orf82	HsaALTA0001389-1/2	-0.001772	0	0.009574	0	-0.004078	0	-0.012028	0
C9orf82	HsaALTA0001389-2/2	0.001335	0	-0.011567	0	-0.000929	0	0.015798	0
C9orf86	HsaALTA0001391-1/2	0.006931	0	0.007786	0	0.009058	0	0.002753	0
C9orf86	HsaALTA0001391-2/2	-0.009483	0	-0.006392	0	-0.007734	0	-0.001299	0
C9orf86	HsaALTA0001392-1/2	-0.091229	0	0.068728	0	-0.032186	0	-0.07632	0
C9orf86	HsaALTA0001392-2/2	0.09962	0	-0.051655	0	-0.000839	0	0.073957	0
C9orf89	HsaALTA0001393-1/2	0.028857	0	0.00724	0	0.020331	0	0.009035	0
C9orf89	HsaALTA0001393-2/2	-0.018393	0	-0.005469	0	-0.015001	0	-0.013028	0
C9orf91	HsaALTA0001394-1/2	0	0	0	0	0	0	-0.028236	0
C9orf91	HsaALTA0001394-2/2	0	0	0	0	0	0	0.030444	0
C9orf91	HsaALTA0001395-1/2	0	0	0	0	0	0	-0.019308	0
C9orf91	HsaALTA0001395-2/2	0	0	0	0	0	0	0.013072	0
CAC02D1	HsaALTA0001410-1/2	-0.007598	0	-0.088291	0	-0.096605	0	-0.013812	0
CAC02D1	HsaALTA0001410-2/2	0.002141	0	0.071401	0	0.096303	0	0.028124	0
CAC02D2	HsaALTA0001411-1/2	0.142451	0	0	0	0	0	0.174072	0
CAC02D2	HsaALTA0001411-2/2	-0.107255	0	0	0	0	0	-0.228762	0
CAC02D2	HsaALTA0001412-1/2	0.431532	0	0	0	0	0	0.320283	0
CAC02D2	HsaALTA0001412-2/2	-0.417655	0	0	0	0	0	-0.324811	0
CAD	HsaALTA0001414-1/2	-0.006062	0	0.005423	0	0.00896	0	0.004866	0
CAD	HsaALTA0001414-2/2	0.005373	0	-0.005335	0	-0.006927	0	-0.003301	0
CAD	HsaALTA0001415-1/2	0.013651	0	-0.042987	0	-0.022944	0	0.005705	0
CAD	HsaALTA0001415-2/2	-0.007677	0	0.032678	0	0.019316	0	-0.012986	0
CALB1	HsaALTA0001418-1/2	0	0	0	0	0	0	0.040663	0
CALB1	HsaALTA0001418-2/2	0	0	0	0	0	0	-0.025889	0
CALCOCO1	HsaALTA0001419-1/2	-0.031376	0	-0.000248	0	-0.021384	0	-0.024998	0
CALCOCO1	HsaALTA0001419-2/2	0.027047	0	0.001316	0	0.014967	0	0.005545	0
CALCOCO1	HsaALTA0001420-1/2	0	0	0.012552	0	0	0	0	0
CALCOCO1	HsaALTA0001420-2/2	0	0	-0.015374	0	0	0	0	0
CALD1	HsaALTA0001423-1/2	-0.001661	0	-0.006985	0	-0.002824	0	0.002829	0
CALD1	HsaALTA0001423-2/2	0.001727	0	0.006997	0	0.002599	0	-0.004889	0
CALD1	HsaALTA0001424-1/2	0.015669	0	-0.022698	0	-0.005415	0	0.015426	0
CALD1	HsaALTA0001424-2/2	-0.009933	0	0.02038	0	0.007675	0	-0.016241	0
CALM3	HsaALTA0001426-1/2	-4e-06	0	-0.000171	0	-0.000223	0	0.000274	0
CALM3	HsaALTA0001426-2/2	-0.000338	0	0.000639	0	0.000309	0	0.000103	0
CALM3	HsaALTA0001427-1/2	0.007779	0	0.005512	0	0.011777	0	0.00763	0
CALM3	HsaALTA0001427-2/2	-0.007924	0	-0.00468	0	-0.01298	0	-0.007897	0.01
CALR	HsaALTA0001428-1/2	0.000143	0	-0.00053	0	-2.8e-05	0	0.000531	0
CALR	HsaALTA0001428-2/2	-0.000171	0	0.000547	0	0.000102	0	-0.000494	0
CALR	HsaALTA0001429-1/3	0.000185	0	-0.000559	0	4e-06	0	0.000368	0
CALR	HsaALTA0001429-2/3	-3e-05	0	-0.000415	0	3.8e-05	0	0.000497	0
CALR	HsaALTA0001429-3/3	-0.000186	0	0.000477	0	5.4e-05	0	-0.000415	0
CALR	HsaALTA0001430-1/4	-4.4e-05	0	-0.000577	0	-0.00031	0	0.000233	0
CALR	HsaALTA0001430-2/4	-5.6e-05	0	-0.000582	0	-0.000156	0	0.000361	0
CALR	HsaALTA0001430-3/4	-7.5e-05	0	-0.00056	0	-0.000149	0	0.000467	0
CALR	HsaALTA0001430-4/4	9.2e-05	0	0.000607	0	0.000356	0	-0.000179	0
CAMK1	HsaALTA0001432-1/2	-0.033343	0	0	0	0	0	-0.019812	0
CAMK1	HsaALTA0001432-2/2	0.026593	0	0	0	0	0	0.015924	0
CAMK2D	HsaALTA0001438-1/2	0	0	0.007488	0	0	0	0	0
CAMK2D	HsaALTA0001438-2/2	0	0	-0.003062	0	0	0	0	0
CAMK2D	HsaALTA0001439-1/2	0	0	0.012526	0	0	0	0	0
CAMK2D	HsaALTA0001439-2/2	0	0	-0.011779	0	0	0	0	0
CAMKV	HsaALTA0001442-1/2	0.044838	0	0	0	0	0	0	0
CAMKV	HsaALTA0001442-2/2	-0.042079	0	0	0	0	0	0	0
CAMKV	HsaALTA0001443-1/2	0.047243	0	0	0	0	0	0	0
CAMKV	HsaALTA0001443-2/2	-0.040028	0	0	0	0	0	0	0
CAMSAP1L1	HsaALTA0001445-1/2	0.071909	0	0.066247	0	0.078438	0	0.00587	0
CAMSAP1L1	HsaALTA0001445-2/2	-0.079416	0	-0.071142	0	-0.071633	0	0.006212	0
CAND2	HsaALTA0001448-1/2	0	0	0	0	0	0	-0.01085	0
CAND2	HsaALTA0001448-2/2	0	0	0	0	0	0	0.005408	0
CAND2	HsaALTA0001449-1/2	0.010606	0	0	0	0	0	0	0
CAND2	HsaALTA0001449-2/2	0.001718	0	0	0	0	0	0	0
CANX	HsaALTA0001451-1/3	0.000259	0	0.000929	0	0.000381	0	-0.000563	0
CANX	HsaALTA0001451-2/3	-0.00041	0	-0.000889	0	-9.4e-05	0	0.000436	0
CANX	HsaALTA0001451-3/3	0.000181	0	2.8e-05	0	-0.000157	0	0.000189	0
CANX	HsaALTA0001452-1/3	0.0019	0	0.000675	0	0.002437	0	0.00191	0
CANX	HsaALTA0001452-2/3	-0.00313	0	-0.000771	0	-0.002901	0	-0.001545	0
CANX	HsaALTA0001452-3/3	0.001119	0	-0.001246	0	-0.000825	0	0.000184	0
CAP1	HsaALTA0001453-1/2	0.06104	0	-0.037478	0	-0.004865	0	0.034422	0
CAP1	HsaALTA0001453-2/2	-0.063579	0	0.043578	0	0.003626	0	-0.032392	0
CAP1	HsaALTA0001454-1/2	-0.008669	0	0.028773	0	-0.006996	0	-0.033391	0
CAP1	HsaALTA0001454-2/2	0.007918	0	-0.03014	0	0.005049	0	0.03371	0
CAPG	HsaALTA0001455-1/2	-0.006346	0	0.006212	0	0.005689	0	0.000991	0
CAPG	HsaALTA0001455-2/2	0.00692	0	-0.009618	0	-0.005995	0	-0.002443	0
CAPG	HsaALTA0001456-1/2	-0.000809	0	0.007949	0	0.016763	0	0.00718	0
CAPG	HsaALTA0001456-2/2	-9.4e-05	0	-0.008472	0	-0.016329	0	-0.007379	0
CAPG	HsaALTA0001457-3/3	0.000742	0	0.005742	0	0.008911	0	0.005257	0
CAPG	HsaALTA0001458-1/2	0.000617	0	0.016601	0	0.015908	0	0.002474	0
CAPG	HsaALTA0001458-2/2	0.002019	0	-0.015035	0	-0.013622	0	-0.004031	0
CAPN1	HsaALTA0001459-1/2	0.003717	0	0.005456	0	0.004259	0	-0.000936	0
CAPN1	HsaALTA0001459-2/2	-0.005192	0	-0.006769	0	-0.003684	0	0.000926	0
CAPN2	HsaALTA0001460-1/2	-0.010464	0	-0.002687	0	-0.009733	0	-0.008719	0
CAPN2	HsaALTA0001460-2/2	0.010924	0	0.002586	0	0.010537	0	0.009219	0
CAPN7	HsaALTA0001461-1/2	-0.029277	0	0.013105	0	-0.020725	0	-0.03858	0
CAPN7	HsaALTA0001461-2/2	0.034327	0	-0.012688	0	0.023987	0	0.036434	0
CAPNS1	HsaALTA0001464-1/2	-0.001394	0	0.009325	0	-0.001429	0	-0.006908	0
CAPNS1	HsaALTA0001464-2/2	-0.000151	0	-0.009493	0	0.000467	0	0.008724	0
CAPRIN1	HsaALTA0001465-1/2	-0.000317	0	-0.000472	0	-0.000478	0	4.8e-05	0
CAPRIN1	HsaALTA0001465-2/2	0.000599	0	0.000124	0	9.2e-05	0	-0.000567	0
CAPRIN2	HsaALTA0001466-1/3	-0.192337	0	0	0	0	0	-0.229783	0
CAPRIN2	HsaALTA0001466-2/3	0.132891	0	0	0	0	0	0.10899	0
CAPRIN2	HsaALTA0001466-3/3	0.050227	0	0	0	0	0	0.094599	0
CAPRIN2	HsaALTA0001467-1/2	-0.131706	0	0.020512	0	-0.066581	0	-0.080083	0
CAPRIN2	HsaALTA0001467-2/2	0.139647	0	-0.013915	0	0.06825	0	0.095338	0
CAPZA2	HsaALTA0001469-1/2	0.002236	0	0.001296	0	0.001886	0	0.00065	0
CAPZA2	HsaALTA0001469-2/2	-0.001891	0	-0.000345	0	-0.001452	0	-0.002531	0
CAPZA2	HsaALTA0001470-1/2	0.002724	0	0.00251	0	-0.000684	0	-0.008166	0
CAPZA2	HsaALTA0001470-2/2	-0.001316	0	-0.005586	0	0.001581	0	0.006641	0
CAPZB	HsaALTA0001471-1/2	-0.001063	0	-0.001671	0	-0.000979	0	0.001034	0
CAPZB	HsaALTA0001471-2/2	0.001055	0	0.001485	0	0.000855	0	-0.000672	0
CARD10	HsaALTA0001472-1/2	-0.007847	0	0	0	0	0	0.004188	0
CARD10	HsaALTA0001472-2/2	0.026712	0	0	0	0	0	-0.000101	0
CARD8	HsaALTA0001474-1/2	0.005181	0	-1.4e-05	0	-0.007887	0	-0.014782	0
CARD8	HsaALTA0001474-2/2	-0.00709	0	-0.005108	0	0.00566	0	0.012632	0
CARD8	HsaALTA0001476-1/2	0.063813	0	0.007568	0	0.05297	0	0.043071	0
CARD8	HsaALTA0001476-2/2	-0.056201	0	-0.00965	0	-0.050194	0	-0.036856	0
CARD8	HsaALTA0001477-1/2	0	0	0.091476	0	0	0	0	0
CARD8	HsaALTA0001477-2/2	0	0	-0.109541	0	0	0	0	0
CARD8	HsaALTA0001478-1/2	0.014624	0	-0.043159	0	0.001428	0	0.03679	0
CARD8	HsaALTA0001478-2/2	-0.01508	0	0.044869	0	0.002204	0	-0.039618	0
CARKD	HsaALTA0001480-1/2	-0.027185	0	-0.037776	0	-0.087463	0	-0.060227	0
CARKD	HsaALTA0001480-2/2	0.034531	0	0.041598	0	0.08737	0	0.060331	0
CARKD	HsaALTA0001481-1/2	0.008569	0	-0.017208	0	-0.011016	0	0.009448	0
CARKD	HsaALTA0001481-2/2	-0.000439	0	0.023912	0	0.012198	0	-0.011196	0
CARKD	HsaALTA0001482-1/2	-0.002752	0	0.004223	0	0.002354	0	-0.004327	0
CARKD	HsaALTA0001482-2/2	0.005329	0	-0.004189	0	0.001625	0	0.002372	0
CARS	HsaALTA0001483-1/2	-0.008278	0	-0.007433	0	-0.007071	0	-0.000409	0
CARS	HsaALTA0001483-2/2	0.010241	0	0.004851	0	0.009885	0	-0.001203	0
CARS	HsaALTA0001484-1/2	-0.034108	0	0.000507	0	-0.033368	0	-0.032063	0
CARS	HsaALTA0001484-2/2	0.025201	0	-0.001196	0	0.035142	0	0.035354	0
CASC3	HsaALTA0001486-1/2	0	0	0.008814	0	0	0	0	0
CASC3	HsaALTA0001486-2/2	0	0	-0.007932	0	0	0	0	0
CASD1	HsaALTA0001487-1/2	-0.010672	0	-0.02311	0	-5e-06	0	0.015274	0
CASD1	HsaALTA0001487-2/2	0.01313	0	0.022371	0	0.004471	0	-0.021002	0
CASK	HsaALTA0001488-1/2	-0.000634	0	0.000827	0	-0.002395	0	-0.002787	0
CASK	HsaALTA0001488-2/2	0.000689	0	-0.001907	0	0.001932	0	0.003617	0
CASP2	HsaALTA0001489-1/2	0.001076	0	-0.008077	0	-0.00076	0	0.010026	0
CASP2	HsaALTA0001489-2/2	0.001482	0	0.008026	0	3.1e-05	0	-0.009856	0
CASP9	HsaALTA0001495-1/2	-0.002952	0	0.009582	0	0.006502	0	-0.008835	0
CASP9	HsaALTA0001495-2/2	0.008084	0	-0.029719	0	-0.010036	0	0.001988	0
CAST	HsaALTA0001497-1/2	0.00946	0	-0.005662	0	0.005301	0	0.008246	0
CAST	HsaALTA0001497-2/2	-0.01059	0	0.003881	0	-0.004949	0	-0.008313	0
CAST	HsaALTA0001498-1/2	-0.068112	0	-0.013334	0	-0.017751	0	-0.010464	0
CAST	HsaALTA0001498-2/2	0.062882	0	0.026618	0	0.035857	0	0.005565	0
CBARA1	HsaALTA0001506-1/2	-0.004577	0	0.002386	0	-0.001984	0	-0.003142	0
CBARA1	HsaALTA0001506-2/2	-0.000588	0	-0.002243	0	0.007109	0	0.00601	0
CBLL1	HsaALTA0001510-1/2	0.014626	0	-0.032083	0	-0.008642	0	0.024313	0
CBLL1	HsaALTA0001510-2/2	0.01799	0	0.033428	0	0.006055	0	-0.023811	0
CBR1	HsaALTA0001511-1/2	-0.010255	0	-0.050679	0	-0.052603	0	-0.008559	0
CBR1	HsaALTA0001511-2/2	0.011315	0	0.041435	0	0.050768	0	0.00855	0
CBS	HsaALTA0001513-1/2	-0.000242	0	0.002266	0	0.002858	0	-0.000324	0
CBS	HsaALTA0001513-2/2	0.000317	0	-0.002847	0	-0.002379	0	0.000413	0
CBS	HsaALTA0001514-1/2	0.007526	0	0.001146	0	0.017634	0	0.016245	0
CBS	HsaALTA0001514-2/2	-0.007592	0	0.002032	0	-0.021405	0	-0.016613	0
CBS	HsaALTA0001515-1/2	-0.000155	0	0.001807	0	0.002017	0	-3.4e-05	0
CBS	HsaALTA0001515-2/2	-0.000405	0	-0.001973	0	-0.002212	0	0.000212	0
CBX3	HsaALTA0001517-1/2	0.000962	0	0.000467	0	0.001741	0	0.000992	0
CBX3	HsaALTA0001517-2/2	-0.000311	0	-0.000905	0	-0.002425	0	-0.001465	0
CBX4	HsaALTA0001519-1/2	0	0	0.022704	0	0	0	0	0
CBX4	HsaALTA0001519-2/2	0	0	-0.013222	0	0	0	0	0
CBX4	HsaALTA0001520-1/2	0	0	-0.011322	0	0	0	0	0
CBX4	HsaALTA0001520-2/2	0	0	0.00676	0	0	0	0	0
CBX6	HsaALTA0001521-1/2	0.031777	0	0.011628	0	0.020163	0	0.008837	0
CBX6	HsaALTA0001521-2/2	-0.02748	0	-0.008996	0	-0.023604	0	-0.015227	0
CBY1	HsaALTA0001523-1/2	-0.035998	0	-0.023359	0	-0.046569	0	-0.032547	0
CBY1	HsaALTA0001523-2/2	0.042341	0	0.012842	0	0.032772	0	0.033232	0
CC2D1A	HsaALTA0001524-1/2	0.002849	0	0.02113	0	0.01935	0	-0.017342	0
CC2D1A	HsaALTA0001524-2/2	0.010675	0	-0.020716	0	-0.006606	0	0.015344	0
CC2D1A	HsaALTA0001525-1/2	0.004749	0	-0.008161	0	-0.003822	0	0.013578	0
CC2D1A	HsaALTA0001525-2/2	-0.002393	0	0.007695	0	0.008167	0	-0.003242	0
CC2D1A	HsaALTA0001526-1/2	-0.001889	0	0	0	0	0	0.000317	0
CC2D1A	HsaALTA0001526-2/2	0.016592	0	0	0	0	0	0.009465	0
CC2D1A	HsaALTA0001527-1/2	0.038827	0	0	0	0	0	0.0325	0
CC2D1A	HsaALTA0001527-2/2	-0.035424	0	0	0	0	0	-0.009163	0
CC2D1A	HsaALTA0001528-1/2	0.016523	0	0.025999	0	0.016477	0	-0.00855	0
CC2D1A	HsaALTA0001528-2/2	-0.006193	0	-0.034512	0	-0.023003	0	0.009713	0
CC2D1B	HsaALTA0001529-1/2	0	0	-0.04044	0	0	0	0	0
CC2D1B	HsaALTA0001529-2/2	0	0	0.032476	0	0	0	0	0
CC2D1B	HsaALTA0001530-1/2	0.003316	0	-0.018919	0	0.015999	0	0.032788	0
CC2D1B	HsaALTA0001530-2/2	-0.013713	0	0.012242	0	-0.017861	0	-0.0351	0
CC2D1B	HsaALTA0001531-1/3	-0.028767	0	0.014949	0	-0.02686	0	-0.047113	0
CC2D1B	HsaALTA0001531-2/3	0.054754	0	0.095126	0	0.096895	0	-0.005136	0
CC2D1B	HsaALTA0001531-3/3	-0.052656	0	-0.091028	0	-0.073222	0	0.01815	0
CC2D2A	HsaALTA0001532-1/2	0.008212	0	0	0	-0.000659	0	0	0
CC2D2A	HsaALTA0001532-2/2	0.001505	0	0	0	-0.001033	0	0	0
CCBL1	HsaALTA0001534-1/2	-0.011549	0	0	0	-0.021853	0	0	0
CCBL1	HsaALTA0001534-2/2	0.000385	0	0	0	0.019527	0	0	0
CCBL1	HsaALTA0001535-1/2	0.007823	0	0	0	0	0	0	0
CCBL1	HsaALTA0001535-2/2	-0.012065	0	0	0	0	0	0	0
CCDC104	HsaALTA0001536-1/2	-0.002113	0	0.014719	0	0.014657	0	-0.000404	0
CCDC104	HsaALTA0001536-2/2	0.003512	0	-0.011663	0	-0.01484	0	0.000195	0
CCDC107	HsaALTA0001538-1/3	-0.00558	0	-0.004545	0	-0.003519	0	0.005193	0
CCDC107	HsaALTA0001538-2/3	0.005419	0	-0.009995	0	-0.006639	0	-0.001561	0
CCDC107	HsaALTA0001538-3/3	0.002028	0	0.027294	0	0.010408	0	-0.014354	0
CCDC111	HsaALTA0001542-1/2	-0.058204	0	-0.012142	0	-0.106196	0	-0.104943	0
CCDC111	HsaALTA0001542-2/2	0.073144	0	0.017926	0	0.099273	0	0.102415	0
CCDC125	HsaALTA0001546-1/2	0	0	0	0	0	0	0.001932	0
CCDC125	HsaALTA0001546-2/2	0	0	0	0	0	0	0.017429	0
CCDC130	HsaALTA0001548-1/3	0	0	0.007687	0	0	0	0	0
CCDC130	HsaALTA0001548-2/3	0	0	-0.012973	0	0	0	0	0
CCDC130	HsaALTA0001548-3/3	0	0	0.01186	0	0	0	0	0
CCDC132	HsaALTA0001550-1/2	0	0	0.019065	0	0	0	0	0
CCDC132	HsaALTA0001550-2/2	0	0	-0.034737	0	0	0	0	0
CCDC132	HsaALTA0001551-1/2	-0.019338	0	0.005723	0	-0.004071	0	-0.009076	0
CCDC132	HsaALTA0001551-2/2	0.006432	0	0.003583	0	0.002583	0	0.010853	0
CCDC136	HsaALTA0001552-1/2	-0.002428	0	0	0	0	0	0	0
CCDC136	HsaALTA0001552-2/2	-0.01117	0	0	0	0	0	0	0
CCDC136	HsaALTA0001553-1/2	0.033898	0	0	0	0	0	0	0
CCDC136	HsaALTA0001553-2/2	-0.024276	0	0	0	0	0	0	0
CCDC138	HsaALTA0001555-1/3	-0.008892	0	-0.003845	0	0.002061	0	0.000743	0
CCDC138	HsaALTA0001555-2/3	-0.103267	0	0.031126	0	-0.015906	0	-0.044069	0
CCDC138	HsaALTA0001555-3/3	0.114908	0	-0.025775	0	0.024174	0	0.049229	0
CCDC138	HsaALTA0001556-1/2	-0.020881	0	-0.0308	0	-0.063918	0	-0.036952	0
CCDC138	HsaALTA0001556-2/2	0.027228	0	0.03311	0	0.062831	0	0.025742	0
CCDC142	HsaALTA0001557-1/2	0.008336	0	0.034299	0	0.03901	0	0.004606	0
CCDC142	HsaALTA0001557-2/2	0.012386	0	-0.033929	0	-0.028119	0	-0.005555	0
CCDC150	HsaALTA0001559-1/2	0.011162	0	-0.016719	0	0.014309	0	0.033401	0
CCDC150	HsaALTA0001559-2/2	-0.005195	0	0.009244	0	-0.014182	0	-0.028463	0
CCDC150	HsaALTA0001560-1/2	-0.001608	0	0	0	-0.017475	0	0	0
CCDC150	HsaALTA0001560-2/2	-0.000995	0	0	0	0.021273	0	0	0
CCDC18	HsaALTA0001566-1/2	0.023143	0	0.00553	0	-0.030308	0	-0.032965	0
CCDC18	HsaALTA0001566-2/2	-0.012832	0	0.004343	0	0.034246	0	0.053492	0
CCDC21	HsaALTA0001568-1/2	0.022426	0	0.038372	0	-0.012232	0	-0.031329	0
CCDC21	HsaALTA0001568-2/2	-0.01122	0	-0.029142	0	0.020257	0	0.03742	0
CCDC22	HsaALTA0001569-1/2	-0.009037	0	-0.011122	0	-0.005642	0	-0.004258	0
CCDC22	HsaALTA0001569-2/2	0.010061	0	0.001085	0	0.006377	0	0.003489	0
CCDC24	HsaALTA0001570-1/2	0.025722	0	0	0	0	0	-0.030426	0
CCDC24	HsaALTA0001570-2/2	-0.027358	0	0	0	0	0	0.031208	0
CCDC24	HsaALTA0001572-1/4	0.030724	0	0	0	0	0	-0.107896	0
CCDC24	HsaALTA0001572-2/4	-0.144743	0	0	0	0	0	0.008283	0
CCDC24	HsaALTA0001572-3/4	0.070831	0	0	0	0	0	0.087658	0
CCDC24	HsaALTA0001572-4/4	0.02875	0	0	0	0	0	0.081637	0
CCDC28B	HsaALTA0001573-1/2	-0.003967	0	0.000911	0	-0.001302	0	0.005162	0
CCDC28B	HsaALTA0001573-2/2	0.009736	0	0.012299	0	0.001243	0	0.001739	0
CCDC45	HsaALTA0001576-1/2	0.002235	0	-0.008794	0	0.003942	0	0.013271	0
CCDC45	HsaALTA0001576-2/2	0.009403	0	0.005155	0	-0.004671	0	-0.016273	0
CCDC46	HsaALTA0001577-1/2	0	0	-0.028829	0	0	0	0	0
CCDC46	HsaALTA0001577-2/2	0	0	0.022406	0	0	0	0	0
CCDC51	HsaALTA0001578-1/3	-0.015984	0	-0.026751	0	-0.001363	0	0.028028	0
CCDC51	HsaALTA0001578-2/3	0.022143	0	0.013491	0	0.019347	0	0.045421	0
CCDC51	HsaALTA0001578-3/3	0.000559	0	0.025177	0	-0.034741	0	-0.043349	0
CCDC51	HsaALTA0001579-1/2	0.000418	0	0.005774	0	-0.000993	0	-0.014954	0
CCDC51	HsaALTA0001579-2/2	-0.004914	0	-0.012292	0	0.002327	0	0.012699	0
CCDC66	HsaALTA0001587-1/2	-0.005001	0	0.010364	0	-0.01147	0	-0.006738	0
CCDC66	HsaALTA0001587-2/2	0.000572	0	0.003702	0	0.009105	0	0.012563	0
CCDC66	HsaALTA0001588-1/2	0.027476	0	0.043956	0	0.075003	0	0.062869	0
CCDC66	HsaALTA0001588-2/2	-0.030959	0	-0.026612	0	-0.090074	0	-0.06395	0
CCDC66	HsaALTA0001589-1/2	-0.006584	0	0.017918	0	-0.013376	0	-0.036534	0
CCDC66	HsaALTA0001589-2/2	0.002001	0	-0.024607	0	0.000278	0	0.035534	0
CCDC76	HsaALTA0001590-1/2	-0.080368	0	-0.021509	0	-0.050938	0	-0.023397	0
CCDC76	HsaALTA0001590-2/2	0.067074	0	0.032026	0	0.045948	0	0.022356	0
CCDC88A	HsaALTA0001593-1/2	-0.011534	0	-0.007312	0	-0.044664	0	-0.038832	0
CCDC88A	HsaALTA0001593-2/2	0.009714	0	0.016911	0	0.04976	0	0.038877	0
CCDC93	HsaALTA0001596-1/2	0.026395	0	0.024109	0	0.06626	0	0.029861	0
CCDC93	HsaALTA0001596-2/2	-0.012127	0	-0.023185	0	-0.056818	0	-0.037561	0
CCDC99	HsaALTA0001598-1/2	-0.002509	0	0.006383	0	-0.008478	0	-0.019247	0
CCDC99	HsaALTA0001598-2/2	0.001486	0	-0.009451	0	0.009359	0	0.016187	0
CCDC99	HsaALTA0001599-1/2	0.017232	0	-0.01934	0	-0.002322	0	0.02511	0
CCDC99	HsaALTA0001599-2/2	-0.016213	0	0.02914	0	0.005707	0	-0.027566	0
CCHCR1	HsaALTA0001601-1/2	0.049634	0	0.069766	0	0.00021	0	-0.077584	0
CCHCR1	HsaALTA0001601-2/2	-0.048632	0	-0.058852	0	0.006195	0	0.071515	0
CCHCR1	HsaALTA0001602-1/2	-0.00872	0	-0.035933	0	0.001898	0	0.030927	0
CCHCR1	HsaALTA0001602-2/2	0.012993	0	0.039804	0	0.000535	0	-0.032325	0
CCNB1	HsaALTA0001608-1/2	-0.008544	0	0.018042	0	0.007921	0	-0.011905	0
CCNB1	HsaALTA0001608-2/2	0.008518	0	-0.019316	0	-0.004907	0	0.010528	0
CCNC	HsaALTA0001610-1/2	0.005884	0	0.009584	0	0.006422	0	0.000912	0
CCNC	HsaALTA0001610-2/2	-0.007958	0	-0.006149	0	-0.008684	0	0.000718	0
CCNE2	HsaALTA0001611-1/2	-0.004498	0	-0.004891	0	-0.012763	0	0.002186	0
CCNE2	HsaALTA0001611-2/2	0.006262	0	-0.005127	0	0.002611	0	0.005024	0
CCNE2	HsaALTA0001612-1/2	0	0	-0.040255	0	0	0	0	0
CCNE2	HsaALTA0001612-2/2	0	0	0.037517	0	0	0	0	0
CCNH	HsaALTA0001613-1/2	-0.025791	0	-0.015429	0	-0.023925	0	-0.011086	0
CCNH	HsaALTA0001613-2/2	0.027785	0	0.009583	0	0.030916	0	0.014222	0
CCNH	HsaALTA0001614-1/2	-0.00227	0	0.001032	0	-0.008471	0	-0.009958	0
CCNH	HsaALTA0001614-2/2	0.001194	0	-0.000872	0	0.009054	0	0.007305	0
CCNI	HsaALTA0001615-1/2	-0.00108	0	-0.000192	0	-0.002053	0	-0.001719	0
CCNI	HsaALTA0001615-2/2	0.000303	0	-0.000295	0	0.002301	0	0.001666	0
CCNJ	HsaALTA0001617-1/3	0.036023	0	-0.059272	0	-0.008801	0	0.053934	0
CCNJ	HsaALTA0001617-2/3	0.003861	0	-0.023907	0	-0.011494	0	0.013937	0
CCNJ	HsaALTA0001617-3/3	-0.040302	0	0.093173	0	0.032841	0	-0.055522	0
CCNJL	HsaALTA0001618-1/2	-0.01347	0	0.012072	0	-0.019	0	-0.031821	0
CCNJL	HsaALTA0001618-2/2	0.006466	0	-0.012071	0	0.018768	0	0.029152	0
CCNK	HsaALTA0001619-1/2	-0.005603	0	-0.001697	0	-0.007673	0	-0.014469	0
CCNK	HsaALTA0001619-2/2	0.011142	0	-0.006733	0	0.00771	0	0.008194	0
CCNL2	HsaALTA0001621-1/3	0	0	0.009472	0	0	0	0	0
CCNL2	HsaALTA0001621-2/3	0	0	0.018567	0	0	0	0	0
CCNL2	HsaALTA0001621-3/3	0	0	-0.019046	0	0	0	0	0
CCNL2	HsaALTA0001622-1/2	-0.016436	0	0	0	0	0	0.012703	0
CCNL2	HsaALTA0001622-2/2	0.015335	0	0	0	0	0	-0.006146	0
CCNL2	HsaALTA0001623-1/3	-0.006051	0	0.002371	0	-0.003391	0	-0.006734	0
CCNL2	HsaALTA0001623-2/3	-0.004929	0	0.003768	0	-0.005664	0	-0.009316	0
CCNL2	HsaALTA0001623-3/3	0.002781	0	-0.003072	0	0.001786	0	0.006402	0
CCNL2	HsaALTA0001625-1/2	-0.006013	0	0.000678	0	-0.002313	0	-0.003219	0
CCNL2	HsaALTA0001625-2/2	0.003901	0	-0.001307	0	0.001969	0	0.003692	0
CCNL2	HsaALTA0001626-1/2	0.001207	0	0.006128	0	0.006088	0	0.000562	0
CCNL2	HsaALTA0001626-2/2	0.00333	0	-0.005246	0	-0.006803	0	-1.2e-05	0
CCPG1	HsaALTA0001628-1/2	-0.021426	0	-0.001991	0	-0.021403	0	-0.020247	0
CCPG1	HsaALTA0001628-2/2	0.023701	0	-0.003836	0	0.018511	0	0.032109	0
CCS	HsaALTA0001631-1/2	0.005404	0	0.014525	0	0.020764	0	-0.000762	0
CCS	HsaALTA0001631-2/2	-0.000953	0	-0.016413	0	-0.013273	0	-0.000776	0
CCT3	HsaALTA0001633-1/2	0.00264	0	0.001122	0	0.001989	0	0.001073	0
CCT3	HsaALTA0001633-2/2	-0.002373	0	-0.000702	0	-0.002105	0	-0.000882	0
CCT4	HsaALTA0001634-1/2	-0.034616	0	-0.002428	0	-0.036881	0	-0.035626	0
CCT4	HsaALTA0001634-2/2	0.023269	0	-0.002491	0	0.025926	0	0.034198	0
CCT4	HsaALTA0001635-1/2	-9.4e-05	0	-0.000978	0	0.000411	0	0.000963	0
CCT4	HsaALTA0001635-2/2	0.000417	0	0.001018	0	-0.000592	0	-0.001381	0
CCT5	HsaALTA0001637-1/2	-0.000869	0	-0.000531	0	-3.9e-05	0	0.000466	0
CCT5	HsaALTA0001637-2/2	0.000896	0	0.000349	0	-0.000168	0	-0.000313	0
CCT5	HsaALTA0001638-1/3	0.003725	0	0.007311	0	0.006831	0	0.001618	0
CCT5	HsaALTA0001638-2/3	0.002989	0	0.004192	0	0.006318	0	0.002447	0
CCT5	HsaALTA0001638-3/3	-0.003847	0	-0.001636	0	-0.005236	0	-0.006193	0
CCT7	HsaALTA0001639-1/2	-0.000601	0	-0.00017	0	-0.000174	0	0.000426	0
CCT7	HsaALTA0001639-2/2	0.000395	0	6.5e-05	0	0.000174	0	0.000127	0
CCT7	HsaALTA0001640-1/2	0.000194	0	0.000265	0	0.001058	0	0.000555	0
CCT7	HsaALTA0001640-2/2	-7e-06	0	-0.000355	0	-0.000814	0	-0.000461	0
CCT7	HsaALTA0001641-1/2	-0.000638	0	8.6e-05	0	-0.000259	0	-0.000252	0
CCT7	HsaALTA0001641-2/2	0.000501	0	-0.000169	0	0.000233	0	0.00027	0
CCT7	HsaALTA0001642-1/3	0.000649	0	0.000224	0	0.000722	0	0.000848	0
CCT7	HsaALTA0001642-2/3	-0.000241	0	-0.000738	0	-0.00161	0	-0.000405	0
CCT7	HsaALTA0001642-3/3	0.000354	0	0.000268	0	0.00082	0	0.00086	0
CD151	HsaALTA0001645-1/3	-0.015639	0	0.00421	0	-0.012938	0	-0.016096	0
CD151	HsaALTA0001645-2/3	0.015765	0	-0.004269	0	0.009705	0	0.015452	0
CD151	HsaALTA0001645-3/3	-0.014056	0	0.001959	0	-0.011116	0	-0.012346	0
CD151	HsaALTA0001646-1/4	-0.004843	0	0.001827	0	-0.004191	0	-0.006243	0
CD151	HsaALTA0001646-2/4	-0.004765	0	0.001938	0	-0.003084	0	-0.004693	0
CD151	HsaALTA0001646-3/4	-0.004316	0	0.001157	0	-0.002781	0	-0.004558	0
CD151	HsaALTA0001646-4/4	0.004929	0	-0.00112	0	0.003201	0	0.005671	0
CD151	HsaALTA0001647-1/2	-0.007372	0	0.001068	0	-0.006441	0	-0.007908	0
CD151	HsaALTA0001647-2/2	0.007373	0	-0.000959	0	0.006277	0	0.007461	0
CD200	HsaALTA0001651-1/2	0.015673	0	0	0	0	0	-0.059034	0
CD200	HsaALTA0001651-2/2	-0.023493	0	0	0	0	0	0.058328	0
CD276	HsaALTA0001654-1/2	-0.026108	0	0.033201	0	-0.018775	0	-0.038481	0
CD276	HsaALTA0001654-2/2	0.031493	0	-0.029417	0	0.001913	0	0.035962	0
CD40	HsaALTA0001659-1/2	-0.022586	0	0	0	0	0	-0.028961	0
CD40	HsaALTA0001659-2/2	0.01863	0	0	0	0	0	0.02305	0
CD44	HsaALTA0001661-1/2	-0.008368	0	0	0	0	0	0	0
CD44	HsaALTA0001661-2/2	0.008533	0	0	0	0	0	0	0
CD46	HsaALTA0001663-1/2	0.020359	0	0.043504	0	0.042651	0	-0.000935	0
CD46	HsaALTA0001663-2/2	-0.019197	0	-0.045394	0	-0.037733	0	0.001859	0
CD46	HsaALTA0001664-1/2	-0.003963	0	-0.002207	0	-0.001002	0	0.001115	0
CD46	HsaALTA0001664-2/2	0.0024	0	0.002479	0	0.001146	0	-0.002204	0
CD47	HsaALTA0001665-1/2	-0.009457	0	-0.030335	0	-0.014912	0	0.015785	0
CD47	HsaALTA0001665-2/2	0.008095	0	0.026299	0	0.013509	0	-0.007686	0
CD58	HsaALTA0001667-1/2	0	0	0.007493	0	0	0	0	0
CD58	HsaALTA0001667-2/2	0	0	0.000268	0	0	0	0	0
CD59	HsaALTA0001669-1/2	-0.014306	0	0.005776	0	-0.012962	0	-0.01393	0
CD59	HsaALTA0001669-2/2	0.020974	0	-0.001712	0	0.01257	0	0.016299	0
CD63	HsaALTA0001670-1/3	-0.00065	0	0.0008	0	0.000105	0	-0.000979	0
CD63	HsaALTA0001670-2/3	-0.000464	0	0.000809	0	0.000122	0	-0.001256	0
CD63	HsaALTA0001670-3/3	8e-05	0	-0.00081	0	0.000216	0	0.001116	0
CD63	HsaALTA0001671-1/3	-0.000269	0	0.000367	0	-0.000205	0	-0.000309	0
CD63	HsaALTA0001671-2/3	-0.000272	0	0.001364	0	0.000543	0	-0.000538	0
CD63	HsaALTA0001671-3/3	0.000544	0	-0.000976	0	-0.000745	0	0.000424	0
CD63	HsaALTA0001672-1/3	-0.001092	0	-0.00039	0	-0.001037	0	-0.000518	0
CD63	HsaALTA0001672-2/3	-0.000468	0	0.000623	0	-0.000569	0	-0.001081	0
CD63	HsaALTA0001672-3/3	0.001134	0	0.000511	0	0.000739	0	0.000613	0
CD63	HsaALTA0001673-1/3	-7.6e-05	0	0.000226	0	-3e-06	0	-0.000269	0
CD63	HsaALTA0001673-2/3	-0.000493	0	0.001445	0	0.000745	0	-0.000485	0
CD63	HsaALTA0001673-3/3	3e-05	0	-0.001418	0	-0.000533	0	0.000413	0
CD81	HsaALTA0001676-1/3	-0.000428	0	0.00055	0	0	0	-8.4e-05	0
CD81	HsaALTA0001676-2/3	-0.000858	0	-2.4e-05	0	0.000725	0	-0.000383	0
CD81	HsaALTA0001676-3/3	-6.2e-05	0	-2.5e-05	0	0.000367	0	-0.000476	0
CD81	HsaALTA0001677-1/2	-0.000764	0	6.3e-05	0	-0.00058	0	-0.00032	0
CD81	HsaALTA0001677-2/2	0.000309	0	-5.7e-05	0	0.000311	0	0.000368	0
CD9	HsaALTA0001679-1/2	-0.029255	0	-0.024642	0	-0.032883	0	-0.007492	0
CD9	HsaALTA0001679-2/2	0.027882	0	0.020728	0	0.038009	0	0.011546	0
CDAN1	HsaALTA0001682-1/2	-0.093696	0	0.041364	0	-0.057132	0	-0.06389	0
CDAN1	HsaALTA0001682-2/2	0.064554	0	-0.056648	0	0.042697	0	0.061802	0
CDC123	HsaALTA0001683-1/2	-0.000223	0	0.00114	0	0.002172	0	-0.000307	0
CDC123	HsaALTA0001683-2/2	0.002862	0	-0.000198	0	-0.000167	0	0.000482	0
CDC16	HsaALTA0001686-1/2	-0.042742	0	0.079131	0	-0.010969	0	-0.086396	0
CDC16	HsaALTA0001686-2/2	0.040329	0	-0.097299	0	0.0104	0	0.092114	0
CDC16	HsaALTA0001687-1/2	-0.015832	0	0.035191	0	0.025925	0	-0.007671	0
CDC16	HsaALTA0001687-2/2	0.014762	0	-0.028817	0	-0.028024	0	0.005325	0
CDC16	HsaALTA0001688-1/2	0.006748	0	0.004687	0	0.002475	0	-0.003212	0
CDC16	HsaALTA0001688-2/2	-0.003776	0	-0.006321	0	-0.002372	0	0.003714	0
CDC23	HsaALTA0001689-1/2	-0.00441	0	0.001904	0	0.002259	0	0.001153	0
CDC23	HsaALTA0001689-2/2	0.002334	0	0.001125	0	-0.005156	0	-0.002379	0
CDC25A	HsaALTA0001690-1/2	-0.046203	0	-0.051325	0	-0.005427	0	0.036456	0
CDC25A	HsaALTA0001690-2/2	0.055073	0	0.053407	0	0.000165	0	-0.044375	0
CDC25B	HsaALTA0001691-1/2	-0.009493	0	0.022735	0	0.014209	0	-0.001149	0
CDC25B	HsaALTA0001691-2/2	0.016808	0	-0.020989	0	-0.025554	0	0.002999	0
CDC25C	HsaALTA0001692-1/2	-0.049303	0	-0.0118	0	-0.190728	0	-0.164295	0
CDC25C	HsaALTA0001692-2/2	0.04239	0	0.05491	0	0.16978	0	0.171327	0
CDC27	HsaALTA0001693-1/3	-0.004011	0	-0.007796	0	-0.003982	0	0.001274	0
CDC27	HsaALTA0001693-2/3	-0.039777	0	-0.020383	0	-0.054871	0	-0.032854	0
CDC27	HsaALTA0001693-3/3	0.044038	0	0.021223	0	0.053456	0	0.041928	0
CDC2L5	HsaALTA0001694-1/2	-0.014052	0	0.132292	0	0.016604	0	-0.093284	0
CDC2L5	HsaALTA0001694-2/2	0.010399	0	-0.116917	0	-0.028254	0	0.093752	0
CDC37	HsaALTA0001696-1/2	0.00067	0	7.3e-05	0	0.003301	0	0.003273	0
CDC37	HsaALTA0001696-2/2	0.000929	0	-0.001518	0	-0.002975	0	-0.001903	0
CDC37	HsaALTA0001697-1/2	0.000217	0	-8.4e-05	0	0.001487	0	0.00168	0
CDC37	HsaALTA0001697-2/2	-2.6e-05	0	0.000737	0	-0.001606	0	-0.001738	0
CDC37	HsaALTA0001698-1/2	0.00033	0	-0.00038	0	0.001652	0	0.001444	0
CDC37	HsaALTA0001698-2/2	-0.000444	0	0.000352	0	-0.000832	0	-0.001939	0
CDC37	HsaALTA0001699-1/2	1e-06	0	0.000318	0	0.001498	0	0.001716	0
CDC37	HsaALTA0001699-2/2	-0.0004	0	0.000551	0	-0.001381	0	-0.001705	0
CDC37	HsaALTA0001700-1/2	0.002644	0	-0.004763	0	-0.001329	0	0.004394	0
CDC37	HsaALTA0001700-2/2	-0.001415	0	0.006098	0	0.001356	0	-0.004191	0
CDC42SE2	HsaALTA0001702-1/2	0.004981	0	0.059163	0	-0.122719	0	-0.176731	0
CDC42SE2	HsaALTA0001702-2/2	-0.006221	0	-0.058912	0	0.095895	0	0.164523	0
CDC45	HsaALTA0001703-1/2	-0.000941	0	-0.007314	0	0.004656	0	0.017704	0
CDC45	HsaALTA0001703-2/2	-0.0018	0	0.018622	0	-0.015303	0	-0.010162	0
CDC6	HsaALTA0001704-1/2	-0.009956	0	0.024133	0	0.016453	0	-0.004385	0
CDC6	HsaALTA0001704-2/2	0.008989	0	-0.024834	0	-0.019262	0	0.002448	0
CDC7	HsaALTA0001705-1/2	-0.004915	0	0.016489	0	0.012408	0	-0.002476	0
CDC7	HsaALTA0001705-2/2	0.005435	0	-0.01285	0	-0.014884	0	0.004857	0
CDCA7	HsaALTA0001707-1/3	0.007488	0	-0.022795	0	-0.006445	0	0.016462	0
CDCA7	HsaALTA0001707-2/3	0.012384	0	-0.023668	0	0.038252	0	0.060668	0
CDCA7	HsaALTA0001707-3/3	-0.002828	0	0.05026	0	-0.016242	0	-0.06524	0
CDCA7L	HsaALTA0001708-1/2	0.000896	0	-0.073961	0	-0.045109	0	0.050746	0
CDCA7L	HsaALTA0001708-2/2	8.7e-05	0	0.103697	0	0.041339	0	-0.042423	0
CDK1	HsaALTA0001720-1/2	0.067968	0	-0.027124	0	0.082683	0	0.101348	0
CDK1	HsaALTA0001720-2/2	-0.049287	0	0.014528	0	-0.087266	0	-0.105308	0
CDK11A	HsaALTA0001722-1/2	-0.002371	0	0.00977	0	0.009547	0	-0.005887	0
CDK11A	HsaALTA0001722-2/2	0.003309	0	-0.013145	0	-0.005641	0	0.010827	0
CDK16	HsaALTA0001725-1/2	0.000842	0	-0.000281	0	0.000691	0	0.00122	0
CDK16	HsaALTA0001725-2/2	-0.001077	0	0.000475	0	-0.000965	0	-0.00098	0
CDK16	HsaALTA0001726-1/2	0.013378	0	-0.007661	0	-0.001531	0	0.009978	0
CDK16	HsaALTA0001726-2/2	-0.013152	0	0.009098	0	0.000542	0	-0.01114	0
CDK16	HsaALTA0001727-1/2	-0.000648	0	0.001121	0	-0.001824	0	-0.001872	0
CDK16	HsaALTA0001727-2/2	0.000943	0	-0.000907	0	0.000876	0	0.002138	0
CDK16	HsaALTA0001728-1/2	0.019051	0	-0.011421	0	-0.060216	0	-0.036229	0
CDK16	HsaALTA0001728-2/2	-0.007788	0	0.018372	0	0.041049	0	0.037228	0
CDK16	HsaALTA0001729-1/2	0.0111	0	0.005079	0	0.012061	0	0.007757	0
CDK16	HsaALTA0001729-2/2	-0.010676	0	-0.004965	0	-0.014528	0	-0.00784	0
CDK16	HsaALTA0001730-1/2	-0.002702	0	0.006275	0	-0.000276	0	-0.005225	0
CDK16	HsaALTA0001730-2/2	0.002447	0	-0.005461	0	-0.000319	0	0.005321	0
CDK4	HsaALTA0001731-1/2	0.000538	0	-0.002367	0	0.000526	0	0.002666	0
CDK4	HsaALTA0001731-2/2	-0.000899	0	0.001303	0	-0.000501	0	-0.003561	0
CDK5RAP1	HsaALTA0001733-1/2	0.018365	0	-0.005272	0	0.009159	0	0.006027	0
CDK5RAP1	HsaALTA0001733-2/2	-0.019428	0	0.002022	0	-0.010266	0	-0.008117	0
CDK5RAP1	HsaALTA0001734-1/2	0.007279	0	0.008873	0	-0.003377	0	-0.014902	0
CDK5RAP1	HsaALTA0001734-2/2	-0.00764	0	-0.009626	0	0.008497	0	0.013579	0
CDK5RAP2	HsaALTA0001735-1/2	0.018525	0	0.007916	0	0.039802	0	0.033336	0
CDK5RAP2	HsaALTA0001735-2/2	-0.032192	0	-0.006024	0	-0.063161	0	-0.025574	0
CDK5RAP2	HsaALTA0001736-1/2	0.007117	0	-0.001028	0	0.00141	0	0.003373	0
CDK5RAP2	HsaALTA0001736-2/2	-0.004599	0	0.000178	0	-0.000981	0	-0.003308	0
CDK8	HsaALTA0001739-1/2	0.106592	0	0.028949	0	0.11387	0	0.074955	0
CDK8	HsaALTA0001739-2/2	-0.12055	0	-0.021351	0	-0.081937	0	-0.066475	0
CDKAL1	HsaALTA0001742-1/2	-0.015244	0	-0.001133	0	0.006274	0	0.007181	0
CDKAL1	HsaALTA0001742-2/2	0.007444	0	0.008168	0	-0.009715	0	-0.009488	0
CDKN1B	HsaALTA0001743-1/2	-0.013362	0	0.014466	0	-0.000729	0	-0.015145	0
CDKN1B	HsaALTA0001743-2/2	0.012854	0	-0.011948	0	0.004177	0	0.014256	0
CDKN1C	HsaALTA0001744-1/2	0	0	-0.035707	0	0	0	0	0
CDKN1C	HsaALTA0001744-2/2	0	0	0.020767	0	0	0	0	0
CDKN3	HsaALTA0001746-1/2	-0.028822	0	0.001786	0	-0.042695	0	-0.044896	0
CDKN3	HsaALTA0001746-2/2	0.037127	0	-1.4e-05	0	0.049376	0	0.043275	0
CDON	HsaALTA0001747-1/2	-0.012554	0	-0.013847	0	-0.005787	0	0.00782	0
CDON	HsaALTA0001747-2/2	0.011483	0	0.013264	0	0.002903	0	-0.012054	0
CDS2	HsaALTA0001748-1/2	-0.001452	0	0.005303	0	0.003193	0	-0.00062	0
CDS2	HsaALTA0001748-2/2	0.001294	0	-0.005281	0	-0.003085	0	0.000863	0
CDV3	HsaALTA0001749-1/2	0.015976	0	0.038886	0	0.019593	0	-0.022916	0
CDV3	HsaALTA0001749-2/2	-0.012318	0	-0.044491	0	-0.01601	0	0.010577	0
CDV3	HsaALTA0001750-1/2	-0.003731	0	-0.015605	0	0.005394	0	0.024605	0
CDV3	HsaALTA0001750-2/2	0.002949	0	0.013402	0	-0.007095	0	-0.020462	0
CDV3	HsaALTA0001751-1/2	-0.001456	0	0.000407	0	0.001394	0	0.001198	0
CDV3	HsaALTA0001751-2/2	0.001895	0	0.000229	0	-0.001447	0	-0.000711	0
CEBPZ	HsaALTA0001760-1/2	0.001858	0	0.002496	0	0.009644	0	0.009184	0
CEBPZ	HsaALTA0001760-2/2	-0.002147	0	-0.000435	0	-0.010649	0	-0.008464	0
CECR2	HsaALTA0001761-1/2	-0.059648	0	-0.001987	0	-0.022054	0	-0.014036	0
CECR2	HsaALTA0001761-2/2	0.055585	0	0.007979	0	0.03608	0	0.024168	0
CECR5	HsaALTA0001762-1/2	-0.0057	0	0.034173	0	0.037817	0	0.002204	0
[truncated: 232,065+ more rows]

## Sheet: VAST_AltEX_Comparisons
gene	event	ECTvUD_E[dPsi]	ECTvUD_MV[dPsi]_at_0.95	CMrelDE_E[dPsi]	CMrelDE_MV[dPsi]_at_0.95	CMrelUD_E[dPsi]	CMrelUD_MV[dPsi]_at_0.95	DErelUD_E[dPsi]	DErelUD_MV[dPsi]_at_0.95				AltEX>=MV[dPSI]95_0.01	gene	event	ECTvUD_E[dPsi]	ECTvUD_MV[dPsi]_at_0.95	CMrelDE_E[dPsi]	CMrelDE_MV[dPsi]_at_0.95	CMrelUD_E[dPsi]	CMrelUD_MV[dPsi]_at_0.95	DErelUD_E[dPsi]	DErelUD_MV[dPsi]_at_0.95				MVd[PSI]_0.95_Cutoffs	ECT/UD0.01	ECT/UD0.05	ECT/UD0.10	ECT/UD0.15		DE/UD0.01	DE0/UD.05	DE/UD0.10	DE/UD0.15			CM/UD0.01	CM/UD0.05	CM/UD0.10	CM/UD0.15			CM/DE0.01	CM/DE0.05	CM/DE0.10	CM/DE0.15
	HsaEX0000010	0	0	0.159529	0	0	0	0	0					DNMT3B	HsaEX0020495	-0.340996	0.16	-0.469079	0.38	-0.730522	0.66	-0.263004	0.19					HsaEX0012809	HsaEX0012809	HsaEX0012809	HsaEX0012809		HsaEX0051803	HsaEX0051803	HsaEX0051803	HsaEX0051803			HsaEX0020495	HsaEX0020495	HsaEX0020495	HsaEX0020495			HsaEX0015792	HsaEX0015792	HsaEX0015792	HsaEX0015792
	HsaEX0000020	-0.207955	0.01	0	0	0	0	0	0					SLK	HsaEX0060174	-0.344282	0.12	-0.530266	0.39	-0.786056	0.65	-0.266906	0.15					HsaEX0013938	HsaEX0013938	HsaEX0013938	HsaEX0013938		HsaEX0069181	HsaEX0069181	HsaEX0069181	HsaEX0069181			HsaEX0060174	HsaEX0060174	HsaEX0060174	HsaEX0060174			HsaEX0042377	HsaEX0042377	HsaEX0042377	HsaEX0042377
	HsaEX0000021	-0.016104	0	-0.053387	0	0.011508	0	0.064939	0					DNMT3B	HsaEX0020496	-0.355153	0.13	-0.460815	0.36	-0.692097	0.62	-0.233039	0.15					HsaEX0057301	HsaEX0057301	HsaEX0057301	HsaEX0057301		HsaEX0014508	HsaEX0014508	HsaEX0014508	HsaEX0014508			HsaEX0020496	HsaEX0020496	HsaEX0020496	HsaEX0020496			HsaEX0042364	HsaEX0042364	HsaEX0042364	HsaEX0042364
	HsaEX0000023	0.005509	0	-0.101336	0	0.04447	0	0.117934	0					STXBP6	HsaEX0062791	0	0	0	0	0.835273	0.61	0	0					HsaEX0055568	HsaEX0055568	HsaEX0055568	HsaEX0055568		HsaEX0020298	HsaEX0020298	HsaEX0020298	HsaEX0020298			HsaEX0062791	HsaEX0062791	HsaEX0062791	HsaEX0062791			HsaEX0042365	HsaEX0042365	HsaEX0042365	HsaEX0042365
	HsaEX0000024	-0.012223	0	-0.002669	0	0.063164	0	0.064226	0					ARHGEF11	HsaEX0005606	0.197935	0	0.527365	0.38	0.696183	0.57	0.15876	0.03					HsaEX0059251	HsaEX0059251	HsaEX0059251	HsaEX0059251		HsaEX0047352	HsaEX0047352	HsaEX0047352	HsaEX0047352			HsaEX0005606	HsaEX0005606	HsaEX0005606	HsaEX0005606			HsaEX0042366	HsaEX0042366	HsaEX0042366	HsaEX0042366
	HsaEX0000025	0.024206	0	-0.004223	0	0.013132	0	0.022566	0					RABGAP1L	HsaEX0051803	-0.345666	0.2	0.005427	0	-0.719851	0.55	-0.723444	0.59					HsaEX0015792	HsaEX0015792	HsaEX0015792	HsaEX0015792		HsaEX0035950	HsaEX0035950	HsaEX0035950	HsaEX0035950			HsaEX0051803	HsaEX0051803	HsaEX0051803	HsaEX0051803			HsaEX0042372	HsaEX0042372	HsaEX0042372	HsaEX0042372
	HsaEX0000026	0.067064	0	-0.081023	0	0.016804	0	0.082813	0					NEBL	HsaEX0042378	0.041184	0	0.710608	0.57	0.795386	0.55	0.08134	0					HsaEX0037463	HsaEX0037463	HsaEX0037463	HsaEX0037463		HsaEX0003417	HsaEX0003417	HsaEX0003417	HsaEX0003417			HsaEX0042378	HsaEX0042378	HsaEX0042378	HsaEX0042378			HsaEX0042378	HsaEX0042378	HsaEX0042378	HsaEX0042378
	HsaEX0000028	-0.031004	0	0.005649	0	-0.004712	0	-0.011704	0					NEBL	HsaEX0042372	0.020232	0	0.716361	0.58	0.764139	0.54	0.052623	0					HsaEX0051803	HsaEX0051803	HsaEX0051803	HsaEX0051803		HsaEX0005739	HsaEX0005739	HsaEX0005739	HsaEX0005739			HsaEX0042372	HsaEX0042372	HsaEX0042372	HsaEX0042372			HsaEX0042371	HsaEX0042371	HsaEX0042371	HsaEX0042371
	HsaEX0000029	-0.019823	0	0	0	0	0	0.022653	0					NEBL	HsaEX0042363	0.03227	0	0.691978	0.56	0.772737	0.53	0.084081	0					HsaEX0004358	HsaEX0004358	HsaEX0004358	HsaEX0004358		HsaEX0006279	HsaEX0006279	HsaEX0006279	HsaEX0006279			HsaEX0042363	HsaEX0042363	HsaEX0042363	HsaEX0042363			HsaEX0042363	HsaEX0042363	HsaEX0042363	HsaEX0042363
	HsaEX0000030	0.051512	0	0.004703	0	0.023655	0	0.022356	0					NEBL	HsaEX0042368	-0.01304	0	0.704281	0.56	0.752852	0.53	0.047719	0					HsaEX0036845	HsaEX0036845	HsaEX0036845	HsaEX0036845		HsaEX0022428	HsaEX0022428	HsaEX0022428	HsaEX0022428			HsaEX0042368	HsaEX0042368	HsaEX0042368	HsaEX0042368			HsaEX0042368	HsaEX0042368	HsaEX0042368	HsaEX0042368
	HsaEX0000032	0.010789	0	-0.002078	0	-0.056802	0	-0.039686	0					NEBL	HsaEX0042364	-0.014059	0	0.731066	0.59	0.730115	0.52	0.007214	0					HsaEX0038026	HsaEX0038026	HsaEX0038026	HsaEX0038026		HsaEX0012547	HsaEX0012547	HsaEX0012547	HsaEX0012547			HsaEX0042364	HsaEX0042364	HsaEX0042364	HsaEX0042364			HsaEX0042356	HsaEX0042356	HsaEX0042356	HsaEX0042356
	HsaEX0000033	-0.028532	0	-0.017827	0	-0.033008	0	-0.00578	0					NEBL	HsaEX0042356	-0.03201	0	0.737055	0.55	0.755002	0.51	0.017622	0					HsaEX0020491	HsaEX0020491	HsaEX0020491	HsaEX0020491		HsaEX0070549	HsaEX0070549	HsaEX0070549	HsaEX0070549			HsaEX0042356	HsaEX0042356	HsaEX0042356	HsaEX0042356			HsaEX0042374	HsaEX0042374	HsaEX0042374	HsaEX0042374
	HsaEX0000037	0.017685	0	0.111596	0	-0.011458	0	-0.122903	0					NEBL	HsaEX0042371	0.026688	0	0.686339	0.57	0.745929	0.5	0.083031	0					HsaEX0020495	HsaEX0020495	HsaEX0020495	HsaEX0020495		HsaEX0005298	HsaEX0005298	HsaEX0005298	HsaEX0005298			HsaEX0042365	HsaEX0042365	HsaEX0042365	HsaEX0042365			HsaEX0042367	HsaEX0042367	HsaEX0042367	HsaEX0042367
	HsaEX0000038	-0.011792	0	-0.025272	0	-0.014313	0	0.027122	0					NEBL	HsaEX0042365	0.007092	0	0.72629	0.59	0.744401	0.5	0.001928	0					HsaEX0037260	HsaEX0037260	HsaEX0037260	HsaEX0037260		HsaEX0059251	HsaEX0059251	HsaEX0059251	HsaEX0059251			HsaEX0042371	HsaEX0042371	HsaEX0042371	HsaEX0042371			HsaEX0042375	HsaEX0042375	HsaEX0042375	HsaEX0042375
	HsaEX0000043	-0.0116	0	0	0	0	0	-0.009058	0					NEBL	HsaEX0042362	0.017915	0	0.670828	0.51	0.723791	0.48	0.070151	0					HsaEX0039247	HsaEX0039247	HsaEX0039247	HsaEX0039247		HsaEX0025930	HsaEX0025930	HsaEX0025930	HsaEX0025930			HsaEX0042362	HsaEX0042362	HsaEX0042362	HsaEX0042362			HsaEX0042369	HsaEX0042369	HsaEX0042369	HsaEX0042369
	HsaEX0000044	0.019721	0	-0.000757	0	0.014382	0	0.010715	0					NEBL	HsaEX0042366	-0.072721	0	0.707577	0.59	0.726425	0.46	0.005917	0					HsaEX0023247	HsaEX0023247	HsaEX0023247	HsaEX0023247		HsaEX0037166	HsaEX0037166	HsaEX0037166	HsaEX0037166			HsaEX0015792	HsaEX0015792	HsaEX0015792	HsaEX0015792			HsaEX0042362	HsaEX0042362	HsaEX0042362	HsaEX0042362
	HsaEX0000045	0.013967	0	-0.011593	0	0.000666	0	0.011455	0					CLSTN1	HsaEX0015792	0.419353	0.21	0.754213	0.63	0.671104	0.46	-0.102396	0					HsaEX0050432	HsaEX0050432	HsaEX0050432			HsaEX0037130	HsaEX0037130	HsaEX0037130	HsaEX0037130			HsaEX0042366	HsaEX0042366	HsaEX0042366	HsaEX0042366			HsaEX0068249	HsaEX0068249	HsaEX0068249	HsaEX0068249
	HsaEX0000046	-0.039156	0	-0.077772	0	-0.035955	0	0.045482	0					NEBL	HsaEX0042367	-0.074734	0	0.679723	0.54	0.709796	0.44	0.039268	0					HsaEX0069181	HsaEX0069181	HsaEX0069181			HsaEX0022618	HsaEX0022618	HsaEX0022618	HsaEX0022618			HsaEX0042377	HsaEX0042377	HsaEX0042377	HsaEX0042377			HsaEX0042373	HsaEX0042373	HsaEX0042373	HsaEX0042373
	HsaEX0000047	0.017538	0	0.007834	0	0.018449	0	0.011991	0					NEBL	HsaEX0042377	-0.046171	0	0.739034	0.61	0.725561	0.44	-0.019389	0					HsaEX0020496	HsaEX0020496	HsaEX0020496			HsaEX0037784	HsaEX0037784	HsaEX0037784	HsaEX0037784			HsaEX0042367	HsaEX0042367	HsaEX0042367	HsaEX0042367			HsaEX0060174	HsaEX0060174	HsaEX0060174	HsaEX0060174
	HsaEX0000048	-0.103601	0	0.08099	0	0.062631	0	-0.033052	0					NEBL	HsaEX0042369	-0.054914	0	0.657302	0.52	0.685022	0.43	0.040144	0					HsaEX0034505	HsaEX0034505	HsaEX0034505			HsaEX0070830	HsaEX0070830	HsaEX0070830	HsaEX0070830			HsaEX0042369	HsaEX0042369	HsaEX0042369	HsaEX0042369			HsaEX0014508	HsaEX0014508	HsaEX0014508	HsaEX0014508
	HsaEX0000053	-0.001301	0	0.06867	0	0.119426	0	0.064477	0					NEBL	HsaEX0042374	-0.093073	0	0.70662	0.55	0.671625	0.41	-0.022381	0					HsaEX0050512	HsaEX0050512	HsaEX0050512			HsaEX0008144	HsaEX0008144	HsaEX0008144	HsaEX0008144			HsaEX0042374	HsaEX0042374	HsaEX0042374	HsaEX0042374			HsaEX0020495	HsaEX0020495	HsaEX0020495	HsaEX0020495
	HsaEX0000075	0.002964	0	-0.003838	0	0.001957	0	0.010158	0					NEBL	HsaEX0042375	-0.120954	0	0.738369	0.54	0.626063	0.4	-0.113341	0					HsaEX0004368	HsaEX0004368	HsaEX0004368			HsaEX0001445	HsaEX0001445	HsaEX0001445	HsaEX0001445			HsaEX0042375	HsaEX0042375	HsaEX0042375	HsaEX0042375			HsaEX0005606	HsaEX0005606	HsaEX0005606	HsaEX0005606
	HsaEX0000087	0	0	-0.011693	0	0.164354	0	0.209199	0					CTNND1	HsaEX0017872	0.271866	0.12	0.194133	0.07	0.47544	0.38	0.286079	0.19					HsaEX0008144	HsaEX0008144	HsaEX0008144			HsaEX0038414	HsaEX0038414	HsaEX0038414	HsaEX0038414			HsaEX0017872	HsaEX0017872	HsaEX0017872	HsaEX0017872			HsaEX0026350	HsaEX0026350	HsaEX0026350	HsaEX0026350
	HsaEX0000088	-0.282108	0	0	0	0	0	0	0					EPB41	HsaEX0022618	-0.290015	0.12	-0.12054	0.05	-0.461363	0.37	-0.337287	0.23					HsaEX0017872	HsaEX0017872	HsaEX0017872			HsaEX0036845	HsaEX0036845	HsaEX0036845	HsaEX0036845			HsaEX0022618	HsaEX0022618	HsaEX0022618	HsaEX0022618			HsaEX0032382	HsaEX0032382	HsaEX0032382	HsaEX0032382
	HsaEX0000091	-0.032275	0	0	0	0	0	0.030705	0					ESYT2	HsaEX0023247	-0.293761	0.15	-0.32475	0.18	-0.523573	0.37	-0.199192	0.04					HsaEX0021536	HsaEX0021536	HsaEX0021536			HsaEX0041881	HsaEX0041881	HsaEX0041881	HsaEX0041881			HsaEX0023247	HsaEX0023247	HsaEX0023247	HsaEX0023247			HsaEX0004133	HsaEX0004133	HsaEX0004133	HsaEX0004133
AAAS	HsaEX0000109	-3.1e-05	0	-0.001062	0	-0.002611	0	-8.8e-05	0					E0H	HsaEX0022428	-0.150924	0	-0.144121	0.08	-0.433415	0.36	-0.289251	0.3					HsaEX0022618	HsaEX0022618	HsaEX0022618			HsaEX0022623	HsaEX0022623	HsaEX0022623	HsaEX0022623			HsaEX0022428	HsaEX0022428	HsaEX0022428	HsaEX0022428			HsaEX0042648	HsaEX0042648	HsaEX0042648	HsaEX0042648
AAAS	HsaEX0000110	-0.000832	0	-0.002595	0	0.001981	0	0.003193	0					SPTAN1	HsaEX0061551	0.018576	0	-0.32072	0.25	-0.464565	0.36	-0.145827	0.04					HsaEX0060174	HsaEX0060174	HsaEX0060174			HsaEX0060452	HsaEX0060452	HsaEX0060452	HsaEX0060452			HsaEX0061551	HsaEX0061551	HsaEX0061551	HsaEX0061551			HsaEX0020496	HsaEX0020496	HsaEX0020496	HsaEX0020496
AAAS	HsaEX0000111	-0.004063	0	0.006798	0	0.013109	0	0.005185	0					RALGPS2	HsaEX0052103	-0.261272	0	-0.227019	0.08	-0.604429	0.35	-0.381257	0.15					HsaEX0030748	HsaEX0030748	HsaEX0030748			HsaEX0020495	HsaEX0020495	HsaEX0020495	HsaEX0020495			HsaEX0052103	HsaEX0052103	HsaEX0052103	HsaEX0052103			HsaEX0047352	HsaEX0047352	HsaEX0047352	HsaEX0047352
AAAS	HsaEX0000112	-0.04519	0	-0.056834	0	-0.037009	0	0.021716	0					ITGA7	HsaEX0032382	0.012028	0	-0.593692	0.37	-0.570573	0.35	0.011946	0					HsaEX0007120	HsaEX0007120	HsaEX0007120			HsaEX0017872	HsaEX0017872	HsaEX0017872	HsaEX0017872			HsaEX0032382	HsaEX0032382	HsaEX0032382	HsaEX0032382			HsaEX0027517	HsaEX0027517	HsaEX0027517	HsaEX0027517
AAAS	HsaEX0000113	0.000923	0	0.000188	0	0.000513	0	0.001291	0					FBRSL1	HsaEX0025141	0.476012	0	0.326769	0	0.645649	0.34	0.334249	0					HsaEX0045733	HsaEX0045733	HsaEX0045733			HsaEX0022624	HsaEX0022624	HsaEX0022624	HsaEX0022624			HsaEX0025141	HsaEX0025141	HsaEX0025141	HsaEX0025141			HsaEX0020298	HsaEX0020298	HsaEX0020298	HsaEX0020298
AACS	HsaEX0000114	0.005084	0	-0.005903	0	0.004278	0	0.009889	0					KIF13A	HsaEX0034386	-0.256846	0	-0.306679	0.11	-0.543078	0.32	-0.246036	0.08					HsaEX0017671	HsaEX0017671				HsaEX0048978	HsaEX0048978	HsaEX0048978	HsaEX0048978			HsaEX0034386	HsaEX0034386	HsaEX0034386	HsaEX0034386			HsaEX0043901	HsaEX0043901	HsaEX0043901	HsaEX0043901
AACS	HsaEX0000115	-0.002931	0	-0.009242	0	0.000982	0	0.007686	0					NSFL1C	HsaEX0043901	0.205541	0.02	0.50438	0.3	0.520134	0.32	0.010451	0					HsaEX0026683	HsaEX0026683				HsaEX0074177	HsaEX0074177	HsaEX0074177	HsaEX0074177			HsaEX0043901	HsaEX0043901	HsaEX0043901	HsaEX0043901			HsaEX0037166	HsaEX0037166	HsaEX0037166	HsaEX0037166
AACS	HsaEX0000116	0.006485	0	-0.010627	0	-0.025716	0	-0.018244	0					TYK2	HsaEX0068511	0.097226	0	0.600706	0.27	0.610633	0.3	0.019101	0					HsaEX0047352	HsaEX0047352				HsaEX0066062	HsaEX0066062	HsaEX0066062	HsaEX0066062			HsaEX0004133	HsaEX0004133	HsaEX0004133	HsaEX0004133			HsaEX0070830	HsaEX0070830	HsaEX0070830	HsaEX0070830
AACS	HsaEX0000117	0.014445	0	0.156478	0	0.074979	0	-0.075612	0					ANK2	HsaEX0004133	0.072904	0	0.571891	0.37	0.515514	0.3	-0.041269	0					HsaEX0055530	HsaEX0055530				HsaEX0052258	HsaEX0052258	HsaEX0052258	HsaEX0052258			HsaEX0068511	HsaEX0068511	HsaEX0068511	HsaEX0068511			HsaEX0057301	HsaEX0057301	HsaEX0057301	HsaEX0057301
AACS	HsaEX0000118	-0.010731	0	-0.005354	0	-0.00569	0	-0.004436	0					ITGA7	HsaEX0032381	0.12269	0	0.584182	0.26	0.577598	0.29	0.00737	0					HsaEX0060327	HsaEX0060327				HsaEX0005149	HsaEX0005149	HsaEX0005149	HsaEX0005149			HsaEX0032381	HsaEX0032381	HsaEX0032381	HsaEX0032381			HsaEX0000644	HsaEX0000644	HsaEX0000644	HsaEX0000644
AACS	HsaEX0000119	-0.076765	0	0.057209	0	-0.012382	0	-0.066192	0					IGSF3	HsaEX0031207	0.155763	0.01	0.336081	0.11	0.468033	0.28	0.128557	0					HsaEX0037784	HsaEX0037784				HsaEX0044457	HsaEX0044457	HsaEX0044457	HsaEX0044457			HsaEX0031207	HsaEX0031207	HsaEX0031207	HsaEX0031207			HsaEX0068511	HsaEX0068511	HsaEX0068511	HsaEX0068511
AACS	HsaEX0000120	-0.034781	0	0.080505	0	-0.023097	0	-0.09252	0					ZNF83	HsaEX0074428	0.247083	0.08	0.265232	0.06	0.461858	0.27	0.202204	0.02					HsaEX0062910	HsaEX0062910				HsaEX0030280	HsaEX0030280	HsaEX0030280	HsaEX0030280			HsaEX0074428	HsaEX0074428	HsaEX0074428	HsaEX0074428			HsaEX0021053	HsaEX0021053	HsaEX0021053	HsaEX0021053
AACS	HsaEX0000121	0.044936	0	0.04786	0	0.024848	0	-0.03571	0					CD99L2	HsaEX0013938	-0.548041	0.25	-0.342651	0	-0.562922	0.26	-0.221472	0					HsaEX0063853	HsaEX0063853				HsaEX0012809	HsaEX0012809	HsaEX0012809	HsaEX0012809			HsaEX0013938	HsaEX0013938	HsaEX0013938	HsaEX0013938			HsaEX0041047	HsaEX0041047	HsaEX0041047	HsaEX0041047
AACS	HsaEX0000122	-0.044549	0	0.038165	0	-0.025627	0	-0.065381	0					PRR3	HsaEX0050432	-0.419529	0.14	-0.506044	0.22	-0.554151	0.26	-0.03414	0					HsaEX0074428	HsaEX0074428				HsaEX0066064	HsaEX0066064	HsaEX0066064	HsaEX0066064			HsaEX0050432	HsaEX0050432	HsaEX0050432	HsaEX0050432			HsaEX0012547	HsaEX0012547	HsaEX0012547	HsaEX0012547
AACS	HsaEX0000123	-0.029201	0	0.023951	0	-0.016018	0	-0.043341	0					AKAP9	HsaEX0003417	0.267727	0.06	-0.070452	0	0.467578	0.25	0.523569	0.38					HsaEX0004909	HsaEX0004909				HsaEX0059075	HsaEX0059075	HsaEX0059075	HsaEX0059075			HsaEX0003417	HsaEX0003417	HsaEX0003417	HsaEX0003417			HsaEX0032381	HsaEX0032381	HsaEX0032381	HsaEX0032381
AADACL1	HsaEX0000125	0.010128	0	0	0	-0.023332	0	0	0					FOXP1	HsaEX0026274	0.366909	0.03	0.497901	0.2	0.489492	0.25	-0.035833	0					HsaEX0008351	HsaEX0008351				HsaEX0020496	HsaEX0020496	HsaEX0020496	HsaEX0020496			HsaEX0067518	HsaEX0067518	HsaEX0067518	HsaEX0067518			HsaEX0021050	HsaEX0021050	HsaEX0021050	HsaEX0021050
AADACL1	HsaEX0000126	-0.000183	0	0.010991	0	0.000693	0	-0.015824	0					TSC22D1	HsaEX0067518	0.179088	0.06	0.414192	0.24	0.371891	0.25	-0.040491	0					HsaEX0011402	HsaEX0011402				HsaEX0060174	HsaEX0060174	HsaEX0060174	HsaEX0060174			HsaEX0026274	HsaEX0026274	HsaEX0026274	HsaEX0026274			HsaEX0061551	HsaEX0061551	HsaEX0061551	HsaEX0061551
AADACL1	HsaEX0000127	0.000256	0	0	0	-0.006089	0	0	0					DNMT3B	HsaEX0020491	-0.263603	0.16	-0.153612	0.01	-0.350647	0.24	-0.189234	0.12					HsaEX0032264	HsaEX0032264				HsaEX0017869	HsaEX0017869	HsaEX0017869	HsaEX0017869			HsaEX0020491	HsaEX0020491	HsaEX0020491	HsaEX0020491			HsaEX0021052	HsaEX0021052	HsaEX0021052	HsaEX0021052
AADAT	HsaEX0000133	-0.103724	0	0.005962	0	-0.098576	0	-0.102919	0					TYK2	HsaEX0068513	0.081553	0	0.242931	0.04	0.461269	0.24	0.229611	0					HsaEX0043259	HsaEX0043259				HsaEX0017866	HsaEX0017866	HsaEX0017866	HsaEX0017866			HsaEX0026956	HsaEX0026956	HsaEX0026956	HsaEX0026956			HsaEX0008092	HsaEX0008092	HsaEX0008092	HsaEX0008092
AADAT	HsaEX0000134	0.038228	0	-0.030284	0	0.014318	0	0.043464	0					GALNT7	HsaEX0026956	-0.070818	0	-0.230752	0.06	-0.385293	0.24	-0.14738	0.03					HsaEX0044946	HsaEX0044946				HsaEX0052103	HsaEX0052103	HsaEX0052103	HsaEX0052103			HsaEX0068513	HsaEX0068513	HsaEX0068513	HsaEX0068513			HsaEX0020638	HsaEX0020638	HsaEX0020638	HsaEX0020638
AADAT	HsaEX0000136	0.010298	0	-0.012574	0	0.003358	0	0.014399	0					BIRC6	HsaEX0008144	-0.259078	0.12	0.03304	0	-0.322365	0.23	-0.35244	0.22					HsaEX0045023	HsaEX0045023				HsaEX0055973	HsaEX0055973	HsaEX0055973	HsaEX0055973			HsaEX0008144	HsaEX0008144	HsaEX0008144	HsaEX0008144			HsaEX0049373	HsaEX0049373	HsaEX0049373	HsaEX0049373
AADAT	HsaEX0000137	0.021903	0	-0.034367	0	-0.005787	0	0.02606	0					AP1B1	HsaEX0004865	0.13136	0	0.32769	0.17	0.418928	0.23	0.10583	0					HsaEX0052011	HsaEX0052011				HsaEX0070066	HsaEX0070066	HsaEX0070066	HsaEX0070066			HsaEX0052011	HsaEX0052011	HsaEX0052011	HsaEX0052011			HsaEX0062910	HsaEX0062910	HsaEX0062910	HsaEX0062910
AADAT	HsaEX0000138	-0.007538	0	0.069802	0	0.043765	0	-0.023393	0					RAI14	HsaEX0052011	-0.218962	0.07	-0.330651	0.18	-0.345817	0.23	-0.021684	0					HsaEX0072189	HsaEX0072189				HsaEX0001547	HsaEX0001547	HsaEX0001547	HsaEX0001547			HsaEX0004865	HsaEX0004865	HsaEX0004865	HsaEX0004865			HsaEX0067518	HsaEX0067518	HsaEX0067518	HsaEX0067518
AADAT	HsaEX0000139	-0.015187	0	0.070564	0	0.042532	0	-0.038179	0					TYK2	HsaEX0068512	0.169538	0	0.286515	0.02	0.489705	0.22	0.200326	0					HsaEX6052779	HsaEX6052779				HsaEX0066063	HsaEX0066063	HsaEX0066063				HsaEX0004358	HsaEX0004358	HsaEX0004358	HsaEX0004358			HsaEX0021051	HsaEX0021051	HsaEX0021051	HsaEX0021051
AAGAB	HsaEX0000140	0.000321	0	0.024073	0	0.010049	0	-0.014684	0					ANKRD18A	HsaEX0004358	0.346898	0.19	0.227154	0.03	0.430112	0.22	0.208757	0.05					HsaEX0003417	HsaEX0003417				HsaEX0032642	HsaEX0032642	HsaEX0032642				HsaEX0057301	HsaEX0057301	HsaEX0057301	HsaEX0057301			HsaEX0005149	HsaEX0005149	HsaEX0005149	HsaEX0005149
AAGAB	HsaEX0000141	0.000831	0	-0.004298	0	-0.006234	0	-8e-05	0					2020-09-06	HsaEX0057301	-0.421437	0.24	-0.47213	0.27	-0.408823	0.22	0.078516	0					HsaEX0009939	HsaEX0009939				HsaEX0056371	HsaEX0056371	HsaEX0056371				HsaEX0068512	HsaEX0068512	HsaEX0068512	HsaEX0068512			HsaEX0013017	HsaEX0013017	HsaEX0013017	HsaEX0013017
AAGAB	HsaEX0000142	-0.026118	0	0.005291	0	-0.020315	0	-0.028019	0					RUNX1T1	HsaEX0055973	0	0	-0.039585	0	-0.514006	0.21	-0.476512	0.15					HsaEX0015295	HsaEX0015295				HsaEX0019205	HsaEX0019205	HsaEX0019205				HsaEX0055973	HsaEX0055973	HsaEX0055973	HsaEX0055973			HsaEX0050432	HsaEX0050432	HsaEX0050432	HsaEX0050432
AAGAB	HsaEX0000143	0.001231	0	0.004157	0	0.002516	0	-0.000822	0					RPGR	HsaEX0055458	-0.263864	0.06	-0.302067	0.04	-0.432937	0.21	-0.130318	0					HsaEX0017556	HsaEX0017556				HsaEX0034026	HsaEX0034026	HsaEX0034026				HsaEX0055458	HsaEX0055458	HsaEX0055458	HsaEX0055458			HsaEX0037784	HsaEX0037784	HsaEX0037784	HsaEX0037784
AAK1	HsaEX0000144	0.002371	0	-0.003342	0	0.015827	0	0.019661	0					LSM14B	HsaEX0036845	0.29761	0.18	0.037756	0	0.36366	0.2	0.33607	0.2					HsaEX0024287	HsaEX0024287				HsaEX0048979	HsaEX0048979	HsaEX0048979				HsaEX0036845	HsaEX0036845	HsaEX0036845	HsaEX0036845			HsaEX0048978	HsaEX0048978	HsaEX0048978	HsaEX0048978
AAK1	HsaEX0000145	0.003096	0	-0.014914	0	-0.035256	0	-0.026244	0					CTNND1	HsaEX0017866	0.146073	0.02	0.008913	0	0.280183	0.2	0.274935	0.15					HsaEX0027912	HsaEX0027912				HsaEX0040725	HsaEX0040725	HsaEX0040725				HsaEX0022624	HsaEX0022624	HsaEX0022624	HsaEX0022624			HsaEX0048976	HsaEX0048976	HsaEX0048976	HsaEX0048976
AAK1	HsaEX0000146	0.009479	0	-0.001044	0	0.014475	0	0.015654	0					EPB41	HsaEX0022624	0.107067	0	0.001481	0	-0.291578	0.2	-0.287826	0.19					HsaEX0042117	HsaEX0042117				HsaEX0019511	HsaEX0019511	HsaEX0019511				HsaEX0017866	HsaEX0017866	HsaEX0017866	HsaEX0017866			HsaEX0048979	HsaEX0048979	HsaEX0048979	HsaEX0048979
AAK1	HsaEX0000147	0.004093	0	-0.002169	0	0.008174	0	0.011494	0					ANKRD19	HsaEX0004368	0.269907	0.12	0.169927	0	0.400144	0.19	0.216704	0.04					HsaEX0045441	HsaEX0045441				HsaEX0054332	HsaEX0054332	HsaEX0054332				HsaEX0069181	HsaEX0069181	HsaEX0069181	HsaEX0069181			HsaEX0028280	HsaEX0028280	HsaEX0028280	HsaEX0028280
AAK1	HsaEX0000148	0.007753	0	-0.021058	0	-0.007697	0	0.012988	0					DAB1	HsaEX0018424	-0.033678	0	0.198906	0	0.60022	0.19	0.423579	0.02					HsaEX0047378	HsaEX0047378				HsaEX0020491	HsaEX0020491	HsaEX0020491				HsaEX0004368	HsaEX0004368	HsaEX0004368	HsaEX0004368			HsaEX0048977	HsaEX0048977	HsaEX0048977	HsaEX0048977
AAMP	HsaEX0000153	-0.000378	0	-0.000146	0	-0.002187	0	-0.003209	0					SULF2	HsaEX0062864	0.125355	0	0.211029	0.11	0.452739	0.19	0.215395	0.02					HsaEX0047932	HsaEX0047932				HsaEX0059427	HsaEX0059427	HsaEX0059427				HsaEX0062864	HsaEX0062864	HsaEX0062864	HsaEX0062864			HsaEX0026274	HsaEX0026274	HsaEX0026274	HsaEX0026274
AAMP	HsaEX0000154	-0.00075	0	0.00033	0	-0.000727	0	-0.00209	0					UGP2	HsaEX0069181	-0.261516	0.14	0.275721	0.13	-0.309129	0.19	-0.585948	0.46					HsaEX0055458	HsaEX0055458				HsaEX0039398	HsaEX0039398	HsaEX0039398				HsaEX0018424	HsaEX0018424	HsaEX0018424	HsaEX0018424			HsaEX0047356	HsaEX0047356	HsaEX0047356	HsaEX0047356
AAMP	HsaEX0000155	-0.000328	0	0.000313	0	-0.000845	0	-0.00106	0					FOXP1	HsaEX0026275	-0.156291	0	-0.480131	0.16	-0.422174	0.19	0.069937	0					HsaEX0063029	HsaEX0063029				HsaEX0048980	HsaEX0048980	HsaEX0048980				HsaEX0062910	HsaEX0062910	HsaEX0062910	HsaEX0062910			HsaEX0023429	HsaEX0023429	HsaEX0023429	HsaEX0023429
AARS	HsaEX0000156	-0.01398	0	0.001255	0	-0.007095	0	-0.007154	0					SUN1	HsaEX0062910	0.212003	0.08	0.354356	0.24	0.317438	0.19	-0.056768	0					HsaEX0066062	HsaEX0066062				HsaEX0048977	HsaEX0048977	HsaEX0048977				HsaEX0026275	HsaEX0026275	HsaEX0026275	HsaEX0026275			HsaEX0037925	HsaEX0037925	HsaEX0037925	HsaEX0037925
AARS	HsaEX0000157	0.005511	0	0.003081	0	0.000553	0	-0.00198	0					ATP11C	HsaEX0006799	-0.091101	0	-0.210681	0	-0.399887	0.18	-0.163973	0					HsaEX0067518	HsaEX0067518				HsaEX0037783	HsaEX0037783	HsaEX0037783				HsaEX0062778	HsaEX0062778	HsaEX0062778	HsaEX0062778			HsaEX0006279	HsaEX0006279	HsaEX0006279	HsaEX0006279
AARS2	HsaEX0000158	-0.003045	0	-0.015134	0	-0.021763	0	-0.005329	0					STXBP5	HsaEX0062778	0.251547	0	0.443885	0.11	0.563662	0.18	0.114605	0					HsaEX0070549	HsaEX0070549				HsaEX0008092	HsaEX0008092	HsaEX0008092				HsaEX0006799	HsaEX0006799	HsaEX0006799	HsaEX0006799			HsaEX0010348	HsaEX0010348	HsaEX0010348	HsaEX0010348
AARS2	HsaEX0000159	-0.032201	0	0.043426	0	0.006369	0	-0.034248	0					BAIAP2	HsaEX0007587	-0.400149	0	-0.1855	0	-0.556275	0.17	-0.405827	0.02					HsaEX0073662	HsaEX0073662				HsaEX0070334	HsaEX0070334	HsaEX0070334				HsaEX0041881	HsaEX0041881	HsaEX0041881	HsaEX0041881			HsaEX0071632	HsaEX0071632	HsaEX0071632	HsaEX0071632
AARS2	HsaEX0000160	-0.005084	0	-0.011817	0	-0.021626	0	-0.006771	0					NBPF3	HsaEX0041881	0.096069	0	-0.001327	0	0.351625	0.17	0.365092	0.2					HsaEX0000644	HsaEX0000644				HsaEX0066779	HsaEX0066779	HsaEX0066779				HsaEX0007587	HsaEX0007587	HsaEX0007587	HsaEX0007587			HsaEX0053051	HsaEX0053051	HsaEX0053051	HsaEX0053051
AARS2	HsaEX0000161	-0.000766	0	0.007595	0	-0.00428	0	-0.006315	0					EXOC1	HsaEX0023429	-0.133184	0	-0.383771	0.2	-0.341256	0.17	0.047971	0					HsaEX0011545	HsaEX0011545				HsaEX0032338	HsaEX0032338	HsaEX0032338				HsaEX0023429	HsaEX0023429	HsaEX0023429	HsaEX0023429			HsaEX0028160	HsaEX0028160	HsaEX0028160	HsaEX0028160
AARS2	HsaEX0000162	-0.00152	0	-0.024984	0	-0.032582	0	-0.00704	0					VPS29	HsaEX0070549	0.167973	0.06	-0.073914	0	0.297224	0.16	0.369535	0.26					HsaEX0026474	HsaEX0026474				HsaEX0032694	HsaEX0032694	HsaEX0032694				HsaEX0070549	HsaEX0070549	HsaEX0070549	HsaEX0070549			HsaEX0023247	HsaEX0023247	HsaEX0023247	HsaEX0023247
AARS2	HsaEX0000163	0.002792	0	-0.035593	0	-0.042988	0	-0.001209	0					SUN1	HsaEX0062907	0.160956	0.02	0.192436	0.05	0.299421	0.16	0.106644	0					HsaEX0031247	HsaEX0031247				HsaEX0060393	HsaEX0060393	HsaEX0060393				HsaEX0062907	HsaEX0062907	HsaEX0062907	HsaEX0062907			HsaEX0052011	HsaEX0052011	HsaEX0052011	HsaEX0052011
AARS2	HsaEX0000164	-0.009291	0	-0.020448	0	-0.027791	0	-0.008336	0					OGDHL	HsaEX0044675	0	0	-0.475842	0.12	-0.434007	0.16	0.037226	0					HsaEX0039530	HsaEX0039530				HsaEX0051561	HsaEX0051561	HsaEX0051561				HsaEX0037925	HsaEX0037925	HsaEX0037925	HsaEX0037925			HsaEX0048216	HsaEX0048216	HsaEX0048216	HsaEX0048216
AARS2	HsaEX0000165	0.036943	0	-0.027781	0	0.010861	0	0.028171	0					SUN1	HsaEX0062909	0.139655	0	0.290569	0.12	0.304985	0.16	0.016529	0					HsaEX0052808	HsaEX0052808				HsaEX0048976	HsaEX0048976	HsaEX0048976				HsaEX0042824	HsaEX0042824	HsaEX0042824	HsaEX0042824			HsaEX0048980	HsaEX0048980	HsaEX0048980	HsaEX0048980
AARSD1	HsaEX0000166	-0.007431	0	-0.028898	0	0.010454	0	0.031729	0					NFYA	HsaEX0042824	0.098658	0	0.277745	0.13	0.293267	0.16	0.028047	0					HsaEX0066063	HsaEX0066063				HsaEX0071632	HsaEX0071632	HsaEX0071632				HsaEX0044675	HsaEX0044675	HsaEX0044675	HsaEX0044675			HsaEX0021054	HsaEX0021054	HsaEX0021054	HsaEX0021054
AARSD1	HsaEX0000167	0.005475	0	-0.007462	0	0.012958	0	0.021951	0					MARK3	HsaEX0037925	0.110768	0	0.32512	0.2	0.297844	0.16	-0.02423	0					HsaEX0066064	HsaEX0066064				HsaEX0050672	HsaEX0050672	HsaEX0050672				HsaEX0062909	HsaEX0062909	HsaEX0062909	HsaEX0062909			HsaEX0042358	HsaEX0042358	HsaEX0042358	HsaEX0042358
AARSD1	HsaEX0000168	-0.000463	0	0.00099	0	-0.002199	0	-0.002826	0					MAGI1	HsaEX0037260	0.319332	0.16	0.077139	0	0.33236	0.15	0.265738	0					HsaEX0067353	HsaEX0067353				HsaEX0050090	HsaEX0050090	HsaEX0050090				HsaEX0017869	HsaEX0017869	HsaEX0017869	HsaEX0017869			HsaEX6099186	HsaEX6099186	HsaEX6099186	HsaEX6099186
AARSD1	HsaEX0000169	-0.015866	0	0.000329	0	0.002917	0	0.003633	0					CTNND1	HsaEX0017869	0.13613	0.03	-0.001779	0	0.233138	0.15	0.235926	0.15					HsaEX0001379					HsaEX0000555	HsaEX0000555	HsaEX0000555				HsaEX0037260	HsaEX0037260	HsaEX0037260	HsaEX0037260			HsaEX0004865	HsaEX0004865	HsaEX0004865	HsaEX0004865
AARSD1	HsaEX0000170	-0.000757	0	-0.019849	0	-0.023703	0	-0.006585	0					CCNL2	HsaEX0013668	0.192668	0	0.158071	0	0.468825	0.15	0.28657	0					HsaEX0004911	MVd0.05_ECTvUDstats	AltEX	AVG_|MAGNITUDE|		HsaEX0010122	HsaEX0010122	HsaEX0010122				HsaEX0013668	HsaEX0013668	HsaEX0013668	HsaEX0013668			HsaEX0038068	HsaEX0038068	HsaEX0038068	HsaEX0038068
AARSD1	HsaEX0000171	-0.00058	0	0.004705	0	0.002722	0	-0.006172	0					GALNT7	HsaEX0026955	0.093844	0	0.144896	0	0.301077	0.15	0.150838	0					HsaEX0011819	n	74	0.272745		HsaEX0020389	HsaEX0020389	HsaEX0020389				HsaEX0026955	HsaEX0026955	HsaEX0026955	HsaEX0026955			HsaEX0066689	HsaEX0066689	HsaEX0066689	HsaEX0066689
AARSD1	HsaEX0000172	0.006234	0	0.002077	0	0.034333	0	0.025888	0					RPGR	HsaEX0055457	-0.30254	0.01	-0.285295	0	-0.404295	0.14	-0.109108	0					HsaEX0012547					HsaEX0072058	HsaEX0072058	HsaEX0072058				HsaEX0042648	HsaEX0042648	HsaEX0042648				HsaEX0066685	HsaEX0066685	HsaEX0066685	HsaEX0066685
AARSD1	HsaEX0000173	-0.009629	0	0.040506	0	-0.001886	0	-0.024723	0					C17orf68	HsaEX0009811	-0.002965	0	-0.380263	0.04	-0.405402	0.14	-0.028165	0					HsaEX0015141	dn	48	-0.276888		HsaEX0007120	HsaEX0007120					HsaEX0055457	HsaEX0055457	HsaEX0055457				HsaEX0022931	HsaEX0022931	HsaEX0022931	HsaEX0022931
AARSD1	HsaEX0000174	-0.00064	0	-0.001209	0	-0.004149	0	-0.004294	0					NF1	HsaEX0042648	-0.004168	0	0.496585	0.37	0.266313	0.14	-0.225902	0.06					HsaEX0019118	up	26	0.272325		HsaEX0037169	HsaEX0037169					HsaEX0009811	HsaEX0009811	HsaEX0009811				HsaEX0037306	HsaEX0037306	HsaEX0037306	HsaEX0037306
AASDH	HsaEX0000175	-0.011028	0	-0.032967	0	-0.01175	0	0.015404	0					ANKMY1	HsaEX0004243	-0.172528	0	-0.180055	0	-0.360188	0.13	-0.158809	0					HsaEX0024284					HsaEX0009420	HsaEX0009420					HsaEX0037169	HsaEX0037169	HsaEX0037169				HsaEX0044946	HsaEX0044946	HsaEX0044946	HsaEX0044946
AASDH	HsaEX0000176	0.006829	0	0.004608	0	0.005223	0	-0.003896	0					MACF1	HsaEX0037169	-0.074861	0	-0.06468	0	-0.2399	0.13	-0.180348	0.09					HsaEX0031248					HsaEX0030298	HsaEX0030298					HsaEX0038278	HsaEX0038278	HsaEX0038278				HsaEX0066688	HsaEX0066688	HsaEX0066688	HsaEX0066688
AASDH	HsaEX0000177	0.000673	0	-0.010968	0	-0.006449	0	0.001588	0					MCM9	HsaEX0038278	-0.102747	0	-0.146201	0	-0.487197	0.13	-0.343175	0.02					HsaEX0032280					HsaEX0042178	HsaEX0042178					HsaEX0051217	HsaEX0051217	HsaEX0051217				HsaEX0026275	HsaEX0026275	HsaEX0026275	HsaEX0026275
AASDH	HsaEX0000178	0.015232	0	0.011147	0	0.017579	0	0.026578	0					PTPRS	HsaEX0051217	-0.026221	0	-0.118507	0	-0.262025	0.13	-0.129056	0.02					HsaEX0038234					HsaEX0046781	HsaEX0046781					HsaEX0002147	HsaEX0002147	HsaEX0002147				HsaEX0002147	HsaEX0002147	HsaEX0002147	HsaEX0002147
AASDH	HsaEX0000179	-0.004973	0	0.022584	0	0.018273	0	0.000543	0					C1orf63	HsaEX0010319	-0.013771	0	0.23551	0.04	0.363229	0.13	0.127485	0					HsaEX0039807					HsaEX0049405	HsaEX0049405					HsaEX0026640	HsaEX0026640	HsaEX0026640				HsaEX0041053	HsaEX0041053	HsaEX0041053	HsaEX0041053
AASDH	HsaEX0000180	-0.022602	0	0.014879	0	-0.004195	0	-0.02024	0					SUN1	HsaEX0062908	0.15585	0	0.222772	0.06	0.291197	0.13	0.080619	0					HsaEX0045442					HsaEX0021536	HsaEX0021536					HsaEX0062908	HsaEX0062908	HsaEX0062908				HsaEX0003819	HsaEX0003819	HsaEX0003819	HsaEX0003819
AASDH	HsaEX0000181	0.003246	0	-0.067804	0	-0.064542	0	0.002944	0					FXR1	HsaEX0026640	0.043983	0	0.216924	0.14	0.207269	0.13	-0.011891	0					HsaEX0045503					HsaEX0009939	HsaEX0009939					HsaEX0010319	HsaEX0010319	HsaEX0010319				HsaEX0025704	HsaEX0025704	HsaEX0025704	HsaEX0025704
AASDH	HsaEX0000182	0.001738	0	-0.0038	0	-0.006268	0	-0.002968	0					ACTN1	HsaEX0002147	-0.00541	0	-0.225507	0.16	-0.207527	0.13	0.017076	0					HsaEX0048977					HsaEX0038234	HsaEX0038234					HsaEX0004243	HsaEX0004243	HsaEX0004243				HsaEX0066683	HsaEX0066683	HsaEX0066683	HsaEX0066683
AASDH	HsaEX0000183	0.000313	0	-0.006903	0	0.002938	0	0.009832	0					CD99L2	HsaEX0013937	-0.266886	0	-0.21152	0	-0.37073	0.12	-0.134056	0					HsaEX0063188					HsaEX0074430	HsaEX0074430					HsaEX0030349	HsaEX0030349	HsaEX0030349				HsaEX0060477	HsaEX0060477	HsaEX0060477	HsaEX0060477
AASDH	HsaEX0000184	0.011686	0	0.001059	0	0.003827	0	0.003733	0					CGNL1	HsaEX0014955	0	0	-0.104398	0	-0.310045	0.12	-0.214734	0					HsaEX0064727					HsaEX0022051	HsaEX0022051					HsaEX0048320	HsaEX0048320	HsaEX0048320				HsaEX0035950	HsaEX0035950	HsaEX0035950	HsaEX0035950
AASDH	HsaEX0000185	-0.004158	0	0.092236	0	-0.041231	0	-0.131959	0					EVI5L	HsaEX0023381	0.078034	0	0.305778	0.05	0.425189	0.12	0.119698	0					HsaEX0064772					HsaEX0034386	HsaEX0034386					HsaEX0023381	HsaEX0023381	HsaEX0023381				HsaEX0059075	HsaEX0059075	HsaEX0059075	HsaEX0059075
AASDH	HsaEX0000186	-0.038519	0	-0.110447	0	-0.195555	0	-0.071483	0					PLEKHC1	HsaEX0048320	-0.054772	0	-0.131452	0.07	-0.186525	0.12	-0.050643	0					HsaEX0074430					HsaEX0039985	HsaEX0039985					HsaEX0013937	HsaEX0013937	HsaEX0013937				HsaEX0009109	HsaEX0009109	HsaEX0009109	HsaEX0009109
AASDH	HsaEX0000187	-0.000354	0	0.107836	0	-0.028163	0	-0.112355	0					HOOK3	HsaEX0030349	0.055012	0	-0.361103	0.15	-0.402777	0.12	-0.016621	0					HsaEX0001805					HsaEX0045621	HsaEX0045621					HsaEX0014955	HsaEX0014955	HsaEX0014955				HsaEX0030349	HsaEX0030349	HsaEX0030349	HsaEX0030349
AASDHPPT	HsaEX0000188	-0.00115	0	0.004816	0	-0.001881	0	-0.005041	0					ISOC2	HsaEX0032264	0.170409	0.07	0.033368	0	0.24305	0.11	0.196151	0.04					HsaEX0004874					HsaEX0023679	HsaEX0023679					HsaEX0032264	HsaEX0032264	HsaEX0032264				HsaEX0055863	HsaEX0055863	HsaEX0055863	HsaEX0055863
AASDHPPT	HsaEX0000189	-0.00347	0	0.007631	0	0.002814	0	-0.004809	0					GOLGA2	HsaEX0027950	-0.279771	0.02	-0.087554	0	-0.360405	0.11	-0.265469	0					HsaEX0012546					HsaEX0053616	HsaEX0053616					HsaEX0027950	HsaEX0027950	HsaEX0027950				HsaEX0001940	HsaEX0001940	HsaEX0001940	HsaEX0001940
AASS	HsaEX0000190	0.000278	0	-0.000581	0	-0.006634	0	-0.004333	0					FAT3	HsaEX0024977	0.050706	0	0.258406	0	0.344931	0.11	0.10542	0					HsaEX0017674					HsaEX0018855	HsaEX0018855					HsaEX0052111	HsaEX0052111	HsaEX0052111				HsaEX0042359	HsaEX0042359	HsaEX0042359	HsaEX0042359
AASS	HsaEX0000191	0.011732	0.01	-0.013046	0	-0.002833	0	0.009363	0					NF2	HsaEX0042656	-0.099657	0	-0.200489	0	-0.338832	0.11	-0.151396	0					HsaEX0017869					HsaEX0055511	HsaEX0055511					HsaEX0021052	HsaEX0021052	HsaEX0021052				HsaEX0038414	HsaEX0038414	HsaEX0038414
AASS	HsaEX0000192	-0.004031	0	-0.0098	0	0.002512	0	0.010111	0					TC2N	HsaEX0064103	-0.056283	0	-0.217301	0	-0.319709	0.11	-0.111858	0					HsaEX0020452					HsaEX0064372	HsaEX0064372					HsaEX0010348	HsaEX0010348	HsaEX0010348				HsaEX0026640	HsaEX0026640	HsaEX0026640
AASS	HsaEX0000193	-0.001241	0	-0.001644	0	0.009633	0	0.013456	0					WDR27	HsaEX0071053	-0.060161	0	-0.276508	0.02	-0.404427	0.11	-0.101894	0					HsaEX0021831					HsaEX0072808	HsaEX0072808					HsaEX0073355	HsaEX0073355	HsaEX0073355				HsaEX0066684	HsaEX0066684	HsaEX0066684
AASS	HsaEX0000194	-0.002721	0	0.004599	0	-0.004758	0	-0.008844	0					FAT1	HsaEX0024958	0.036172	0	0.152846	0.06	0.174645	0.11	0.022815	0					HsaEX0022051					HsaEX0037206	HsaEX0037206					HsaEX0024958	HsaEX0024958	HsaEX0024958				HsaEX0005197	HsaEX0005197	HsaEX0005197
AASS	HsaEX0000195	-0.000924	0	-0.005854	0	0.005088	0	0.014021	0					RALY	HsaEX0052111	-0.110183	0.02	-0.063698	0.07	-0.101958	0.11	-0.036604	0					HsaEX0022820					HsaEX0036178	HsaEX0036178					HsaEX0071053	HsaEX0071053	HsaEX0071053				HsaEX0044216	HsaEX0044216	HsaEX0044216
AASS	HsaEX0000196	-0.001949	0	-0.011096	0	-0.01701	0	-0.005096	0					ZNF283	HsaEX0073355	0.099903	0	0.399601	0.12	0.378743	0.11	-0.010101	0					HsaEX0023712					HsaEX0064773	HsaEX0064773					HsaEX0024977	HsaEX0024977	HsaEX0024977				HsaEX0025676	HsaEX0025676	HsaEX0025676
AASS	HsaEX0000197	0.008191	0	0.009096	0	0.01334	0	0.005776	0					C1orf9	HsaEX0010348	-0.100834	0	-0.32806	0.19	-0.303395	0.11	0.03189	0					HsaEX0026274					HsaEX0009722	HsaEX0009722					HsaEX0042656	HsaEX0042656	HsaEX0042656				HsaEX0033666	HsaEX0033666	HsaEX0033666
AASS	HsaEX0000198	-0.013563	0	0.016358	0	-0.011377	0	-0.02593	0					DST	HsaEX0021052	0.072179	0	0.357671	0.25	0.239985	0.11	-0.118391	0					HsaEX0027913					HsaEX0006835	HsaEX0006835					HsaEX0064103	HsaEX0064103	HsaEX0064103				HsaEX0015496	HsaEX0015496	HsaEX0015496
AASS	HsaEX0000199	-0.016091	0	0.001371	0	-0.009589	0	-0.00673	0					CHEK1	HsaEX0015141	-0.19356	0.04	-0.087666	0	-0.290142	0.1	-0.205636	0.03					HsaEX0036225					HsaEX0065426	HsaEX0065426					HsaEX0015141	HsaEX0015141	HsaEX0015141				HsaEX0069181	HsaEX0069181	HsaEX0069181
AASS	HsaEX0000200	0.002215	0	-0.022311	0	-0.007914	0	0.01676	0					ANK2	HsaEX0004134	-0.22387	0	-0.207044	0	-0.484525	0.1	-0.269548	0					HsaEX0036847					HsaEX0070132	HsaEX0070132					HsaEX0021050	HsaEX0021050	HsaEX0021050				HsaEX0042824	HsaEX0042824	HsaEX0042824
AATF	HsaEX0000201	0.000254	0	-0.001525	0	-0.000255	0	0.001073	0					ANKRD9	HsaEX0004561	-0.22773	0	-0.118753	0	-0.390553	0.1	-0.276183	0					HsaEX0038055					HsaEX0004842	HsaEX0004842					HsaEX0045733	HsaEX0045733	HsaEX0045733				HsaEX0013015	HsaEX0013015	HsaEX0013015
AATF	HsaEX0000202	-0.000715	0	-0.002346	0	-0.001156	0	0.001247	0					PRC1	HsaEX0049880	0.074764	0	0.106098	0	0.24756	0.1	0.138535	0					HsaEX0040312					HsaEX0005156	HsaEX0005156					HsaEX0000644	HsaEX0000644	HsaEX0000644				HsaEX0033815	HsaEX0033815	HsaEX0033815
AATF	HsaEX0000203	3e-06	0	-0.002295	0	-0.004587	0	-0.001161	0					PCNT	HsaEX0045961	-0.055079	0	-0.354338	0.05	-0.332124	0.1	0.028168	0					HsaEX0040829					HsaEX0046784	HsaEX0046784					HsaEX0021053	HsaEX0021053	HsaEX0021053				HsaEX0044675	HsaEX0044675	HsaEX0044675
AATF	HsaEX0000204	0.013368	0	0.001626	0	0.015753	0	0.014694	0					PBRM1	HsaEX0045733	-0.283524	0.1	-0.321561	0.08	-0.262137	0.1	0.05519	0					HsaEX0047356					HsaEX0059430	HsaEX0059430					HsaEX0038068	HsaEX0038068	HsaEX0038068				HsaEX0062909	HsaEX0062909	HsaEX0062909
ABCA1	HsaEX0000216	-0.020114	0	-0.023505	0	-0.035649	0	-0.018345	0					PCNT	HsaEX0045962	-0.039719	0	-0.329844	0.11	-0.307495	0.1	0.015765	0					HsaEX0053026					HsaEX0064031	HsaEX0064031					HsaEX0041053	HsaEX0041053	HsaEX0041053				HsaEX0073355	HsaEX0073355	HsaEX0073355
ABCA1	HsaEX0000217	0.015094	0	0.004684	0	0.020732	0	0.014764	0					TPM1	HsaEX0066684	0.009192	0	0.178462	0.14	0.149568	0.1	-0.032524	0					HsaEX0059427					HsaEX6074651	HsaEX6074651					HsaEX0055863	HsaEX0055863	HsaEX0055863				HsaEX0012629	HsaEX0012629	HsaEX0012629
ABCA1	HsaEX0000218	-0.018144	0	-0.002214	0	-0.035041	0	-0.026461	0					RTKN	HsaEX0055863	0.023306	0	0.330075	0.15	0.274044	0.1	-0.054818	0					HsaEX0060603					HsaEX0041241	HsaEX0041241					HsaEX0066684	HsaEX0066684	HsaEX0066684				HsaEX0044457	HsaEX0044457	HsaEX0044457
ABCA1	HsaEX0000219	0.008209	0	0.002157	0	0.011137	0	0.007651	0					MYO18A	HsaEX0041053	0.270837	0	0.331921	0.16	0.333492	0.1	0.004489	0					HsaEX0064373					HsaEX0072674	HsaEX0072674					HsaEX0045962	HsaEX0045962	HsaEX0045962				HsaEX0031207	HsaEX0031207	HsaEX0031207
ABCA1	HsaEX0000220	-0.023522	0	-0.015722	0	-0.022903	0	-0.015853	0					MBD1	HsaEX0038068	0.042469	0	-0.34293	0.17	-0.301504	0.1	0.064926	0					HsaEX0074482					HsaEX0042648	HsaEX0042648					HsaEX0045961	HsaEX0045961	HsaEX0045961				HsaEX0034386	HsaEX0034386	HsaEX0034386
ABCA1	HsaEX0000221	0.011477	0	0.002839	0	0.013774	0	0.011178	0					DST	HsaEX0021050	0.05879	0	0.328667	0.26	0.190716	0.1	-0.140596	0.01					HsaEX6101383					HsaEX0022017	HsaEX0022017					HsaEX0004134	HsaEX0004134	HsaEX0004134				HsaEX0062864	HsaEX0062864	HsaEX0062864
ABCA1	HsaEX0000222	0.013574	0	0.003119	0	0.016786	0	0.015977	0					ABI1	HsaEX0000644	0.250986	0.05	0.409519	0.27	0.234944	0.1	-0.193413	0					HsaEX0001512					HsaEX0030279	HsaEX0030279					HsaEX0004561	HsaEX0004561	HsaEX0004561				HsaEX0062778	HsaEX0062778	HsaEX0062778
ABCA1	HsaEX0000223	0.061408	0	-0.039895	0	0.025261	0	0.067224	0					DST	HsaEX0021053	0.069469	0	0.388736	0.27	0.247905	0.1	-0.143227	0					HsaEX0006462					HsaEX0050671	HsaEX0050671					HsaEX0049880	HsaEX0049880	HsaEX0049880				HsaEX0045962	HsaEX0045962	HsaEX0045962
ABCA1	HsaEX0000225	-0.05681	0	-0.005174	0	-0.048309	0	-0.042349	0					HYAL2	HsaEX0030748	0.296385	0.11	0.03855	0	0.310492	0.09	0.264758	0.04					HsaEX0007856					HsaEX0041714	HsaEX0041714					HsaEX0022051	HsaEX0022051					HsaEX0073881	HsaEX0073881	HsaEX0073881
ABCA1	HsaEX0000226	0.01158	0	0.003877	0	0.018157	0	0.013158	0					EIF4G2	HsaEX0022051	-0.027637	0.03	-0.005107	0	-0.082727	0.09	-0.078969	0.08					HsaEX0008345					HsaEX0041642	HsaEX0041642					HsaEX0022017	HsaEX0022017					HsaEX0020007	HsaEX0020007	HsaEX0020007
ABCA1	HsaEX0000227	0	0	-0.01346	0	0	0	0	0					OCRL	HsaEX0044588	-0.290071	0.01	-0.088746	0	-0.353365	0.09	-0.245193	0					HsaEX0008616					HsaEX0062842	HsaEX0062842					HsaEX0030748	HsaEX0030748					HsaEX0012101	HsaEX0012101	HsaEX0012101
ABCA1	HsaEX0000228	0.011884	0	-0.001119	0	0.016615	0	0.020688	0					CGNL1	HsaEX0014956	0	0	-0.083662	0	-0.280731	0.09	-0.214928	0					HsaEX0010677					HsaEX0051288	HsaEX0051288					HsaEX0066689	HsaEX0066689					HsaEX0027879	HsaEX0027879	HsaEX0027879
ABCA1	HsaEX0000229	0.014372	0	0.003093	0	0.026904	0	0.028401	0					EIF4A2	HsaEX0022017	-0.062755	0	-0.011208	0	-0.185407	0.09	-0.171324	0.06					HsaEX0017866					HsaEX0005657	HsaEX0005657					HsaEX0044946	HsaEX0044946					HsaEX0005074	HsaEX0005074	HsaEX0005074
ABCA1	HsaEX0000230	-0.006328	0	-0.013821	0	-0.023461	0	-0.012176	0					0V2	HsaEX0041755	0.022183	0	0.049819	0	0.208403	0.09	0.140944	0					HsaEX0018609					HsaEX0005514	HsaEX0005514					HsaEX0044588	HsaEX0044588					HsaEX0013014	HsaEX0013014	HsaEX0013014
ABCA1	HsaEX0000231	0.01504	0	0.009914	0	0.021137	0	0.012893	0					TCF3	HsaEX0064165	-0.102369	0	-0.125935	0	-0.182168	0.09	-0.060799	0					HsaEX0019663					HsaEX0008371	HsaEX0008371					HsaEX0021051	HsaEX0021051					HsaEX0013018	HsaEX0013018	HsaEX0013018
ABCA1	HsaEX0000232	-0.015692	0	-0.005475	0	-0.038054	0	-0.029214	0					CR848007.2	HsaEX0017118	0.125727	0	0.394094	0.01	0.381272	0.09	-0.008502	0					HsaEX0024440					HsaEX0023206	HsaEX0023206					HsaEX0003819	HsaEX0003819					HsaEX0020150	HsaEX0020150	HsaEX0020150
ABCA1	HsaEX0000233	0.003551	0	-0.011253	0	0.007052	0	0.015697	0					PISD	HsaEX0047732	-0.038696	0	0.229939	0.02	0.290915	0.09	0.05164	0					HsaEX0027950					HsaEX0026309	HsaEX0026309					HsaEX0025704	HsaEX0025704					HsaEX0066062	HsaEX0066062	HsaEX0066062
ABCA1	HsaEX0000234	0.006861	0	-0.00651	0	0.003198	0	0.013756	0					FAM49B	HsaEX0024489	0.069647	0	0.191858	0.03	0.243616	0.09	0.057606	0					HsaEX0030034					HsaEX0047185	HsaEX0047185					HsaEX0066683	HsaEX0066683					HsaEX0037783	HsaEX0037783	HsaEX0037783
ABCA1	HsaEX0000235	-0.001028	0	-0.091602	0	-0.077832	0	0.016151	0					OSBPL8	HsaEX0044946	-0.158932	0.07	-0.259064	0.16	-0.194305	0.09	0.051041	0					HsaEX0030283					HsaEX0063263	HsaEX0063263					HsaEX0024489	HsaEX0024489					HsaEX0002290	HsaEX0002290	HsaEX0002290
ABCA1	HsaEX0000236	0.174198	0	-0.027648	0	0.11426	0	0.125402	0					ALPK3	HsaEX0003819	0.259853	0	0.277204	0.16	0.345152	0.09	0.06787	0					HsaEX0030307					HsaEX0004358	HsaEX0004358					HsaEX0047732	HsaEX0047732					HsaEX0036752	HsaEX0036752	HsaEX0036752
ABCA2	HsaEX0000253	0	0	0	0	0	0	0.020387	0					FGGY	HsaEX0025704	-0.018154	0	-0.40755	0.16	-0.403013	0.09	0.031068	0					HsaEX0032640					HsaEX0011545	HsaEX0011545					HsaEX0017118	HsaEX0017118					HsaEX0050672	HsaEX0050672	HsaEX0050672
ABCA2	HsaEX0000255	0	0	0	0	0	0	0.014969	0					TPM1	HsaEX0066683	-0.015671	0	-0.155848	0.16	-0.118037	0.09	0.03998	0					HsaEX0038967					HsaEX0032280	HsaEX0032280					HsaEX0014956	HsaEX0014956					HsaEX0004293	HsaEX0004293	HsaEX0004293
ABCA3	HsaEX0000259	-0.002127	0	0	0	0	0	0.024365	0					TPM2	HsaEX0066689	0.027991	0	-0.255097	0.17	-0.174615	0.09	0.075614	0.01					HsaEX0040195					HsaEX0047356	HsaEX0047356					HsaEX0041755	HsaEX0041755					HsaEX0023988	HsaEX0023988	HsaEX0023988
ABCA3	HsaEX0000260	-0.046079	0	0	0	0	0	0.026973	0					DST	HsaEX0021051	0.074479	0	0.331418	0.24	0.225853	0.09	-0.111604	0					HsaEX0040599					HsaEX0061800	HsaEX0061800					HsaEX0064165	HsaEX0064165					HsaEX0038013	HsaEX0038013	HsaEX0038013
ABCA3	HsaEX0000261	0.039737	0	0	0	0	0	0.0664	0					TROVE2	HsaEX0067353	-0.120686	0.05	-0.097934	0	-0.174276	0.08	-0.081458	0.02					HsaEX0040931					HsaEX0057317	HsaEX0057317					HsaEX0039398	HsaEX0039398					HsaEX0059304	HsaEX0059304	HsaEX0059304
ABCA5	HsaEX0000282	0	0	-0.013129	0	0	0	0	0					ISY01	HsaEX0032280	0.137084	0.04	0.007708	0	0.189354	0.08	0.18751	0.05					HsaEX0043768					HsaEX0064542	HsaEX0064542					HsaEX0009420	HsaEX0009420					HsaEX0066064	HsaEX0066064
ABCA7	HsaEX0000298	0	0	-0.02001	0	0	0	0	0					DNM1L	HsaEX0020452	-0.146845	0.03	-0.124314	0	-0.205457	0.08	-0.082817	0					HsaEX0043876					HsaEX0071780	HsaEX0071780					HsaEX0032280	HsaEX0032280					HsaEX0002148	HsaEX0002148
ABCA7	HsaEX0000307	0.023983	0	-0.032449	0	0.013357	0	0.04216	0					AC027667.1	HsaEX0001225	-0.009786	0	-0.162611	0	-0.281716	0.08	-0.103136	0					HsaEX0043901					HsaEX0036889	HsaEX0036889					HsaEX0067353	HsaEX0067353					HsaEX0025315	HsaEX0025315
ABCA7	HsaEX0000308	0.162008	0	0	0	0	0	0.123903	0					C14orf153	HsaEX0009420	-0.0205	0	0.016057	0	-0.189969	0.08	-0.212416	0.09					HsaEX0044739					HsaEX0013586	HsaEX0013586					HsaEX0038073	HsaEX0038073					HsaEX0027538	HsaEX0027538
ABCA7	HsaEX0000317	-0.07415	0	0	0	0	0	0.090595	0					MBD1	HsaEX0038073	-0.136377	0	-0.062969	0	-0.219805	0.08	-0.148693	0.02					HsaEX0045018					HsaEX0004025	HsaEX0004025					HsaEX0066688	HsaEX0066688					HsaEX0037172	HsaEX0037172
ABCB10	HsaEX0000340	-0.011168	0	-0.011285	0	-0.017789	0	-0.019717	0					MKNK2	HsaEX0039398	0.06051	0	0.02682	0	0.291963	0.08	0.274922	0.12					HsaEX0050002					HsaEX0010084	HsaEX0010084					HsaEX0026683	HsaEX0026683					HsaEX0005739	HsaEX0005739
ABCB10	HsaEX0000341	0.01487	0	0.000405	0	0.017295	0	0.019373	0					PCMTD1	HsaEX0045932	0.044086	0	0.229526	0	0.309533	0.08	0.06158	0					HsaEX0051595					HsaEX0010612	HsaEX0010612					HsaEX0020452	HsaEX0020452					HsaEX0048340	HsaEX0048340
ABCB10	HsaEX0000342	0	0	0.008425	0	0	0	0	0					PDSS2	HsaEX0046482	-0.169088	0	-0.402888	0	-0.352175	0.08	0.056377	0					HsaEX0052111					HsaEX0019479	HsaEX0019479					HsaEX0002148	HsaEX0002148					HsaEX0024289	HsaEX0024289
ABCB10	HsaEX0000343	0.009382	0	0.000764	0	0.013383	0	0.010119	0					RRBP1	HsaEX0055733	0.051384	0	0.096743	0	0.196425	0.08	0.103425	0					HsaEX0055617					HsaEX0044604	HsaEX0044604					HsaEX0025315	HsaEX0025315					HsaEX0072262	HsaEX0072262
ABCB10	HsaEX0000344	0.027772	0	0.003024	0	0.027422	0	0.024058	0					TCF12	HsaEX0064153	0.052679	0	-0.115826	0	-0.201105	0.08	-0.075366	0					HsaEX0060393					HsaEX0051223	HsaEX0051223					HsaEX0027538	HsaEX0027538					HsaEX0056371	HsaEX0056371
ABCB10	HsaEX0000345	-0.010631	0	-0.000814	0	0.002744	0	0.004369	0					UVRAG	HsaEX0070157	-0.002882	0	-0.210441	0	-0.346295	0.08	-0.142031	0					HsaEX0062907					HsaEX0058274	HsaEX0058274					HsaEX0025310	HsaEX0025310					HsaEX0070334	HsaEX0070334
ABCB10	HsaEX0000346	0.011676	0	-0.001215	0	0.011971	0	0.015336	0					RGS5	HsaEX6034588	-0.040158	0	-0.0116	0.01	-0.052913	0.08	-0.034122	0					HsaEX0064984					HsaEX0073051	HsaEX0073051					HsaEX6034588	HsaEX6034588					HsaEX0006835	HsaEX0006835
ABCB6	HsaEX0000358	-0.007455	0	-0.006919	0	-0.004223	0	0.003549	0					FYN	HsaEX0026683	-0.228609	0.09	-0.167238	0.03	-0.204699	0.08	-0.038444	0					HsaEX0069561					HsaEX0023247						HsaEX0001225	HsaEX0001225					HsaEX0036889	HsaEX0036889
ABCB6	HsaEX0000359	-0.008329	0	-0.012078	0	-0.00625	0	0.006421	0					FBXO38	HsaEX0025310	-0.013454	0	-0.248896	0.07	-0.271043	0.08	-0.022504	0					HsaEX0072921					HsaEX0004368	MVd0.05_DEvUD stats	AltEX	AVG_MAGNITUDE			HsaEX0045932	HsaEX0045932					HsaEX0010283	HsaEX0010283
ABCB6	HsaEX0000360	-0.041082	0	-0.077126	0	-0.051772	0	0.021971	0					ACTN1	HsaEX0002148	0.006149	0	0.158728	0.09	0.156031	0.08	-0.006543	0					HsaEX0072970					HsaEX0030748	n	147	0.294678			HsaEX0046482	HsaEX0046482					HsaEX0014716	HsaEX0014716
ABCB6	HsaEX0000361	-0.031344	0	-0.092776	0	-0.085547	0	0.001632	0					FBXO38	HsaEX0025315	0.013084	0	-0.191684	0.09	-0.187363	0.08	0.006669	0					HsaEX6049005					HsaEX0032264						HsaEX0055733	HsaEX0055733					HsaEX0051988	HsaEX0051988
ABCB6	HsaEX0000362	0.014872	0	-0.156407	0.02	-0.156609	0	0.004025	0					GKAP1	HsaEX0027538	0.00824	0	-0.298353	0.09	-0.318032	0.08	0.006444	0					HsaEX6101384					HsaEX0045023	dn	74	-0.280333			HsaEX0064153	HsaEX0064153					HsaEX0052151	HsaEX0052151
ABCB7	HsaEX0000363	-0.022404	0	-0.011237	0	-0.005355	0	0.005487	0					TPM2	HsaEX0066688	-0.056489	0.01	0.219291	0.16	0.158	0.08	-0.061863	0.01					HsaEX0000020					HsaEX0073662	up	73	0.30922			HsaEX0070157	HsaEX0070157					HsaEX0045733	HsaEX0045733
ABCB7	HsaEX0000364	-0.000847	0	0.008703	0	-0.003199	0	-0.011887	0					ZNF83	HsaEX0074430	0.20533	0.04	0.051607	0	0.283397	0.07	0.24262	0.08					HsaEX0000191					HsaEX0019118						HsaEX0074430	HsaEX0074430					HsaEX0022428	HsaEX0022428
ABCB7	HsaEX0000365	-0.026352	0	0.001328	0	-0.001832	0	-0.003098	0					ACSL3	HsaEX0002072	0.135508	0	0.114798	0	0.191493	0.07	0.055863	0					HsaEX0000724					HsaEX0064373						HsaEX0037206	HsaEX0037206					HsaEX0052103	HsaEX0052103
ABCB7	HsaEX0000366	0.000482	0	-0.002323	0	-0.004486	0	-0.002314	0					MAD2L2	HsaEX0037206	0.045557	0	0.045457	0	0.299628	0.07	0.249307	0.07					HsaEX0002924					HsaEX0051595						HsaEX0037524	HsaEX0037524					HsaEX0051121	HsaEX0051121
ABCB7	HsaEX0000367	-0.001256	0	-0.003022	0	0.004679	0	0.005905	0					MAP3K10	HsaEX0037524	-0.192108	0	-0.045282	0	-0.284038	0.07	-0.268282	0.04					HsaEX0003597					HsaEX0069561						HsaEX0060260	HsaEX0060260					HsaEX0025930	HsaEX0025930
ABCB7	HsaEX0000368	0.000199	0	0.005989	0	-0.003324	0	-0.006989	0					NBEAL1	HsaEX0041842	-0.226369	0	-0.051884	0	-0.366645	0.07	-0.310074	0.03					HsaEX0004961					HsaEX0017678						HsaEX0066685	HsaEX0066685					HsaEX0025938	HsaEX0025938
ABCB7	HsaEX0000369	0.005032	0	-0.008278	0	-0.013435	0	-0.007069	0					NCOR2	HsaEX0042129	0	0	-0.080574	0	-0.390661	0.07	-0.298148	0					HsaEX0006937					HsaEX0039815						HsaEX0041842	HsaEX0041842					HsaEX0001547	HsaEX0001547
ABCB7	HsaEX0000370	-0.021201	0	-0.001674	0	-0.004292	0	-0.004944	0					NIN	HsaEX0042918	-0.118508	0	0	0	-0.195228	0.07	0	0					HsaEX0010327					HsaEX0068405						HsaEX0073881	HsaEX0073881					HsaEX0037668	HsaEX0037668
ABCB8	HsaEX0000371	0.030993	0	-0.009816	0	0.019215	0	0.02842	0					SMARCA1	HsaEX0060260	-0.015742	0	-0.020732	0	-0.150833	0.07	-0.128667	0.04					HsaEX0014348					HsaEX0061551						HsaEX0002290	HsaEX0002290					HsaEX0046423	HsaEX0046423
ABCB8	HsaEX0000372	0.036411	0	-0.032411	0	0.021172	0	0.038866	0					ZNF195	HsaEX0073151	0.074898	0	0.113812	0	0.2382	0.07	0.12046	0					HsaEX0017678					HsaEX0037524						HsaEX0040951	HsaEX0040951					HsaEX0052261	HsaEX0052261
ABCB8	HsaEX0000373	0.012764	0	0.021709	0	0.042362	0	0.032578	0					MYH10	HsaEX0040951	0.053224	0	0.114536	0.05	0.132862	0.07	0.020626	0					HsaEX0018798					HsaEX0060260						HsaEX0002072	HsaEX0002072					HsaEX0059686	HsaEX0059686
ABCB8	HsaEX0000374	-0.008842	0	-0.000155	0	-0.001667	0	0.003109	0					ADAM15	HsaEX0002290	-0.192705	0	-0.2926	0.1	-0.260083	0.07	0.008799	0					HsaEX0019212					HsaEX0043647						HsaEX0042129	HsaEX0042129					HsaEX0067436	HsaEX0067436
ABCB8	HsaEX0000375	-0.014023	0	0.010987	0	0.006553	0	-0.00369	0					ZNF532	HsaEX0073881	-0.071431	0	0.216249	0.11	0.159085	0.07	-0.059985	0					HsaEX0019369					HsaEX0008428						HsaEX0042918	HsaEX0042918					HsaEX0070300	HsaEX0070300
ABCB8	HsaEX0000376	-0.018027	0	0.011921	0	-0.00552	0	-0.019058	0					TPM1	HsaEX0066685	0.048759	0	-0.160447	0.17	-0.063728	0.07	0.094893	0.03					HsaEX0020494					HsaEX0008896						HsaEX0073151	HsaEX0073151					HsaEX6009263	HsaEX6009263
ABCB8	HsaEX0000377	0.025084	0	0.0229	0	0.028211	0	0.001265	0					DENND1B	HsaEX0019118	-0.569512	0.04	0.020294	0	-0.561423	0.06	-0.586686	0.04					HsaEX0020842					HsaEX0052817						HsaEX0022623	HsaEX0022623					HsaEX0017872	HsaEX0017872
ABCB9	HsaEX0000380	0	0	0	0	-0.004859	0	0	0					C10orf76	HsaEX0008897	-0.055257	0	-0.046767	0	-0.205174	0.06	-0.153548	0.03					HsaEX0021639					HsaEX0049373						HsaEX0019118	HsaEX0019118					HsaEX0052111	HsaEX0052111
ABCC1	HsaEX0000384	-0.000381	0	-0.006615	0	-0.008122	0	0.00177	0					DEPDC1	HsaEX0019238	-0.04544	0	-0.176058	0	-0.208464	0.06	-0.040224	0					HsaEX0024154					HsaEX0046957						HsaEX0008897	HsaEX0008897					HsaEX0048320	HsaEX0048320
ABCC1	HsaEX0000385	-0.002838	0	-0.010431	0	-0.003543	0	-0.00058	0					DOCK6	HsaEX0020630	0.283044	0	0.12215	0	0.334625	0.06	0.177366	0					HsaEX0025817					HsaEX0067361						HsaEX0026044	HsaEX0026044					HsaEX0025310	HsaEX0025310
ABCC1	HsaEX0000386	0.00215	0	-0.000402	0	-0.006512	0	-0.006324	0					FAM40B	HsaEX0024455	-0.035289	0	-0.241149	0	-0.259101	0.06	-0.007342	0					HsaEX0027733					HsaEX0063889						HsaEX0005197	HsaEX0005197					HsaEX0013870	HsaEX0013870
ABCC1	HsaEX0000387	0.002167	0	0.034103	0	0.033275	0	0.002597	0					FMNL2	HsaEX0026044	0.072687	0	0.097548	0	0.312482	0.06	0.216448	0.02					HsaEX0027834					HsaEX0020995						HsaEX0038967	HsaEX0038967					HsaEX0060452	HsaEX0060452
ABCC1	HsaEX0000388	0.001982	0	-0.006705	0	-0.006683	0	-0.000701	0					NPHP3	HsaEX0043535	0.103555	0	0.162999	0	0.265555	0.06	0.119036	0					HsaEX0028232					HsaEX0046962						HsaEX0048216	HsaEX0048216					HsaEX0065426	HsaEX0065426
ABCC1	HsaEX0000389	-0.021982	0	0.029328	0	-0.004122	0	-0.029055	0					ZNF516	HsaEX0073836	0.202098	0	0.1497	0	0.316413	0.06	0.170133	0					HsaEX0028909					HsaEX0057982						HsaEX0044216	HsaEX0044216					HsaEX0050671	HsaEX0050671
ABCC1	HsaEX0000390	0.050801	0	-0.003662	0	0.046046	0	0.049976	0					EPB41	HsaEX0022623	0.067503	0	0.135711	0.01	-0.208277	0.06	-0.336006	0.2					HsaEX0030305					HsaEX0019681						HsaEX0012629	HsaEX0012629					HsaEX0022361	HsaEX0022361
ABCC1	HsaEX0000391	-0.009451	0	-0.006934	0	-0.006273	0	-0.000764	0					ROBO1	HsaEX0054205	-0.104513	0	-0.195308	0.01	-0.250231	0.06	-0.047163	0					HsaEX0031207					HsaEX0021045						HsaEX0020007	HsaEX0020007					HsaEX0005425	HsaEX0005425
ABCC1	HsaEX0000392	-0.011246	0	0.007819	0	-0.006608	0	-0.011502	0					MFF	HsaEX0038967	0.140773	0.02	0.154532	0.03	0.194646	0.06	0.047555	0					HsaEX0032638					HsaEX0021747						HsaEX0037172	HsaEX0037172					HsaEX0017226	HsaEX0017226
ABCC1	HsaEX0000393	0.007951	0	-0.012551	0	0.020829	0	0.030758	0					2020-09-13	HsaEX0057267	-0.015709	0	0.083408	0.03	0.129158	0.06	0.041247	0					HsaEX0032639					HsaEX0022007						HsaEX0015497	HsaEX0015497					HsaEX0020456	HsaEX0020456
ABCC1	HsaEX0000394	-0.008636	0	-0.008227	0	-0.008448	0	-0.000224	0					CLASP2	HsaEX0015497	0.055148	0	0.16557	0.04	0.176814	0.06	0.006716	0					HsaEX0032865					HsaEX0033129						HsaEX0022643	HsaEX0022643					HsaEX0020639	HsaEX0020639
ABCC1	HsaEX0000395	-0.000359	0	-0.023725	0	-0.020074	0	0.000603	0					EPB41L1	HsaEX0022643	0.362746	0	0.339475	0.04	0.452897	0.06	0.106528	0					HsaEX0036226					HsaEX0040112						HsaEX0029210	HsaEX0029210					HsaEX0026682	HsaEX0026682
ABCC1	HsaEX0000396	0.013186	0	-0.034117	0	-0.002578	0	0.026749	0					HACL1	HsaEX0029210	-0.036036	0	-0.200262	0.04	-0.202335	0.06	-0.007288	0					HsaEX0037783					HsaEX0045269						HsaEX0057267	HsaEX0057267					HsaEX0034347	HsaEX0034347
ABCC1	HsaEX0000397	-0.002677	0	0.001882	0	-0.005203	0	-0.007259	0					MACF1	HsaEX0037172	0.062483	0	0.226538	0.09	0.169573	0.06	-0.06107	0					HsaEX0038048					HsaEX0045997						HsaEX0054205	HsaEX0054205					HsaEX0047294	HsaEX0047294
ABCC1	HsaEX0000398	-0.022789	0	0.005315	0	-0.01905	0	-0.016211	0					DMTF1	HsaEX0020007	0.080136	0	-0.259349	0.11	-0.215963	0.06	0.040467	0					HsaEX0038414					HsaEX0051221						HsaEX0019238	HsaEX0019238					HsaEX0053823	HsaEX0053823
ABCC1	HsaEX0000399	0.034239	0	-0.027404	0	-0.006358	0	0.018855	0					CAST	HsaEX0012629	0.06672	0	0.276917	0.12	0.220568	0.06	-0.050576	0					HsaEX0038864					HsaEX0055439						HsaEX0020630	HsaEX0020630					HsaEX0063051	HsaEX0063051
ABCC1	HsaEX0000400	0.015418	0	-0.091159	0	-0.059353	0	0.023669	0					APP	HsaEX0005197	0.019328	0	0.193994	0.14	0.121446	0.06	-0.072932	0.01					HsaEX0039815					HsaEX0064941						HsaEX0024455	HsaEX0024455					HsaEX0068250	HsaEX0068250
ABCC1	HsaEX0000401	0.003665	0	-0.013992	0	-0.012469	0	0.001826	0					NUMB	HsaEX0044216	-0.110795	0	-0.269584	0.14	-0.189026	0.06	0.081333	0					HsaEX0039817					HsaEX0071398						HsaEX0043535	HsaEX0043535					HsaEX0074428	HsaEX0074428
ABCC1	HsaEX0000402	0.005443	0	-0.00411	0	-0.006004	0	-0.000467	0					PLEKHA1	HsaEX0048216	-0.007911	0	0.42095	0.18	0.32836	0.06	-0.089629	0					HsaEX0039936					HsaEX0042117						HsaEX0073836	HsaEX0073836					HsaEX0066063	HsaEX0066063
ABCC1	HsaEX0000403	0.010619	0	0.02306	0	-0.027312	0	-0.049439	0					KIF21A	HsaEX0034505	0.303533	0.13	0.138114	0	0.224782	0.05	0.121845	0					HsaEX0040980					HsaEX0045441						HsaEX0005739	HsaEX0005739					HsaEX0045503	HsaEX0045503
ABCC1	HsaEX0000404	0.055393	0	0.022483	0	0.050676	0	0.026464	0					ECT2	HsaEX0021536	-0.212896	0.12	-0.010539	0	-0.177215	0.05	-0.181481	0.08					HsaEX0041241					HsaEX0015141						HsaEX0052258	HsaEX0052258					HsaEX0012546	HsaEX0012546
ABCC1	HsaEX0000405	0.022962	0	0.004811	0	0.004457	0	-0.006935	0					AP1S2	HsaEX0004911	-0.147646	0.04	-0.08011	0	-0.15951	0.05	-0.078944	0					HsaEX0041285					HsaEX0030307						HsaEX0059427	HsaEX0059427					HsaEX0061800	HsaEX0061800
ABCC1	HsaEX0000406	0.014071	0	-0.019067	0	0.008878	0	0.018264	0					ACAP2	HsaEX0001805	-0.171881	0.03	-0.046572	0	-0.177706	0.05	-0.132608	0					HsaEX0041636					HsaEX0064068						HsaEX0021536	HsaEX0021536					HsaEX0026956	HsaEX0026956
ABCC10	HsaEX0000407	0	0	-0.014634	0	0	0	0	0					SLC35D2	HsaEX0059427	0.271763	0.03	-0.003238	0	0.321395	0.05	0.347371	0.12					HsaEX0042155					HsaEX0005606						HsaEX0039815	HsaEX0039815					HsaEX0062908	HsaEX0062908
ABCC10	HsaEX0000409	0.031929	0	-0.034702	0	0.002363	0	0.038906	0					DHX8	HsaEX0019663	-0.116066	0.02	-0.043113	0	-0.155777	0.05	-0.098932	0.01					HsaEX0043323					HsaEX0026956						HsaEX0001940	HsaEX0001940					HsaEX0024958	HsaEX0024958
ABCC10	HsaEX0000410	-0.005861	0	-9e-06	0	0.015814	0	0.03028	0					HNRNPAB	HsaEX0030283	-0.105353	0.02	-0.075052	0	-0.164877	0.05	-0.090865	0					HsaEX0043858					HsaEX0066685						HsaEX0029135	HsaEX0029135					HsaEX0066682	HsaEX0066682
ABCC10	HsaEX0000411	0	0	-0.001881	0	0	0	0	0					MORF4L2	HsaEX0039815	0.069354	0.01	0.001035	0	0.100261	0.05	0.096268	0.04					HsaEX0044194					HsaEX0041842						HsaEX0019663	HsaEX0019663					HsaEX0037926	HsaEX0037926
ABCC10	HsaEX0000412	0.049074	0	-0.035319	0	0.041354	0	0.079829	0					ADAM15	HsaEX0002288	-0.121454	0	-0.158264	0	-0.187583	0.05	-0.021716	0					HsaEX0044588					HsaEX0008897						HsaEX0034505	HsaEX0034505					HsaEX0015818	HsaEX0015818
ABCC10	HsaEX0000413	0.004981	0	-0.031841	0	-0.0042	0	0.023784	0					AKR1A1	HsaEX0003461	0.015291	0	-0.118227	0	-0.177014	0.05	-0.049698	0					HsaEX0047848					HsaEX0001940						HsaEX0004911	HsaEX0004911					HsaEX0036731	HsaEX0036731
ABCC10	HsaEX0000414	0	0	0.077949	0	0.090802	0	0.027265	0					CDCA3	HsaEX0014134	-0.021939	0	-0.127393	0	-0.141584	0.05	-0.023872	0					HsaEX0052721					HsaEX0029135						HsaEX0001805	HsaEX0001805					HsaEX0042178	HsaEX0042178
ABCC10	HsaEX0000415	0	0	-0.034891	0	-0.008754	0	0.044198	0					DAB1	HsaEX0018425	0	0	0.277167	0	0.438726	0.05	0.166246	0					HsaEX0055457					HsaEX0014063						HsaEX0030283	HsaEX0030283					HsaEX0045621	HsaEX0045621
ABCC10	HsaEX0000416	0	0	-0.023622	0	0	0	0	0					DNM1L	HsaEX0020451	0.152504	0	0.130418	0	0.195708	0.05	0.070254	0					HsaEX0056127					HsaEX0039566						HsaEX0066682	HsaEX0066682					HsaEX0070132	HsaEX0070132
ABCC10	HsaEX0000417	0.003427	0	-0.016014	0	0.004027	0	0.024092	0					EHBP1L1	HsaEX0021841	0.243417	0	0	0	0.425207	0.05	0	0					HsaEX0056977					HsaEX0020638						HsaEX0008795	HsaEX0008795					HsaEX0046957	HsaEX0046957
ABCC10	HsaEX0000418	0.029274	0	-0.010589	0	0.017907	0	0.038569	0					EVI5	HsaEX0023363	0.19566	0	0.147826	0	0.282613	0.05	0.136363	0					HsaEX0059350					HsaEX0006832						HsaEX0037170	HsaEX0037170					HsaEX0012263	HsaEX0012263
ABCC10	HsaEX0000419	0.092279	0	0.051773	0	0.077816	0	0.028057	0					GS1-124K5.2	HsaEX0028799	-0.220873	0	-0.151852	0	-0.399788	0.05	-0.246495	0					HsaEX0060987					HsaEX0030206						HsaEX0072504	HsaEX0072504					HsaEX0003154	HsaEX0003154
ABCC4	HsaEX0000453	0.007018	0	-0.006539	0	0.001005	0	0.006784	0					GYG2	HsaEX0029135	0.049236	0	-0.007178	0	0.105603	0.05	0.109616	0.03					HsaEX0061800					HsaEX0030902						HsaEX0037171	HsaEX0037171					HsaEX0014401	HsaEX0014401
ABCC4	HsaEX0000454	0.003914	0	0.026227	0	0.015719	0	-0.010201	0					NGLY1	HsaEX0042850	-0.01703	0	-0.163873	0	-0.221815	0.05	-0.054923	0					HsaEX0063266					HsaEX0053051						HsaEX0005115	HsaEX0005115					HsaEX0019982	HsaEX0019982
ABCC4	HsaEX0000455	0.015022	0	-0.007955	0	0.009644	0	0.018011	0					PHF21A	HsaEX0047033	-0.308256	0	-0.077978	0	-0.311153	0.05	-0.236414	0					HsaEX0064068					HsaEX0015585						HsaEX0007296	HsaEX0007296					HsaEX0020141	HsaEX0020141
ABCC4	HsaEX0000456	-0.012344	0	0.020817	0	0.013189	0	-0.01842	0					PPT2	HsaEX0049845	-0.063605	0	-0.089806	0	-0.274968	0.05	-0.173234	0					HsaEX0065999					HsaEX0034506						HsaEX0002288	HsaEX0002288					HsaEX0030287	HsaEX0030287
ABCC4	HsaEX0000457	0.00774	0	-0.01133	0	-0.001765	0	0.010661	0					PTP4A3	HsaEX0050909	-0.059423	0	-0.124018	0	-0.168363	0.05	-0.030256	0					HsaEX0066688					HsaEX0037157						HsaEX0003461	HsaEX0003461					HsaEX0044927	HsaEX0044927
ABCC4	HsaEX0000458	0.006284	0	-0.011643	0	-0.00111	0	0.008479	0					RAPGEF2	HsaEX0052258	-0.121827	0	0.158664	0	-0.173368	0.05	-0.332938	0.17					HsaEX0067140					HsaEX0001281						HsaEX0014134	HsaEX0014134					HsaEX0050944	HsaEX0050944
ABCC4	HsaEX0000459	-0.002394	0	-0.011928	0	-0.006015	0	0.007901	0					SLC4A7	HsaEX0059843	-0.079684	0	-0.067512	0	-0.186706	0.05	-0.12099	0					HsaEX0068048					HsaEX0062039						HsaEX0018425	HsaEX0018425					HsaEX0055238	HsaEX0055238
ABCC4	HsaEX0000460	-0.000539	0	0.030992	0	0.007446	0	-0.009798	0					APEH	HsaEX0005115	-0.034822	0	-0.064819	0.02	-0.084307	0.05	-0.017386	0					HsaEX0068405					HsaEX0004047						HsaEX0020451	HsaEX0020451					HsaEX0056211	HsaEX0056211
ABCC4	HsaEX0000461	0.006906	0	-0.011266	0	0.001578	0	0.009752	0					ATXN7L1	HsaEX0007296	-0.047409	0	-0.195877	0.02	-0.215712	0.05	-0.024924	0					HsaEX0068831					HsaEX0005403						HsaEX0021841	HsaEX0021841					HsaEX0059667	HsaEX0059667
ABCC4	HsaEX0000462	-0.011015	0	0.026909	0	0.011318	0	-0.014208	0					MACF1	HsaEX0037171	0.082894	0	0.228358	0.04	0.214561	0.05	-0.011536	0					HsaEX0070579					HsaEX0005665						HsaEX0023363	HsaEX0023363					HsaEX0022618	HsaEX0022618
ABCC4	HsaEX0000463	0.009362	0	-0.010186	0	0.001498	0	0.013304	0					C10orf137	HsaEX0008795	-0.02069	0	-0.246193	0.05	-0.277095	0.05	-0.030997	0					HsaEX0071790					HsaEX0015476						HsaEX0028799	HsaEX0028799					HsaEX0062907	HsaEX0062907
ABCC4	HsaEX0000464	-0.003469	0	-0.012754	0	-0.001885	0	0.010734	0					MACF1	HsaEX0037170	0.069308	0	0.200734	0.05	0.195487	0.05	-3.3e-05	0					HsaEX0072464					HsaEX0017734						HsaEX0042850	HsaEX0042850					HsaEX0023381	HsaEX0023381
ABCC4	HsaEX0000465	0.013143	0	-0.006153	0	0.001657	0	0.004913	0					ZDHHC20	HsaEX0072504	0.06762	0	0.337505	0.05	0.339239	0.05	0.021148	0					HsaEX0072674					HsaEX0019478						HsaEX0047033	HsaEX0047033					HsaEX0045961	HsaEX0045961
ABCC4	HsaEX0000466	0.047	0	-0.004605	0	0.029341	0	0.034381	0					TPM1	HsaEX0066682	-0.002164	0	-0.062201	0.06	-0.051816	0.05	0.009732	0					HsaEX0072698					HsaEX0030481						HsaEX0049845	HsaEX0049845					HsaEX0040951	HsaEX0040951
ABCC4	HsaEX0000467	-0.010776	0	0.02376	0	0.020504	0	0.00941	0					ARHGEF9	HsaEX0005739	0.113354	0	-0.405681	0.09	0.218288	0.05	0.648792	0.36					HsaEX0072819					HsaEX0032789						HsaEX0050909	HsaEX0050909					HsaEX0008795	HsaEX0008795
ABCC4	HsaEX0000468	0.015279	0	0.0379	0	0.084211	0	0.058758	0					ACLY	HsaEX0001940	-0.033689	0	-0.20719	0.15	-0.120384	0.05	0.090139	0.03					HsaEX0074024					HsaEX0034027						HsaEX0059843	HsaEX0059843					HsaEX0037170	HsaEX0037170
ABCC4	HsaEX0000469	-0.018519	0	-0.001045	0	-0.002703	0	-0.004091	0					C19orf25	HsaEX0009939	-0.195526	0.06	0.027311	0	-0.21474	0.04	-0.22358	0.08					HsaEX6053395					HsaEX0034998						HsaEX0032642						HsaEX0072504	HsaEX0072504
ABCC4	HsaEX0000470	-0.009164	0	-0.002891	0	0.000228	0	0.002837	0					MCFD2	HsaEX0038234	0.116349	0.04	0.006306	0	0.15332	0.04	0.14522	0.08					HsaEX6074213					HsaEX0041813						HsaEX0008092						HsaEX0032642	HsaEX0032642
ABCC4	HsaEX0000471	0.004579	0	-0.022956	0	-0.01618	0	0.004814	0					SYNE2	HsaEX0063188	0.283911	0.04	0.283501	0	0.393345	0.04	0.081981	0					HsaEX6101560					HsaEX0042463						HsaEX0051561						HsaEX0037173	HsaEX0037173
ABCC4	HsaEX0000472	0.01403	0	0.004211	0	-0.011276	0	-0.012818	0					MVK	HsaEX0040829	-0.191983	0.03	-0.109159	0	-0.194634	0.04	-0.088093	0										HsaEX0042464						HsaEX0009939						HsaEX0073013	HsaEX0073013
ABCC4	HsaEX0000473	0.015297	0	0.000531	0	0.010836	0	0.009747	0					USO1	HsaEX0069561	-0.074957	0.02	-0.001158	0	-0.093659	0.04	-0.093429	0.04										HsaEX0043959						HsaEX0038234	MVd_0.05_Stats	AltEX	CMvUD			HsaEX0032086	HsaEX0032086
ABCC5	HsaEX0000474	0.011514	0	-0.007865	0	-0.004574	0	0.000146	0					MYO6	HsaEX0041241	-0.141225	0.01	0.010424	0	-0.168362	0.04	-0.183045	0.06										HsaEX0044459						HsaEX0041241			AVG_MAGNITUDE			HsaEX0066681	HsaEX0066681
ABCC5	HsaEX0000475	-0.008517	0	-0.011384	0	-0.016582	0	-0.00737	0					ADAM15	HsaEX0002286	-0.178535	0	-0.153757	0	-0.238986	0.04	-0.081569	0										HsaEX0046277						HsaEX0069561	n	219	0.346213			HsaEX0019205	HsaEX0019205
ABCC5	HsaEX0000476	0.014617	0	-0.004796	0	0.002727	0	0.00352	0					ANK2	HsaEX0004136	-0.057021	0	-0.175152	0	-0.29362	0.04	-0.095467	0										HsaEX0046880						HsaEX0016595						HsaEX0041714	HsaEX0041714
ABCC5	HsaEX0000477	0.003391	0	0.002714	0	-0.003348	0	-0.006512	0					APEH	HsaEX0005111	-0.039384	0	-0.070687	0	-0.135758	0.04	-0.068741	0										HsaEX0049953						HsaEX0050732	dn	110	-0.3102			HsaEX0067361	HsaEX0067361
ABCC5	HsaEX0000478	0.001382	0	0.005643	0	-0.002564	0	-0.006745	0					BECN1	HsaEX0007992	-0.045388	0	-0.090763	0	-0.17577	0.04	-0.087597	0										HsaEX0051222						HsaEX0005196	up	109	0.382226			HsaEX0008430	HsaEX0008430
ABCC5	HsaEX0000479	0.001491	0	0.008885	0	0.004074	0	-0.007471	0					COL4A6	HsaEX0016595	0.094407	0	0.035473	0	0.166414	0.04	0.13288	0.02										HsaEX0051401						HsaEX0020841						HsaEX0016057	HsaEX0016057
ABCC5	HsaEX0000480	0.002091	0	0.01758	0	-0.00541	0	-0.020524	0					DPP3	HsaEX0020841	0.181377	0	0.02527	0	0.235921	0.04	0.192401	0.01										HsaEX0057090						HsaEX0030276						HsaEX0008093	HsaEX0008093
ABCC5	HsaEX0000481	-0.003306	0	0.00778	0	-0.001544	0	-0.008964	0					ETV1	HsaEX0023295	-0.053105	0	-0.112747	0	-0.197724	0.04	-0.085627	0										HsaEX0065546						HsaEX0024287						HsaEX0009904	HsaEX0009904
ABCC5	HsaEX0000482	0.003845	0	0.003231	0	-0.001848	0	-0.008022	0					HNRNPA2B1	HsaEX0030276	-0.017754	0	-0.010148	0	-0.069685	0.04	-0.052898	0.01										HsaEX0065998						HsaEX0063188						HsaEX0028596	HsaEX0028596
ABCC5	HsaEX0000483	0.000735	0	0.001958	0	-0.003018	0	-0.0064	0					MORC4	HsaEX0039812	0.123014	0	0.316357	0	0.41639	0.04	0.073493	0										HsaEX0068757						HsaEX0040829						HsaEX0035034	HsaEX0035034
ABCC5	HsaEX0000484	-0.006437	0	-0.042689	0	-0.053696	0	-0.013416	0					PCNX	HsaEX0045971	0.088455	0	0.10116	0	0.188193	0.04	0.087077	0										HsaEX0072190						HsaEX0036752						HsaEX0037675	HsaEX0037675
ABCC5	HsaEX0000485	-0.004541	0	0.013967	0	0.001366	0	-0.017996	0					PRDM5	HsaEX0049960	0.085026	0	0.289926	0	0.313831	0.04	0.007221	0										HsaEX0055530						HsaEX0048340						HsaEX0047293	HsaEX0047293
ABCC5	HsaEX0000486	-0.002315	0	0.000994	0	0.007356	0	0.008631	0					PTBP2	HsaEX0050732	-0.088383	0	-0.056294	0	-0.180729	0.04	-0.116892	0.02										HsaEX0074428						HsaEX0051121						HsaEX0047813	HsaEX0047813
ABCC5	HsaEX0000487	-0.000852	0	0.005101	0	-0.004731	0	-0.010418	0					RAB11FIP3	HsaEX0051561	0.093935	0	-0.075544	0	0.239701	0.04	0.321297	0.1										HsaEX0067353						HsaEX0037173						HsaEX0047975	HsaEX0047975
ABCC5	HsaEX0000488	0.001616	0	-0.001763	0	-0.009582	0	-0.003328	0					SLC25A19	HsaEX0059021	-0.001507	0	-0.231187	0	-0.221225	0.04	-0.001249	0										HsaEX0038055						HsaEX0073013						HsaEX0049371	HsaEX0049371
ABCC5	HsaEX0000489	-6.3e-05	0	0.009171	0	-0.000575	0	-0.004719	0					SMAD2	HsaEX0060210	-0.077288	0	-0.115034	0	-0.15581	0.04	-0.034793	0										HsaEX0072970						HsaEX0037621						HsaEX0050298	HsaEX0050298
ABCC5	HsaEX0000490	-0.085163	0	-0.008547	0	-0.077539	0	-0.091081	0					SORBS2	HsaEX0060993	0.003624	0	0	0	0.27165	0.04	0	0										HsaEX0002924						HsaEX0004854						HsaEX0051611	HsaEX0051611
ABCC5	HsaEX0000491	-0.041672	0	-0.011977	0	-0.058238	0	-0.050479	0					ZNF84	HsaEX0074448	-0.103329	0	0.31938	0	0.314212	0.04	-0.013215	0										HsaEX0003597						HsaEX0061552						HsaEX0062207	HsaEX0062207
ABCC5	HsaEX0000492	-0.000848	0	-0.006589	0	0.004575	0	0.011469	0					FAM189B	HsaEX0024287	-0.218261	0.06	-0.145414	0.01	-0.197352	0.04	-0.038081	0										HsaEX0038048						HsaEX0068514						HsaEX0070477	HsaEX0070477
ABCD1	HsaEX0000529	0	0	-0.02761	0	0.056485	0	0.085314	0					C16orf13	HsaEX0009601	-0.057771	0	-0.186266	0.01	-0.199862	0.04	-0.019889	0										HsaEX0065999						HsaEX0062707						HsaEX0055458
ABCD1	HsaEX0000530	0	0	0.023932	0	0	0	0	0					CDCA7	HsaEX0014136	-0.084061	0	-0.15898	0.01	-0.162627	0.04	4.6e-05	0										HsaEX0062864						HsaEX0009601						HsaEX0021831
ABCD1	HsaEX0000531	0	0	-0.016698	0	0.095142	0	0.12071	0					TBC1D1	HsaEX0063744	-0.04004	0	-0.089646	0.01	-0.115932	0.04	-0.018	0										HsaEX0018424						HsaEX0014136						HsaEX0068513	CMvDE_MVd>=0.05	AltEX	AvgMAGNITUDE
ABCD3	HsaEX0000534	-0.00086	0	0.020165	0	0.054508	0	0.033182	0					STX3	HsaEX0062707	-0.02653	0	-0.155753	0.02	-0.183499	0.04	-0.007688	0										HsaEX0007587						HsaEX0063744						HsaEX0009811	n	243	0.325997
ABCD3	HsaEX0000535	0.037155	0	0.043982	0	0.076907	0	0.029572	0					AP005117.2	HsaEX0004854	0	0	-0.335796	0.03	-0.368431	0.04	-0.036826	0										HsaEX0038278						HsaEX0002286						HsaEX0010319
ABCD3	HsaEX0000536	0.003609	0	0.005764	0	0.004349	0	-0.0028	0					SPTAN1	HsaEX0061552	-0.111365	0	-0.097239	0.03	-0.131515	0.04	-0.024794	0										HsaEX0051217						HsaEX0004136						HsaEX0015497	dn	112	-0.298253
ABCD3	HsaEX0000537	0.004082	0	0.003176	0	0.000847	0	-0.001736	0					TYK2	HsaEX0068514	0.005239	0	0.211992	0.03	0.259237	0.04	0.047407	0										HsaEX0038073						HsaEX0005111						HsaEX0022643	up	131	0.349717
ABCD3	HsaEX0000538	0.015251	0	0.002245	0	0.011349	0	0.008272	0					APP	HsaEX0005196	-0.025838	0	0.088478	0.04	0.037172	0.04	-0.052252	0.01										HsaEX0026044						HsaEX0007992						HsaEX0029210
ABCD3	HsaEX0000539	0.004803	0	0.002573	0	0.003258	0	0.001803	0					MAP4	HsaEX0037621	0.046287	0	0.105136	0.04	0.132192	0.04	0.033197	0										HsaEX0016595						HsaEX0023295						HsaEX0037171
ABCD3	HsaEX0000540	0.006344	0	0.002484	0	0.00277	0	-4.6e-05	0					IVNS1ABP	HsaEX0032642	0.018536	0	-0.124917	0.05	0.091603	0.04	0.215924	0.14										HsaEX0050732						HsaEX0039812						HsaEX0005196
ABCD3	HsaEX0000541	0.010965	0	0.002213	0	0.010667	0	0.006683	0					MACF1	HsaEX0037173	0.042824	0	0.181405	0.05	0.150568	0.04	-0.036944	0										HsaEX0056003						HsaEX0045971						HsaEX0037621
ABCD3	HsaEX0000542	-0.0016	0	0.001689	0	0.002773	0	0.001582	0					ZNF121	HsaEX0073013	-0.016934	0	0.126563	0.05	0.108525	0.04	-0.021143	0										HsaEX0016601						HsaEX0049960						HsaEX0021243
ABCD3	HsaEX0000543	-0.011245	0	0.005507	0	0.000908	0	-0.003772	0					PTPRD	HsaEX0051121	0.231722	0	0.2888	0.08	0.295639	0.04	0.010131	0										HsaEX0017433						HsaEX0059021						HsaEX0022015
ABCD4	HsaEX0000544	0.019576	0	-0.027374	0	0.009516	0	0.03763	0					PLEKHG2	HsaEX0048340	0.038318	0	-0.224903	0.09	-0.201925	0.04	0.025258	0										HsaEX0022557						HsaEX0060210						HsaEX0004267
ABCD4	HsaEX0000545	0.110021	0	-0.116298	0	0.107194	0	0.244729	0					LRRFIP2	HsaEX0036752	0.136105	0	0.262894	0.1	0.209766	0.04	-0.038994	0										HsaEX0023309						HsaEX0060993						HsaEX0040165
ABCD4	HsaEX0000546	-0.014561	0	-0.026231	0	0.016805	0	0.042188	0					BIN1	HsaEX0008092	0.107258	0	-0.430735	0.25	-0.187528	0.04	0.249891	0.11										HsaEX0030281						HsaEX0074448						HsaEX0041114
ABCD4	HsaEX0000547	0.074958	0	-0.0261	0	0.044488	0	0.068793	0					FRYL	HsaEX0026474	-0.163566	0.05	-0.160366	0	-0.186878	0.03	-0.038705	0										HsaEX0029136						HsaEX0025930						HsaEX0046481
ABCD4	HsaEX0000548	-0.0356	0	-0.014041	0	0.048121	0	0.053298	0					TGIF1	HsaEX0064727	-0.112968	0.04	-0.119994	0	-0.197523	0.03	-0.084958	0.01										HsaEX0036179						HsaEX0039985						HsaEX0023679
ABCD4	HsaEX0000549	0.055684	0	-0.028634	0	0.051549	0	0.086564	0					MAVS	HsaEX0038055	0.135519	0.03	-0.003758	0	0.116855	0.03	0.124161	0.02										HsaEX0028160						HsaEX0036178						HsaEX0053616
ABCD4	HsaEX0000550	0.017136	0	-0.051146	0	-0.068417	0	-0.01314	0					ABHD3	HsaEX0000618	-0.175002	0	-0.171547	0	-0.399864	0.03	-0.205943	0										HsaEX0020457						HsaEX0064773						HsaEX0041642
ABCD4	HsaEX0000551	0.000305	0	-0.020867	0	0.006579	0	0.016429	0					ABHD3	HsaEX0000619	0.133652	0	0.055654	0	0.300043	0.03	0.222186	0										HsaEX0050868						HsaEX0030279						HsaEX0062842
ABCD4	HsaEX0000552	0.047254	0	-0.026309	0	0.043653	0	0.054721	0					AC002055.4	HsaEX0000767	-0.156254	0	-0.00331	0	-0.17982	0.03	-0.190383	0.01										HsaEX0028970						HsaEX0014063						HsaEX0015585
ABCD4	HsaEX0000553	0.05284	0	-0.110544	0	0.13868	0	0.228623	0					ARAP1	HsaEX0005271	0.058846	0	0.102599	0	0.182484	0.03	0.06821	0										HsaEX0066687						HsaEX0038055						HsaEX0020457
ABCD4	HsaEX0000554	0.019052	0	-0.125477	0	0.053413	0	0.173993	0					ARFIP1	HsaEX0005367	-0.09331	0	0.061183	0	-0.186339	0.03	-0.258542	0										HsaEX0046313						HsaEX0056003						HsaEX0050868
ABCD4	HsaEX0000555	0.176913	0	-0.089751	0	0.212738	0	0.322436	0.1					BCLAF1	HsaEX0007927	0.037374	0	-0.066027	0	-0.092942	0.03	-0.033133	0										HsaEX0039899						HsaEX0064727						HsaEX0037915
ABCD4	HsaEX0000556	-0.071888	0	-0.031005	0	0.012893	0	0.034645	0					C1orf97	HsaEX0010381	-0.408741	0	-0.169269	0	-0.572303	0.03	-0.367254	0										HsaEX0003826						HsaEX0000767						HsaEX0001993
ABCD4	HsaEX0000557	-0.099549	0	0.097533	0	0.04872	0	-0.071482	0					CALD1	HsaEX0012175	-0.063424	0	0.025712	0	-0.017577	0.03	-0.042226	0										HsaEX0009599						HsaEX0049557						HsaEX0006960
ABCD4	HsaEX0000558	-0.031365	0	-0.038786	0	0.000106	0	0.051556	0					CALU	HsaEX0012193	-0.042041	0	0.006614	0	-0.016875	0.03	-0.025573	0										HsaEX0015876						HsaEX0026474						HsaEX0011350
ABCD4	HsaEX0000559	-0.006217	0	-0.031421	0	0.024139	0	0.046958	0					CDC42BPA	HsaEX0014063	-0.065916	0	0.003386	0	-0.120769	0.03	-0.125663	0.03										HsaEX0017624						HsaEX0021831						HsaEX0011600
ABCF1	HsaEX0000560	-0.000263	0	0.000954	0	-0.005405	0	-0.00562	0					CTTN	HsaEX0017945	0.117192	0	0.051981	0	0.152587	0.03	0.094683	0										HsaEX0017625						HsaEX0024289						HsaEX0017225
ABCF1	HsaEX0000561	-0.00049	0	0.000751	0	-0.000387	0	-0.001011	0					DPP3	HsaEX0020839	0.1648	0	0.042999	0	0.222468	0.03	0.197908	0										HsaEX0017627						HsaEX0072262						HsaEX0024309
ABCF1	HsaEX0000562	0.001242	0	0.001108	0	-0.000404	0	-0.001624	0					HNRNPA2B1	HsaEX0030279	-0.052409	0	0.037067	0	-0.064569	0.03	-0.099605	0.06										HsaEX0017628						HsaEX0025938						HsaEX0025954
ABCF2	HsaEX0000563	-0.002377	0	1.8e-05	0	-0.001039	0	-0.001063	0					IRF1	HsaEX0032214	0	0	-0.185818	0	-0.287467	0.03	-0.087783	0										HsaEX0017633						HsaEX0013870						HsaEX0030036
ABCF2	HsaEX0000564	-0.001469	0	0.012563	0	0.001499	0	-0.011543	0					KIAA0146	HsaEX0033468	-0.000199	0	-0.079442	0	-0.094702	0.03	-0.019764	0										HsaEX0017767						HsaEX0032086						HsaEX0033479
ABCF3	HsaEX0000565	-0.003527	0	0.004236	0	-0.000893	0	-0.006526	0					KIN	HsaEX0034656	-0.057325	0	-0.06011	0	-0.136301	0.03	-0.069595	0										HsaEX0018942						HsaEX0066681						HsaEX0034038
ABCF3	HsaEX0000566	-0.001412	0	0.00081	0	-0.009072	0	-0.009451	0					KPTN	HsaEX0034994	0.057067	0	0.048146	0	0.193756	0.03	0.135876	0										HsaEX0019665						HsaEX0021243						HsaEX0035534
ABCF3	HsaEX0000567	-0.002698	0	-0.000283	0	-0.005559	0	-0.005438	0					KTN1	HsaEX0035076	0.013086	0	0.022188	0	0.13047	0.03	0.102649	0										HsaEX0025897						HsaEX0004038						HsaEX0041115
ABCF3	HsaEX0000568	0.003451	0	-0.003284	0	-0.000196	0	0.009786	0					LPAR2	HsaEX0036178	0.089669	0	-0.039271	0	0.235851	0.03	0.292259	0.07										HsaEX0027356						HsaEX0038966						HsaEX0047174
ABCF3	HsaEX0000569	0.000971	0	0.007848	0	-0.002744	0	-0.009623	0					LUC7L3	HsaEX0037001	-0.043261	0	-0.065387	0	-0.124766	0.03	-0.054348	0										HsaEX0028546						HsaEX0044108						HsaEX0048972
ABCG1	HsaEX0000572	0	0	0	0	0	0	-0.006533	0					MAPKAPK5	HsaEX0037829	-0.092191	0	-0.091284	0	-0.142307	0.03	-0.050481	0										HsaEX0036865						HsaEX0034593						HsaEX0050299
ABHD10	HsaEX0000588	-0.002219	0	0.054349	0	0.057259	0	0.010012	0					MPP6	HsaEX0039985	0.079116	0	-0.040086	0	0.244977	0.03	0.284287	0.08										HsaEX0038972						HsaEX0036479						HsaEX0053914
ABHD10	HsaEX0000589	0.005086	0	0.03975	0	0.039125	0	-0.000223	0					MTF2	HsaEX0040463	0.069365	0	-0.079892	0	-0.125981	0.03	-0.038159	0										HsaEX0039528						HsaEX0048690						HsaEX0056948
ABHD10	HsaEX0000590	-0.043709	0	0.007412	0	-0.037834	0	-0.047854	0					NLE1	HsaEX0043071	-0.021203	0	-0.084613	0	-0.136942	0.03	-0.049638	0										HsaEX0040761						HsaEX0066636						HsaEX0057640
ABHD10	HsaEX0000591	-0.031228	0	0.014396	0	-0.007112	0	-0.01893	0					NLRX1	HsaEX0043149	0.187402	0	0.100004	0	0.202847	0.03	0.093443	0										HsaEX0040940						HsaEX0000618						HsaEX0073797
ABHD11	HsaEX0000592	0.010968	0	-0.01955	0	-0.00728	0	0.008089	0					PLAA	HsaEX0047997	0.08455	0	0.100517	0	0.170133	0.03	0.07759	0										HsaEX0047470						HsaEX0000619						HsaEX0004358
ABHD11	HsaEX0000593	-0.102372	0	0.053081	0	-0.080234	0	-0.141685	0					POLR2J2	HsaEX0049073	-0.017227	0	-0.09893	0	-0.126867	0.03	-0.024752	0										HsaEX0049437						HsaEX0005271						HsaEX0026683
ABHD11	HsaEX0000594	-0.049905	0	-0.014165	0	-0.04001	0	-0.018243	0					PPP1R12A	HsaEX0049557	0.07729	0	0.014164	0	0.129217	0.03	0.112927	0.01										HsaEX0049955						HsaEX0005367						HsaEX0038967
ABHD11	HsaEX0000595	-0.045501	0	-0.015725	0	-0.021624	0	0.002422	0					PTAR1	HsaEX0050712	-0.048328	0	-0.112079	0	-0.119894	0.03	0.005192	0										HsaEX0051225						HsaEX0007927						HsaEX0024489
ABHD12	HsaEX0000596	0.001868	0	0.000512	0	0.003593	0	0.003563	0					RWDD1	HsaEX0056003	0.131858	0	0.017113	0	0.172915	0.03	0.151384	0.02										HsaEX0051226						HsaEX0010381						HsaEX0057267
ABHD12	HsaEX0000597	-0.004615	0	0.000116	0	-0.002375	0	-0.003157	0					SLC43A1	HsaEX0059685	0	0	-0.436844	0	-0.289754	0.03	0.14114	0										HsaEX0054485						HsaEX0012175						HsaEX0004854
ABHD12	HsaEX0000598	-0.004238	0	-0.01517	0	-0.01845	0	-0.006997	0					STAG2	HsaEX0062178	-0.056936	0	-0.030941	0	-0.130147	0.03	-0.099026	0										HsaEX0056164						HsaEX0012193						HsaEX0061552
ABHD12	HsaEX0000599	0.005835	0	-0.005165	0	-0.000215	0	0.006907	0					SUN1	HsaEX0062903	0.167776	0	0.152112	0	0.194597	0.03	0.027463	0										HsaEX0059307						HsaEX0017945						HsaEX0068514
ABHD12	HsaEX0000600	-0.011025	0	-0.008037	0	-0.000821	0	0.007213	0					TCOF1	HsaEX0064232	-0.052651	0	-0.034518	0	-0.11716	0.03	-0.084468	0										HsaEX0061442						HsaEX0020839						HsaEX0004038
ABHD12	HsaEX0000601	0.00942	0	-0.064737	0	-0.025636	0	0.043522	0					THAP6	HsaEX0064773	-0.290544	0	0.015269	0	-0.406202	0.03	-0.43756	0.07										HsaEX0062231						HsaEX0032214						HsaEX0022651
ABHD12	HsaEX0000602	0.012852	0	0.000923	0	0.010079	0	0.010159	0					TMEM141	HsaEX0065482	-0.081107	0	-0.02498	0	-0.14978	0.03	-0.13629	0										HsaEX0063764						HsaEX0033468						HsaEX0044582
ABHD12	HsaEX0000603	-0.019519	0	-0.007981	0	-0.017297	0	-0.010667	0					USF2	HsaEX0069540	-0.017715	0	0.12049	0	0.159301	0.03	0.035844	0										HsaEX0066781						HsaEX0034656						HsaEX0045750
ABHD12	HsaEX0000604	0.005271	0	0.035389	0	0.041286	0	0.012529	0					ZMIZ2	HsaEX0072863	-0.002141	0	-0.15165	0	-0.292441	0.03	-0.171995	0										HsaEX0068481						HsaEX0034994						HsaEX0051045
ABHD12	HsaEX0000605	-0.000645	0	0.033441	0	0.007996	0	-0.024492	0					ZNF195	HsaEX0073157	0.050933	0	0.078816	0	0.174436	0.03	0.076702	0										HsaEX0068790						HsaEX0035076						HsaEX0059227
ABHD12	HsaEX0000606	0.059855	0	-0.002435	0	0.024801	0	0.027432	0					KIF3A	HsaEX0034593	-0.004809	0	-0.288245	0.01	-0.356725	0.03	-0.076415	0										HsaEX0069865						HsaEX0037001						HsaEX0036240
ABHD14A	HsaEX0000610	0	0	0.123982	0	0	0	0	0					LRP8	HsaEX0036479	0.031929	0	0.117845	0.01	0.123298	0.03	0.013867	0										HsaEX0073035						HsaEX0037829						HsaEX0040725
ABHD14B	HsaEX0000611	0.137564	0	0	0	0	0	0.196278	0					PMS2L3	HsaEX0048690	0.086441	0	0.30571	0.01	0.314572	0.03	0.015603	0										HsaEX6013807						HsaEX0040463						HsaEX0013586
ABHD14B	HsaEX0000612	0	0	0	0	0	0	0.020645	0					TPCN2	HsaEX0066636	-0.209493	0	-0.363365	0.01	-0.389996	0.03	-0.013907	0										HsaEX0045442						HsaEX0043071						HsaEX0034506
ABHD2	HsaEX0000613	-0.019964	0	0.018429	0	-0.000485	0	-0.013086	0					MFF	HsaEX0038966	0.057462	0	0.109279	0.02	0.118707	0.03	0.005552	0										HsaEX0064727						HsaEX0043149						HsaEX0037157
ABHD2	HsaEX0000615	-0.027895	0	0.026508	0	0.028701	0	-0.009623	0					NUB1	HsaEX0044108	-0.004596	0	-0.098048	0.02	-0.104618	0.03	-0.013124	0										HsaEX0036847						HsaEX0047997						HsaEX0028970
ABHD2	HsaEX0000616	0.002525	0	0.014624	0	-3.5e-05	0	-0.015231	0					A0PC1	HsaEX0004038	-0.01326	0	-0.073704	0.03	-0.075056	0.03	-0.001745	0										HsaEX0040312						HsaEX0049073						HsaEX0066687
ABHD3	HsaEX0000618	-0.175002	0	-0.171547	0	-0.399864	0.03	-0.205943	0					EHBP1	HsaEX0021831	-0.213345	0.03	-0.225176	0.04	-0.193485	0.03	0.036667	0										HsaEX0074482						HsaEX0050712						HsaEX0010851
ABHD3	HsaEX0000619	0.133652	0	0.055654	0	0.300043	0.03	0.222186	0					DVL3	HsaEX0021243	-0.001218	0	-0.117283	0.04	-0.102826	0.03	0.017194	0										HsaEX0006462						HsaEX0059685						HsaEX0024727
ABHD3	HsaEX0000620	0	0	0.006045	0	0	0	0	0					IQCB1	HsaEX0032086	-0.009694	0	-0.220175	0.05	-0.17903	0.03	0.027999	0										HsaEX0019663						HsaEX0062178						HsaEX0048185
ABHD3	HsaEX0000621	0	0	-0.053164	0	0	0	0	0					TPM1	HsaEX0066681	-0.002493	0	0.071858	0.05	0.05889	0.03	-0.014082	0										HsaEX0038864						HsaEX0062903						HsaEX0003967
ABHD3	HsaEX0000622	0.002973	0	0.013582	0	0.019638	0	0.003544	0					CD46	HsaEX0013870	0.019954	0	0.179883	0.07	0.145489	0.03	-0.032109	0										HsaEX0039936						HsaEX0064232						HsaEX0005662
ABHD3	HsaEX0000623	0.003517	0	0.000174	0	0.015923	0	0.020807	0					FLNB	HsaEX0025930	-0.262847	0	0.181648	0.08	-0.337698	0.03	-0.524886	0.24										HsaEX0066688						HsaEX0065482						HsaEX0006485
ABHD4	HsaEX0000624	-0.002367	0	0.012365	0	-0.002198	0	-0.018424	0					FLNB	HsaEX0025938	0.005967	0	0.140521	0.08	0.111228	0.03	-0.033554	0										HsaEX0068831						HsaEX0069540						HsaEX0007672
ABHD4	HsaEX0000625	0.005157	0	-0.009034	0	0.002472	0	0.011366	0					FAM189B	HsaEX0024289	-0.201073	0	-0.245478	0.09	-0.27257	0.03	-0.020439	0										HsaEX0071790						HsaEX0072863						HsaEX0007813
ABHD4	HsaEX0000626	0.009866	0	-0.014356	0	-0.001212	0	0.014018	0					ZC3H4	HsaEX0072262	0.006246	0	-0.200704	0.09	-0.152331	0.03	0.058008	0										HsaEX0021050						HsaEX0073157						HsaEX0013872
ABHD4	HsaEX0000627	-0.00469	0	-0.010019	0	0.001056	0	0.011576	0					RELL2	HsaEX0053026	-0.187511	0.03	-0.119517	0	-0.177098	0.02	-0.061796	0										HsaEX0066689						HsaEX0006279						HsaEX0016727
ABHD5	HsaEX0000628	-0.002293	0	-0.009111	0	-0.010675	0	-0.002744	0					MORF4L2	HsaEX0039817	-0.06627	0.01	-0.004794	0	-0.06463	0.02	-0.055792	0										HsaEX0005197						HsaEX0070066						HsaEX0019876
ABHD5	HsaEX0000629	-0.010566	0	-0.007083	0	-0.007398	0	-0.003748	0					AC124312.1	HsaEX0001588	-0.012847	0	-0.066852	0	-0.098333	0.02	-0.033567	0										HsaEX0005196						HsaEX0030298						HsaEX0022159
ABHD5	HsaEX0000630	-0.030113	0	0.023645	0	0.005886	0	-0.020808	0					ALG5	HsaEX0003715	0.02162	0	0.06714	0	0.107637	0.02	0.038606	0										HsaEX0020841						HsaEX0009722						HsaEX0029369
ABHD5	HsaEX0000631	-0.003322	0	-0.005812	0	-0.008048	0	-0.004212	0					ATG4B	HsaEX0006628	0.040391	0	0.086585	0	0.120147	0.02	0.036043	0										HsaEX0030276						HsaEX0057317						HsaEX0031937
ABHD5	HsaEX0000632	0.039025	0	0.009457	0	0.050034	0	0.036887	0					C10orf84	HsaEX0008926	-0.08914	0	-0.105443	0	-0.219772	0.02	-0.115647	0										HsaEX0000767						HsaEX0064542						HsaEX0033527
ABHD6	HsaEX0000633	0.015597	0	0	0	0	0	0.030167	0					C11orf84	HsaEX0009093	-0.004207	0	-0.074331	0	-0.080069	0.02	-0.008312	0										HsaEX0049557						HsaEX0043647						HsaEX0047290
ABHD6	HsaEX0000634	0.033828	0	0	0	0	0	0.063369	0					C16orf87	HsaEX0009722	-0.178638	0	0.072664	0	-0.147496	0.02	-0.219652	0.07										HsaEX0048186						HsaEX0039566						HsaEX0047291
ABHD6	HsaEX0000635	-0.022757	0	0	0	0	0	0.02548	0					C19orf12	HsaEX0009923	-0.342424	0	-0.134155	0	-0.467889	0.02	-0.317374	0										HsaEX0033666						HsaEX0016601						HsaEX0049396
ABHD6	HsaEX0000636	0.010975	0	0	0	0	0	0.025642	0					C5orf25	HsaEX0011098	-0.029227	0	-0.155126	0	-0.174707	0.02	-0.018976	0										HsaEX0015818						HsaEX0017433						HsaEX0049746
ABHD8	HsaEX0000637	0.016993	0	0	0	0	0	0.008173	0					C7orf47	HsaEX0011463	-0.104747	0	-0.11556	0	-0.171426	0.02	-0.035913	0										HsaEX0004970						HsaEX0022557						HsaEX0051343
ABHD8	HsaEX0000638	0.034198	0	0	0	0	0	0.031058	0					CARKD	HsaEX0012464	0.126258	0	0.007415	0	0.146436	0.02	0.137698	0										HsaEX0006338						HsaEX0023309						HsaEX0057597
ABI1	HsaEX0000639	8.5e-05	0	-0.002185	0	0.004597	0	0.005564	0					CCDC64	HsaEX0013375	-0.084676	0	-0.243269	0	-0.254461	0.02	-0.015793	0										HsaEX0022341						HsaEX0030281						HsaEX0059572
ABI1	HsaEX0000640	-0.00236	0	0.003256	0	0.00158	0	-0.001352	0					CHTF18	HsaEX0015353	0.020207	0	0.048329	0	0.129357	0.02	0.079065	0										HsaEX0038045						HsaEX0048186						HsaEX0059977
ABI1	HsaEX0000641	0.016518	0	0.043803	0	0.039302	0	-0.002419	0					COL4A6	HsaEX0016601	0.088574	0	0.043713	0	0.166934	0.02	0.128056	0.02										HsaEX6066812						HsaEX0045503						HsaEX0060332
ABI1	HsaEX0000642	-0.011132	0	0.000167	0	-0.002259	0	-0.004643	0					CSE1L	HsaEX0017433	-0.00967	0	-0.033232	0	0.016516	0.02	0.051288	0.02										HsaEX0037668						HsaEX0022820						HsaEX0068590
ABI1	HsaEX0000643	0.024481	0	0.028155	0	0.01055	0	-0.012161	0					CTU2	HsaEX0017967	-0.045591	0	0.069098	0	0.131774	0.02	0.068942	0										HsaEX0022361						HsaEX0053026						HsaEX0041285
ABI1	HsaEX0000644	0.250986	0.05	0.409519	0.27	0.234944	0.1	-0.193413	0					DOK4	HsaEX0020687	-0.002461	0	-0.030206	0	-0.015127	0.02	0.012725	0										HsaEX0012263						HsaEX0039817						HsaEX0068512
ABI2	HsaEX0000645	-0.008246	0	0.000671	0	-0.000869	0	-0.002334	0					ENTPD6	HsaEX0022557	0.047933	0	0.007262	0	0.078132	0.02	0.069596	0.02										HsaEX0008430						HsaEX0040980						HsaEX0071053
ABI2	HsaEX0000646	-0.008292	0	0.001935	0	0.001773	0	-0.00475	0					ETV4	HsaEX0023309	-0.077136	0	0.001705	0	0.012674	0.02	0.013503	0.02										HsaEX0016057						HsaEX0027517						HsaEX0047732
ABI2	HsaEX0000647	-0.070946	0	-0.002328	0	-0.007313	0	0.002671	0					FAT3	HsaEX0024976	0.011198	0	0	0	0.213143	0.02	0	0										HsaEX0037915						HsaEX0060477						HsaEX0005115
ABI2	HsaEX0000648	-0.000837	0	-0.008718	0	0.00304	0	0.012431	0					FBRSL1	HsaEX0025140	-0.259322	0	-0.161841	0	-0.380169	0.02	-0.235555	0										HsaEX0010851						HsaEX0037926						HsaEX0007296
ABI2	HsaEX0000649	0.004774	0	-0.005679	0	0.00672	0	0.007564	0					FOXM1	HsaEX0026244	0.069442	0	0.098449	0	0.146667	0.02	0.058877	0										HsaEX0024727						HsaEX0022015						HsaEX0062707
ABI2	HsaEX0000650	0.006006	0	-0.03406	0	-0.022226	0	0.009882	0					GALNT6	HsaEX0026948	0	0	-0.128126	0	-0.361048	0.02	-0.237539	0										HsaEX0048185						HsaEX0022651						HsaEX0038966
ABI2	HsaEX0000651	0.001216	0	-0.025872	0	-0.019656	0	0.007783	0					HNRNPA2B1	HsaEX0030281	-0.033866	0	-0.002334	0	-0.104379	0.02	-0.099905	0.02										HsaEX0017532						HsaEX0044582						HsaEX0044108
ABI2	HsaEX0000652	-0.002496	0	-0.008261	0	0.013312	0	0.020772	0					ITGAV	HsaEX0032416	-0.001161	0	-0.002103	0	-0.013653	0.02	-0.00941	0										HsaEX0047869						HsaEX0045750						HsaEX0012274
ABI2	HsaEX0000653	0.031723	0	-0.009635	0	0.047742	0	0.058687	0					ITM2C	HsaEX0032532	0.027554	0	0.01424	0	0.043887	0.02	0.032535	0										HsaEX0005055						HsaEX0051045						HsaEX0020353
ABI2	HsaEX0000654	-0.043482	0	0.014319	0	0.034939	0	0.016641	0					KIAA0040	HsaEX0033416	0	0	0.098216	0	0.220341	0.02	0.113987	0										HsaEX0022654						HsaEX0059227						HsaEX0023005
ABI2	HsaEX0000655	-0.002526	0	-0.023318	0	-0.01735	0	-0.001561	0					LARP1	HsaEX0035344	-0.004766	0	-0.060796	0	-0.06381	0.02	-0.003548	0										HsaEX0031549						HsaEX0012274						HsaEX0030298
ABI2	HsaEX0000656	0.01457	0	-0.001532	0	-0.002088	0	-0.003092	0					LRP8	HsaEX0036477	0.072955	0	0.159965	0	0.216793	0.02	0.043601	0										HsaEX0035085						HsaEX0020353						HsaEX0046763
ABI2	HsaEX0000657	-0.016772	0	-0.014361	0	-0.025062	0	-0.010423	0					MAP7	HsaEX0037699	-0.00538	0	-0.1443	0	-0.172249	0.02	-0.011491	0										HsaEX0038157						HsaEX0023005						HsaEX0060197
ABI2	HsaEX0000658	-0.000782	0	-0.014046	0	-0.014597	0	0.000504	0					MFGE8	HsaEX0038973	-0.045716	0	-0.040995	0	-0.09842	0.02	-0.0549	0										HsaEX0002792						HsaEX0046763						HsaEX6093961
ABL1	HsaEX0000708	-0.004978	0	-0.001304	0	-0.000691	0	-0.000428	0					MLLT4	HsaEX0039566	-0.07247	0	0.006728	0	-0.082984	0.02	-0.091057	0.03										HsaEX0007382						HsaEX0060197						HsaEX0032062
ABL1	HsaEX0000709	-0.003547	0	0.00172	0	0.002861	0	0.002163	0					MTOR	HsaEX0040685	-0.008129	0	-0.073473	0	-0.076468	0.02	9.4e-05	0										HsaEX0008252						HsaEX6093961						HsaEX0050090
ABL1	HsaEX0000710	0.005641	0	-0.005547	0	6.8e-05	0	0.005272	0					NBPF3	HsaEX0041883	-0.08905	0	-0.090048	0	-0.166333	0.02	-0.082475	0										HsaEX0008507						HsaEX0016983						HsaEX0051288
ABL1	HsaEX0000711	-0.000945	0	0.001137	0	0.003851	0	0.003398	0					NME6	HsaEX0043160	-0.070525	0	-0.080593	0	-0.304035	0.02	-0.213306	0										HsaEX0010033						HsaEX0036237						HsaEX0063889
ABL2	HsaEX0000712	-0.183375	0	0.040461	0	-0.195985	0	-0.202267	0					NQO1	HsaEX0043647	-0.024484	0	-0.05031	0	-0.080746	0.02	-0.032423	0.04										HsaEX0010089						HsaEX0037620						HsaEX0001281
ABL2	HsaEX0000713	0.00528	0	0.002624	0	-0.010629	0	-0.001213	0					NUB1	HsaEX0044110	-0.045377	0	-0.100258	0	-0.116693	0.02	-0.004319	0										HsaEX0010934						HsaEX0038452						HsaEX0062039
ABL2	HsaEX0000714	0.004428	0	0.005285	0	0.002304	0	-0.000533	0					PLD3	HsaEX0048186	0.023031	0	0.002789	0	0.063004	0.02	0.055199	0.01										HsaEX0012233						HsaEX0059253						HsaEX0046313
ABL2	HsaEX0000715	0.014243	0	-0.002538	0	0.015296	0	0.017159	0					2020-09-09	HsaEX0057317	-0.047448	0	0.039728	0	-0.090166	0.02	-0.133452	0.05										HsaEX0013431						HsaEX0068560						HsaEX0017532
ABL2	HsaEX0000716	0.005756	0	-0.001575	0	0.017091	0	0.017	0					SLC29A2	HsaEX0059258	-0.039434	0	-0.095833	0	-0.119045	0.02	-0.016062	0										HsaEX0014118						HsaEX0001588						HsaEX0047869
ABL2	HsaEX0000717	-0.003494	0	0.008278	0	0.01066	0	-0.000549	0					ST7L	HsaEX0062067	-0.007422	0	-0.291256	0	-0.329721	0.02	-0.047084	0										HsaEX0014523						HsaEX0003715						HsaEX0000362
ABLIM1	HsaEX0000719	0.01888	0	0	0	0.053154	0	0	0					SUV39H2	HsaEX0063012	-0.074028	0	-0.077875	0	-0.174095	0.02	-0.09973	0										HsaEX0015445						HsaEX0006628						HsaEX0000722
ABLIM1	HsaEX0000720	-0.022453	0	-0.000557	0	-0.0243	0	-0.027657	0					TBC1D1	HsaEX0063743	-0.047136	0	-0.044792	0	-0.121812	0.02	-0.073463	0										HsaEX0016770						HsaEX0008926						HsaEX0001385
ABLIM1	HsaEX0000721	-0.002617	0	-0.01671	0	-0.004057	0	0.010293	0					TEX10	HsaEX0064542	-0.056166	0	0.07557	0	-0.073696	0.02	-0.153059	0.05										HsaEX0017423						HsaEX0009093						HsaEX0001625
ABLIM1	HsaEX0000722	0.081856	0	-0.178974	0.02	-0.021154	0	0.170982	0					TMEM48	HsaEX0065841	-0.006165	0	-0.070998	0	-0.107117	0.02	-0.033549	0										HsaEX0017595						HsaEX0009923						HsaEX0004907
ABLIM1	HsaEX0000723	-0.028252	0	0.027493	0	0.006326	0	-0.018504	0					TTC31	HsaEX0067913	-0.084431	0	-0.137586	0	-0.187288	0.02	-0.046974	0										HsaEX0017626						HsaEX0011098						HsaEX0005151
ABLIM1	HsaEX0000724	-0.073258	0.01	-0.020376	0	-0.061768	0	-0.043951	0					UIMC1	HsaEX0069239	-0.058779	0	-0.093721	0	-0.1729	0.02	-0.088145	0										HsaEX0017630						HsaEX0011463						HsaEX0006646
ABLIM1	HsaEX0000725	-0.002499	0	-0.00918	0	-0.006905	0	0.003035	0					USPL1	HsaEX0070066	-0.103589	0	0.125089	0	-0.3288	0.02	-0.488009	0.15										HsaEX0017631						HsaEX0012464						HsaEX0007704
ABLIM1	HsaEX0000726	0.0048	0	0.042398	0	0.052947	0	0.010597	0					VPS33B	HsaEX0070569	-0.029605	0	-0.094951	0	-0.123327	0.02	-0.038186	0										HsaEX0017632						HsaEX0013375						HsaEX0011845
ABLIM1	HsaEX0000727	0.001044	0	0.006707	0	0.000427	0	-0.005546	0					ZDHHC3	HsaEX0072530	0.001011	0	0.228472	0	0.244402	0.02	0.022886	0										HsaEX0017634						HsaEX0015353						HsaEX0015671
ABR	HsaEX0000741	-0.014227	0	0.021494	0	0.002576	0	-0.022485	0					ZNF423	HsaEX0073630	0.074343	0	0.024385	0	0.135131	0.02	0.100464	0										HsaEX0017635						HsaEX0017967						HsaEX0016734
ABR	HsaEX0000742	0.007187	0	-0.002252	0	0.013415	0	0.013024	0					C8orf59	HsaEX6081316	0.005127	0	-0.072955	0	-0.119982	0.02	-0.057208	0										HsaEX0017636						HsaEX0020687						HsaEX0017399
ABR	HsaEX0000743	0.009155	0	-0.011391	0	3e-05	0	0.013254	0					EPN1	HsaEX0022820	-0.085071	0.03	-0.076219	0.01	-0.076433	0.02	-0.006181	0										HsaEX0017637						HsaEX0024976						HsaEX0017597
ABR	HsaEX0000744	0.002696	0	0.015478	0	0.007494	0	-0.013102	0					MYL6	HsaEX0040980	0.026118	0.01	0.020683	0.01	0.036993	0.02	0.01669	0										HsaEX0017638						HsaEX0025140						HsaEX0019243
ABR	HsaEX0000745	-0.022128	0	0.000277	0	-0.000573	0	-0.001358	0					CPNE1	HsaEX0016983	-0.008837	0	-0.072858	0.01	-0.089463	0.02	-0.017363	0										HsaEX0017774						HsaEX0026244						HsaEX0019516
ABR	HsaEX0000746	0.006549	0	0.017297	0	0.010526	0	-0.00691	0					LPHN2	HsaEX0036237	0.038015	0	0.065082	0.01	0.069555	0.02	0.000767	0										HsaEX0019538						HsaEX0026948						HsaEX0019877
ABR	HsaEX0000747	7e-05	0	-0.003412	0	-0.003652	0	0.002903	0					MAP4	HsaEX0037620	0.074152	0	0.069659	0.01	0.118861	0.02	0.05262	0										HsaEX0020721						HsaEX0032416						HsaEX0022996
ABR	HsaEX0000748	-0.0004	0	-0.014821	0	-0.015548	0	-0.002477	0					MDN1	HsaEX0038452	-0.001042	0	-0.048604	0.01	-0.053963	0.02	-0.004767	0										HsaEX0020968						HsaEX0032532						HsaEX0023513
ABR	HsaEX0000749	0.006285	0	0.032151	0	0.025529	0	-0.004056	0					SLC29A2	HsaEX0059253	-0.097714	0	-0.137709	0.01	-0.132325	0.02	-0.001863	0										HsaEX0021140						HsaEX0033416						HsaEX0024015
ABR	HsaEX0000750	-0.011806	0	0.033934	0	0.026198	0	-0.01155	0					U2AF1	HsaEX0068560	0.013299	0	0.148614	0.01	0.131741	0.02	-0.020178	0										HsaEX0021379						HsaEX0035344						HsaEX0026131
ABT1	HsaEX0000751	0.002157	0	-0.00435	0	-0.002381	0	0.001561	0					CAMSAP1	HsaEX0012274	-0.023107	0	-0.074625	0.02	-0.083834	0.02	-0.013317	0										HsaEX0022041						HsaEX0036477						HsaEX0028133
ABTB1	HsaEX0000754	-0.006848	0	-0.008714	0	-0.004963	0	0.009129	0					D0JC5	HsaEX0020353	-0.109484	0	-0.187544	0.02	-0.174691	0.02	0.012688	0										HsaEX0025530						HsaEX0037699						HsaEX0030191
ABTB1	HsaEX0000757	0	0	0.002431	0	0	0	0	0					ERCC2	HsaEX0023005	-0.017007	0	-0.127163	0.02	-0.121044	0.02	0.007293	0										HsaEX0025785						HsaEX0038973						HsaEX0030296
ABTB2	HsaEX0000759	0	0	0.034821	0	0.025961	0	-0.008008	0					HNRNPH3	HsaEX0030298	-0.011384	0	0.063319	0.02	-0.073229	0.02	-0.135774	0.09										HsaEX0027372						HsaEX0040685						HsaEX0032270
ABTB2	HsaEX0000760	0	0	-0.01208	0	0.021049	0	0.032885	0					PFN2	HsaEX0046763	-0.068471	0	-0.088477	0.02	-0.085103	0.02	0.00264	0										HsaEX0028393						HsaEX0041883						HsaEX0034950
ABTB2	HsaEX0000761	0	0	-0.016526	0	0.021012	0	0.034869	0					SLTM	HsaEX0060197	-0.006579	0	-0.087869	0.02	-0.086348	0.02	-0.000971	0										HsaEX0029089						HsaEX0043160						HsaEX0039935
ABTB2	HsaEX0000762	0	0	-0.016249	0	0.009032	0	0.027271	0					IFI30	HsaEX6093961	-0.031408	0	-0.185395	0.02	-0.17967	0.02	-0.010134	0										HsaEX0030090						HsaEX0044110						HsaEX0040210
ABTB2	HsaEX0000763	0	0	-0.014008	0	0	0	0	0					EPB41L2	HsaEX0022651	0.0226	0	0.101386	0.03	0.101887	0.02	-0.001599	0										HsaEX0030549						HsaEX0059258						HsaEX0042119
AC002055.4	HsaEX0000767	-0.156254	0	-0.00331	0	-0.17982	0.03	-0.190383	0.01					OCLN	HsaEX0044582	-0.017277	0	-0.166413	0.03	-0.164608	0.02	0.003251	0										HsaEX0032239						HsaEX0062067						HsaEX0044214
AC002055.4	HsaEX0000768	0.067884	0	0.034583	0	0.006384	0	-0.007067	0					PBX1	HsaEX0045750	-0.093081	0	-0.206357	0.03	-0.173549	0.02	0.029913	0										HsaEX0035582						HsaEX0063012						HsaEX0044667
AC002055.4	HsaEX0000769	-0.002312	0	0.014448	0	0.005632	0	-0.011365	0					PTPN4	HsaEX0051045	-0.022165	0	0.272033	0.03	0.164893	0.02	-0.115667	0										HsaEX0037230						HsaEX0063743						HsaEX0045363
AC002055.4	HsaEX0000770	0.001664	0	0.007894	0	-0.007718	0	-0.015986	0					SLC27A5	HsaEX0059227	0.031696	0	-0.247001	0.03	-0.215435	0.02	0.026593	0										HsaEX0037471						HsaEX0065841						HsaEX0048471
AC002055.4	HsaEX0000771	-0.016792	0	0.040484	0	0.006974	0	-0.030839	0					EIF4A2	HsaEX0022015	-0.105102	0	0.12141	0.04	0.164805	0.02	0.039467	0										HsaEX0038064						HsaEX0067913						HsaEX0050273
AC002454.1	HsaEX0000773	0	0	-0.01616	0	0	0	0	0					PARD3	HsaEX0045503	-0.157142	0.04	-0.137153	0.06	-0.109796	0.02	0.023952	0										HsaEX0038421						HsaEX0069239						HsaEX0051264
AC004017.1	HsaEX0000786	0.003584	0	-0.014589	0	-0.010738	0	0.002247	0					MARK3	HsaEX0037926	0.03499	0	0.181574	0.06	0.140494	0.02	-0.044059	0										HsaEX0038970						HsaEX0070569						HsaEX0052153
AC004381.6	HsaEX0000787	0.000977	0	0	0	0	0	0	0					SMG7	HsaEX0060477	0.033055	0	-0.315504	0.16	-0.189417	0.02	0.124616	0										HsaEX0039192						HsaEX0072530						HsaEX0052771
AC004381.6	HsaEX0000789	0.105481	0	-0.072963	0	-0.027331	0	0.034903	0					ASH2L	HsaEX0006279	0.01649	0	-0.336979	0.2	0.160416	0.02	0.509467	0.36										HsaEX0039322						HsaEX0073630						HsaEX0053917
AC004381.6	HsaEX0000790	0.054847	0	-0.104019	0	-0.041186	0	0.050114	0					GIT2	HsaEX0027517	0.065996	0	0.544063	0.31	0.358396	0.02	-0.202007	0										HsaEX0040061						HsaEX6081316						HsaEX0056362
AC004381.6	HsaEX0000791	0.021616	0	0.012744	0	-0.096479	0	-0.119844	0					AP1S2	HsaEX0004909	-0.133096	0.07	-0.084869	0	-0.100433	0.01	-0.017299	0										HsaEX0040944						HsaEX0047352						HsaEX0057645
AC004381.6	HsaEX0000792	-0.022417	0	0.007257	0	-0.009194	0	-0.019243	0					MRPS28	HsaEX0040195	-0.093317	0.02	-0.021463	0	-0.085965	0.01	-0.064459	0										HsaEX0041198						HsaEX0047356						HsaEX0057686
AC004381.6	HsaEX0000793	-0.040965	0	0.007933	0	-0.004527	0	-0.009139	0					OPA1	HsaEX0044739	-0.134374	0.02	-0.123475	0	-0.174205	0.01	-0.069479	0										HsaEX0041240						HsaEX0071780						HsaEX0058524
AC004381.6	HsaEX0000794	-0.046393	0	0	0	-0.005401	0	0	0					TIMM17B	HsaEX0064984	0.053283	0.02	0.026753	0	0.056763	0.01	0.031126	0										HsaEX0041242						HsaEX0008428						HsaEX0062086
AC004381.6	HsaEX0000795	0.033529	0	0.018771	0	0.027774	0	0.011493	0					DGCR6L	HsaEX0019369	0.059255	0.01	0.025951	0	0.070379	0.01	0.049443	0										HsaEX0041408						HsaEX0008896						HsaEX0063238
AC004381.6	HsaEX0000796	0.020104	0	0	0	-0.012881	0	0	0					DNMT3B	HsaEX0020494	-0.024165	0.01	-0.037326	0	-0.047209	0.01	-0.013443	0										HsaEX0042940						HsaEX0052817						HsaEX0063719
AC004410.1	HsaEX0000798	0.016375	0	-0.002892	0	0.017575	0	0.024341	0					DPP3	HsaEX0020842	0.151384	0.01	0.035121	0	0.186021	0.01	0.134631	0										HsaEX0044449						HsaEX0020638						HsaEX0065943
AC004410.1	HsaEX0000799	-0.002935	0	0.016584	0	0.002751	0	-0.008362	0					VPS36	HsaEX0070579	-0.129762	0.01	-0.048813	0	-0.147453	0.01	-0.10569	0										HsaEX0045506						HsaEX0006832						HsaEX0070863
AC004410.1	HsaEX0000800	-0.006651	0	0.024428	0	-0.006248	0	-0.02514	0					XPO1	HsaEX0071790	0.009987	0.01	-0.001499	0	0.011484	0.01	0.012362	0.01										HsaEX0045876						HsaEX0030206						HsaEX0074095
AC004410.1	HsaEX0000801	-0.025341	0	0.015524	0	0.003644	0	-0.017605	0					CANX	HsaEX6101560	-0.009984	0.01	-0.005048	0	-0.013851	0.01	-0.009314	0										HsaEX0046868						HsaEX0030902						HsaEX0074663
AC004410.1	HsaEX0000802	-0.009268	0	0.013766	0	-0.000718	0	-0.021127	0					ANLN	HsaEX0004615	-0.022043	0	-0.053245	0	-0.074178	0.01	-0.015953	0										HsaEX0047400						HsaEX0029136						HsaEX6081179
AC004410.1	HsaEX0000803	0.005828	0	-0.006783	0	0.001701	0	0.003333	0					AP3M1	HsaEX0004970	-0.084885	0	-0.004157	0	-0.101531	0.01	-0.101187	0.01										HsaEX0048499						HsaEX0036179						HsaEX0020491
AC004410.1	HsaEX0000804	0.000651	0	-0.015381	0	-0.002256	0	0.009732	0					APOC1	HsaEX0005165	0.035006	0	0.010667	0	0.04158	0.01	0.029445	0										HsaEX0049370						HsaEX0071790						HsaEX0024287
AC004410.1	HsaEX0000805	0.000134	0	-0.008917	0	-0.004294	0	0.002152	0					APRT	HsaEX0005227	-0.014861	0	-0.025342	0	-0.040915	0.01	-0.015301	0										HsaEX0049792						HsaEX0033666						HsaEX0022820
AC004410.1	HsaEX0000806	-0.01297	0	-0.000814	0	-0.022844	0	-0.019596	0					ARFGEF2	HsaEX0005356	-0.039758	0	-0.081884	0	-0.093206	0.01	-0.013051	0										HsaEX0049980						HsaEX0015818						HsaEX0040980
AC004410.1	HsaEX0000807	0.007883	0	-0.007938	0	0.006721	0	0.011976	0					ASPH	HsaEX0006338	-0.122552	0	0.027655	0	-0.167235	0.01	-0.193899	0.01										HsaEX0054339						HsaEX0004970						HsaEX0068831
AC004463.1	HsaEX0000811	0.001387	0	-0.005358	0	-0.00217	0	-0.002926	0					ATP11C	HsaEX0006800	-0.002529	0	-0.028266	0	-0.04705	0.01	-0.0171	0										HsaEX0054865						HsaEX0006338						HsaEX0017118
AC004463.1	HsaEX0000812	-0.027543	0	0.004178	0	0.012352	0	0.00246	0					ATP13A3	HsaEX0006832	-0.020322	0	0.024567	0	-0.089704	0.01	-0.115219	0.03										HsaEX0056429						HsaEX0022341						HsaEX6034588
AC004463.1	HsaEX0000814	0.039495	0	0	0	0	0	-0.114102	0					B3GALNT2	HsaEX0007425	-0.059133	0	-0.031692	0	-0.125691	0.01	-0.097411	0										HsaEX0057565						HsaEX0038045						HsaEX0022623
AC004463.1	HsaEX0000815	-0.021478	0	0	0	0	0	-0.007315	0					BAT4	HsaEX0007685	-0.012346	0	-0.081625	0	-0.126897	0.01	-0.033288	0										HsaEX0058984						HsaEX6066812						HsaEX0054205
AC004463.1	HsaEX0000816	-0.001822	0	0.006989	0	-0.006309	0	-0.025179	0					BRD8	HsaEX0008428	-0.096142	0	0.040645	0	-0.130471	0.01	-0.165488	0.04										HsaEX0059429						HsaEX0004909						HsaEX0009601
AC004463.1	HsaEX0000817	-0.037592	0	-0.318061	0	-0.202446	0	0.120682	0					BRWD2	HsaEX0008546	-0.043108	0	-0.021342	0	-0.066515	0.01	-0.039702	0										HsaEX0060213						HsaEX0040195						HsaEX0014136
AC004463.1	HsaEX0000818	0.015546	0	-0.009443	0	-0.005649	0	0.011988	0					C10orf28	HsaEX0008831	0.082991	0	0.214531	0	0.339588	0.01	0.167399	0										HsaEX0060230						HsaEX0044739						HsaEX0063744
AC004463.1	HsaEX0000819	0.002087	0	0	0	0	0	-0.005746	0					C10orf76	HsaEX0008896	-0.082723	0	0.013959	0	-0.17748	0.01	-0.204209	0.04										HsaEX0060353						HsaEX0064984						HsaEX0034593
AC004463.1	HsaEX0000820	0.016014	0	0	0	0	0	0	0					C12orf41	HsaEX0009173	-0.007376	0	-0.082297	0	-0.138527	0.01	-0.053273	0										HsaEX0060706						HsaEX0019369						HsaEX0036479
AC004463.1	HsaEX0000821	-0.141309	0	0	0	0	0	0	0					C9orf126	HsaEX0011617	-0.015198	0	0.120652	0	0.33575	0.01	0.199964	0										HsaEX0062679						HsaEX0020494						HsaEX0048690
AC004463.1	HsaEX0000822	0.031992	0	0	0	0	0	0	0					CANX	HsaEX0012323	-0.013885	0	-0.003593	0	-0.026281	0.01	-0.022189	0										HsaEX0063638						HsaEX0020842						HsaEX0066636
AC004463.1	HsaEX0000823	-0.014324	0	0.037534	0	-0.049482	0	-0.097881	0					CASD1	HsaEX0012532	-0.004789	0	-0.072599	0	-0.071185	0.01	-0.001474	0										HsaEX0066025						HsaEX0070579						HsaEX0016983
AC004463.1	HsaEX0000824	-0.011485	0	-0.032604	0	-0.030344	0	0.008184	0					CCDC18	HsaEX0013148	-0.00981	0	-0.197508	0	-0.186867	0.01	0.033178	0										HsaEX0068404						HsaEX6101560						HsaEX0036237
AC004463.1	HsaEX0000825	-0.008419	0	0.014815	0	-0.016064	0	-0.039632	0					CDC25C	HsaEX0014016	0.037677	0	-0.089374	0	-0.157909	0.01	-0.062755	0										HsaEX0068594						HsaEX0025676						HsaEX0037620
AC004463.1	HsaEX0000826	-0.008265	0	-0.034066	0	-0.041404	0	-0.014714	0					CDC42SE1	HsaEX0014087	-0.04357	0	-0.002604	0	-0.089695	0.01	-0.07818	0										HsaEX0071143						HsaEX0012101						HsaEX0038452
AC004696.1	HsaEX0000837	0	0	-0.003707	0	0	0	0	0					CHEK2	HsaEX0015145	-0.040937	0	-0.05906	0	-0.176874	0.01	-0.099699	0										HsaEX0071556						HsaEX0027879						HsaEX0059253
AC004696.1	HsaEX0000838	0	0	0.006124	0	0	0	0	0					CPXM1	HsaEX0017098	-0.045168	0	-0.061734	0	-0.0895	0.01	-0.022581	0										HsaEX0072274						HsaEX0036731						HsaEX0068560
AC004945.2	HsaEX0000846	-0.035876	0	-0.032265	0	-0.015012	0	0.027375	0					DDX21	HsaEX0018892	0.00154	0	0.008263	0	0.010398	0.01	0.002212	0										HsaEX0072829						HsaEX0004267						HsaEX0007947
AC004945.2	HsaEX0000847	-0.045908	0	0.005739	0	-0.032032	0	-0.050589	0					DDX42	HsaEX0018943	0.025614	0	0.038623	0	0.107744	0.01	0.067058	0										HsaEX6013661						HsaEX0040165						HsaEX0012093
AC004945.2	HsaEX0000848	-0.009519	0	-0.014507	0	-0.026909	0	-0.014085	0					DDX5	HsaEX0018968	-0.003899	0	-0.018135	0	-0.020492	0.01	-0.00272	0										HsaEX6066304						HsaEX0041114						HsaEX0032054
AC004945.2	HsaEX0000849	0.033395	0	0.005478	0	0.03467	0	0.038244	0					EIF4G1	HsaEX0022044	-0.049473	0	-0.024878	0	-0.07607	0.01	-0.054813	0																HsaEX0046481						HsaEX0035353
AC004945.2	HsaEX0000850	-0.027766	0	-0.006405	0	-0.026768	0	-0.038305	0					ELOVL1	HsaEX0022216	0.057	0	0.029849	0	0.070336	0.01	0.037155	0																HsaEX0036240						HsaEX0039699
AC004945.2	HsaEX0000851	0	0	-0.147548	0	0	0	0	0					EML2	HsaEX0022341	0.137127	0	-0.005194	0	0.220448	0.01	0.210453	0.01																HsaEX0032062						HsaEX0040389
AC004967.7	HsaEX0000852	-0.055519	0	0	0	0	0	-0.1198	0					ERC1	HsaEX0022978	-0.102381	0	-0.048694	0	-0.153763	0.01	-0.100907	0																HsaEX0007947						HsaEX0050897
AC004985.13	HsaEX0000853	-0.132391	0	0.050491	0	0.037976	0	0.010053	0					FASTK	HsaEX0024941	-0.049982	0	-0.041968	0	-0.129722	0.01	-0.07883	0																HsaEX0012093						HsaEX6032928
AC005062.2	HsaEX0000858	0	0	0	0	0	0	-0.003458	0					FIP1L1	HsaEX0025814	0.041556	0	0.086944	0	0.128817	0.01	0.039645	0																HsaEX0032054						HsaEX0066779
AC005083.1	HsaEX0000860	-0.001057	0	0	0	0	0	0	0					GYG2	HsaEX0029136	0.020068	0	-0.007997	0	0.07956	0.01	0.087698	0.02																HsaEX0035353						HsaEX0005657
AC005592.2	HsaEX0000871	0	0	0.120604	0	0	0	0	0					HACL1	HsaEX0029211	-0.062922	0	-0.131372	0	-0.174079	0.01	-0.053863	0																HsaEX0039699						HsaEX0004025
AC005726.6	HsaEX0000873	-0.006778	0	-0.027545	0	-0.030789	0	0.002498	0					HACL1	HsaEX0029214	-0.048674	0	-0.079577	0	-0.114116	0.01	-0.030122	0																HsaEX0040389						HsaEX0020995
AC005726.6	HsaEX0000877	0.002033	0	-0.01176	0	-0.032036	0	-0.015594	0					HMGCR	HsaEX0030206	-0.0065	0	0.020217	0	-0.062269	0.01	-0.087703	0.03																HsaEX0050897						HsaEX0046962
AC005726.6	HsaEX0000878	0.007137	0	-0.011649	0	-0.01362	0	-0.000768	0					HMGXB4	HsaEX0030241	-0.115248	0	-0.091006	0	-0.194589	0.01	-0.093853	0																HsaEX6032928						HsaEX0057982
AC005726.6	HsaEX0000879	-0.134534	0	0	0	0	0	0	0					HNRNPH1	HsaEX0030291	-0.004216	0	-0.028662	0	-0.050068	0.01	-0.017286	0																HsaEX0004615						HsaEX0039899
AC005726.6	HsaEX0000880	-2.7e-05	0	0	0	-0.018573	0	0	0					HNRNPR	HsaEX0030306	-0.044013	0	-0.032131	0	-0.087478	0.01	-0.058115	0																HsaEX0005165						HsaEX0005055
AC005726.6	HsaEX0000881	0.001075	0	0	0	0	0	0	0					IDI1	HsaEX0030902	0.051029	0	-0.010962	0	0.081358	0.01	0.093451	0.03																HsaEX0005227						HsaEX0022654
AC005840.2	HsaEX0000883	-0.034436	0	0	0	0	0	0	0					ILF3	HsaEX0031553	-0.022495	0	-0.010168	0	-0.03336	0.01	-0.02276	0																HsaEX0005356						HsaEX0031549
AC005840.2	HsaEX0000884	0.034482	0	0.054631	0	0.008572	0	-0.028637	0					LPAR2	HsaEX0036179	0.134918	0	-0.014247	0	0.240397	0.01	0.26284	0.02																HsaEX0006800						HsaEX0035085
AC006276.1	HsaEX0000888	-0.001553	0	-0.002716	0	-0.037895	0	-0.02276	0					LRRC40	HsaEX0036602	-0.002183	0	-0.024189	0	-0.060656	0.01	-0.035517	0																HsaEX0007425						HsaEX0038157
AC006465.3	HsaEX0000890	-0.058015	0	-0.040363	0	-0.07138	0	-0.038842	0					LSM1	HsaEX0036834	-0.026417	0	-0.048688	0	-0.077159	0.01	-0.032707	0																HsaEX0007685						HsaEX0001280
AC006465.3	HsaEX0000891	-0.006045	0	-0.00027	0	-0.016268	0	-0.003457	0					MATR3	HsaEX0038045	0.028417	0	0.035514	0	0.045381	0.01	0.008107	0.01																HsaEX0008546						HsaEX0003922
AC006465.3	HsaEX0000892	-0.027297	0	0.024019	0	-0.064012	0	-0.110013	0					METTL10	HsaEX0038886	0.087304	0	0.056953	0	0.148447	0.01	0.091181	0																HsaEX0008831						HsaEX0003968
AC006465.3	HsaEX0000893	0.012345	0	0.02	0	0.080743	0	0.046478	0					MON1A	HsaEX0039771	0.015499	0	-0.229264	0	-0.322933	0.01	-0.052233	0																HsaEX0009173						HsaEX0006164
AC006465.3	HsaEX0000894	0.002645	0	-0.025213	0	-0.039843	0	-0.002958	0					MRI1	HsaEX0040081	-0.070452	0	-0.087203	0	-0.13975	0.01	-0.044804	0																HsaEX0011617						HsaEX0006364
AC006465.3	HsaEX0000896	-0.008198	0	-0.05797	0	-0.008425	0	0.042847	0					MTMR12	HsaEX0040582	-0.023712	0	-0.110508	0	-0.120905	0.01	-0.014934	0																HsaEX0012323						HsaEX0007037
AC007246.3	HsaEX0000909	0	0	0	0	0	0	0.0028	0					MYO9A	HsaEX0041284	0.116771	0	0.03851	0	0.221992	0.01	0.171095	0																HsaEX0012532						HsaEX0007211
AC007405.6	HsaEX0000929	0	0	0	0	0	0	-0.045503	0					0SP	HsaEX0041709	0.00077	0	0.003272	0	0.008904	0.01	0.004787	0																HsaEX0013148						HsaEX0007736
AC008073.5	HsaEX0000951	0.001022	0	-0.005241	0	-0.007659	0	-0.004064	0					NBPF3	HsaEX0041885	0.127458	0	0.089638	0	0.24267	0.01	0.140873	0																HsaEX0014016						HsaEX0009385
AC008074.1	HsaEX0000953	-0.011407	0	-0.025856	0	-0.043495	0	-0.008552	0					NFAT5	HsaEX0042682	0.003913	0	0.141036	0	0.198534	0.01	0.056541	0																HsaEX0014087						HsaEX0010339
AC008074.1	HsaEX0000954	-0.008988	0	-0.021438	0	-0.024934	0	-0.006194	0					PACRGL	HsaEX0045171	-0.042346	0	0.015635	0	0.197757	0.01	0.176228	0																HsaEX0015145						HsaEX0013043
AC008733.3	HsaEX0000959	-0.019481	0	-0.029828	0	-0.01238	0	0.003732	0					PCNX	HsaEX0045976	-0.007051	0	-0.003458	0	-0.062501	0.01	-0.057119	0																HsaEX0017098						HsaEX0013047
AC008733.3	HsaEX0000960	0.017541	0	-0.082259	0	-0.065513	0	0.016063	0					PKD2	HsaEX0047837	0.026309	0	0.022767	0	0.065919	0.01	0.042778	0																HsaEX0018892						HsaEX0015357
AC009053.2	HsaEX0000980	-0.004801	0	-0.02929	0	-0.036465	0	-0.006392	0					POLQ	HsaEX0049017	-0.164936	0	-0.12223	0	-0.201829	0.01	-0.098035	0																HsaEX0018943						HsaEX0017081
AC009053.2	HsaEX0000981	0.02113	0	-0.026936	0	-0.004402	0	0.017762	0					POLR3A	HsaEX0049088	-0.008051	0	-0.037527	0	-0.047999	0.01	-0.01096	0																HsaEX0018968						HsaEX0018106
AC009053.2	HsaEX0000982	0.009865	0	0.011467	0	0.014608	0	0.005378	0					PSMA4	HsaEX0050583	-0.007419	0	-0.002832	0	-0.014587	0.01	-0.010959	0																HsaEX0022044						HsaEX0019006
AC009053.2	HsaEX0000983	0.006443	0	0.002225	0	0.003006	0	0.002603	0					PTK2	HsaEX0050861	-0.015991	0	-0.022792	0	-0.044402	0.01	-0.01997	0																HsaEX0022216						HsaEX0019113
AC009086.1	HsaEX0000984	0.02103	0	0.059399	0	0.115529	0	0.045684	0					PTPRZ1	HsaEX0051246	-0.003192	0	0	0	0.138505	0.01	0	0																HsaEX0022978						HsaEX0021812
AC009403.2	HsaEX0000989	0.022075	0	0.01224	0	0.023761	0	0.01199	0					RBPMS	HsaEX0052817	0.027587	0	-0.066725	0	0.138374	0.01	0.209355	0.04																HsaEX0024941						HsaEX0022787
AC009533.2	HsaEX0000996	-0.015155	0	-0.013833	0	-0.029596	0	-0.016247	0					RP1-199J3.3	HsaEX0054301	-0.12797	0	-0.342254	0	-0.353133	0.01	-0.000487	0																HsaEX0025814						HsaEX0025493
AC009948.3	HsaEX0001001	0.001237	0	0	0	0	0	0	0					RPUSD3	HsaEX0055702	0.004562	0	-0.063768	0	-0.075744	0.01	-0.013358	0																HsaEX0029211						HsaEX0025497
AC009948.3	HsaEX0001005	-0.096045	0	0	0	0	0	0	0					RUVBL1	HsaEX0055998	-0.004566	0	-0.033053	0	-0.03679	0.01	-0.003438	0																HsaEX0029214						HsaEX0026554
AC009948.3	HsaEX0001006	0.012798	0	0	0	0	0	0	0					SLC1A3	HsaEX0058807	-0.061561	0	0	0	0.218288	0.01	0	0																HsaEX0030241						HsaEX0026722
AC009948.3	HsaEX0001007	-0.118507	0	0.036681	0	-0.005588	0	-0.017737	0					SNRNP70	HsaEX0060707	0.016212	0	0.004238	0	0.047921	0.01	0.042967	0																HsaEX0030291						HsaEX0029436
AC009948.3	HsaEX0001008	-0.024064	0	0	0	0	0	0	0					SR140	HsaEX0061619	0.008129	0	-0.044174	0	-0.078486	0.01	-0.033603	0																HsaEX0030306						HsaEX0029680
AC009948.3	HsaEX0001009	-0.116723	0	-0.049483	0	0.038361	0	0.11044	0					SYDE2	HsaEX0063114	-0.085463	0	-0.139614	0	-0.229025	0.01	-0.08449	0																HsaEX0031553						HsaEX0030208
AC009948.3	HsaEX0001010	-0.153011	0	0	0	0	0	0.064051	0					TFAP4	HsaEX0064600	-0.017362	0	-0.033033	0	-0.069846	0.01	-0.023865	0																HsaEX0036602						HsaEX0030734
AC009948.3	HsaEX0001011	-0.210846	0	0	0	0	0	0.059191	0					TLN1	HsaEX0065134	0.008192	0	-0.023947	0	-0.048719	0.01	-0.024231	0																HsaEX0036834						HsaEX0031167
AC009948.3	HsaEX0001012	-0.19352	0	0	0	0	0	0.080866	0					UBP1	HsaEX0068921	-0.03538	0	-0.035161	0	-0.068208	0.01	-0.03564	0																HsaEX0038886						HsaEX0031556
AC009948.3	HsaEX0001013	-0.086484	0	0	0	0	0	0	0					USMG5	HsaEX0069557	-0.018877	0	-0.031517	0	-0.047188	0.01	-0.01719	0																HsaEX0039771						HsaEX0036239
AC009996.1	HsaEX0001018	0.014569	0	-0.07962	0	-0.169466	0	-0.089516	0					XPO1	HsaEX0071780	0.061136	0	-0.034956	0	0.078706	0.01	0.107294	0.05																HsaEX0040081						HsaEX0036374
AC010203.2	HsaEX0001026	-0.012713	0	0	0	0	0	-0.000907	0					LUC7L3	HsaEX6023600	-0.056501	0	-0.015676	0	-0.21138	0.01	-0.187865	0																HsaEX0040582						HsaEX0037008
AC010203.2	HsaEX0001027	0.150461	0	0	0	0	0	0.094174	0					PFDN5	HsaEX6066812	-0.001841	0	-0.002141	0	0.007479	0.01	0.010381	0.01																HsaEX0041284						HsaEX0037626
AC010203.2	HsaEX0001030	0.044831	0	0	0	0	0	0.052358	0					KDR	HsaEX6084410	-0.015116	0	0.013211	0	-0.0094	0.01	-0.019124	0																HsaEX0041709						HsaEX0037815
AC010203.2	HsaEX0001031	0.108082	0	0	0	0	0	0.050312	0					CANX	HsaEX6101561	-0.006728	0	-0.003516	0	-0.014103	0.01	-0.008314	0																HsaEX0041885						HsaEX0038399
AC010619.1	HsaEX0001036	0.00209	0	0.002695	0	0.013276	0	0.008432	0					BCR	HsaEX0007947	0.000769	0	-0.077784	0.01	-0.09012	0.01	-0.010825	0																HsaEX0042682						HsaEX0038851
AC011330.5	HsaEX0001040	0.013379	0	-0.009667	0	-0.05242	0	-0.038117	0					CAD	HsaEX0012093	-0.005424	0	-0.079334	0.01	-0.091783	0.01	-0.005728	0																HsaEX0045171						HsaEX0039537
AC011479.1	HsaEX0001051	0.013019	0	-0.021185	0	-0.00572	0	0.016744	0					IPO8	HsaEX0032054	-0.003076	0	-0.069047	0.01	-0.071453	0.01	0.001187	0																HsaEX0045976						HsaEX0041667
AC011498.2	HsaEX0001054	-0.001341	0	-0.00038	0	-0.000534	0	6.9e-05	0					LARP1B	HsaEX0035353	-0.001383	0	-0.116225	0.01	-0.153794	0.01	-0.031993	0																HsaEX0047837						HsaEX0042354
AC011498.2	HsaEX0001055	-0.000208	0	-0.001065	0	-0.000996	0	-0.000363	0					MMS19	HsaEX0039699	-0.010502	0	-0.087096	0.01	-0.082414	0.01	-0.001776	0																HsaEX0049017						HsaEX0042680
AC012100.1	HsaEX0001062	0.023652	0	-0.002969	0	0.025303	0	0.030825	0					MTA1	HsaEX0040389	-0.040764	0	-0.099632	0.01	-0.090446	0.01	-0.00057	0																HsaEX0049088						HsaEX0042890
AC012100.1	HsaEX0001063	-0.022198	0	0.017767	0	0.041579	0	0.014279	0					PTMA	HsaEX0050897	0.005169	0	-0.035987	0.01	-0.033892	0.01	0.002368	0																HsaEX0050583						HsaEX0044666
AC012100.1	HsaEX0001064	0.000661	0	0.001307	0	0.002818	0	0.002769	0					CSDE1	HsaEX6032928	-0.001292	0	-0.005232	0.01	-0.011702	0.01	-0.004709	0																HsaEX0050861						HsaEX0045299
AC012435.1	HsaEX0001073	0.042633	0	0	0	0	0	0	0					IPO9	HsaEX0032062	0.00928	0	-0.048024	0.02	-0.035301	0.01	0.01222	0																HsaEX0051246						HsaEX0045320
AC012621.2	HsaEX0001074	0.001285	0	-0.01327	0	-0.02587	0	0.00016	0					LPHN2	HsaEX0036240	-0.013552	0	0.097481	0.03	0.083409	0.01	-0.018957	0																HsaEX0054301						HsaEX0045479
AC012621.2	HsaEX0001075	-0.184097	0	-0.289132	0	-0.210204	0	0.15204	0					ANKRD10	HsaEX0004267	0.018692	0	0.164656	0.04	0.151489	0.01	-0.021772	0																HsaEX0055702						HsaEX0047288
AC012621.2	HsaEX0001076	0.013262	0	-0.002476	0	0.008966	0	0.008221	0					MRPL9	HsaEX0040165	0.030025	0	-0.134492	0.04	-0.107787	0.01	0.030204	0																HsaEX0055998						HsaEX0048176
AC012621.2	HsaEX0001077	0.009573	0	0.000105	0	0.007965	0	0.003798	0					MYO1B	HsaEX0041114	0.088052	0	0.103472	0.04	0.086145	0.01	-0.017436	0																HsaEX0058807						HsaEX0048807
AC012621.2	HsaEX0001078	-0.001117	0	0.01414	0	0.01223	0	-0.001486	0					PDSS2	HsaEX0046481	-0.124409	0	-0.329309	0.04	-0.249382	0.01	0.095522	0																HsaEX0060707						HsaEX0049474
AC012621.2	HsaEX0001079	0.008839	0	-0.000328	0	-0.015669	0	-0.006081	0					CLTC	HsaEX0015818	0.024337	0	0.086893	0.06	0.051484	0.01	-0.036561	0.01																HsaEX0061619						HsaEX0052769
AC012621.2	HsaEX0001080	0.010646	0	0.009904	0	0.005474	0	-0.005218	0					LRRFIP1	HsaEX0036731	0.159482	0	0.25686	0.06	0.211788	0.01	-0.051355	0																HsaEX0063114						HsaEX0052920
AC012621.2	HsaEX0001081	-0.032107	0	-0.017913	0	0.030859	0	0.040303	0					CADM1	HsaEX0012101	-0.107909	0	-0.320134	0.11	-0.391395	0.01	-0.073881	0																HsaEX0064600						HsaEX0052992
AC012621.2	HsaEX0001082	-0.014726	0	0.053529	0	0.0144	0	-0.019119	0					GNG2	HsaEX0027879	-0.01264	0	0.329447	0.11	0.112144	0.01	-0.208261	0																HsaEX0065134						HsaEX0053369
AC012652.1	HsaEX0001083	0.009497	0	0.008146	0	0.009025	0	0.006153	0					FGFR1OP2	HsaEX0025676	0.072271	0	0.317226	0.14	0.201955	0.01	-0.107094	0																HsaEX0068921						HsaEX0056644
AC012652.1	HsaEX0001084	-0.012013	0	-0.003979	0	-0.014106	0	-0.009025	0					KIAA0494	HsaEX0033666	0.007762	0	-0.244946	0.14	-0.131903	0.01	0.106036	0.01																HsaEX0069557						HsaEX0057164
AC013461.1	HsaEX0001092	-0.019413	0	0.003683	0	-0.013731	0	-0.015959	0					PICALM	HsaEX0047356	-0.150482	0.03	-0.301831	0.2	-0.140188	0.01	0.174537	0.05																HsaEX6023600						HsaEX0057169
AC013461.1	HsaEX0001093	0.009025	0	0.002089	0	0.009978	0	0.009486	0					DOCK7	HsaEX0020638	0.216055	0	0.485381	0.25	0.243557	0.01	-0.235714	0.03																HsaEX6084410						HsaEX0057212
AC013461.1	HsaEX0001094	0.009206	0	-3.4e-05	0	0.011396	0	0.006089	0					PICALM	HsaEX0047352	-0.280289	0.09	0.43546	0.31	-0.133501	0.01	-0.570126	0.4																HsaEX6101561						HsaEX0058141
AC013461.1	HsaEX0001095	0	0	0.013409	0	0	0	0	0					CC2D2A	HsaEX0012809	-0.587359	0.33	0.150108	0	-0.322112	0	-0.443476	0.16																						HsaEX0058582
AC013461.1	HsaEX0001096	0	0	-0.009762	0	0	0	0	0					RPS24	HsaEX0055568	0.357043	0.23	0.038303	0	0.058671	0	0.025513	0																						HsaEX0058654
AC013461.1	HsaEX0001098	0	0	0.014992	0	0	0	0	0					SLC29A1	HsaEX0059251	-0.468997	0.22	0.139754	0	-0.285177	0	-0.451762	0.24																						HsaEX0059254
AC013461.1	HsaEX0001099	0.010062	0	0.002385	0	0.014753	0	0.016184	0					MAP2	HsaEX0037463	-0.456619	0.2	0	0	0	0	0	0																						HsaEX0059403
AC013461.1	HsaEX0001100	0.010182	0	0.002968	0	0.00821	0	0.007769	0					MATK	HsaEX0038026	-0.411391	0.18	0	0	0	0	0	0																						HsaEX0059455
AC013461.1	HsaEX0001101	-0.020933	0	-0.014082	0	-0.024196	0	-0.00269	0					MID1	HsaEX0039247	-0.347028	0.16	0	0	-0.132462	0	0	0																						HsaEX0060333
AC015976.3	HsaEX0001108	-0.004231	0	0	0	0	0	-0.008375	0					PRUNE2	HsaEX0050512	-0.464898	0.13	0	0	0	0	-0.107398	0																						HsaEX0061003
AC015976.3	HsaEX0001109	0.005309	0	0	0	0	0	-0.006173	0					ATP9A	HsaEX0007120	0.278251	0.1	-0.030527	0	0.217918	0	0.246073	0.09																						HsaEX0062458
AC015976.3	HsaEX0001110	-0.005116	0	0.001852	0	0.00928	0	0.001038	0					CTBP2	HsaEX0017671	0.328703	0.09	0.072281	0	0.246446	0	0.176107	0																						HsaEX0063113
AC015976.3	HsaEX0001111	0.004559	0	-0.005468	0	0.003478	0	0.010385	0					RPP14	HsaEX0055530	-0.235437	0.09	0.122943	0	-0.090924	0	-0.218583	0.02																						HsaEX0065014
AC015976.3	HsaEX0001112	-0.010538	0	0	0	0.036649	0	0	0					SMARCC2	HsaEX0060327	-0.304083	0.09	-0.201973	0	-0.004606	0	0.201176	0																						HsaEX0066447
AC016725.4	HsaEX0001122	0.181693	0	-0.09427	0	0.134121	0	0.233311	0					TBC1D23	HsaEX0063853	0.256957	0.08	0.179684	0	0.081683	0	-0.095807	0																						HsaEX0069529
AC016747.3	HsaEX0001126	-0.013325	0	0.030109	0	0.009412	0	-0.015772	0					BPTF	HsaEX0008351	0.16654	0.07	0.0279	0	-0.00957	0	-0.038981	0																						HsaEX0069815
AC018633.4	HsaEX0001147	-0.112813	0	0.159745	0	-0.029372	0	-0.176202	0					C7orf10	HsaEX0011402	-0.347843	0.07	-0.085656	0	-0.084076	0	0.038743	0																						HsaEX0070636
AC018633.4	HsaEX0001150	-0.00394	0	0.009141	0	0.019363	0	0.006919	0					NOD1	HsaEX0043259	0.364665	0.07	0	0	0	0	0	0																						HsaEX0070915
AC018865.8	HsaEX0001154	0.079103	0	0.071065	0	0.091528	0	0.052185	0					OTX2	HsaEX0045023	0.128877	0.07	-0.100076	0	-0.014944	0	0.091524	0.04																						HsaEX0072485
AC020907.6	HsaEX0001159	-0.000707	0	-0.003925	0	-0.005818	0	-0.00147	0					ZBTB49	HsaEX0072189	-0.350097	0.07	0.080058	0	-0.262983	0	-0.360217	0																						HsaEX6010619
AC020915.4	HsaEX0001160	-0.017358	0	0.004806	0	0.001676	0	-0.006382	0					MORC4	HsaEX6052779	0.351695	0.07	-0.027632	0	0.320997	0	0.317876	0
AC020928.2	HsaEX0001161	0.000685	0	0.00212	0	0.00209	0	-0.002171	0					CHRFAM7A	HsaEX0015295	0.360557	0.06	0.073205	0	0.335276	0	0.262618	0
AC021593.2	HsaEX0001165	0.044187	0	-0.132331	0	-0.063125	0	0.070396	0					CSNK1G3	HsaEX0017556	0.178363	0.06	0.092457	0	0.031293	0	-0.042406	0
AC021593.2	HsaEX0001166	0.007414	0	-0.028137	0	-0.000348	0	0.014549	0					GNPDA2	HsaEX0027912	-0.224785	0.06	-0.057945	0	-0.055053	0	0.012788	0
AC021593.2	HsaEX0001167	0.007458	0	0.03959	0	0.03803	0	-0.027444	0					NCOR1	HsaEX0042117	-0.186038	0.06	0.063182	0	-0.112192	0	-0.17364	0.03
AC021593.2	HsaEX0001168	0.194051	0	-0.192754	0	0.006715	0	0.198647	0					PAPOLA	HsaEX0045441	-0.104609	0.06	0.035718	0	-0.059233	0	-0.089544	0.03
AC021593.2	HsaEX0001169	-0.020171	0	-0.007973	0	-0.00913	0	-0.002742	0					PIF1	HsaEX0047378	-0.17739	0.06	-0.02794	0	-0.078519	0	-0.041841	0
AC021593.2	HsaEX0001170	0	0	0.014139	0	0	0	0	0					PLA2G3	HsaEX0047932	-0.239701	0.06	-0.08037	0	-0.079336	0	0.002739	0
AC021593.2	HsaEX0001171	0.062454	0	-0.045136	0	-0.010135	0	0.074845	0					SUZ12	HsaEX0063029	-0.146584	0.06	0.098177	0	0.020153	0	-0.096643	0
AC021593.2	HsaEX0001172	0.044094	0	0.079521	0	0.014962	0	-0.080233	0					ZNF431	HsaEX0073662	-0.253148	0.06	-0.067808	0	-0.297789	0	-0.232372	0.04
AC021593.2	HsaEX0001174	-0.017359	0	-0.060715	0	-0.06772	0	-0.001748	0					C8orf44	HsaEX0011545	-0.30288	0.05	0	0	0	0	-0.306852	0.05
AC023055.2	HsaEX0001183	0	0	0	0	0	0	0.111819	0					IKBKB	HsaEX0031247	0.288643	0.05	-0.044016	0	0.152557	0	0.200446	0
AC023055.2	HsaEX0001184	0.07702	0	0.029968	0	0.054046	0	0.015044	0					MLLT10	HsaEX0039530	-0.193794	0.05	0.010258	0	-0.003307	0	0.00925	0
AC023490.1	HsaEX0001185	0.025585	0	0	0	0	0	-0.002533	0					RBPJ	HsaEX0052808	-0.185998	0.05	0.054862	0	-0.072763	0	-0.118367	0
AC023490.1	HsaEX0001186	-0.022437	0	0	0	0	0	0	0					AC091729.9	HsaEX0001379	-0.334053	0.04	0	0	0	0	-0.176373	0
AC024270.1	HsaEX0001191	-0.015938	0	0.002588	0	0.01799	0	0.015489	0					CA5B	HsaEX0011819	0.271618	0.04	-0.173219	0	0.052261	0	0.233132	0
AC024270.1	HsaEX0001192	-0.00951	0	-0.008296	0	-0.003417	0	0.004265	0					FAM189A1	HsaEX0024284	0.335063	0.04	0	0	0	0	0.26867	0
AC025260.4	HsaEX0001195	0.01923	0	0	0	0	0	0.028643	0					IKBKB	HsaEX0031248	0.210405	0.04	-0.093097	0	0.092493	0	0.174946	0
AC026271.6	HsaEX0001206	0.002819	0	-0.004973	0	-0.002861	0	0.00221	0					MORC4	HsaEX0039807	0.328311	0.04	0.009874	0	0.312336	0	0.313687	0
AC026468.1	HsaEX0001208	-0.009037	0	0.00783	0	0.000759	0	-0.009727	0					PAPOLA	HsaEX0045442	-0.084513	0.04	0.033155	0	-0.037683	0	-0.06695	0.01
AC026468.1	HsaEX0001209	-0.006058	0	-0.010842	0	-0.005707	0	0.007459	0					THAP6	HsaEX0064772	-0.172101	0.04	0.026573	0	-0.095607	0	-0.126413	0
AC027667.1	HsaEX0001215	0.115095	0	0	0	0	0	0	0					AP1G1	HsaEX0004874	0.253326	0.03	0.024212	0	0.037218	0	0.013784	0
AC027667.1	HsaEX0001218	-0.007733	0	0.007107	0	0.009765	0	0.010252	0					CTBP2	HsaEX0017674	0.217951	0.03	0.299905	0	0.302939	0	0.002063	0
AC027667.1	HsaEX0001219	0.04044	0	0	0	0	0	0.042177	0					FAHD2A	HsaEX0023712	-0.181462	0.03	0.102655	0	-0.011564	0	-0.109086	0
AC027667.1	HsaEX0001223	0.095814	0	0	0	0	0	0	0					GNPDA2	HsaEX0027913	-0.187253	0.03	-0.048063	0	-0.04749	0	-0.002223	0
AC027667.1	HsaEX0001224	0.112644	0	0	0	0	0	-0.265218	0					LPHN1	HsaEX0036225	0.17097	0.03	-0.00335	0	0.100085	0	0.098223	0
AC027667.1	HsaEX0001225	-0.009786	0	-0.162611	0	-0.281716	0.08	-0.103136	0					LSM14B	HsaEX0036847	0.105912	0.03	0.024199	0	0.120295	0	0.093048	0.01
AC027667.1	HsaEX0001226	0.015256	0	-0.026214	0	-0.050665	0	-0.032366	0					MSI1	HsaEX0040312	0.139632	0.03	-0.033668	0	0.073974	0	0.104905	0.01
AC027667.1	HsaEX0001227	-0.015818	0	0	0	0	0	0.079395	0					S0P23	HsaEX0060603	0.0979	0.03	-0.050284	0	-0.011379	0	0.046606	0
AC027667.1	HsaEX0001230	0.051625	0	0	0	0	0	0.08492	0					TEAD2	HsaEX0064373	0.138011	0.03	-0.059671	0	0.059806	0	0.130983	0.04
AC027667.1	HsaEX0001231	-0.062435	0	0	0	0	0	0	0					ZNF91	HsaEX0074482	0.133392	0.03	-0.061623	0	0.065095	0	0.133012	0.01
AC034193.5	HsaEX0001236	0.008938	0	0.008558	0	0.022426	0	0.013489	0					NSD1	HsaEX6101383	0.104685	0.03	0.032492	0	0.079919	0	0.04475	0
AC044860.3	HsaEX0001247	0.006382	0	4.2e-05	0	-0.009359	0	-0.001387	0					AC103686.3	HsaEX0001512	-0.06267	0.02	0.013327	0	0.001827	0	-0.011915	0
AC044860.3	HsaEX0001248	-0.107702	0	0.06422	0	-0.008623	0	-0.075677	0					ATAD5	HsaEX0006462	-0.071738	0.02	0.098905	0	-0.017863	0	-0.108679	0.01
AC044860.3	HsaEX0001249	-0.001353	0	-0.023708	0	-0.0242	0	-0.001209	0					BCAT1	HsaEX0007856	0.014468	0.02	-0.002191	0	0.009364	0	0.010978	0
AC044860.3	HsaEX0001250	-0.033084	0	-0.031902	0	-0.060139	0	-0.025344	0					BPTF	HsaEX0008345	0.12703	0.02	0.046262	0	0.106502	0	0.052864	0
AC055707.1	HsaEX0001252	-0.017907	0	-0.02863	0	-0.040845	0	-0.008503	0					BTBD10	HsaEX0008616	-0.184513	0.02	0.089388	0	0.13354	0	0.034467	0
AC055707.1	HsaEX0001253	-0.008359	0	-0.024783	0	0.012315	0	0.022965	0					C2orf3	HsaEX0010677	-0.129304	0.02	0.045039	0	-0.023167	0	-0.052479	0
AC055839.1	HsaEX0001263	0.009768	0	0.040624	0	0.001956	0	-0.040475	0					DCAF16	HsaEX0018609	-0.169853	0.02	0.083441	0	0.023559	0	-0.061394	0
AC068587.1	HsaEX0001277	0.020726	0	-0.015496	0	0.024825	0	0.042092	0					FAM40A	HsaEX0024440	0.076559	0.02	0.017802	0	0.062568	0	0.045327	0
AC068587.1	HsaEX0001278	-0.020293	0	0.070115	0	0.114804	0	0.023139	0					HISPPD1	HsaEX0030034	0.155044	0.02	-0.00376	0	0.016846	0	0.00878	0
AC068587.1	HsaEX0001279	-0.12056	0	0.033444	0	0.003035	0	-0.032844	0					HNRNPR	HsaEX0030307	-0.02102	0.02	0.002434	0	-0.02509	0	-0.031707	0.03
AC068587.1	HsaEX0001280	-0.08975	0	-0.225757	0.01	-0.052649	0	0.16049	0					IVD	HsaEX0032640	-0.146922	0.02	0.068035	0	0.000122	0	-0.065586	0
AC068587.1	HsaEX0001281	0.127607	0	-0.131904	0.02	0.036058	0	0.166007	0.03					MTMR2	HsaEX0040599	-0.159929	0.02	0.02165	0	-0.059419	0	-0.07338	0
AC068587.1	HsaEX0001282	-0.006225	0	0.037234	0	0.00653	0	-0.024003	0					MYCBP2	HsaEX0040931	0.226044	0.02	0.264267	0	0.311126	0	0.010744	0
AC069234.1	HsaEX0001293	0.001708	0	-0.062721	0	-0.059422	0	0.010751	0					NRCAM	HsaEX0043768	0.247126	0.02	0.072294	0	0.169263	0	0.136397	0
AC069234.1	HsaEX0001294	0.08064	0	-0.034883	0	0.017507	0	0.052595	0					NSD1	HsaEX0043876	0.109079	0.02	0.03248	0	0.078423	0	0.037093	0
AC069234.1	HsaEX0001296	0.030681	0	-0.028588	0	0.008386	0	0.026579	0					OTUD7A	HsaEX0045018	0.165514	0.02	0.037918	0	0.125925	0	0.103789	0
AC069234.1	HsaEX0001297	0.016516	0	-0.012481	0	0.0229	0	0.028646	0					PREPL	HsaEX0050002	-0.197109	0.02	-0.088189	0	-0.135359	0	-0.061719	0
AC069234.1	HsaEX0001298	0.011733	0	-0.012436	0	0.000173	0	0.015813	0					RAB25	HsaEX0051595	0.193582	0.02	-0.003007	0	0.223421	0	0.198902	0.04
AC069513.3	HsaEX0001301	0.005867	0	-0.070869	0	-0.011988	0	0.043041	0					RPS6KA6	HsaEX0055617	0.134237	0.02	0.125628	0	0.097256	0	-0.017389	0
AC069513.3	HsaEX0001302	-0.047889	0	0.081931	0	0.00482	0	-0.05823	0					SMC5	HsaEX0060393	0.179652	0.02	-0.0811	0	0.150681	0	0.231553	0.1
AC069513.3	HsaEX0001303	-0.068444	0	-0.028396	0	0.03156	0	0.074455	0					ZMYM5	HsaEX0072921	-0.188919	0.02	0.039985	0	-0.015944	0	-0.051156	0
AC069513.3	HsaEX0001304	-0.116261	0	0.017503	0	-0.027181	0	-0.027584	0					ZMYND8	HsaEX0072970	0.142449	0.02	-0.051212	0	0.09967	0	0.164769	0.02
AC073995.2	HsaEX0001318	0.005471	0	-0.000511	0	0.007663	0	0.006302	0					HDAC2	HsaEX6049005	0.008511	0.02	-0.010406	0	-0.003928	0	0.010491	0
AC073995.2	HsaEX0001319	-0.231818	0	-0.11171	0	-0.232362	0	-0.125226	0					NSD1	HsaEX6101384	0.073745	0.02	0.024727	0	0.059804	0	0.029631	0
AC073995.2	HsaEX0001320	-0.000647	0	-0.006285	0	-0.000474	0	0.011821	0						HsaEX0000020	-0.207955	0.01	0	0	0	0	0	0
AC073995.2	HsaEX0001321	0.008803	0	-0.011779	0	0.005513	0	0.022373	0					AASS	HsaEX0000191	0.011732	0.01	-0.013046	0	-0.002833	0	0.009363	0
AC073995.2	HsaEX0001322	0	0	-0.004506	0	0	0	0	0					ABLIM1	HsaEX0000724	-0.073258	0.01	-0.020376	0	-0.061768	0	-0.043951	0
AC074286.1	HsaEX0001328	-0.142747	0	0	0	0	0	-0.30802	0					AFAP1	HsaEX0002924	0.155858	0.01	-0.031623	0	0.124174	0	0.168486	0.02
AC084018.1	HsaEX0001338	-0.191878	0	-0.117985	0	-0.15172	0	-0.06751	0					ALDH1A3	HsaEX0003597	0.166508	0.01	0	0	0	0	0.174568	0.02
AC090699.1	HsaEX0001355	-0.00343	0	0.003521	0	0.008106	0	0.00556	0					AP3D1	HsaEX0004961	0.041256	0.01	-0.000729	0	0.033888	0	0.036703	0
AC090774.1	HsaEX0001356	0.007361	0	-0.014212	0	-0.010908	0	0.002672	0					ATP5O	HsaEX0006937	-0.007723	0.01	0.00403	0	0.000408	0	-0.002819	0
AC091132.4	HsaEX0001368	-0.017386	0	0	0	0	0	-0.041204	0					C1orf77	HsaEX0010327	0.051653	0.01	-0.013668	0	0.028387	0	0.046978	0
AC091565.3	HsaEX0001370	0.024707	0	0.01843	0	0.013718	0	0.010425	0					CDK8	HsaEX0014348	-0.082872	0.01	0.02222	0	-0.004088	0	-0.026097	0
AC091565.3	HsaEX0001371	-0.011609	0	-0.001236	0	-0.006461	0	-0.006311	0					CTBS	HsaEX0017678	-0.396686	0.01	0.110976	0	-0.190161	0	-0.28842	0.04
AC091565.3	HsaEX0001372	-0.004264	0	0.004639	0	0.003407	0	-0.002529	0					DCUN1D5	HsaEX0018798	-0.056825	0.01	-0.009104	0	-0.027039	0	-0.018663	0
AC091565.3	HsaEX0001373	0.006534	0	0.017396	0	0.02353	0	0.007292	0					DENND5A	HsaEX0019212	0.094652	0.01	0.03312	0	0.065934	0	0.033971	0
AC091729.9	HsaEX0001379	-0.334053	0.04	0	0	0	0	-0.176373	0					EEF2K	HsaEX0021639	-0.124617	0.01	0.014712	0	-0.033797	0	-0.049928	0
AC091729.9	HsaEX0001380	0.089714	0	0	0	0	0	0.065875	0					FAM171A2	HsaEX0024154	-0.101048	0.01	-0.041224	0	-0.111052	0	-0.066068	0
AC092111.1	HsaEX0001385	-0.05186	0	-0.352324	0.02	-0.126956	0	0.19027	0					FIS1	HsaEX0025817	0.076809	0.01	0.028827	0	0.087038	0	0.062223	0
AC092111.1	HsaEX0001386	0.024323	0	0	0	0	0	-0.002705	0					GLTPD1	HsaEX0027733	-0.186741	0.01	0.033947	0	-0.079643	0	-0.107696	0
AC092295.7	HsaEX0001394	0.008794	0	0	0	0	0	-0.02127	0					G0L	HsaEX0027834	-0.234784	0.01	0.031409	0	-0.132979	0	-0.170315	0
AC092296.1	HsaEX0001396	-0.092817	0	0	0	0	0	-0.117511	0					GPR108	HsaEX0028232	0.079481	0.01	-0.011855	0	0.063738	0	0.076873	0
AC092296.1	HsaEX0001397	-0.067738	0	0.093657	0	0.109927	0	0.018877	0					GTDC1	HsaEX0028909	0.147278	0.01	0.028566	0	-0.151615	0	-0.214697	0
AC092296.1	HsaEX0001398	-0.080858	0	0.090766	0	0.082683	0	0.023778	0					HNRNPM	HsaEX0030305	0.008657	0.01	0.001949	0	0.003574	0	0.003402	0
AC092296.3	HsaEX0001399	0.004343	0	-0.014046	0	-0.007577	0	0.008235	0					IVD	HsaEX0032638	-0.071756	0.01	-0.025467	0	-0.02817	0	0.001299	0
AC092329.2	HsaEX0001402	0.094639	0	-0.039392	0	0.119362	0	0.149107	0					IVD	HsaEX0032639	-0.084228	0.01	-0.026651	0	-0.030371	0	0.002321	0
AC092329.2	HsaEX0001403	0.026239	0	-0.037899	0	0.075553	0	0.104398	0					KARS	HsaEX0032865	0.063638	0.01	-0.033316	0	0.006924	0	0.042093	0
AC092375.5	HsaEX0001404	-0.036193	0	-0.060555	0	0.009006	0	0.076493	0					LPHN1	HsaEX0036226	0.061253	0.01	-0.017932	0	0.023284	0	0.045133	0
AC092835.2	HsaEX0001408	-0.006908	0	-0.019516	0	-0.012295	0	0.004676	0					MATR3	HsaEX0038048	-0.154745	0.01	-0.039302	0	-0.235022	0	-0.207207	0.02
AC093375.1	HsaEX0001414	0.058453	0	0	0	0	0	0	0					METAP1	HsaEX0038864	0.06441	0.01	-0.039761	0	0.035446	0	0.075039	0.01
AC093375.1	HsaEX0001415	0.004762	0	0	0	0	0	0	0					MPI	HsaEX0039936	0.067443	0.01	-0.019714	0	0.04901	0	0.064853	0.01
AC093375.1	HsaEX0001416	0.016377	0	0	0	0	0	0.063211	0					0P1L1	HsaEX0041636	-0.003888	0.01	0.026199	0	0.03177	0	0.007004	0
AC093375.1	HsaEX0001417	-0.044866	0	0	0	0	0	0	0					NCR000171	HsaEX0042155	-0.258345	0.01	0.075896	0	-0.013252	0	-0.090045	0
AC093375.1	HsaEX0001418	0.00572	0	0	0	0	0	0	0					NOL9	HsaEX0043323	-0.13482	0.01	0.077828	0	-0.003692	0	-0.078581	0
AC093642.5	HsaEX0001426	0.006897	0	0.009231	0	-0.003911	0	-0.01926	0					NRXN1	HsaEX0043858	-0.299481	0.01	0	0	0	0	0	0
AC093642.5	HsaEX0001427	0	0	0.120221	0	0	0	0	0					NUDT9	HsaEX0044194	-0.089706	0.01	-0.025779	0	-0.041188	0	-0.018609	0
AC093838.4	HsaEX0001438	-0.013213	0	0.011788	0	-0.024924	0	-0.034545	0					PKDCC	HsaEX0047848	-0.01312	0.01	-0.011537	0	-0.015347	0	-0.002982	0
AC097500.2	HsaEX0001444	0.013143	0	0	0	0	0	0	0					RBM42	HsaEX0052721	-0.138567	0.01	0.046454	0	-0.054634	0	-0.090536	0
AC097500.2	HsaEX0001445	0.194438	0	0	0	0	0	0.485951	0.22					SAMD10	HsaEX0056127	0.256806	0.01	0	0	0	0	0.249125	0
AC097500.2	HsaEX0001448	-0.076946	0	0	0	0	0	0.021753	0					SEC61A2	HsaEX0056977	-0.078559	0.01	0.023981	0	-0.035883	0	-0.06132	0
AC097500.2	HsaEX0001449	0.07402	0	0.064995	0	0.165127	0	0.107337	0					SLC30A6	HsaEX0059350	-0.069338	0.01	0.003646	0	-0.027257	0	-0.021224	0
AC099524.1	HsaEX0001475	-0.007011	0	-0.030363	0	-0.009266	0	0.023979	0					SORBS2	HsaEX0060987	-0.301499	0.01	0	0	-0.22699	0	0	0
AC099524.1	HsaEX0001476	0.00969	0	-0.011183	0	0.023828	0	0.030832	0					SYT14	HsaEX0063266	-0.207395	0.01	0.07777	0	0.034497	0	-0.074494	0
AC099524.1	HsaEX0001477	-0.004415	0	-0.022296	0	-0.003594	0	0.030703	0					TBRG4	HsaEX0064068	-0.075546	0.01	0.109474	0	-0.02601	0	-0.134277	0.03
AC099524.1	HsaEX0001478	0.039736	0	-0.041638	0	0.024192	0	0.068342	0					TMEM87B	HsaEX0065999	0.175778	0.01	-0.037487	0	0.136156	0	0.182433	0.02
AC099524.1	HsaEX0001479	0.016021	0	-0.005143	0	0.002107	0	-0.000502	0					TRIM44	HsaEX0067140	0.046885	0.01	-0.006258	0	0.030307	0	0.037125	0
AC099524.1	HsaEX0001480	-0.023466	0	-0.016697	0	-0.02559	0	-0.004344	0					TTL	HsaEX0068048	0.091851	0.01	0.019475	0	0.084396	0	0.057586	0
AC099524.1	HsaEX0001481	0.001214	0	-0.030232	0	-0.008234	0	0.021812	0					TUSC3	HsaEX0068405	-0.130131	0.01	0.022858	0	-0.158566	0	-0.172792	0.04
AC099759.1	HsaEX0001487	-0.026409	0	-0.023429	0	-0.024948	0	-0.000697	0					ZDHHC15	HsaEX0072464	0.315639	0.01	0	0	0	0	0	0
AC103686.3	HsaEX0001495	0.000912	0	0.001525	0	-0.002111	0	-0.003324	0					ZFP64	HsaEX0072674	0.14609	0.01	-0.110352	0	0.102239	0	0.212612	0.06
AC103686.3	HsaEX0001496	0.005013	0	-0.008623	0	0.000772	0	0.006947	0					ZFR	HsaEX0072698	-0.046883	0.01	0.00583	0	-0.036002	0	-0.04162	0
AC103686.3	HsaEX0001497	-7e-05	0	-0.000529	0	-0.000885	0	-0.000537	0					ZKSCAN1	HsaEX0072819	-0.170574	0.01	0.013295	0	-0.147957	0	-0.165431	0
AC103686.3	HsaEX0001498	-0.000416	0	0.000634	0	2.9e-05	0	-0.000618	0					ZNF605	HsaEX0074024	0.206251	0.01	0.140047	0	0.211936	0	0.077756	0
AC103686.3	HsaEX0001499	0.000207	0	-7.3e-05	0	-0.000797	0	-0.000655	0					GPC3	HsaEX6053395	-0.005898	0.01	-0.03796	0	0.002003	0	0.035167	0
AC103686.3	HsaEX0001500	-0.002134	0	0.018656	0	-0.012054	0	-0.031036	0					STARD9	HsaEX6074213	0.193058	0.01	0	0	0.12264	0	0	0
AC103686.3	HsaEX0001501	-0.002654	0	0.013798	0	-0.010053	0	-0.024694	0					ARAP3	HsaEX0005298	-0.092393	0	0.238743	0	-0.133748	0	-0.394567	0.25
AC103686.3	HsaEX0001502	-0.000839	0	-0.00089	0	-0.002089	0	-0.001963	0					LZTS1	HsaEX0037130	0	0	0	0	0	0	0.520616	0.24
AC103686.3	HsaEX0001503	-0.000925	0	-0.000511	0	-0.001568	0	-0.000887	0					AC097500.2	HsaEX0001445	0.194438	0	0	0	0	0	0.485951	0.22
AC103686.3	HsaEX0001504	0.000355	0	0.000462	0	9.6e-05	0	-0.000542	0					ZNF681	HsaEX0074177	-0.24726	0	0	0	0	0	-0.579879	0.19
AC103686.3	HsaEX0001505	0.000261	0	0.001673	0	0.000146	0	-0.001688	0					HNRNPA2B1	HsaEX0030280	-0.116347	0	0.127794	0	-0.245388	0	-0.374964	0.17
AC103686.3	HsaEX0001506	5.7e-05	0	0.000894	0	8.8e-05	0	-0.000267	0					KIAA1324L	HsaEX0034026	0.001506	0	0.182339	0	-0.220204	0	-0.370743	0.14
AC103686.3	HsaEX0001507	-0.002605	0	0.004434	0	-0.00015	0	-0.004928	0					DHRS11	HsaEX0019511	0.326046	0	0	0	0	0	0.405587	0.13
AC103686.3	HsaEX0001508	-4.5e-05	0	0.003669	0	-0.002451	0	-0.006538	0					RP1-67M12.1	HsaEX0054332	-0.048858	0	0	0	0	0	-0.222816	0.13
AC103686.3	HsaEX0001509	0.001131	0	0.000629	0	0.000999	0	-7e-05	0					ITGA2B	HsaEX0032338	0	0	0	0	0	0	-0.342653	0.11
AC103686.3	HsaEX0001510	0.000251	0	0.003892	0	-4.7e-05	0	-0.00319	0					JAKMIP1	HsaEX0032694	0	0	0	0	0	0	0.387122	0.11
AC103686.3	HsaEX0001511	-0.000133	0	0.003588	0	0.000489	0	-0.003014	0					ABCD4	HsaEX0000555	0.176913	0	-0.089751	0	0.212738	0	0.322436	0.1
AC103686.3	HsaEX0001512	-0.06267	0.02	0.013327	0	0.001827	0	-0.011915	0					C1orf113	HsaEX0010122	0.216054	0	0	0	0	0	0.481506	0.1
AC103686.3	HsaEX0001513	-0.000555	0	0.002249	0	-0.000142	0	-0.001803	0					D0SE1L1	HsaEX0020389	0.169786	0	0	0	0	0	0.294403	0.1
AC103686.3	HsaEX0001514	-0.000498	0	0.000747	0	-7.7e-05	0	-0.000423	0					YWHAZ	HsaEX0072058	0.064595	0	-0.126029	0	0.107698	0	0.229342	0.1
AC103810.4	HsaEX0001516	0.067498	0	-0.080405	0	-0.034056	0	0.050131	0					PGAP1	HsaEX0046781	-0.038211	0	0.036681	0	-0.239154	0	-0.289986	0.09
AC103810.4	HsaEX0001517	0.016273	0	0.007519	0	0.047389	0	0.038879	0					PPIA	HsaEX0049405	0	0	0	0	0	0	0.50464	0.09
AC103810.4	HsaEX0001518	0.005773	0	0.003353	0	0.024862	0	0.026787	0					DDR1	HsaEX0018855	-0.010972	0	0.126402	0	-0.060192	0	-0.198329	0.08
AC104758.2	HsaEX0001524	-0.000801	0	-0.005623	0	-0.008405	0	-0.001981	0					RPL39L	HsaEX0055511	0	0	0	0	0	0	0.377678	0.08
AC106782.7	HsaEX0001534	-0.011211	0	0.010007	0	-0.004671	0	-0.012564	0					TEAD2	HsaEX0064372	-0.116619	0	0.091045	0	-0.102896	0	-0.198715	0.08
AC107883.1	HsaEX0001540	-0.017564	0	0.012522	0	0.004899	0	-0.005393	0					ZIC3	HsaEX0072808	-0.025822	0	0	0	0	0	-0.251893	0.08
AC107883.1	HsaEX0001541	-0.008485	0	-0.02031	0	-0.011496	0	-0.000606	0					AP002956.3	HsaEX0004842	0.226477	0	0	0	0	0	0.291073	0.07
AC107883.1	HsaEX0001542	-0.013022	0	-0.015968	0	-0.010818	0	0.000715	0					APOBEC3D	HsaEX0005156	0	0	0	0	0	0	0.364138	0.07
AC107883.1	HsaEX0001543	-0.00202	0	-0.021406	0	-0.010456	0	0.007422	0					PGAP2	HsaEX0046784	0.146459	0	-0.080577	0	0.244484	0	0.361316	0.07
AC107883.1	HsaEX0001544	-0.004117	0	0.116584	0	0.129073	0	0.002272	0					SLC35D2	HsaEX0059430	0.229083	0	-0.143316	0	0.1537	0	0.310233	0.07
AC107883.1	HsaEX0001545	-0.046038	0	0	0	-0.056418	0	0	0					TBL1X	HsaEX0064031	0.097251	0	-0.192348	0	0.086148	0	0.27986	0.07
AC107883.1	HsaEX0001546	0.005222	0	0.029105	0	0.008994	0	-0.020183	0					C15orf33	HsaEX6074651	0.087855	0	0	0	0	0	0.42501	0.07
AC107883.1	HsaEX0001547	0.046513	0	-0.274767	0.08	0.115642	0	0.400457	0.15					ARHGAP39	HsaEX0005514	0.150524	0	-0.034778	0	0.150755	0	0.190159	0.06
AC107883.1	HsaEX0001548	-0.096298	0	-0.134757	0	-0.022792	0	0.127219	0					BRCA1	HsaEX0008371	0.017654	0	0.184256	0	-0.012679	0	-0.198281	0.06
AC107883.1	HsaEX0001549	-0.014248	0	-0.14006	0	-0.011249	0	0.133114	0					ESRP1	HsaEX0023206	-0.017834	0	0.222781	0	0.012761	0	-0.189168	0.06
AC107883.1	HsaEX0001550	0.007631	0	-0.053217	0	0.036376	0	0.076143	0					FOXRED2	HsaEX0026309	0.16419	0	-0.151865	0	0.118979	0	0.289783	0.06
AC107883.1	HsaEX0001551	-0.002254	0	0.012689	0	0.003537	0	-0.007016	0					PHLDB2	HsaEX0047185	-0.037124	0	0.018154	0	-0.151415	0	-0.179219	0.06
AC107883.1	HsaEX0001552	-0.031774	0	-0.008335	0	-0.017249	0	-0.002883	0					SYT14	HsaEX0063263	-0.110043	0	0.124216	0	-0.15551	0	-0.293531	0.06
AC108488.3	HsaEX0001558	-0.096979	0	-0.019976	0	-0.056154	0	-0.04415	0					C1orf103	HsaEX0010084	0.074473	0	-0.112647	0	0.099502	0	0.216801	0.05
AC110491.1	HsaEX0001569	-0.029532	0	0.150883	0	0.161634	0	-0.01487	0					C22orf30	HsaEX0010612	-0.034933	0	0.057059	0	-0.102921	0	-0.160656	0.05
AC118138.4	HsaEX0001579	0.020734	0	-0.033648	0	-0.034764	0	0.006045	0					DGUOK	HsaEX0019479	-0.089305	0	0.009166	0	-0.152564	0	-0.166726	0.05
AC124312.1	HsaEX0001588	-0.012847	0	-0.066852	0	-0.098333	0.02	-0.033567	0					ODF2L	HsaEX0044604	0.064886	0	0.160657	0	-0.131297	0	-0.282939	0.05
AC124312.1	HsaEX0001589	0.029332	0	0.019011	0	0.022537	0	0.013292	0					PTPRS	HsaEX0051223	0.088079	0	-0.029209	0	0.098804	0	0.126693	0.05
AC124312.1	HsaEX0001590	-0.000692	0	1.9e-05	0	0.004741	0	0.003428	0					SIGIRR	HsaEX0058274	-0.033021	0	0.121064	0	-0.101147	0	-0.221263	0.05
AC124312.1	HsaEX0001591	0.000555	0	-0.00155	0	-0.000454	0	0.000692	0					ZNF140	HsaEX0073051	0.108519	0	-0.178718	0	0.101315	0	0.28876	0.05
AC127502.1	HsaEX0001595	0	0	0.007244	0	0	0	0	0					DIAPH2	HsaEX0019681	-0.052877	0	0.130373	0	-0.08043	0	-0.22684	0.04
AC133485.1	HsaEX0001606	0.205528	0	-0.048102	0	0.101194	0	0.143703	0					DST	HsaEX0021045	-0.009178	0	0.178002	0	-0.098522	0	-0.283957	0.04
AC133561.1	HsaEX0001607	0.003663	0	-0.017609	0	-0.018488	0	0.001395	0					EFHD2	HsaEX0021747	0.0141	0	-0.024348	0	0.084314	0	0.114658	0.04
AC136007.2	HsaEX0001613	0.0295	0	-0.07304	0	-0.137202	0	-0.047719	0					EIF3K	HsaEX0022007	0.036285	0	-0.023087	0	0.040809	0	0.064776	0.04
AC136007.2	HsaEX0001614	0.19045	0	0	0	0	0	0	0					KCNT2	HsaEX0033129	-0.259818	0	0	0	0	0	-0.287611	0.04
AC136007.2	HsaEX0001615	-0.010379	0	0	0	0	0	0	0					MRPL22	HsaEX0040112	0.003895	0	0.068391	0	-0.042889	0	-0.107345	0.04
AC136007.2	HsaEX0001618	-0.024442	0	0.02038	0	-0.009585	0	-0.017535	0					PAK3	HsaEX0045269	0.056846	0	-0.035513	0	0.153193	0	0.214925	0.04
AC136007.2	HsaEX0001619	-0.004426	0	-0.006342	0	0.012596	0	0.021948	0					PCNXL2	HsaEX0045997	0.157303	0	-0.074661	0	0.110865	0	0.195316	0.04
AC136007.2	HsaEX0001620	-0.043019	0	0.001462	0	0.090729	0	0.097313	0					PTPRS	HsaEX0051221	0.095948	0	-0.064639	0	0.083198	0	0.144824	0.04
AC136007.2	HsaEX0001621	0.055355	0	0.023841	0	0.129882	0	0.096671	0					RPAP3	HsaEX0055439	-0.103123	0	0.168619	0	-0.021214	0	-0.18079	0.04
AC136007.2	HsaEX0001622	0.075584	0	-0.047732	0	0.012545	0	0.054004	0					TIA1	HsaEX0064941	-0.033176	0	0.081591	0	-0.012952	0	-0.095264	0.04
AC136007.2	HsaEX0001623	0.056	0	0.001419	0	0.019065	0	0.014904	0					WDR85	HsaEX0071398	-0.081343	0	-0.237067	0	0.004639	0	0.244439	0.04
AC136007.2	HsaEX0001624	0.072139	0	0	0	0	0	0	0					A0PC16	HsaEX0004047	0.039636	0	-0.04658	0	0.089997	0	0.134058	0.03
AC136619.1	HsaEX0001625	-0.061426	0	-0.10527	0.02	-0.043862	0	0.061319	0					ARHGAP12	HsaEX0005403	-0.022843	0	0.075799	0	-0.003928	0	-0.081155	0.03
AC137834.1	HsaEX0001626	-0.004007	0	-0.002364	0	-0.015848	0	-0.013764	0					ARHGEF25	HsaEX0005665	0.178836	0	-0.015335	0	0.181174	0	0.193849	0.03
AC137834.1	HsaEX0001627	0.02166	0	0.032965	0	0.008703	0	-0.022664	0					CLASP1	HsaEX0015476	-0.077376	0	0.012279	0	-0.116054	0	-0.124556	0.03
AC137834.1	HsaEX0001628	0.001073	0	-0.005618	0	-0.004218	0	0.005272	0					CTD-2015H6.3	HsaEX0017734	0.361943	0	0	0	0	0	0.354788	0.03
AC137834.1	HsaEX0001629	-0.000609	0	-0.013476	0	-0.009389	0	0.006949	0					DGUOK	HsaEX0019478	-0.065903	0	0.060037	0	-0.098019	0	-0.141123	0.03
AC137834.1	HsaEX0001630	0.008682	0	-0.01651	0	0.003794	0	0.019719	0					HRASLS5	HsaEX0030481	0	0	0	0	0	0	-0.233936	0.03
AC137834.1	HsaEX0001631	-0.009734	0	-0.001356	0	0.002654	0	0.003529	0					JMJD8	HsaEX0032789	0.070309	0	-0.051486	0	0.087502	0	0.140252	0.03
AC137834.1	HsaEX0001632	-0.002142	0	-0.001418	0	0.002757	0	0.004484	0					KIAA1324L	HsaEX0034027	0.035439	0	-0.145922	0	0.031141	0	0.178582	0.03
AC137834.1	HsaEX0001633	-0.002956	0	-0.00487	0	-0.001916	0	0.003002	0					KRAS	HsaEX0034998	-0.096311	0	0.052274	0	-0.076625	0	-0.124558	0.03
AC137834.1	HsaEX0001634	0.026043	0	0.000362	0	0.028806	0	0.029369	0					NBEA	HsaEX0041813	-0.139803	0	0.233728	0	-0.06023	0	-0.306501	0.03
AC137834.1	HsaEX0001635	-0.002721	0	-0.001339	0	0.002402	0	0.006073	0					NEIL3	HsaEX0042463	0.001872	0	0.092564	0	-0.058757	0	-0.146722	0.03
AC137834.1	HsaEX0001636	-0.004886	0	0.001272	0	0.005864	0	0.006268	0					NEIL3	HsaEX0042464	-0.040695	0	0.125167	0	-0.085202	0	-0.218841	0.03
AC138035.1	HsaEX0001637	0.077924	0	0.180189	0	0.121916	0	-0.047309	0					NSUN5	HsaEX0043959	0.059646	0	-0.023812	0	0.102371	0	0.124618	0.03
AC138783.12	HsaEX0001641	-0.047509	0	0.007492	0	-0.019303	0	-0.036452	0					NVL	HsaEX0044459	-0.057412	0	0.087087	0	-0.030055	0	-0.120496	0.03
AC138915.1	HsaEX0001642	0.001741	0	-0.0066	0	-0.006495	0	-0.000194	0					PDE7A	HsaEX0046277	-0.121073	0	0.098081	0	-0.093513	0	-0.195138	0.03
AC138915.1	HsaEX0001643	0.005612	0	-0.005193	0	-0.008929	0	-0.007139	0					PHACTR2	HsaEX0046880	-0.041308	0	0.071672	0	-0.071626	0	-0.144274	0.03
AC138915.1	HsaEX0001644	-2.4e-05	0	-0.034933	0	-0.038612	0	-0.005272	0					PRDM5	HsaEX0049953	0.065725	0	0.320956	0	-0.011784	0	-0.289098	0.03
AC138932.1	HsaEX0001645	0.012246	0	0.032373	0	0.071113	0	0.036025	0					PTPRS	HsaEX0051222	0.071921	0	-0.043209	0	0.074158	0	0.116491	0.03
AC138969.2	HsaEX0001646	-0.043833	0	-0.062352	0	-0.045067	0	0.016623	0					PXMP2	HsaEX0051401	0.063375	0	-0.030913	0	0.162886	0	0.198849	0.03
AC215219.1	HsaEX0001651	-0.004895	0	-0.004873	0	-0.010589	0	-0.005412	0					SEMA4A	HsaEX0057090	0	0	0	0	0	0	-0.222001	0.03
AC215219.1	HsaEX0001652	0.000208	0	-0.001895	0	-0.000211	0	0.00175	0					TMEM161B	HsaEX0065546	-0.079839	0	0.071847	0	-0.115215	0	-0.209716	0.03
ACAA1	HsaEX0001660	0.044658	0	-0.002998	0	0.050414	0	0.050057	0					TMEM87B	HsaEX0065998	0.179663	0	-0.029877	0	0.163898	0	0.185743	0.03
ACAA1	HsaEX0001661	0.045672	0	0.04871	0	0.046892	0	-0.019442	0					UBE2I	HsaEX0068757	-0.0607	0	0.024486	0	-0.059643	0	-0.084945	0.03
ACAA1	HsaEX0001662	0.004466	0	0.004515	0	0.015053	0	0.010796	0					ZBTB49	HsaEX0072190	-0.058188	0	0.168051	0	-0.074383	0	-0.253893	0.03
ACAA1	HsaEX0001663	-0.009181	0	0.000524	0	0.003435	0	0.003348	0					ALPL	HsaEX0003826	0.052843	0	-0.094006	0	-0.019991	0	0.080055	0.02
ACAA1	HsaEX0001664	-0.006759	0	0.015	0	0.010019	0	-0.006778	0					C16orf13	HsaEX0009599	0.062369	0	-0.021992	0	0.179974	0	0.194087	0.02
ACAA2	HsaEX0001665	-0.002493	0	-0.001165	0	-0.00482	0	-0.003787	0					CMTM3	HsaEX0015876	0.09107	0	-0.046312	0	0.054405	0	0.09936	0.02
ACACA	HsaEX0001666	0.008597	0	-0.002234	0	-0.001058	0	0.004243	0					CSTF3	HsaEX0017624	0.009751	0	-0.011703	0	0.062038	0	0.068768	0.02
ACACA	HsaEX0001667	-0.002044	0	0.001633	0	-0.000183	0	-0.002341	0					CSTF3	HsaEX0017625	0.024652	0	-0.013837	0	0.071006	0	0.079079	0.02
ACACA	HsaEX0001668	-0.001672	0	0.001768	0	-0.000404	0	-0.00215	0					CSTF3	HsaEX0017627	0.014065	0	-0.009794	0	0.072223	0	0.083181	0.02
ACACA	HsaEX0001669	-0.001486	0	0.001567	0	-6.7e-05	0	-0.003059	0					CSTF3	HsaEX0017628	0.025781	0	-0.008327	0	0.081532	0	0.079914	0.02
ACACA	HsaEX0001670	-0.001323	0	-0.001424	0	-0.002972	0	-0.001759	0					CSTF3	HsaEX0017633	0.026763	0	-0.00954	0	0.076253	0	0.083124	0.02
ACACA	HsaEX0001671	-0.003335	0	0.002506	0	-0.000101	0	-0.002641	0					CTD-2501M5.1	HsaEX0017767	0	0	0	0	0	0	0.167334	0.02
ACACA	HsaEX0001672	-0.001111	0	-0.000797	0	-0.010734	0	-0.009958	0					DDX42	HsaEX0018942	-0.010093	0	0.060506	0	-0.001696	0	-0.062267	0.02
ACACA	HsaEX0001673	-0.001972	0	-0.012791	0	-0.005994	0	0.006074	0					DHX9	HsaEX0019665	0.027554	0	-0.022546	0	0.036577	0	0.056231	0.02
ACACA	HsaEX0001674	-0.009976	0	0.001382	0	-0.011534	0	-0.011941	0					FLCN	HsaEX0025897	0.064383	0	-0.014656	0	0.068993	0	0.083188	0.02
ACACA	HsaEX0001675	-0.002438	0	0.010405	0	0.000439	0	-0.009544	0					GFPT2	HsaEX0027356	0.002114	0	0.064863	0	-0.001146	0	-0.0648	0.02
ACACA	HsaEX0001676	-0.000196	0	0.004481	0	0.004733	0	0.001352	0					GRB10	HsaEX0028546	-0.06057	0	0.021718	0	-0.127509	0	-0.144631	0.02
ACACA	HsaEX0001677	-0.000756	0	0.004819	0	-0.000523	0	-0.004481	0					LSR	HsaEX0036865	-0.032258	0	-0.007061	0	0.105846	0	0.109744	0.02
ACACA	HsaEX0001678	-0.001152	0	0.001742	0	-0.000415	0	-0.001843	0					MFGE8	HsaEX0038972	-0.003512	0	-0.007939	0	0.00089	0	0.009147	0.02
ACACA	HsaEX0001679	-0.00666	0	0.002311	0	-0.000658	0	-0.002892	0					MLLT1	HsaEX0039528	0.006899	0	-0.174636	0	-0.008925	0	0.167393	0.02
ACACA	HsaEX0001680	-0.009212	0	0.0155	0	-0.038342	0	-0.046777	0					MTX2	HsaEX0040761	-0.044701	0	0.016776	0	-0.079206	0	-0.098716	0.02
ACACA	HsaEX0001681	0.00127	0	-0.00244	0	-0.006746	0	-0.00391	0					MYEF2	HsaEX0040940	-0.007028	0	0.094642	0	-0.03408	0	-0.123955	0.02
ACACA	HsaEX0001682	0.021793	0	0.084208	0	-0.002883	0	-0.076764	0					PIGT	HsaEX0047470	0.069137	0	-0.068098	0	0.042826	0	0.109353	0.02
ACACA	HsaEX0001683	-0.015541	0	0.001835	0	-0.000106	0	-0.006201	0					PPIL3	HsaEX0049437	-0.100651	0	-0.000273	0	-0.157476	0	-0.172476	0.02
ACACA	HsaEX0001684	-0.006472	0	0.009869	0	0.054771	0	0.052715	0					PRDM5	HsaEX0049955	-0.126767	0	0.025074	0	-0.138727	0	-0.16969	0.02
ACACA	HsaEX0001685	-0.010758	0	0.003858	0	-0.004074	0	-0.007483	0					PTPRS	HsaEX0051225	0.039959	0	-0.0232	0	0.051677	0	0.073431	0.02
ACACA	HsaEX0001686	-0.007834	0	0.000831	0	-0.002668	0	-0.003462	0					PTPRS	HsaEX0051226	0.038767	0	-0.018243	0	0.050115	0	0.071193	0.02
ACACB	HsaEX0001690	-0.004274	0	0.002326	0	-0.022466	0	-0.033681	0					RP11-168P6.1	HsaEX0054485	0	0	0	0	0	0	-0.001887	0.02
ACACB	HsaEX0001691	-0.024434	0	0.012212	0	-0.022555	0	-0.035933	0					SAMD4B	HsaEX0056164	-0.038397	0	-0.109814	0	0.01494	0	0.133173	0.02
ACACB	HsaEX0001692	-0.008063	0	0	0	0	0	-0.02513	0					SLC2A8	HsaEX0059307	-0.025687	0	-0.075279	0	0.099907	0	0.186753	0.02
ACACB	HsaEX0001693	-0.017166	0	0.005337	0	-0.026686	0	-0.028605	0					SPIRE1	HsaEX0061442	-0.082401	0	0.085322	0	-0.123983	0	-0.203895	0.02
ACACB	HsaEX0001695	0.064786	0	0	0	0	0	0	0					STAMBP	HsaEX0062231	-0.064397	0	0.108703	0	-0.102891	0	-0.195158	0.02
ACACB	HsaEX0001696	-0.004388	0	0	0	0	0	0	0					TBC1D12	HsaEX0063764	0.141401	0	-0.063367	0	0.161786	0	0.202942	0.02
ACACB	HsaEX0001697	-0.0154	0	0	0	0	0	0	0					TRA2B	HsaEX0066781	-0.026018	0	-0.050182	0	0.036252	0	0.085255	0.02
ACACB	HsaEX0001698	-0.011729	0	0.004423	0	-0.014541	0	-0.023556	0					TXNL4A	HsaEX0068481	-0.018308	0	-0.037393	0	0.030179	0	0.070254	0.02
ACACB	HsaEX0001699	0.001542	0	-0.025704	0	-0.04649	0	-0.022708	0					UBE2Q2	HsaEX0068790	-0.014985	0	0.050408	0	-0.079328	0	-0.134732	0.02
ACACB	HsaEX0001700	0.001332	0	0	0	-0.082431	0	0	0					USP4	HsaEX0069865	-0.097134	0	0.085866	0	-0.097803	0	-0.179895	0.02
ACACB	HsaEX0001702	-0.011614	0	0.001835	0	-0.033079	0	-0.022907	0					ZNF135	HsaEX0073035	-0.222551	0	0.261219	0	-0.070586	0	-0.32802	0.02
ACACB	HsaEX0001703	0.057999	0	-0.020134	0	0.010642	0	0.021606	0					ADD2	HsaEX6013807	0.003417	0	0.009669	0	0.004741	0	0.000994	0.02
ACACB	HsaEX0001704	0.011245	0	0	0	0	0	0.003927	0					ADD1	HsaEX0002792	-0.173192	0	0.017625	0	-0.135815	0	-0.180705	0.01
ACACB	HsaEX0001705	0.005493	0	0	0	0	0	0	0					AVL9	HsaEX0007382	0.025421	0	0.009673	0	-0.077864	0	-0.086105	0.01
ACACB	HsaEX0001706	-3.4e-05	0	0	0	0	0	0	0					BMS1	HsaEX0008252	-0.013039	0	0.045625	0	-0.040928	0	-0.100733	0.01
ACACB	HsaEX0001707	0.006752	0	0	0	0	0	0	0					BRSK1	HsaEX0008507	0.104133	0	-0.026113	0	0.092459	0	0.123113	0.01
ACACB	HsaEX0001708	0.011809	0	0	0	0	0	0	0					C19orf63	HsaEX0010033	0.035479	0	-0.167329	0	-0.062981	0	0.112018	0.01
ACACB	HsaEX0001709	-0.003635	0	0	0	0	0	0	0					C1orf106	HsaEX0010089	0.006773	0	-0.003343	0	0.068053	0	0.066927	0.01
ACACB	HsaEX0001711	-0.013695	0	0	0	0	0	0	0					C3orf63	HsaEX0010934	-0.068499	0	0.038874	0	-0.06722	0	-0.108195	0.01
ACACB	HsaEX0001712	0.005186	0	0	0	0	0	-0.008606	0					CAMK2G	HsaEX0012233	0.045031	0	-0.085851	0	0.117051	0	0.210705	0.01
ACACB	HsaEX0001713	0.000506	0	0	0	0	0	0	0					CCDC76	HsaEX0013431	-0.024578	0	0.095028	0	-0.087802	0	-0.175418	0.01
ACACB	HsaEX0001714	-0.008455	0	0	0	0	0	-0.014107	0					CDC7	HsaEX0014118	-0.071473	0	-0.050191	0	-0.133575	0	-0.096363	0.01
ACACB	HsaEX0001715	-0.105988	0	0	0	0	0	0.010779	0					CELF2	HsaEX0014523	-0.025057	0	0.084269	0	-0.006904	0	-0.092811	0.01
ACACB	HsaEX0001716	-0.060665	0	0	0	0	0	0	0					CIZ1	HsaEX0015445	0.004275	0	-0.021297	0	0.028473	0	0.050495	0.01
ACACB	HsaEX0001717	-0.000698	0	0	0	0	0	0	0					COPG2	HsaEX0016770	0.048375	0	-0.001415	0	0.107661	0	0.111498	0.01
ACACB	HsaEX0001718	-0.006304	0	0	0	0	0	0	0					CSDE1	HsaEX0017423	0.002805	0	-0.001172	0	0.009837	0	0.011491	0.01
ACACB	HsaEX0001719	-0.01045	0	0	0	0	0	0	0					CSPP1	HsaEX0017595	0.079788	0	-0.023774	0	0.127765	0	0.144625	0.01
ACACB	HsaEX0001720	-0.021167	0	0	0	0	0	0	0					CSTF3	HsaEX0017626	0.009729	0	-0.010098	0	0.050232	0	0.05905	0.01
ACACB	HsaEX0001721	0.00032	0	0	0	0	0	0	0					CSTF3	HsaEX0017630	0.027214	0	-0.00803	0	0.059765	0	0.066967	0.01
ACAD10	HsaEX0001722	0.002197	0	-0.009723	0	0.008856	0	0.022008	0					CSTF3	HsaEX0017631	0.024213	0	-0.006957	0	0.058036	0	0.065713	0.01
ACAD10	HsaEX0001723	-0.003296	0	-0.01801	0	-0.012046	0	0.01771	0					CSTF3	HsaEX0017632	0.022068	0	-0.008429	0	0.062162	0	0.071157	0.01
ACAD10	HsaEX0001724	0	0	0.002228	0	0	0	0	0					CSTF3	HsaEX0017634	0.017294	0	-0.005479	0	0.053141	0	0.059836	0.01
ACAD10	HsaEX0001725	-0.01619	0	0.018579	0	-0.018796	0	-0.022442	0					CSTF3	HsaEX0017635	0.02096	0	-0.01017	0	0.048867	0	0.056023	0.01
ACAD10	HsaEX0001726	0.01193	0	0.044419	0	0.058508	0	0.052974	0					CSTF3	HsaEX0017636	0.014681	0	-0.011154	0	0.046713	0	0.056716	0.01
ACAD10	HsaEX0001727	-0.003191	0	0.018708	0	-0.008828	0	-0.021744	0					CSTF3	HsaEX0017637	0.004704	0	-0.008241	0	0.046021	0	0.05511	0.01
ACAD10	HsaEX0001728	0.007449	0	0.058192	0	0.072856	0	0.013842	0					CSTF3	HsaEX0017638	0.00622	0	-0.009863	0	0.053461	0	0.063263	0.01
ACAD10	HsaEX0001729	-0.000675	0	8.4e-05	0	0.049582	0	0.037199	0					CTD-2526A2.1	HsaEX0017774	-0.032282	0	-0.167602	0	0.078216	0	0.257494	0.01
ACAD10	HsaEX0001730	0.003877	0	0.033092	0	0.043052	0	0.008018	0					DHRS4L2	HsaEX0019538	0.001827	0	-0.087025	0	0.070656	0	0.164306	0.01
ACAD10	HsaEX0001731	-0.052724	0	-0.119219	0	-0.072234	0	0.04231	0					DOPEY1	HsaEX0020721	-0.061354	0	0.151216	0	-0.017702	0	-0.167772	0.01
ACAD10	HsaEX0001732	-0.087749	0	0.105129	0	-0.012886	0	-0.133327	0					DRAM2	HsaEX0020968	-0.008481	0	0.028327	0	-0.06437	0	-0.095609	0.01
ACAD10	HsaEX0001733	-0.089668	0	-0.053333	0	-0.033576	0	0.03448	0					DTYMK	HsaEX0021140	0.002955	0	0.100268	0	-0.041283	0	-0.14211	0.01
ACAD10	HsaEX0001734	-0.026368	0	0.020882	0	-0.038871	0	-0.043277	0					DZIP1	HsaEX0021379	-0.121618	0	0.066888	0	-0.156686	0	-0.218618	0.01
ACAD10	HsaEX0001735	0.110997	0	0.044384	0	0.06018	0	0.002561	0					EIF4G1	HsaEX0022041	0.003761	0	-0.015393	0	-0.008511	0	0.00775	0.01
ACAD10	HsaEX0001736	0.007947	0	-0.012246	0	-0.02707	0	-0.006801	0					FER	HsaEX0025530	-0.103385	0	0.02537	0	-0.195899	0	-0.239091	0.01
ACAD10	HsaEX0001737	0.017326	0	-0.075179	0	-0.037652	0	0.039633	0					FHOD3	HsaEX0025785	-0.089171	0	0	0	0	0	-0.305251	0.01
ACAD10	HsaEX0001738	-0.000522	0	-0.005763	0	-0.003668	0	-0.001355	0					GGA1	HsaEX0027372	0.070807	0	-0.05797	0	0.048495	0	0.109755	0.01
ACAD10	HsaEX0001739	0.027373	0	-0.093874	0	0.108703	0	0.172958	0					GPR180	HsaEX0028393	-0.060436	0	-0.023516	0	-0.272591	0	-0.271488	0.01
ACAD10	HsaEX0001740	0.00312	0	0.153222	0	0.010758	0	-0.122564	0					GUF1	HsaEX0029089	-0.103954	0	0.022029	0	-0.169372	0	-0.189241	0.01
ACAD10	HsaEX0001741	0.010454	0	-0.012485	0	0.002108	0	0.008086	0					HKR1	HsaEX0030090	-0.003845	0	0.123226	0	-0.021308	0	-0.169247	0.01
ACAD10	HsaEX0001742	0.002456	0	-0.005172	0	0.004142	0	0.006975	0					HSD17B4	HsaEX0030549	-0.015229	0	-0.039855	0	0.005531	0	0.04786	0.01
ACAD10	HsaEX0001743	-0.039504	0	-0.046419	0	-0.044266	0	0.011235	0					IRF7	HsaEX0032239	-0.133906	0	0.196544	0	-0.057396	0	-0.272909	0.01
ACAD10	HsaEX0001744	0.062385	0	0.094924	0	-0.010521	0	-0.088486	0					LDLR	HsaEX0035582	0.042833	0	-0.013978	0	0.046489	0	0.054396	0.01
ACAD11	HsaEX0001745	0.002616	0	-0.007037	0	-0.017928	0	-0.014978	0					MAEA	HsaEX0037230	-0.017657	0	-0.007234	0	-0.051042	0	-0.047838	0.01
ACAD11	HsaEX0001746	-0.014349	0	0	0	0	0	0.059323	0					MAP2K1	HsaEX0037471	0.04969	0	-0.004256	0	0.053959	0	0.058975	0.01
ACAD11	HsaEX0001747	0.008248	0	-0.01447	0	-0.004792	0	0.006414	0					MAZ	HsaEX0038064	0.022856	0	-0.086305	0	-0.002222	0	0.085147	0.01
ACAD8	HsaEX0001748	-0.0028	0	0.00403	0	0.028121	0	0.030839	0					MDM4	HsaEX0038421	-0.022354	0	0.020636	0	-0.045801	0	-0.063829	0.01
ACAD8	HsaEX0001749	0.002715	0	-0.008757	0	-0.007615	0	0.003259	0					MFGE8	HsaEX0038970	-0.001904	0	-0.003751	0	0.001207	0	0.008312	0.01
ACAD8	HsaEX0001750	-0.015992	0	0.026662	0	0.024448	0	-7.5e-05	0					MICAL1	HsaEX0039192	0.145107	0	-0.046632	0	0.133987	0	0.193202	0.01
ACAD8	HsaEX0001751	0.005218	0	-0.014498	0	-0.002693	0	0.009549	0					MIOS	HsaEX0039322	-0.035342	0	0.040614	0	-0.016262	0	-0.058818	0.01
ACAD8	HsaEX0001752	0.002614	0	-0.02209	0	-0.028965	0	-0.009566	0					MRC2	HsaEX0040061	0.10199	0	-0.043885	0	0.095618	0	0.143431	0.01
ACAD8	HsaEX0001753	0.001643	0	-0.013039	0	0.031726	0	0.052169	0					MYEF2	HsaEX0040944	-0.089768	0	-0.009443	0	-0.102654	0	-0.084083	0.01
ACAD8	HsaEX0001754	0.008323	0	-0.024396	0	-0.027502	0	-0.004324	0					MYO5A	HsaEX0041198	0.000908	0	0.035018	0	-0.09259	0	-0.119285	0.01
ACAD8	HsaEX0001755	-0.001121	0	-0.010056	0	-0.007951	0	0.000112	0					MYO6	HsaEX0041240	-0.08436	0	0.011521	0	-0.110585	0	-0.119353	0.01
ACAD9	HsaEX0001757	-0.00562	0	0.004628	0	-0.011129	0	-0.019663	0					MYO6	HsaEX0041242	-0.064992	0	0.009501	0	-0.078501	0	-0.091155	0.01
ACAD9	HsaEX0001758	-0.019188	0	0.000479	0	0.008415	0	0.016162	0					N4BP1	HsaEX0041408	-0.036777	0	0.064645	0	-0.025798	0	-0.095561	0.01
ACAD9	HsaEX0001759	-0.010147	0	-0.001106	0	0.002011	0	-0.003711	0					NINL	HsaEX0042940	0.049537	0	-0.006555	0	0.10927	0	0.112325	0.01
ACAD9	HsaEX0001760	-0.014418	0	-0.01403	0	-0.013275	0	0.011295	0					NUSAP1	HsaEX0044449	0.037587	0	-0.051045	0	0.017193	0	0.070726	0.01
ACAD9	HsaEX0001761	-0.003315	0	0.023961	0	0.025392	0	0.004992	0					PARD3	HsaEX0045506	0.008652	0	-0.081703	0	0.024748	0	0.110951	0.01
ACAD9	HsaEX0001762	0.010106	0	0.011273	0	-0.000811	0	-0.020242	0					PCGF3	HsaEX0045876	-0.06471	0	0.006169	0	-0.091168	0	-0.098747	0.01
ACAD9	HsaEX0001763	0.013312	0	0.011616	0	-0.002999	0	-0.012543	0					PGS1	HsaEX0046868	-0.033644	0	0.041219	0	-0.040607	0	-0.081567	0.01
ACAD9	HsaEX0001764	0.008421	0	0.018522	0	-0.004311	0	-0.020297	0					PIGF	HsaEX0047400	-0.048281	0	0.042486	0	-0.032328	0	-0.077231	0.01
ACAD9	HsaEX0001765	0.006941	0	0.023437	0	-0.000884	0	-0.021186	0					PLSCR1	HsaEX0048499	0.024981	0	-0.048385	0	0.043538	0	0.094035	0.01
ACAD9	HsaEX0001766	0.016555	0	0.003253	0	0.001741	0	-0.010815	0					PPFIBP1	HsaEX0049370	-0.040233	0	0.051492	0	-0.099974	0	-0.149787	0.01
ACAD9	HsaEX0001767	0.010505	0	0.015627	0	0.003422	0	-0.009318	0					PPP4R4	HsaEX0049792	-0.020709	0	0	0	0	0	-0.183596	0.01
ACADM	HsaEX0001769	-0.000968	0	-0.003747	0	-0.001949	0	0.002243	0					PRDX5	HsaEX0049980	-0.010936	0	-0.033219	0	0.013013	0	0.042272	0.01
ACADM	HsaEX0001770	0.014074	0	0.111832	0	0.078844	0	-0.030495	0					RP1-67M12.1	HsaEX0054339	-0.024955	0	-0.003208	0	-0.059019	0	-0.053711	0.01
ACADM	HsaEX0001771	0.000347	0	-0.002109	0	-0.00375	0	-0.002267	0					RP11-453F18__B.1	HsaEX0054865	0.043935	0	-0.025676	0	0.041685	0	0.073312	0.01
ACADM	HsaEX0001772	-0.002897	0	0.012945	0	-0.002922	0	-0.015495	0					SCARF2	HsaEX0056429	0	0	-0.052673	0	0.091475	0	0.163707	0.01
ACADM	HsaEX0001773	-0.000437	0	-0.00641	0	-0.005356	0	0.001052	0					SF1	HsaEX0057565	-0.021705	0	0.030908	0	-0.012441	0	-0.044646	0.01
ACADM	HsaEX0001774	-0.003119	0	0.004367	0	0.001859	0	-0.002685	0					SLC25A13	HsaEX0058984	-0.003756	0	0.020285	0	-0.017646	0	-0.038304	0.01
ACADS	HsaEX0001775	-0.005745	0	0	0	0	0	0.008577	0					SLC35D2	HsaEX0059429	0.159898	0	-0.002357	0	0.183787	0	0.199559	0.01
ACADS	HsaEX0001776	0.015503	0	0	0	0	0	0.009857	0					SMAD2	HsaEX0060213	-0.008643	0	-0.011062	0	-0.020529	0	-0.010685	0.01
ACADS	HsaEX0001777	-0.007023	0	0	0	0	0	0.002772	0					SMAD5	HsaEX0060230	0.021748	0	-0.010028	0	0.115583	0	0.136535	0.01
ACADSB	HsaEX0001778	-0.010261	0	0.003833	0	-0.003784	0	-0.003347	0					SMC1A	HsaEX0060353	-0.056696	0	-0.005613	0	0.067613	0	0.072339	0.01
ACADSB	HsaEX0001779	-0.039881	0	0.003491	0	0.015068	0	0.011176	0					SNRNP48	HsaEX0060706	0.024936	0	-0.127805	0	0.065295	0	0.195284	0.01
ACADVL	HsaEX0001780	0.016789	0	-0.007979	0	0.000496	0	0.012477	0					STX16	HsaEX0062679	0.075446	0	-0.044567	0	0.092646	0	0.130882	0.01
ACADVL	HsaEX0001781	-0.034258	0	-0.020677	0	-0.043695	0	-0.026287	0					TARBP1	HsaEX0063638	-0.026033	0	0.073849	0	-0.008277	0	-0.080185	0.01
ACADVL	HsaEX0001782	0.001872	0	-0.029809	0	-0.021639	0	0.00794	0					TMEM98	HsaEX0066025	-0.019963	0	-0.028302	0	0.025301	0	0.049098	0.01
ACADVL	HsaEX0001783	-0.000598	0	-0.001345	0	0.006098	0	0.007528	0					TUSC3	HsaEX0068404	0.034484	0	-0.017083	0	0.026497	0	0.041841	0.01
ACADVL	HsaEX0001784	-0.004891	0	0.012328	0	0.006556	0	-0.004621	0					UBA1	HsaEX0068594	-0.00659	0	0.001531	0	-0.008545	0	-0.008564	0.01
ACADVL	HsaEX0001785	0.002359	0	9.6e-05	0	-0.001551	0	-0.001096	0					WDR45	HsaEX0071143	0.009172	0	-0.07355	0	0.156825	0	0.213742	0.01
ACAP1	HsaEX0001790	-0.048442	0	0	0	0	0	0	0					WNK1	HsaEX0071556	0.067225	0	-0.079009	0	0.045348	0	0.142168	0.01
ACAP2	HsaEX0001793	-0.024034	0	0.012246	0	-0.021957	0	-0.039494	0					ZC3H7A	HsaEX0072274	-0.02064	0	0.103005	0	-0.028816	0	-0.126783	0.01
ACAP2	HsaEX0001794	0.002807	0	-0.00888	0	-0.003952	0	0.006313	0					ZKSCAN3	HsaEX0072829	-0.054733	0	0.060988	0	-0.046171	0	-0.10419	0.01
ACAP2	HsaEX0001795	0.001215	0	-0.004299	0	0.002016	0	0.007891	0					UGP2	HsaEX6013661	0.004099	0	-0.003252	0	0.005687	0	0.010867	0.01
ACAP2	HsaEX0001796	0.002076	0	-0.003497	0	0.002014	0	0.005869	0					ARF3	HsaEX6066304	0.004257	0	-0.028467	0	-0.018275	0	0.009631	0.01
ACAP2	HsaEX0001797	0.003696	0	-0.002738	0	0.00216	0	0.006293	0					UBE3A	HsaEX0068831	0.115166	0.01	-0.09684	0.01	0.009699	0	0.106218	0.01
ACAP2	HsaEX0001798	-8e-06	0	-0.000176	0	0.008962	0	0.014798	0					TRA2A	HsaEX0066779	-0.005087	0	-0.171488	0.01	0.051466	0	0.234929	0.11
ACAP2	HsaEX0001799	0.082714	0	0.03173	0	-0.014787	0	-0.035471	0					ARHGEF2	HsaEX0005657	0.119633	0	-0.084595	0.01	0.079115	0	0.155061	0.06
ACAP2	HsaEX0001801	0.004485	0	0.001209	0	-0.00067	0	0.001893	0					A0PC1	HsaEX0004025	-0.01394	0	0.089133	0.01	-0.033115	0	-0.118691	0.05
ACAP2	HsaEX0001802	0.002628	0	-0.00402	0	0.004939	0	0.006923	0					DSC2	HsaEX0020995	-0.080232	0	0.14278	0.01	-0.022075	0	-0.171296	0.04
ACAP2	HsaEX0001803	-0.001173	0	0.001159	0	0.002326	0	0.002987	0					PHF14	HsaEX0046962	-0.029676	0	0.086613	0.01	-0.012037	0	-0.097886	0.04
ACAP2	HsaEX0001804	-0.004151	0	0.006564	0	-0.005772	0	-0.00904	0					SH3D19	HsaEX0057982	-0.121204	0	0.196875	0.01	-0.009972	0	-0.189426	0.04
ACAP2	HsaEX0001805	-0.171881	0.03	-0.046572	0	-0.177706	0.05	-0.132608	0					MPDZ	HsaEX0039899	0.032059	0	0.121106	0.01	-0.025287	0	-0.138348	0.02
ACAP2	HsaEX0001806	-0.0133	0	-0.003166	0	-0.000573	0	0.005239	0					APBB1	HsaEX0005055	-0.002332	0	-0.108068	0.01	0.00476	0	0.119723	0.01
ACAP2	HsaEX0001807	0.006051	0	0.043244	0	0.041557	0	-0.005388	0					EPB41L2	HsaEX0022654	0.055212	0	0.070816	0.01	-0.013507	0	-0.083478	0.01
ACAP2	HsaEX0001808	-0.006985	0	-0.012399	0	0.024309	0	0.026326	0					ILF3	HsaEX0031549	0.017675	0	-0.064974	0.01	-0.006179	0	0.063092	0.01
ACAP2	HsaEX0001809	0.01551	0	-0.001796	0	0.01303	0	0.013764	0					KTN1	HsaEX0035085	-0.002262	0	0.031925	0.01	0.001765	0	-0.032005	0.01
ACAP3	HsaEX0001810	-0.004927	0	-0.009561	0	-0.007794	0	-0.002486	0					MBTD1	HsaEX0038157	0.001758	0	0.058171	0.01	0.005384	0	-0.051585	0.01
ACAP3	HsaEX0001811	-0.008026	0	-0.002156	0	0.009314	0	0.011299	0					AC068587.1	HsaEX0001280	-0.08975	0	-0.225757	0.01	-0.052649	0	0.16049	0
ACAP3	HsaEX0001812	-0.002333	0	-0.001989	0	0.005783	0	0.00372	0					AMDHD2	HsaEX0003922	-0.042752	0	-0.17821	0.01	-0.132271	0	0.031408	0
ACAP3	HsaEX0001813	-0.004012	0	-0.006737	0	-0.00363	0	0.002462	0					AMOT	HsaEX0003968	-0.00259	0	0.084028	0.01	0.080425	0	-0.001014	0
ACAP3	HsaEX0001814	-0.00164	0	-0.00364	0	0.011765	0	0.006658	0					ASAP1	HsaEX0006164	-0.021136	0	-0.204963	0.01	-0.067187	0	0.122685	0
ACAP3	HsaEX0001815	0.094631	0	-0.062589	0	0.013729	0	0.080423	0					ASRGL1	HsaEX0006364	0.064624	0	-0.153452	0.01	-0.018953	0	0.125916	0
ACAP3	HsaEX0001816	-0.013553	0	-0.001685	0	0.007591	0	0.00496	0					ATP7B	HsaEX0007037	0.074494	0	0.197624	0.01	0.140056	0	-0.052461	0
ACAP3	HsaEX0001817	0.006323	0	-0.03616	0	-0.023845	0	0.008312	0					ATRNL1	HsaEX0007211	-0.023516	0	0.175517	0.01	0.006677	0	-0.185598	0
ACAP3	HsaEX0001818	0.007795	0	-0.021714	0	-0.007031	0	0.012034	0					BAZ2B	HsaEX0007736	0.003253	0	0.082078	0.01	0.077991	0	0.000497	0
ACAP3	HsaEX0001819	-0.011369	0	0.001368	0	-0.034359	0	-0.024874	0					C14orf135	HsaEX0009385	-0.006762	0	-0.04494	0.01	-0.037646	0	0.008404	0
ACAT1	HsaEX0001820	-0.002021	0	0.005934	0	0.013641	0	0.01511	0					C1orf86	HsaEX0010339	-0.025653	0	-0.132749	0.01	-0.050164	0	0.082091	0
ACAT1	HsaEX0001821	0.007382	0	0.011643	0	0.019778	0	0.00917	0					CCDC14	HsaEX0013043	0.0135	0	-0.141026	0.01	-0.007116	0	0.131047	0
ACAT1	HsaEX0001822	-0.003275	0	-0.004443	0	-0.006672	0	-0.004171	0					CCDC141	HsaEX0013047	0	0	-0.092612	0.01	-0.054836	0	0.033738	0
ACAT1	HsaEX0001823	-0.003764	0	-0.015394	0	-0.011275	0	0.005523	0					CHTF8	HsaEX0015357	-0.033164	0	0.059591	0.01	0.026869	0	-0.032644	0
ACAT2	HsaEX0001824	0.00464	0	-0.003986	0	-0.003956	0	0.000345	0					CPT1C	HsaEX0017081	0.090395	0	-0.13203	0.01	-0.008257	0	0.111332	0
ACAT2	HsaEX0001825	-0.000749	0	-0.000668	0	-0.000639	0	0.0002	0					CWF19L2	HsaEX0018106	-0.025677	0	0.165441	0.01	0.135754	0	-0.038059	0
ACBD3	HsaEX0001826	-0.000371	0	0.00829	0	0.002834	0	-0.007551	0					DDX58	HsaEX0019006	-0.046025	0	-0.172695	0.01	-0.143718	0	0.034438	0
ACBD3	HsaEX0001827	0.004128	0	-0.001844	0	0.003379	0	0.005194	0					DENND1B	HsaEX0019113	-0.010239	0	0.13974	0.01	0.038156	0	-0.094105	0
ACBD3	HsaEX0001828	-0.000412	0	0.009928	0	-0.004058	0	-0.014915	0					EGFL7	HsaEX0021812	-0.010753	0	-0.047617	0.01	-0.010824	0	0.039204	0
ACBD4	HsaEX0001830	0.054166	0	0	0	0	0	0.045654	0					EPHB4	HsaEX0022787	0.005296	0	-0.037483	0.01	-0.026292	0	0.011159	0
ACBD4	HsaEX0001831	-0.035178	0	0	0	0	0	-0.063206	0					FDFT1	HsaEX0025493	-0.0024	0	-0.010035	0.01	-0.003516	0	0.005987	0
ACBD4	HsaEX0001832	0.004821	0	0	0	0	0	-0.02281	0					FDPS	HsaEX0025497	-0.000868	0	0.040244	0.01	0.020913	0	-0.01511	0
ACBD4	HsaEX0001833	-0.012042	0	0	0	0	0	-0.017958	0					FTSJD2	HsaEX0026554	0.001666	0	-0.081824	0.01	-0.08305	0	-0.00326	0
ACBD4	HsaEX0001834	0.018409	0	0	0	0	0	0.012896	0					G6PC3	HsaEX0026722	0.005841	0	-0.065897	0.01	-0.05276	0	0.011578	0
ACBD5	HsaEX0001835	0.002595	0	-0.006238	0	0.004082	0	0.008678	0					HDAC7	HsaEX0029436	0.022545	0	-0.072114	0.01	-0.032236	0	0.043769	0
ACBD5	HsaEX0001836	0.004672	0	-0.004816	0	0.002144	0	0.008014	0					HELZ	HsaEX0029680	-0.02712	0	0.054144	0.01	0.022796	0	-0.035312	0
ACBD5	HsaEX0001837	0.007117	0	-0.014317	0	-0.000788	0	0.012103	0					HMGCS1	HsaEX0030208	0.002675	0	0.084059	0.01	0.034553	0	-0.048793	0
ACBD5	HsaEX0001838	0.011438	0	0.024047	0	0.009413	0	-0.016601	0					HUWE1	HsaEX0030734	0.041851	0	-0.132802	0.01	-0.074745	0	0.060852	0
ACBD5	HsaEX0001839	-0.028084	0	-0.014812	0	-0.058097	0	-0.036393	0					IGHMBP2	HsaEX0031167	0.000896	0	-0.173703	0.01	-0.096761	0	0.083765	0
ACBD5	HsaEX0001840	-0.006529	0	0.00189	0	-0.01042	0	-0.00783	0					ILK	HsaEX0031556	-0.037104	0	0.069767	0.01	0.009003	0	-0.067192	0
ACBD6	HsaEX0001841	-0.018924	0	-0.002196	0	-0.005416	0	-0.003743	0					LPHN2	HsaEX0036239	-0.035763	0	-0.085144	0.01	-0.058856	0	0.02789	0
ACBD6	HsaEX0001842	-0.015576	0	-0.00114	0	-0.004806	0	-0.002823	0					LRIG1	HsaEX0036374	0.035912	0	-0.182426	0.01	-0.171782	0	0.012667	0
ACBD6	HsaEX0001843	-0.002022	0	-6.4e-05	0	0.001368	0	-0.000617	0					LUZP1	HsaEX0037008	0.004052	0	0.14692	0.01	0.136001	0	-0.016274	0
ACBD6	HsaEX0001844	0.002464	0	-0.001283	0	0.002385	0	0.003125	0					MAP4	HsaEX0037626	-0.005821	0	0.047419	0.01	0.024733	0	-0.022541	0
ACBD6	HsaEX0001845	0.004094	0	0.000174	0	0.008011	0	0.005938	0					MAPKAPK2	HsaEX0037815	-0.010345	0	-0.054741	0.01	-0.023095	0	0.032541	0
ACBD6	HsaEX0001846	-0.01129	0	0.004926	0	-0.006711	0	-0.014491	0					MDM2	HsaEX0038399	0.094217	0	0.124698	0.01	0.059819	0	-0.074537	0
ACBD6	HsaEX0001848	0.000735	0	-0.00102	0	-0.003187	0	-0.00361	0					MEST	HsaEX0038851	0.004509	0	0.051631	0.01	0.024607	0	-0.027275	0
ACCN2	HsaEX0001851	-0.146204	0	-0.043948	0	-0.050211	0	0.008921	0					MLLT10	HsaEX0039537	-0.002032	0	-0.074307	0.01	-0.071751	0	0.004152	0
ACD	HsaEX0001879	-0.01667	0	-0.006378	0	-0.02281	0	-0.019616	0					0PRT1	HsaEX0041667	0.004405	0	-0.084828	0.01	-0.088573	0	-0.002883	0
ACD	HsaEX0001880	-0.016801	0	-0.025041	0	-0.032892	0	-0.00554	0					NEBL	HsaEX0042354	0	0	0.151176	0.01	0	0	0	0
ACD	HsaEX0001881	-0.005299	0	-0.020421	0	-0.02231	0	-0.002619	0					NFAT5	HsaEX0042680	0.019148	0	0.156541	0.01	0.137081	0	-0.019833	0
ACD	HsaEX0001882	-0.008091	0	-0.019337	0	-0.029785	0	-0.001826	0					NHSL2	HsaEX0042890	-0.044937	0	0.190891	0.01	0.002814	0	-0.196685	0
ACD	HsaEX0001883	0.018129	0	0.003914	0	-0.005506	0	-0.013406	0					OGDH	HsaEX0044666	0.013262	0	-0.108073	0.01	-0.016609	0	0.087869	0
ACER2	HsaEX0001901	0.036582	0	0	0	0	0	0	0					PALLD	HsaEX0045299	0	0	-0.199224	0.01	0	0	0	0
ACER2	HsaEX0001902	0.018412	0	0	0	0	0	0	0					PAM	HsaEX0045320	0.060087	0	-0.10372	0.01	0.004951	0	0.114365	0
ACER2	HsaEX0001903	-0.015386	0	0	0	0	0	0	0					PAQR3	HsaEX0045479	0.018164	0	-0.111358	0.01	-0.059571	0	0.038272	0
ACER3	HsaEX0001906	0.001367	0	0.001908	0	0.000495	0	-0.008973	0					PI4KA	HsaEX0047288	0.06619	0	0.131845	0.01	0.146602	0	0.006823	0
ACER3	HsaEX0001907	0	0	-0.045376	0	0	0	0	0					PLD2	HsaEX0048176	0.000683	0	-0.070088	0.01	-0.05023	0	0.021466	0
ACER3	HsaEX0001908	0.020716	0	0.000232	0	-0.003008	0	0.002863	0					PODXL	HsaEX0048807	-0.031399	0	-0.068924	0.01	-0.03781	0	0.029371	0
ACER3	HsaEX0001909	0.000944	0	-3.6e-05	0	-0.009414	0	-0.013369	0					PPM1A	HsaEX0049474	-0.013223	0	0.109116	0.01	0.106186	0	-0.004285	0
ACER3	HsaEX0001910	0.017346	0	-0.029275	0	-0.006587	0	0.018796	0					RBM9	HsaEX0052769	-0.028501	0	-0.058874	0.01	-0.02738	0	0.037815	0
ACER3	HsaEX0001911	-0.006231	0	-0.006703	0	-0.00878	0	0.000748	0					RCOR3	HsaEX0052920	-0.01037	0	-0.104351	0.01	-0.137116	0	-0.027068	0
ACER3	HsaEX0001912	-0.006157	0	-0.014277	0	-0.001723	0	0.009521	0					RECQL5	HsaEX0052992	-0.04333	0	-0.099611	0.01	-0.088778	0	0.007256	0
ACER3	HsaEX0001913	-0.007536	0	0.015492	0	0.00324	0	-0.010146	0					RGS19	HsaEX0053369	-0.003736	0	-0.219304	0.01	-0.198839	0	0.006773	0
ACER3	HsaEX0001914	0.00717	0	-0.014005	0	0.016351	0	0.037293	0					SCRN2	HsaEX0056644	0.004765	0	-0.099822	0.01	-0.049258	0	0.04975	0
ACER3	HsaEX0001915	-0.047538	0	0.049774	0	-0.003712	0	-0.058478	0					SEMA6C	HsaEX0057164	0.045862	0	-0.126985	0.01	-0.07967	0	0.044662	0
ACER3	HsaEX0001916	-0.019137	0	-0.010072	0	-0.011392	0	0.002997	0					SEMA6D	HsaEX0057169	-0.125732	0	0.206327	0.01	-0.067972	0	-0.264266	0
ACER3	HsaEX0001917	0.082629	0	-0.03162	0	0.014241	0	0.045673	0					SENP6	HsaEX0057212	-0.110828	0	0.181418	0.01	0.010079	0	-0.173637	0
ACER3	HsaEX0001918	-0.012004	0	0.000851	0	0.007773	0	0.011456	0					SHC1	HsaEX0058141	0.033316	0	-0.047455	0.01	-0.005142	0	0.039183	0
ACER3	HsaEX0001919	0.036959	0	-0.014699	0	-0.028046	0	0.010219	0					SLC12A2	HsaEX0058582	-0.000941	0	-0.065195	0.01	-0.044708	0	0.022968	0
ACER3	HsaEX0001920	0.004513	0	0.01009	0	0.003185	0	-0.006269	0					SLC12A9	HsaEX0058654	0.036989	0	-0.104497	0.01	-0.024904	0	0.073377	0
ACIN1	HsaEX0001925	-0.00772	0	0.070473	0	0.058797	0	-0.020508	0					SLC29A2	HsaEX0059254	-0.013426	0	-0.252047	0.01	-0.25694	0	0.00907	0
ACIN1	HsaEX0001926	-0.000851	0	0.000239	0	-0.000272	0	-0.00066	0					SLC35B3	HsaEX0059403	0.017249	0	0.252226	0.01	0.136329	0	-0.129451	0
ACIN1	HsaEX0001927	-0.001462	0	0.000369	0	-0.000312	0	-0.000784	0					SLC36A1	HsaEX0059455	-0.067564	0	0.161546	0.01	0.048746	0	-0.112919	0
ACIN1	HsaEX0001928	0.077935	0	-0.028143	0	0.036483	0	0.068551	0					SMARCD1	HsaEX0060333	-0.001383	0	-0.041062	0.01	-0.027104	0	0.015733	0
ACIN1	HsaEX0001929	0.048303	0	-0.025178	0	0.064627	0	0.079383	0					SORCS1	HsaEX0061003	0	0	-0.189156	0.01	0	0	0	0
ACIN1	HsaEX0001930	0.002356	0	-0.001317	0	-0.000295	0	-4.7e-05	0					STK19	HsaEX0062458	-0.004155	0	-0.105079	0.01	-0.083784	0	0.022366	0
ACLY	HsaEX0001931	-0.001179	0	-0.00111	0	-0.000972	0	0.000416	0					SYDE2	HsaEX0063113	0.025537	0	-0.117303	0.01	-0.063476	0	0.046696	0
ACLY	HsaEX0001932	-0.000244	0	0.000654	0	0.000119	0	-0.000562	0					TINF2	HsaEX0065014	-0.016265	0	-0.133759	0.01	-0.12456	0	0.011943	0
ACLY	HsaEX0001933	-0.000388	0	-0.00029	0	1.8e-05	0	0.000551	0					TOM1L1	HsaEX0066447	-0.042361	0	0.118758	0.01	0.04976	0	-0.06878	0
ACLY	HsaEX0001934	-0.001736	0	0.001989	0	0.000464	0	-0.001878	0					UROS	HsaEX0069529	0.002979	0	-0.077184	0.01	-0.040721	0	0.035099	0
ACLY	HsaEX0001935	2.9e-05	0	0.000229	0	0.000229	0	-0.000229	0					USP35	HsaEX0069815	0	0	-0.289534	0.01	0	0	0	0
ACLY	HsaEX0001936	-0.001978	0	-0.003569	0	-0.00453	0	-0.001876	0					VPS52	HsaEX0070636	-0.004658	0	-0.083585	0.01	-0.05987	0	0.022104	0
ACLY	HsaEX0001937	0.001006	0	-0.005674	0	-0.002453	0	0.002323	0					WDFY3	HsaEX0070915	0.0249	0	0.089974	0.01	0.011313	0	-0.076231	0
ACLY	HsaEX0001938	0.00078	0	-0.001307	0	-0.002085	0	-0.000234	0					ZDHHC17	HsaEX0072485	0.049059	0	0.076424	0.01	0.077739	0	0.000618	0
ACLY	HsaEX0001939	0.005136	0	-0.001997	0	0.00758	0	0.009156	0					CALD1	HsaEX6010619	-0.002598	0	-0.008338	0.01	-0.003272	0	0.004657	0
ACLY	HsaEX0001940	-0.033689	0	-0.20719	0.15	-0.120384	0.05	0.090139	0.03					MYO9A	HsaEX0041285	-0.186362	0.01	-0.273552	0.02	-0.245581	0	0.048624	0
ACN9	HsaEX0001944	-0.026452	0	0.046225	0	0.030299	0	-0.011128	0					PRKACA	HsaEX0050090	0.163452	0	-0.123145	0.02	0.11051	0	0.212013	0.1
ACN9	HsaEX0001945	-0.029063	0	-0.001051	0	-0.013456	0	-0.014285	0					PUM2	HsaEX0051288	-0.036386	0	0.102385	0.02	-0.041116	0	-0.12882	0.06
ACO1	HsaEX0001946	0.027206	0	0.045209	0	0.052366	0	0.004499	0					TBC1D4	HsaEX0063889	-0.00047	0	0.193482	0.02	-0.015997	0	-0.189218	0.04
ACO1	HsaEX0001947	-0.004517	0	8e-06	0	-0.001316	0	-0.002599	0					AC068587.1	HsaEX0001281	0.127607	0	-0.131904	0.02	0.036058	0	0.166007	0.03
ACO1	HsaEX0001948	-0.004176	0	-0.000867	0	-0.002402	0	-0.000463	0					ST6GAL0C3	HsaEX0062039	-0.002481	0	0.1505	0.02	-0.002835	0	-0.176759	0.03
ACO1	HsaEX0001949	-0.002315	0	0.008557	0	-0.001056	0	-0.009893	0					PDE9A	HsaEX0046313	0.040879	0	-0.156409	0.02	-0.045513	0	0.112449	0.02
ACO2	HsaEX0001950	0.043491	0	-0.000886	0	0.052574	0	0.046154	0					CSNK1D	HsaEX0017532	-0.073312	0	0.16757	0.02	-0.006324	0	-0.17414	0.01
ACO2	HsaEX0001951	0.029091	0	-0.006737	0	0.047185	0	0.043295	0					PKM2	HsaEX0047869	0.009999	0	-0.019523	0.02	0.006853	0	0.027323	0.01
ACO2	HsaEX0001952	0.014135	0	-0.009477	0	0.018793	0	0.035104	0					ABCB6	HsaEX0000362	0.014872	0	-0.156407	0.02	-0.156609	0	0.004025	0
ACOT11	HsaEX0001956	0	0	0	0	0.027476	0	0	0					ABLIM1	HsaEX0000722	0.081856	0	-0.178974	0.02	-0.021154	0	0.170982	0
ACOT11	HsaEX0001957	0.080511	0	0	0	0	0	0	0					AC092111.1	HsaEX0001385	-0.05186	0	-0.352324	0.02	-0.126956	0	0.19027	0
ACOT11	HsaEX0001958	-0.193404	0	0	0	0.031737	0	0	0					AC136619.1	HsaEX0001625	-0.061426	0	-0.10527	0.02	-0.043862	0	0.061319	0
ACOT7	HsaEX0001963	0.00167	0	0.000801	0	0.006785	0	0.003206	0					AP1S2	HsaEX0004907	0.000681	0	-0.061045	0.02	-0.017345	0	0.045483	0
ACOT8	HsaEX0001964	-0.083086	0	-0.022331	0	-0.010019	0	0.007064	0					APLP2	HsaEX0005151	-0.053406	0	-0.064055	0.02	-0.044664	0	0.021677	0
ACOT8	HsaEX0001965	-0.006811	0	0.046755	0	0.039552	0	0.002527	0					ATG5	HsaEX0006646	0.004608	0	-0.131727	0.02	-0.077519	0	0.046268	0
ACOT8	HsaEX0001966	0.04016	0	0.031969	0	0.028638	0	-0.001161	0					BAZ1A	HsaEX0007704	0.047259	0	0.221528	0.02	0.124218	0	-0.110607	0
ACOT9	HsaEX0001967	0.005099	0	-0.000715	0	0.004167	0	0.003353	0					CAB39L	HsaEX0011845	0.005764	0	0.202272	0.02	0.192601	0	-0.00831	0
ACOT9	HsaEX0001968	0.003201	0	0.00836	0	0.010894	0	0.00351	0					CLIP1	HsaEX0015671	-0.007535	0	0.102436	0.02	0.070895	0	-0.030427	0
ACOT9	HsaEX0001969	-0.002174	0	0.008258	0	0.004054	0	-0.002773	0					COMMD6	HsaEX0016734	0.019418	0	0.04802	0.02	0.032507	0	-0.015838	0
ACOT9	HsaEX0001970	0.005599	0	-0.003595	0	0.001874	0	0.00681	0					CRYZL1	HsaEX0017399	-0.00642	0	-0.124801	0.02	-0.049285	0	0.068208	0
ACOT9	HsaEX0001971	0.000666	0	-0.000938	0	-0.000862	0	0.000557	0					CSPP1	HsaEX0017597	-0.01952	0	0.181747	0.02	0.139054	0	-0.043418	0
ACOT9	HsaEX0001972	-0.049464	0	0.016554	0	-0.007654	0	-0.028183	0					DEPDC1B	HsaEX0019243	0.00171	0	0.092939	0.02	0.02223	0	-0.076104	0
ACOT9	HsaEX0001973	0.00181	0	0.005707	0	0.005944	0	0.000634	0					DHRS12	HsaEX0019516	0	0	-0.317912	0.02	0	0	0	0
ACOT9	HsaEX0001974	0.0118	0	0.078655	0	0.026159	0	-0.05082	0					DLG1	HsaEX0019877	0.063899	0	-0.178493	0.02	-0.053367	0	0.142836	0
ACOX1	HsaEX0001975	-0.008139	0	-0.00566	0	-0.002133	0	0.00199	0					ERCC1	HsaEX0022996	-0.035569	0	-0.13873	0.02	-0.018955	0	0.123971	0
ACOX1	HsaEX0001976	-0.002774	0	0.001192	0	-0.001738	0	-0.001055	0					EXOG	HsaEX0023513	0.015661	0	0.23335	0.02	0.190185	0	-0.029289	0
ACOX1	HsaEX0001977	-0.050024	0	-0.07017	0	-0.097818	0	-0.028672	0					FAM13B	HsaEX0024015	-0.030096	0	0.286995	0.02	0.116755	0	-0.187142	0
ACOX1	HsaEX0001978	0.021875	0	0.018746	0	0.068768	0	0.052582	0					FNBP4	HsaEX0026131	-0.068031	0	0.19932	0.02	0.114791	0	-0.096368	0
ACOX3	HsaEX0001983	0.009592	0	-0.031428	0	0.105541	0	0.145682	0					GPBP1	HsaEX0028133	0.037039	0	0.133959	0.02	0.115026	0	-0.0251	0
ACOX3	HsaEX0001984	0	0	0.061587	0	0	0	0	0					HMGA1	HsaEX0030191	-0.008748	0	-0.02166	0.02	0.001491	0	0.023938	0
ACOX3	HsaEX0001985	0.012287	0	-0.009916	0	0.023012	0	0.034101	0					HNRNPH3	HsaEX0030296	-0.038192	0	0.147659	0.02	0.055312	0	-0.098092	0
ACOX3	HsaEX0001986	0.03408	0	-0.009395	0	0.046891	0	0.049311	0					ISPD	HsaEX0032270	0	0	0.276465	0.02	0	0	0	0
ACOX3	HsaEX0001987	0.027543	0	-0.007985	0	0.031872	0	0.040721	0					KNTC1	HsaEX0034950	-0.024287	0	0.103859	0.02	0.025106	0	-0.080371	0
ACOX3	HsaEX0001988	0.01017	0	0.027504	0	-0.010195	0	-0.045522	0					MPI	HsaEX0039935	0.041687	0	-0.178771	0.02	-0.087853	0	0.085094	0
ACOX3	HsaEX0001989	0.002149	0	-0.011965	0	0.026378	0	0.035315	0					MRPS6	HsaEX0040210	-0.062363	0	0.112198	0.02	0.015054	0	-0.094904	0
ACOX3	HsaEX0001990	0.020988	0	-0.008162	0	0.025135	0	0.043865	0					NCOR1	HsaEX0042119	-0.030507	0	0.148123	0.02	0.01184	0	-0.133282	0
ACOX3	HsaEX0001991	0.050082	0	-0.053432	0	0.08876	0	0.149062	0					NUMB	HsaEX0044214	-0.005723	0	-0.082623	0.02	-0.0599	0	0.024195	0
ACOX3	HsaEX0001992	0	0	0.036797	0	0	0	0	0					OGDH	HsaEX0044667	0.010537	0	0.094836	0.02	0.034384	0	-0.065121	0
ACOX3	HsaEX0001993	-0.007825	0	-0.205665	0.04	-0.057442	0	0.168093	0					PANK1	HsaEX0045363	-0.005162	0	-0.133609	0.02	-0.095502	0	0.045898	0
ACOX3	HsaEX0001994	0.091977	0	-0.131228	0	0.003666	0	0.125214	0					PLOD2	HsaEX0048471	0.071983	0	0.222607	0.02	0.20363	0	-0.032613	0
ACOX3	HsaEX0001995	0.011593	0	-0.014638	0	0.013536	0	0.025434	0					PRMT2	HsaEX0050273	0.021583	0	0.153698	0.02	0.034126	0	-0.11402	0
ACOXL	HsaEX0001996	-0.019353	0	0	0	0	0	-0.01823	0					PUF60	HsaEX0051264	0.032854	0	-0.110095	0.02	-0.063134	0	0.039746	0
ACOXL	HsaEX0001997	0.102728	0	0	0	0	0	0.056704	0					RANBP17	HsaEX0052153	-0.02019	0	0.219818	0.02	0.111218	0	-0.073964	0
ACOXL	HsaEX0001998	-0.01094	0	0	0	0	0	-0.039461	0					RBM9	HsaEX0052771	-0.087187	0	-0.090306	0.02	-0.071715	0	0.014764	0
ACOXL	HsaEX0001999	0.01746	0	0	0	0	0	0.039257	0					RNF146	HsaEX0053917	0.014733	0	0.217496	0.02	0.122144	0	-0.090498	0
ACOXL	HsaEX0002000	0.009954	0	0	0	0	0	-0.066756	0					SCAMP3	HsaEX0056362	-0.030955	0	-0.130408	0.02	-0.071005	0	0.058923	0
ACOXL	HsaEX0002001	-0.021785	0	0	0	0	0	0.122562	0					SFRS12	HsaEX0057645	-0.005397	0	0.149331	0.02	0.090759	0	-0.049327	0
ACOXL	HsaEX0002002	-0.035084	0	0	0	0	0	-0.027648	0					SFRS6	HsaEX0057686	0.047667	0	-0.083751	0.02	-0.01519	0	0.069112	0
ACOXL	HsaEX0002003	-0.040678	0	0	0	0	0	-0.075032	0					SLAIN2	HsaEX0058524	0.00208	0	0.124599	0.02	0.074476	0	-0.038419	0
ACOXL	HsaEX0002004	-0.016571	0	0	0	0	0	0.067838	0					ST8SIA2	HsaEX0062086	0.041707	0	0.229561	0.02	0.059811	0	-0.139968	0
ACOXL	HsaEX0002005	-0.068425	0	0	0	0	0	-0.080649	0					SYNRG	HsaEX0063238	-0.086974	0	0.160986	0.02	0.088186	0	-0.071106	0
ACP1	HsaEX0002006	0.036863	0	0.02117	0	0.016154	0	-0.001519	0					TAX1BP3	HsaEX0063719	0.003373	0	-0.022768	0.02	-0.010779	0	0.014012	0
ACP1	HsaEX0002007	-0.005322	0	0.007342	0	0.010439	0	9.7e-05	0					TMEM66	HsaEX0065943	0.022122	0	0.070324	0.02	0.070841	0	0.001788	0
ACP2	HsaEX0002008	-0.001958	0	0.04535	0	0.009577	0	-0.034751	0					WBP5	HsaEX0070863	-0.01654	0	-0.071945	0.02	-0.068722	0	0.003881	0
ACP2	HsaEX0002009	-0.004946	0	0.000319	0	0.009918	0	0.012154	0					ZNF638	HsaEX0074095	0.011637	0	-0.056894	0.02	-0.04021	0	0.01591	0
ACP2	HsaEX0002010	-0.004452	0	0.012263	0	0.008415	0	-0.004902	0					ZYX	HsaEX0074663	0	0	-0.161852	0.02	-0.105998	0	0.057044	0
ACP2	HsaEX0002011	0.01197	0	0.014878	0	0.011529	0	-0.004617	0					TRPA1	HsaEX6081179	0	0	-0.150723	0.02	0	0	0	0
ACP6	HsaEX0002014	0.000914	0	0	0	0	0	-0.104416	0					MTRR	HsaEX0040725	-0.118751	0	0.245282	0.03	-0.096133	0	-0.323151	0.13
ACP6	HsaEX0002015	-0.009384	0	0	0	0	0	0.169071	0					CCKBR	HsaEX0013586	-0.029182	0	0.005485	0.03	-0.01088	0	-0.026042	0.05
ACP6	HsaEX0002016	0.028288	0	0	0	0	0	-0.010502	0					KIF21A	HsaEX0034506	-0.02539	0	0.088404	0.03	-0.009949	0	-0.097544	0.03
ACP6	HsaEX0002017	-0.001232	0	-0.045959	0	-0.054996	0	-0.019916	0					MACF1	HsaEX0037157	-0.063273	0	0.108119	0.03	0.009425	0	-0.092929	0.03
ACP6	HsaEX0002018	-0.000848	0	-0.031363	0	-0.045351	0	-0.004679	0					GTF2I	HsaEX0028970	-0.004901	0	-0.055922	0.03	-0.004992	0	0.050706	0.02
ACP6	HsaEX0002019	-0.004827	0	-0.039095	0	-0.047118	0	-0.016095	0					TPM2	HsaEX0066687	0.001538	0	-0.08392	0.03	-0.009744	0	0.074632	0.02
ACP6	HsaEX0002020	-0.011997	0	0	0	0	0	0.008405	0					C3orf17	HsaEX0010851	-0.015142	0	0.099155	0.03	0.004927	0	-0.090203	0.01
ACPL2	HsaEX0002021	0.020732	0	0	0	0	0	0.009138	0					FANCA	HsaEX0024727	0.005893	0	-0.124443	0.03	-0.031229	0	0.091902	0.01
ACPL2	HsaEX0002022	0.011642	0	-0.019491	0	-0.017637	0	0.001351	0					PLD3	HsaEX0048185	-0.041237	0	-0.167242	0.03	-0.021725	0	0.151939	0.01
ACPL2	HsaEX0002023	-0.053759	0	0	0	0	0	-0.042902	0					AMOT	HsaEX0003967	-0.012918	0	0.114957	0.03	0.070599	0	-0.053335	0
ACPL2	HsaEX0002024	-0.029478	0	0	0	0	0	-0.02102	0					ARHGEF25	HsaEX0005662	0.023049	0	-0.192425	0.03	-0.140001	0	0.033038	0
ACPL2	HsaEX0002026	-0.065624	0	0	0	0	0	-0.066563	0					ATE1	HsaEX0006485	-0.04223	0	-0.221198	0.03	-0.146684	0	0.084037	0
ACPL2	HsaEX0002027	-0.002185	0	-0.011101	0	-0.017739	0	-0.003232	0					BAT2L	HsaEX0007672	-0.020388	0	-0.118758	0.03	-0.072539	0	0.045063	0
ACPL2	HsaEX0002028	-0.003526	0	-0.011021	0	-0.013218	0	-0.001282	0					BCAR1	HsaEX0007813	-0.009312	0	-0.097519	0.03	-0.082486	0	0.021675	0
ACSF2	HsaEX0002043	0.007788	0	-0.004245	0	-0.007411	0	0.007824	0					CD46	HsaEX0013872	0.02438	0	0.129486	0.03	0.103484	0	-0.028901	0
ACSF2	HsaEX0002044	0.017672	0	-0.01649	0	0.010584	0	0.013949	0					COMMD4	HsaEX0016727	-0.014176	0	-0.076723	0.03	-0.054529	0	0.028659	0
ACSF2	HsaEX0002045	-0.002935	0	-0.028959	0	-0.027892	0	0.011125	0					DLG1	HsaEX0019876	-0.050738	0	0.174116	0.03	0.060162	0	-0.105428	0
ACSF2	HsaEX0002046	0.010312	0	-0.016528	0	0.010902	0	0.032488	0					ELMO2	HsaEX0022159	0.094454	0	-0.135125	0.03	-0.016314	0	0.104809	0
ACSF2	HsaEX0002047	0.103958	0	0.087584	0	0.201657	0	0.103379	0					HDAC10	HsaEX0029369	0	0	-0.37054	0.03	0	0	0	0
ACSF2	HsaEX0002048	0.008785	0	0.007651	0	-0.000404	0	-0.006569	0					INTS8	HsaEX0031937	0.009499	0	-0.112708	0.03	-0.062713	0	0.0439	0
ACSF2	HsaEX0002049	-0.215115	0	0	0	0	0	0.05346	0					KIAA0232	HsaEX0033527	-0.078583	0	0.17027	0.03	0.111213	0	-0.055814	0
ACSF2	HsaEX0002050	0.02046	0	-0.017786	0	-0.004345	0	0.016693	0					PI4KA	HsaEX0047290	0.030719	0	0.149831	0.03	0.079049	0	-0.076086	0
ACSF3	HsaEX0002051	-0.029604	0	0.053968	0	-0.002315	0	-0.044844	0					PI4KA	HsaEX0047291	0.0639	0	0.177781	0.03	0.093573	0	-0.07238	0
ACSF3	HsaEX0002052	0.120659	0	0.031774	0	-0.133121	0	-0.1553	0					PPHLN1	HsaEX0049396	-0.066363	0	-0.189451	0.03	-0.079827	0	0.103723	0
ACSF3	HsaEX0002053	0.004568	0	0.056144	0	0.051067	0	-0.012588	0					PPP3CB	HsaEX0049746	0.024303	0	-0.280035	0.03	-0.096193	0	0.183988	0
ACSF3	HsaEX0002054	0.115051	0	0.073204	0	0.109767	0	0.041565	0					PVRL3	HsaEX0051343	-0.067069	0	-0.249965	0.03	-0.069182	0	0.158974	0
ACSF3	HsaEX0002055	-0.011019	0	0.010289	0	-0.00617	0	-0.016173	0					SFI1	HsaEX0057597	0	0	0.265168	0.03	0	0	0	0
ACSF3	HsaEX0002056	-0.006699	0	-0.086818	0	-0.052432	0	0.016804	0					SLC38A6	HsaEX0059572	0	0	0.27677	0.03	0	0	0	0
ACSF3	HsaEX0002057	-0.005948	0	-0.000689	0	-0.00708	0	-0.005165	0					SLC7A5	HsaEX0059977	0.007502	0	0.019023	0.03	-0.008119	0	-0.034562	0
ACSF3	HsaEX0002058	0.001641	0	-0.06957	0	-0.070575	0	0.002019	0					SMARCD1	HsaEX0060332	0.001486	0	-0.094833	0.03	-0.058726	0	0.038601	0
ACSL1	HsaEX0002060	0	0	-0.003194	0	-0.022839	0	-0.029698	0					UAP1	HsaEX0068590	0.114875	0	-0.155017	0.03	-0.081422	0	0.069768	0
ACSL1	HsaEX0002062	0	0	0	0	0	0	0.055022	0					FADS2	HsaEX0023679	-0.038309	0	-0.086659	0.04	0.048653	0	0.138368	0.08
ACSL1	HsaEX0002063	0	0	-0.00887	0	-0.018677	0	-0.005701	0					RIF1	HsaEX0053616	-0.004154	0	0.150162	0.04	-0.026838	0	-0.178422	0.08
ACSL1	HsaEX0002064	0	0	-0.036464	0	-0.022507	0	0.015871	0					0P1L4	HsaEX0041642	0.041	0	-0.09389	0.04	0.018692	0	0.109122	0.06
ACSL1	HsaEX0002065	0	0	-0.053117	0	-0.009222	0	0.038119	0					SUGP2	HsaEX0062842	-0.036509	0	-0.191356	0.04	0.033356	0	0.200875	0.06
ACSL1	HsaEX0002066	0	0	0	0	0	0	-0.039754	0					CLDND1	HsaEX0015585	-0.036511	0	0.125393	0.04	0.033358	0	-0.094292	0.03
ACSL3	HsaEX0002067	-0.001614	0	0.000159	0	-0.001654	0	-0.000856	0					DNM2	HsaEX0020457	-0.075679	0	-0.170085	0.04	-0.067307	0	0.101162	0.02
ACSL3	HsaEX0002068	-0.001114	0	0.003411	0	-3e-06	0	-0.003509	0					PTK2	HsaEX0050868	-0.016301	0	0.108611	0.04	0.002794	0	-0.103077	0.02
ACSL3	HsaEX0002069	0.001176	0	0.005926	0	0.008005	0	-0.000481	0					MARK2	HsaEX0037915	0.03571	0	-0.174806	0.04	-0.029293	0	0.149127	0.01
ACSL3	HsaEX0002070	0.003119	0	0.020439	0	-0.00178	0	-0.024041	0					ACOX3	HsaEX0001993	-0.007825	0	-0.205665	0.04	-0.057442	0	0.168093	0
ACSL3	HsaEX0002071	-0.003099	0	-0.009776	0	0.022596	0	0.037031	0					ATP6V0A1	HsaEX0006960	0.005281	0	-0.14543	0.04	-0.062057	0	0.069482	0
ACSL3	HsaEX0002072	0.135508	0	0.114798	0	0.191493	0.07	0.055863	0					C6orf48	HsaEX0011350	-0.0579	0	-0.131123	0.04	-0.042975	0	0.096237	0
ACSL3	HsaEX0002073	0.005789	0	-0.022039	0	-0.016825	0	0.008009	0					C9orf114	HsaEX0011600	-0.064913	0	-0.183817	0.04	-0.12027	0	0.068821	0
ACSL3	HsaEX0002074	-0.003158	0	-0.004416	0	-0.009805	0	-0.006402	0					CREM	HsaEX0017225	-0.172948	0	-0.178388	0.04	-0.122715	0	0.037233	0
ACSL4	HsaEX0002075	0.001996	0	0.001284	0	-0.00257	0	0.001001	0					FAM190	HsaEX0024309	0.12897	0	0.214844	0.04	0.189915	0	-0.021627	0
ACSL4	HsaEX0002076	0.11291	0	-0.036923	0	0.094938	0	0.116685	0					FLRT3	HsaEX0025954	0	0	-0.199438	0.04	0	0	0	0
ACSL4	HsaEX0002077	0.002479	0	0.00539	0	0.004404	0	0.002707	0					HISPPD1	HsaEX0030036	-0.031139	0	0.168655	0.04	0.02509	0	-0.142593	0
ACSL4	HsaEX0002078	0.003096	0	-0.000333	0	0.002972	0	0.003398	0					KIAA0182	HsaEX0033479	-0.012978	0	0.154332	0.04	0.110996	0	-0.042587	0
ACSS2	HsaEX0002114	0.018296	0	0.023264	0	0.010738	0	-0.012923	0					KIAA1328	HsaEX0034038	0	0	-0.278294	0.04	0	0	0	0
ACSS2	HsaEX0002115	0.00489	0	-0.040007	0	-0.049117	0	-0.006567	0					LCORL	HsaEX0035534	-0.024485	0	0.186522	0.04	0.145233	0	-0.051308	0
ACSS2	HsaEX0002116	0.030102	0	-0.044105	0	-0.029799	0	0.012605	0					MYO1B	HsaEX0041115	0.030132	0	0.102331	0.04	0.016934	0	-0.086206	0
ACSS2	HsaEX0002117	0.026531	0	0.00072	0	-0.001015	0	-0.004377	0					PHLDB1	HsaEX0047174	-0.127426	0	-0.265621	0.04	-0.19282	0	0.079236	0
ACSS2	HsaEX0002118	-0.019131	0	0.002613	0	-0.025688	0	-0.023615	0					POLL	HsaEX0048972	0.043476	0	-0.246888	0.04	-0.141996	0	0.095199	0
ACSS2	HsaEX0002119	-0.004109	0	0.004824	0	-0.006068	0	-0.007373	0					PRMT7	HsaEX0050299	-0.024882	0	-0.195721	0.04	-0.128471	0	0.077179	0
ACSS2	HsaEX0002120	-0.003837	0	0.02463	0	-0.002544	0	-0.03085	0					RNF146	HsaEX0053914	-0.020476	0	0.141283	0.04	0.091423	0	-0.052731	0
ACSS2	HsaEX0002121	-0.015614	0	0.023744	0	-0.009493	0	-0.031348	0					SEC31A	HsaEX0056948	0.045793	0	0.121378	0.04	0.109254	0	-0.010036	0
ACSS2	HsaEX0002122	0.04831	0	0.003519	0	0.023922	0	0.014783	0					SFRS11	HsaEX0057640	-0.016974	0	0.104273	0.04	0.047938	0	-0.055569	0
ACSS2	HsaEX0002123	-0.053772	0	0.016724	0	-0.020312	0	-0.039513	0					ZNF498	HsaEX0073797	-0.038928	0	-0.173754	0.04	-0.10402	0	0.066488	0
ACSS2	HsaEX0002124	-0.048533	0	0.021667	0	-0.018866	0	-0.041833	0					DENND4C	HsaEX0019205	0.074376	0	-0.323968	0.05	0.083961	0	0.398676	0.14
ACSS2	HsaEX0002125	-0.051717	0	0.018916	0	-0.025197	0	-0.04803	0					0SP	HsaEX0041714	0.039005	0	0.160472	0.05	-0.001936	0	-0.161218	0.06
ACSS2	HsaEX0002126	-0.044716	0	0.022043	0	-0.028005	0	-0.047084	0					TRPC1	HsaEX0067361	-0.015746	0	-0.212222	0.05	0.017939	0	0.226358	0.04
ACSS2	HsaEX0002127	-0.044595	0	0.018231	0	-0.025118	0	-0.041676	0					BRD8	HsaEX0008430	0.066382	0	-0.201208	0.05	-0.038596	0	0.150443	0.01
ACSS2	HsaEX0002128	0.028336	0	0.00729	0	-0.006893	0	-0.008371	0					CNPY3	HsaEX0016057	0.030636	0	-0.153811	0.05	-0.035309	0	0.114655	0.01
ACSS2	HsaEX0002129	-0.01332	0	0.013066	0	-0.008813	0	-0.035205	0					BIN1	HsaEX0008093	0.043464	0	0.251573	0.05	0.054429	0	-0.196403	0
ACSS3	HsaEX0002130	0.012557	0	-0.005901	0	0.014443	0	0.019864	0					C18orf45	HsaEX0009904	0.134179	0	-0.345704	0.05	-0.082223	0	0.241397	0
ACSS3	HsaEX0002131	0.013336	0	-0.007824	0	0.015747	0	0.018895	0					GREB1L	HsaEX0028596	0	0	0.286451	0.05	0	0	0	0
ACSS3	HsaEX0002132	-0.040747	0	0.025816	0	-0.024674	0	-0.043772	0					KRIT1	HsaEX0035034	-0.091196	0	-0.199588	0.05	-0.181656	0	0.038161	0
ACSS3	HsaEX0002133	-0.01537	0	0.084447	0	0.07754	0	-0.011996	0					MAP4K4	HsaEX0037675	-0.041586	0	-0.134494	0.05	-0.065208	0	0.07245	0
ACSS3	HsaEX0002134	-0.012942	0	0.016869	0	-0.002765	0	-0.014064	0					PI4KA	HsaEX0047293	-0.015387	0	0.17948	0.05	0.055138	0	-0.139992	0
ACSS3	HsaEX0002135	-0.031021	0	0.003656	0	0.007801	0	0.008052	0					PKD1	HsaEX0047813	-0.001297	0	-0.116716	0.05	-0.051854	0	0.063419	0
ACTL6A	HsaEX0002142	-0.005346	0	-0.009236	0	-0.000923	0	0.005798	0					PLA2G6	HsaEX0047975	0.042941	0	-0.266175	0.05	-0.11354	0	0.143869	0
ACTN1	HsaEX0002145	0.000397	0	0.000993	0	-0.000406	0	-0.00138	0					PPFIBP1	HsaEX0049371	-0.035896	0	0.11047	0.05	0.086861	0	-0.026221	0
ACTN1	HsaEX0002146	0.00231	0	-0.002486	0	0.001298	0	0.003482	0					PRMT7	HsaEX0050298	-0.012132	0	-0.188578	0.05	-0.129417	0	0.061346	0
ACTN1	HsaEX0002147	-0.00541	0	-0.225507	0.16	-0.207527	0.13	0.017076	0					RAB28	HsaEX0051611	-0.011551	0	0.237113	0.05	0.025391	0	-0.206378	0
ACTN1	HsaEX0002148	0.006149	0	0.158728	0.09	0.156031	0.08	-0.006543	0					STAG3L2	HsaEX0062207	-0.008375	0	-0.177662	0.05	-0.111837	0	0.055318	0
ACTN4	HsaEX0002154	-0.00872	0	0.018572	0	0.082614	0	0.067115	0					VPS13B	HsaEX0070477	-0.051229	0	0.21775	0.05	0.025549	0	-0.194535	0
ACTN4	HsaEX0002155	0.020439	0	-0.030926	0	-0.101935	0	-0.063164	0					TMPO	HsaEX0066063	-0.103147	0.05	0.160084	0.06	-0.049965	0	-0.21417	0.14
ACTN4	HsaEX0002156	0.000107	0	-0.002072	0	-0.003039	0	-0.00113	0					CASK	HsaEX0012546	-0.127065	0.03	-0.139682	0.06	-0.081359	0	0.052238	0
ACTN4	HsaEX0002157	-0.03937	0	0.072198	0	-0.039279	0	-0.09544	0					SRSF2	HsaEX0061800	0.008658	0.01	-0.061028	0.06	-0.011182	0	0.049919	0.05
ACTR10	HsaEX0002158	-0.002892	0	0.002924	0	-0.000261	0	-0.002252	0					NCR000188	HsaEX0042178	0.009036	0	-0.110263	0.06	0.024834	0	0.13394	0.09
ACTR10	HsaEX0002159	0.002053	0	-0.00426	0	-0.004543	0	-0.001438	0					PARP6	HsaEX0045621	0.088072	0	-0.299134	0.06	-0.040081	0	0.27182	0.08
ACTR10	HsaEX0002160	0.001877	0	-0.015724	0	-0.015026	0	-0.001182	0					UTRN	HsaEX0070132	0.014305	0	0.192847	0.06	-0.033731	0	-0.217706	0.07
ACTR10	HsaEX0002161	0.000623	0	0.002564	0	0.001151	0	-0.001218	0					PHF14	HsaEX0046957	-0.049537	0	0.139205	0.06	0.013133	0	-0.125031	0.04
ACTR10	HsaEX0002162	0.013457	0	-0.001082	0	0.007969	0	0.010324	0					CAMKK2	HsaEX0012263	0.037241	0	-0.164699	0.06	-0.105645	0	0.065042	0.01
ACTR10	HsaEX0002163	0.020642	0	0.001158	0	0.014066	0	0.016812	0					AGRN	HsaEX0003154	0.080335	0	-0.250117	0.06	-0.096873	0	0.148503	0
ACTR1A	HsaEX0002164	-0.003735	0	-0.039267	0	-0.015219	0	0.022314	0					CDKL5	HsaEX0014401	0.173783	0	0.355721	0.06	0.291326	0	-0.080491	0
ACTR1A	HsaEX0002165	-0.004627	0	-0.011116	0	-0.004509	0	0.007322	0					DMKN	HsaEX0019982	0.008356	0	0.183829	0.06	0.112848	0	-0.072914	0
ACTR1B	HsaEX0002166	-0.001777	0	-0.002515	0	0.002184	0	0.003276	0					D0H14	HsaEX0020141	0	0	-0.32999	0.06	0	0	0	0
ACTR1B	HsaEX0002167	0.001004	0	7.8e-05	0	0.005655	0	0.004415	0					HNRNPD	HsaEX0030287	-0.026791	0	0.147746	0.06	0.077427	0	-0.068997	0
ACTR1B	HsaEX0002168	0.002528	0	-0.025981	0	-0.000464	0	0.025116	0					OSBPL6	HsaEX0044927	0	0	0.292616	0.06	0	0	0	0
ACTR3B	HsaEX0002170	0.006558	0	0.004812	0	0.015995	0	0.00251	0					PTPMT1	HsaEX0050944	0.008269	0	-0.175464	0.06	-0.121116	0	0.050521	0
ACTR3B	HsaEX0002171	0.002814	0	0.001796	0	0.015493	0	0.009851	0					RP3-402G11.5	HsaEX0055238	-0.043493	0	0.29716	0.06	0.207334	0	-0.115511	0
ACTR3B	HsaEX0002172	0.000902	0	0.009098	0	0.014657	0	0.010922	0					SAPS2	HsaEX0056211	-0.137332	0	-0.190449	0.06	-0.177184	0	0.020123	0
ACTR3B	HsaEX0002173	0.000841	0	0.06268	0	0.062037	0	-0.002007	0					SLC41A1	HsaEX0059667	0.00946	0	-0.300829	0.06	-0.13702	0	0.165947	0
ACTR3B	HsaEX0002174	-0.082349	0	0.101343	0	0.164115	0	0.051183	0					SMG6	HsaEX0060452	0.194013	0	-0.316764	0.07	0.153591	0	0.449	0.2
ACTR3B	HsaEX0002175	-0.033371	0	0.005868	0	0.027636	0	0.022987	0					TMEM126B	HsaEX0065426	-0.041515	0	0.197665	0.07	0.023092	0	-0.172924	0.07
ACTR3B	HsaEX0002176	-0.029879	0	-0.052931	0	-0.047896	0	0.00295	0					PSPC1	HsaEX0050671	-0.106236	0	0.150454	0.07	0.013722	0	-0.136048	0.06
ACTR3B	HsaEX0002177	-0.018906	0	-0.053233	0	-0.065267	0	-0.002014	0					EML4	HsaEX0022361	-0.00668	0	0.162173	0.07	0.043536	0	-0.129633	0.01
ACTR5	HsaEX0002178	-0.001513	0	-0.00137	0	-0.008008	0	-0.001983	0					ARHGAP17	HsaEX0005425	0.012645	0	0.297557	0.07	0.093804	0	-0.218661	0
ACTR5	HsaEX0002179	-0.012784	0	-0.003008	0	-0.007412	0	-0.006358	0					CREM	HsaEX0017226	-0.177319	0	-0.210107	0.07	-0.145728	0	0.060737	0
ACTR5	HsaEX0002180	0.013443	0	-0.002202	0	0.013015	0	0.019788	0					DNM2	HsaEX0020456	0.093916	0	0.20966	0.07	0.128924	0	-0.07968	0
ACTR5	HsaEX0002181	-0.010554	0	-0.00398	0	-0.010175	0	-0.001465	0					DOCK7	HsaEX0020639	0.12595	0	0.236889	0.07	0.1961	0	-0.058869	0
ACTR6	HsaEX0002182	-0.000139	0	0.006379	0	-0.005532	0	-0.011481	0					FYN	HsaEX0026682	0.120017	0	0.184807	0.07	0.108609	0	-0.072306	0
ACTR6	HsaEX0002183	-0.001725	0	0.007843	0	-0.004424	0	-0.010374	0					KIAA2026	HsaEX0034347	0.033516	0	0.267712	0.07	0.181466	0	-0.06766	0
ACTR6	HsaEX0002184	0.001378	0	-0.001913	0	-0.004388	0	-0.005394	0					PI4KA	HsaEX0047294	0.034151	0	0.184984	0.07	0.089897	0	-0.08695	0
ACTR6	HsaEX0002185	0.001983	0	-0.004942	0	-0.001002	0	0.003088	0					R0SEN	HsaEX0053823	-0.012437	0	-0.183761	0.07	-0.099769	0	0.084304	0
ACTR6	HsaEX0002186	0.002622	0	0.00711	0	0.008916	0	-0.001191	0					SVIL	HsaEX0063051	0	0	0.239169	0.07	0	0	0	0
ACTR6	HsaEX0002187	0.007208	0	0.002672	0	0.004375	0	0.004296	0					TTN	HsaEX0068250	0	0	0.215047	0.07	0	0	0	0
ACTR6	HsaEX0002188	0.009605	0	0.002762	0	0.011529	0	0.002759	0					AC107883.1	HsaEX0001547	0.046513	0	-0.274767	0.08	0.115642	0	0.400457	0.15
ACTR6	HsaEX0002189	0.008271	0	-0.006969	0	0.0007	0	0.00777	0					MAP4K4	HsaEX0037668	0.028104	0	-0.175861	0.08	-0.039199	0	0.131016	0.01
ACTR6	HsaEX0002190	-0.014389	0	-0.007576	0	-0.006343	0	-0.000434	0					PDLIM7	HsaEX0046423	-0.117111	0	-0.221379	0.08	-0.144023	0	0.078352	0
ACTR8	HsaEX0002191	0.006273	0	-0.007085	0	0.014733	0	0.023363	0					RAPGEF2	HsaEX0052261	-0.125083	0	-0.260019	0.08	-0.120939	0	0.120569	0
ACTR8	HsaEX0002192	0.00199	0	0.005317	0	0.001295	0	-0.004972	0					SLC43A1	HsaEX0059686	0	0	-0.33707	0.08	-0.233041	0	0.093663	0
ACTR8	HsaEX0002193	-0.012441	0	-0.01476	0	-0.005232	0	0.011134	0					TRPS1	HsaEX0067436	0.098998	0	0.309772	0.08	0.233087	0	-0.074507	0
ACVR1	HsaEX0002194	0.017191	0	-0.014627	0	0.007484	0	0.01152	0					VEGFA	HsaEX0070300	0.173312	0	-0.245075	0.08	-0.133188	0	0.121729	0
ACVR1	HsaEX0002199	0.007572	0	-0.021208	0	-0.005592	0	0.010117	0					ZNF655	HsaEX6009263	0.026018	0	0.29789	0.08	0.223468	0	-0.069058	0
ACVR1B	HsaEX0002200	-0.038868	0	0.02633	0	0.042062	0	0.015862	0					TMPO	HsaEX0066064	-0.088921	0.05	0.173686	0.09	-0.045902	0	-0.219863	0.16
ACVR1B	HsaEX0002201	-0.010144	0	-0.007575	0	-0.00943	0	0.001126	0					SCAMP5	HsaEX0056371	0.089256	0	-0.285968	0.09	-0.004795	0	0.275061	0.14
ACVR1B	HsaEX0002202	-0.007614	0	0.01868	0	0.025866	0	0.001158	0					VGLL4	HsaEX0070334	-0.112882	0	0.346199	0.09	0.013017	0	-0.337483	0.11
ACVR1B	HsaEX0002203	0.024786	0	0.023408	0	0.007273	0	-0.01867	0					ATP13A3	HsaEX0006835	0.114841	0	-0.216902	0.09	0.006	0	0.232234	0.07
ACVR1B	HsaEX0002204	0.045164	0	0.026185	0	0.021058	0	-0.00129	0					LTBP1	HsaEX0036889	-0.164205	0	0.359867	0.09	0.030343	0	-0.331781	0.05
ACVR1B	HsaEX0002205	0.068628	0	0.033116	0	0.044773	0	0.00918	0					C1orf43	HsaEX0010283	-0.015483	0	-0.175042	0.09	-0.087503	0	0.088005	0
ACVR2A	HsaEX0002209	-0.033984	0	-0.00446	0	-0.04072	0	-0.037935	0					CEP164	HsaEX0014716	-0.068855	0	-0.340723	0.09	-0.194156	0	0.156904	0
ACVR2A	HsaEX0002210	0.000739	0	-0.018899	0	-0.010474	0	0.007379	0					RAG1AP1	HsaEX0051988	0.001756	0	-0.23759	0.09	-0.143499	0	0.095289	0
ACVR2A	HsaEX0002211	-0.006946	0	-0.030841	0	-0.024584	0	0.008154	0					RANBP17	HsaEX0052151	0.039775	0	0.298559	0.09	0.17626	0	-0.12577	0
ACVR2A	HsaEX0002212	0.000532	0	-0.0037	0	0.003001	0	0.006477	0					TMPO	HsaEX0066062	-0.115983	0.06	0.170196	0.1	-0.053412	0	-0.227471	0.17
ACVR2A	HsaEX0002213	0.001628	0	0.011473	0	-0.00231	0	-0.021195	0					MAPK8	HsaEX0037783	0.108999	0.01	-0.240695	0.1	0.017996	0	0.25266	0.11
ACVR2B	HsaEX0002214	0.001152	0	-0.001367	0	-0.001016	0	0.000845	0					PSPC1	HsaEX0050672	-0.140009	0	0.212556	0.1	0.023243	0	-0.194185	0.1
ACYP1	HsaEX0002221	0.004399	0	-0.025222	0	0.000141	0	0.015515	0					ANKRD12	HsaEX0004293	0.036981	0	0.270739	0.1	0.176877	0	-0.104166	0
ACYP1	HsaEX0002222	-0.055511	0	0.051556	0	-0.00741	0	-0.047326	0					FAM135A	HsaEX0023988	0.123744	0	0.351893	0.1	0.123321	0	-0.185075	0
ACYP1	HsaEX0002223	-0.040937	0	0.098927	0	0.058611	0	-0.032003	0					MAST4	HsaEX0038013	0	0	0.664083	0.1	0	0	0	0
AD000671.3	HsaEX0002230	0.001412	0	-0.023082	0	0.002338	0	0.026993	0					SLC2A6	HsaEX0059304	0.034796	0	-0.253635	0.1	-0.150802	0	0.105026	0
AD000671.3	HsaEX0002231	-0.001997	0	-0.039473	0	-0.006736	0	0.023308	0					APBB2	HsaEX0005074	-0.142526	0	0.300868	0.11	0.155756	0	-0.153845	0
AD000671.3	HsaEX0002233	0.010454	0	-0.027229	0	0.013134	0	0.038213	0					CCDC136	HsaEX0013014	-0.042202	0	-0.398679	0.11	-0.260791	0	0.144003	0
AD000671.3	HsaEX0002234	0.00777	0	-0.028373	0	0.004156	0	0.027666	0					CCDC136	HsaEX0013018	-0.04939	0	-0.3923	0.11	-0.311278	0	0.087875	0
AD000671.3	HsaEX0002235	0.01866	0	-0.01923	0	0.050953	0	0.082543	0					D0H14	HsaEX0020150	-0.214439	0	-0.386139	0.11	-0.174475	0	0.218506	0
AD000671.3	HsaEX0002236	0.010219	0	-0.025164	0	0.018022	0	0.035688	0					NVL	HsaEX0044457	-0.159683	0	0.269947	0.12	-0.069049	0	-0.342846	0.17
AD000671.3	HsaEX0002237	0	0	-0.003096	0	-0.007752	0	0.017254	0					CCDC136	HsaEX0013015	0.048423	0	-0.422194	0.13	-0.091738	0	0.281293	0
AD000671.3	HsaEX0002238	0.007437	0	-0.037575	0	-0.041198	0	-0.010992	0					KIAA0895L	HsaEX0033815	0.04746	0	-0.368588	0.13	-0.13011	0	0.229477	0
ADA	HsaEX0002242	0.025108	0	0.032368	0	-0.011629	0	-0.046851	0					MDM4	HsaEX0038414	-0.14951	0.01	0.280095	0.14	-0.109618	0	-0.375923	0.21
ADA	HsaEX0002243	-0.008644	0	0.015262	0	0.001408	0	-0.01587	0					CLASP2	HsaEX0015496	0.105802	0	0.358553	0.14	0.183913	0	-0.186742	0
ADA	HsaEX0002244	-0.013314	0	0.019027	0	0.005203	0	-0.009012	0					NEBL	HsaEX0042359	0	0	0.299688	0.15	0	0	0	0
ADA	HsaEX0002245	-0.004886	0	0.02417	0	0.006592	0	-0.013292	0					LL0XNC01-250H12.3	HsaEX0035950	0.027698	0	-0.456962	0.16	0.174175	0	0.637484	0.39
ADA	HsaEX0002246	-0.040651	0	0.072614	0	0.086232	0	0.019626	0					SLC25A29	HsaEX0059075	0.057986	0	-0.350988	0.16	-0.028573	0	0.312212	0.16
ADAL	HsaEX0002254	0.072835	0	0.024581	0	0.074854	0	0.044918	0					C11orf9	HsaEX0009109	0	0	-0.458479	0.16	-0.220626	0	0.209268	0
ADAL	HsaEX0002255	-0.035985	0	-0.01361	0	-0.004266	0	0.00052	0					ERBB2	HsaEX0022931	0	0	0.472331	0.17	0	0	0	0
ADAL	HsaEX0002256	0.083112	0	-0.134261	0	-0.063015	0	0.067462	0					MALAT1	HsaEX0037306	0	0	-0.4893	0.17	0	0	0	0
ADAL	HsaEX0002257	0.112544	0	-0.018179	0	0.056175	0	0.081648	0					POLL	HsaEX0048980	0.154559	0	-0.423438	0.18	-0.073989	0	0.314017	0.12
ADAL	HsaEX0002258	0.003733	0	0.018411	0	-0.026743	0	-0.035017	0					DST	HsaEX0021054	0.065652	0	0.328683	0.18	0.156616	0	-0.175995	0
ADAL	HsaEX0002259	0.069605	0	0.009748	0	0.145777	0	0.163305	0					NEBL	HsaEX0042358	0	0	0.317539	0.18	0	0	0	0
ADAL	HsaEX0002260	0.017272	0	-0.04638	0	-0.013194	0	0.028239	0					RHOBTB3	HsaEX6099186	0	0	0.41332	0.18	0	0	0	0
ADAL	HsaEX0002261	0.023239	0	-0.025511	0	-0.005955	0	0.018791	0					WSB1	HsaEX0071632	-0.08938	0	0.34077	0.19	0.093656	0	-0.250217	0.1
ADAM10	HsaEX0002262	-0.000885	0	0.001461	0	0.00108	0	7.5e-05	0					REPS1	HsaEX0053051	-0.092313	0	-0.298915	0.19	-0.143846	0	0.165612	0.03
ADAM10	HsaEX0002263	-0.007217	0	0.012698	0	0.006726	0	-0.009667	0					GPCPD1	HsaEX0028160	-0.144498	0	0.494873	0.19	0.119743	0	-0.360659	0.02
ADAM10	HsaEX0002264	-0.002749	0	0.004176	0	0.000539	0	-0.001268	0					POLL	HsaEX0048977	0.220008	0.04	-0.433666	0.2	-0.125604	0	0.330618	0.11
ADAM10	HsaEX0002265	0.010135	0	0.021289	0	0.021172	0	-0.000348	0					POLL	HsaEX0048979	0.13376	0	-0.453349	0.21	-0.080733	0	0.3642	0.13
ADAM10	HsaEX0002266	-0.000677	0	0.013627	0	0.015334	0	0.000418	0					GPR126	HsaEX0028280	0	0	-0.401737	0.21	0	0	0	0
ADAM10	HsaEX0002267	2e-06	0	0.004593	0	0.005437	0	0.000887	0					MAPK8	HsaEX0037784	-0.184644	0.08	0.346361	0.22	-0.006036	0	-0.360709	0.23
ADAM10	HsaEX0002268	0.000119	0	0.009002	0	0.003929	0	-0.004587	0					POLL	HsaEX0048978	0.155657	0	-0.472513	0.22	-0.07028	0	0.391111	0.19
ADAM10	HsaEX0002269	0.002457	0	0.019639	0	0.018677	0	-0.006185	0					POLL	HsaEX0048976	0.175853	0	-0.415792	0.22	-0.13622	0	0.276373	0.1
ADAM11	HsaEX0002273	0.012663	0	0	0	0	0	0.00911	0					APLP2	HsaEX0005149	-0.049411	0	-0.288098	0.23	-0.051515	0	0.245622	0.17
ADAM11	HsaEX0002276	-0.055229	0	0	0	0	0	0	0					CCDC136	HsaEX0013017	0.062751	0	-0.523921	0.23	-0.323943	0	0.206158	0
ADAM11	HsaEX0002277	-0.044747	0	0	0	0	0	0.007971	0					PPFIBP1	HsaEX0049373	0.114922	0	0.32402	0.25	0.116219	0	-0.202549	0.04
ADAM15	HsaEX0002281	0.005054	0	0.002773	0	0.005328	0	0.001339	0					CASK	HsaEX0012547	0.140886	0.04	0.388503	0.26	0.019851	0	-0.37017	0.27
ADAM15	HsaEX0002282	0.003473	0	0.005428	0	-0.001939	0	-0.010976	0					MYO18A	HsaEX0041047	0	0	-0.571731	0.27	0	0	0	0
ADAM15	HsaEX0002283	-0.00606	0	0.007224	0	0.000749	0	-0.007152	0					WARS	HsaEX0070830	-0.05353	0	-0.373844	0.28	-0.046535	0	0.322444	0.23
ADAM15	HsaEX0002284	0.010432	0	0.030121	0	-0.002803	0	-0.032033	0					MACF1	HsaEX0037166	0.014269	0	0.477695	0.29	0.053577	0	-0.418074	0.24
ADAM15	HsaEX0002285	-0.038499	0	-0.037029	0	-0.055422	0	-0.01387	0					D0JC15	HsaEX0020298	0.139842	0	-0.496035	0.31	0.101509	0	0.598592	0.46
ADAM15	HsaEX0002286	-0.178535	0	-0.153757	0	-0.238986	0.04	-0.081569	0					FREM1	HsaEX0026350	0	0	0.457352	0.38	0	0	0	0
ADAM15	HsaEX0002287	0.000205	0	-0.028492	0	-0.000362	0	0.013268	0					CELF1	HsaEX0014508	0.063689	0	-0.551844	0.39	0.018471	0	0.57224	0.46
ADAM15	HsaEX0002288	-0.121454	0	-0.158264	0	-0.187583	0.05	-0.021716	0					NEBL	HsaEX0042373	0	0	0.597278	0.44	0	0	0	0
ADAM15	HsaEX0002289	-0.011717	0	-0.01405	0	-0.012251	0	0.004038	0					TTN	HsaEX0068249	0	0	0.614664	0.47	0	0	0	0
ADAM15	HsaEX0002290	-0.192705	0	-0.2926	0.1	-0.260083	0.07	0.008799	0
ADAM17	HsaEX0002291	-0.007139	0	0.01306	0	0.007653	0	-0.008777	0
ADAM17	HsaEX0002292	0.006557	0	0.010187	0	0.023756	0	0.010634	0
ADAM17	HsaEX0002293	0.00334	0	-0.001783	0	0.001353	0	0.002273	0
ADAM17	HsaEX0002294	-0.00736	0	-0.020199	0	-0.015555	0	0.004296	0
ADAM17	HsaEX0002295	0.01717	0	-0.001373	0	0.027316	0	0.035304	0
ADAM17	HsaEX0002296	0.024685	0	-0.002674	0	0.034957	0	0.04175	0
ADAM19	HsaEX0002297	0.010798	0	-0.000454	0	0.014654	0	0.018241	0
ADAM19	HsaEX0002298	0.001284	0	-0.001795	0	0.00764	0	0.008822	0
ADAM19	HsaEX0002299	-0.011497	0	9e-06	0	0.010983	0	0.011442	0
ADAM19	HsaEX0002300	0.018044	0	-0.001954	0	0.022166	0	0.026234	0
ADAM19	HsaEX0002301	0.011146	0	0.00867	0	0.017364	0	0.010815	0
ADAM19	HsaEX0002302	0.005128	0	0.003452	0	0.013322	0	0.011116	0
ADAM19	HsaEX0002303	0.00226	0	0.000597	0	0.009923	0	0.00798	0
ADAM19	HsaEX0002304	-0.001265	0	-0.000161	0	0.010626	0	0.010254	0
ADAM19	HsaEX0002305	-0.023379	0	0.00157	0	0.019003	0	0.017105	0
ADAM19	HsaEX0002306	-0.020235	0	0.006027	0	0.022462	0	0.014286	0
ADAM19	HsaEX0002307	0.017169	0	-0.004093	0	0.012277	0	0.018705	0
ADAM22	HsaEX0002308	-0.147126	0	-0.009038	0	0.059902	0	0.091419	0
ADAM22	HsaEX0002309	-0.005298	0	0	0	-0.037049	0	0	0
ADAM22	HsaEX0002310	0.004802	0	0.026447	0	0.003626	0	-0.021311	0
ADAM22	HsaEX0002311	0.000476	0	0.032794	0	-0.003786	0	-0.041408	0
ADAM22	HsaEX0002312	-0.000649	0	0	0	-0.057532	0	0	0
ADAM22	HsaEX0002313	0.006481	0	0	0	0.092456	0	0	0
ADAM22	HsaEX0002314	-0.009883	0	0.017131	0	-0.015815	0	-0.032545	0
ADAM22	HsaEX0002315	0.035325	0	0	0	0.055313	0	0	0
ADAM22	HsaEX0002316	0.177735	0	0	0	0.124965	0	0	0
ADAM22	HsaEX0002317	0.080645	0	0.106848	0	0.091989	0	-0.024099	0
ADAM22	HsaEX0002318	0.032465	0	0	0	0	0	0	0
ADAM22	HsaEX0002319	-0.018139	0	0	0	0	0	0	0
ADAM23	HsaEX0002320	-0.000232	0	-0.020114	0	-0.024144	0	-0.014204	0
ADAM23	HsaEX0002321	-0.009914	0	-0.041843	0	-0.002556	0	0.030947	0
ADAM23	HsaEX0002322	0.038118	0	0.230644	0	0.178576	0	-0.03649	0
ADAM23	HsaEX0002323	0.001901	0	-0.014503	0	-0.021225	0	-0.011029	0
ADAM23	HsaEX0002324	-0.013927	0	-0.038641	0	-0.0327	0	-0.001843	0
ADAM23	HsaEX0002325	0.019397	0	-0.016712	0	-0.024611	0	0.001005	0
ADAM23	HsaEX0002326	-0.008193	0	0.024535	0	-0.012784	0	-0.049006	0
ADAM23	HsaEX0002327	-0.006496	0	0.022458	0	-0.019775	0	-0.046826	0
ADAM23	HsaEX0002328	-0.021826	0	-0.05362	0	-0.08105	0	-0.037775	0
ADAM9	HsaEX0002388	-0.000726	0	-0.003758	0	-0.012684	0	-0.005779	0
ADAM9	HsaEX0002389	0.000666	0	0.002742	0	0.004586	0	0.006146	0
ADAM9	HsaEX0002390	-0.003819	0	-0.004346	0	-0.005414	0	0.002005	0
ADAM9	HsaEX0002391	-0.001662	0	0.028417	0	-0.004645	0	-0.043027	0
ADAM9	HsaEX0002392	-0.004981	0	0.002792	0	0.000401	0	-0.004988	0
ADAM9	HsaEX0002393	0.008563	0	0.007553	0	0.004653	0	-0.007175	0
ADAM9	HsaEX0002394	-0.003538	0	0.024515	0	-0.007669	0	-0.028086	0
ADAM9	HsaEX0002395	0.012981	0	0.04179	0	0.062118	0	0.018025	0
ADAM9	HsaEX0002396	-0.040232	0	-0.049634	0	-0.073338	0	-0.022026	0
ADAMTS1	HsaEX0002399	-0.012584	0	0.012437	0	0.016238	0	0.002414	0
ADAMTS10	HsaEX0002400	0.002638	0	0.005431	0	0.013693	0	0.000735	0
ADAMTS10	HsaEX0002401	-0.008917	0	0.012375	0	0.006456	0	-0.013285	0
ADAMTS10	HsaEX0002402	0.001385	0	0	0	-0.009938	0	0	0
ADAMTS10	HsaEX0002403	0	0	-0.011649	0	0	0	0	0
ADAMTS10	HsaEX0002404	-0.024363	0	0.018602	0	-0.003415	0	-0.016719	0
ADAMTS10	HsaEX0002405	0	0	-0.012845	0	0	0	0	0
ADAMTS10	HsaEX0002406	0	0	0.001541	0	0	0	0	0
ADAMTS10	HsaEX0002408	-0.050952	0	0	0	-0.113118	0	0	0
ADAMTS12	HsaEX0002409	-0.026355	0	-0.032559	0	-0.02965	0	0.000637	0
ADAMTS12	HsaEX0002410	-0.018023	0	0.03185	0	0.000158	0	-0.02636	0
ADAMTS12	HsaEX0002411	-0.023646	0	-0.038002	0	-0.03787	0	-0.001349	0
ADAMTS12	HsaEX0002412	0.007833	0	0.018704	0	0.011877	0	-0.00311	0
ADAMTS12	HsaEX0002413	-0.056982	0	0	0	-0.064242	0	0	0
ADAMTS12	HsaEX0002414	-0.000131	0	0.013866	0	0.00092	0	-0.01808	0
ADAMTS12	HsaEX0002415	-0.006027	0	-0.025282	0	-0.010987	0	0.021754	0
ADAMTS12	HsaEX0002416	-0.026369	0	-0.040894	0	-0.03336	0	-0.000295	0
ADAMTS12	HsaEX0002417	-0.040845	0	-0.005544	0	-0.038157	0	-0.024602	0
ADAMTS12	HsaEX0002418	0.004977	0	0.013246	0	0.018126	0	0.006766	0
ADAMTS12	HsaEX0002419	-0.002643	0	0.030648	0	0.006169	0	-0.018041	0
ADAMTS12	HsaEX0002420	0.015268	0	0.015672	0	0.007006	0	-0.007114	0
ADAMTS12	HsaEX0002421	0.011957	0	0.023919	0	-0.006165	0	-0.034617	0
ADAMTS13	HsaEX0002424	0	0	-0.282998	0	0	0	0	0
ADAMTS13	HsaEX0002430	0	0	-0.025274	0	0	0	0	0
ADAMTS15	HsaEX0002461	0	0	0	0	0.041912	0	0	0
ADAMTS16	HsaEX0002465	-0.032266	0	0	0	0	0	0	0
ADAMTS16	HsaEX0002466	-0.016121	0	0	0	0	0	0	0
ADAMTS16	HsaEX0002467	-0.008625	0	0	0	0	0	0	0
ADAMTS16	HsaEX0002468	-0.148618	0	0	0	0	0	0	0
ADAMTS18	HsaEX0002483	0	0	-0.005371	0	0	0	0	0
ADAMTS18	HsaEX0002484	0	0	-3.4e-05	0	0	0	0	0
ADAMTS18	HsaEX0002485	0	0	0.021712	0	0	0	0	0
ADAMTS18	HsaEX0002486	0	0	-0.161853	0	0	0	0	0
ADAMTS19	HsaEX0002487	-0.001223	0	0	0	0	0	0.056577	0
ADAMTS19	HsaEX0002488	0.010795	0	-0.011365	0	0.046879	0	0.063345	0
ADAMTS19	HsaEX0002489	-0.019405	0	0	0	0	0	0.024403	0
ADAMTS19	HsaEX0002490	0.005972	0	-0.014152	0	-0.024614	0	-0.002621	0
ADAMTS19	HsaEX0002491	0.002518	0	-0.013193	0	-0.029602	0	-0.022311	0
ADAMTS19	HsaEX0002492	-0.008868	0	0	0	0	0	0.019793	0
ADAMTS19	HsaEX0002493	-0.020302	0	0.021937	0	0.051713	0	0.024425	0
ADAMTS19	HsaEX0002494	-0.00393	0	-0.006963	0	-0.024132	0	-0.021809	0
ADAMTS19	HsaEX0002495	0.001033	0	-0.012875	0	-0.012153	0	-0.002355	0
ADAMTS19	HsaEX0002496	-0.003525	0	0.02558	0	0.03322	0	0.019573	0
ADAMTS19	HsaEX0002497	-0.003139	0	0	0	0	0	0.02718	0
ADAMTS19	HsaEX0002498	0.123215	0	0.158875	0	0.167297	0	0.033907	0
ADAMTS19	HsaEX0002499	-0.046212	0	-0.041871	0	-0.02272	0	0.005136	0
ADAMTS19	HsaEX0002500	0.001121	0	-0.015581	0	-0.00425	0	0.009565	0
ADAMTS19	HsaEX0002501	-0.012995	0	-0.019299	0	-0.029563	0	-0.012598	0
ADAMTS19	HsaEX0002502	-0.004723	0	-0.013964	0	-0.014291	0	-0.006935	0
ADAMTS19	HsaEX0002503	0.00033	0	-0.012836	0	-0.01465	0	-0.006222	0
ADAMTS2	HsaEX0002506	0.009133	0	0	0	0.043824	0	0	0
ADAMTS2	HsaEX0002507	-0.036421	0	0	0	0.073333	0	0	0
ADAMTS20	HsaEX0002508	0.017888	0	0	0	0.013195	0	0	0
ADAMTS20	HsaEX0002509	-0.008959	0	0	0	0	0	0	0
ADAMTS20	HsaEX0002510	-0.008435	0	0	0	0	0	0	0
ADAMTS20	HsaEX0002511	0.02491	0	0	0	0	0	0	0
ADAMTS20	HsaEX0002512	0.011883	0	0	0	0	0	0	0
ADAMTS20	HsaEX0002513	-0.019785	0	0	0	0	0	0	0
ADAMTS20	HsaEX0002514	0.117265	0	0	0	0	0	0	0
ADAMTS20	HsaEX0002516	0.004117	0	0	0	0	0	0	0
ADAMTS20	HsaEX0002517	0.011306	0	0	0	0	0	0	0
ADAMTS3	HsaEX0002519	-0.00244	0	0	0	0.012365	0	0	0
ADAMTS3	HsaEX0002521	-0.003541	0	0	0	0.041265	0	0	0
ADAMTS3	HsaEX0002522	0.001619	0	0	0	0.031292	0	0	0
ADAMTS3	HsaEX0002523	-0.004429	0	0	0	0.043768	0	0	0
ADAMTS3	HsaEX0002524	0.029953	0	0.039636	0	0.047764	0	0.005838	0
ADAMTS4	HsaEX0002525	-0.013558	0	0	0	0	0	0	0
ADAMTS7	HsaEX0002548	0.021618	0	-0.016556	0	-0.011143	0	0.013744	0
ADAMTS7	HsaEX0002549	-0.002133	0	-0.010501	0	-0.005274	0	0.010428	0
ADAMTS7	HsaEX0002550	0.032219	0	-0.006997	0	0.002106	0	0.018854	0
ADAMTS7	HsaEX0002551	0.000584	0	-0.005065	0	-0.006769	0	0.000585	0
ADAMTS7	HsaEX0002552	-0.005061	0	0.015487	0	0.021904	0	0.000505	0
ADAMTS7	HsaEX0002553	-0.005699	0	0.001669	0	-0.005043	0	-0.018402	0
ADAMTS7	HsaEX0002554	0.013608	0	0.021699	0	0.024948	0	0.005847	0
ADAMTS7	HsaEX0002555	-0.029826	0	0.038602	0	-0.008401	0	-0.046112	0
ADAMTS7	HsaEX0002556	-0.000464	0	-0.002103	0	-0.003346	0	-0.00462	0
ADAMTS7	HsaEX0002557	0.000946	0	-0.01702	0	-0.016785	0	-0.002298	0
ADAMTS7	HsaEX0002558	0.000124	0	-0.000761	0	-0.006333	0	-0.003802	0
ADAMTS7	HsaEX0002559	0.005957	0	4.5e-05	0	-0.001755	0	-0.00048	0
ADAMTS7	HsaEX0002560	0.005135	0	-9e-05	0	0.008603	0	0.006635	0
ADAMTS7	HsaEX0002561	0.003721	0	-0.010924	0	-0.003425	0	0.001813	0
ADAMTS7	HsaEX0002562	0.002919	0	0.001552	0	-0.001328	0	-0.002745	0
ADAMTS8	HsaEX0002563	0	0	0	0	0	0	-0.038696	0
ADAMTS8	HsaEX0002564	0	0	0	0	0	0	-0.019937	0
ADAMTS8	HsaEX0002565	0	0	0	0	0	0	-0.042123	0
ADAMTS8	HsaEX0002566	0	0	0	0	0	0	-0.034338	0
ADAMTS9	HsaEX0002567	0	0	0.014807	0	0	0	0	0
ADAMTS9	HsaEX0002568	0	0	0.015312	0	0	0	0	0
ADAMTS9	HsaEX0002569	0	0	0.009205	0	0	0	0	0
ADAMTS9	HsaEX0002570	0	0	0.062157	0	0	0	0	0
ADAMTS9	HsaEX0002571	0	0	0.009811	0	0	0	0	0
ADAMTS9	HsaEX0002572	0	0	0.012351	0	0	0	0	0
ADAMTS9	HsaEX0002573	0	0	0.007708	0	0	0	0	0
ADAMTS9	HsaEX0002574	0	0	0.017223	0	0	0	0	0
ADAMTS9	HsaEX0002575	0	0	-0.019685	0	0	0	0	0
ADAMTS9	HsaEX0002576	0	0	-0.010601	0	0	0	0	0
ADAMTS9	HsaEX0002577	0	0	0.00767	0	0	0	0	0
ADAMTS9	HsaEX0002578	0	0	-0.065797	0	0	0	0	0
ADAMTS9	HsaEX0002579	0	0	0.008481	0	0	0	0	0
ADAMTS9	HsaEX0002580	0	0	-0.025724	0	0	0	0	0
ADAMTS9	HsaEX0002581	0	0	0.01139	0	0	0	0	0
ADAP1	HsaEX0002613	0	0	0	0	0	0	0.025988	0
ADAP1	HsaEX0002614	0	0	0	0	0	0	0.017576	0
ADAR	HsaEX0002621	0.0019	0	-0.011399	0	-0.010543	0	0.001538	0
ADAR	HsaEX0002622	0.000453	0	0.00073	0	-0.000453	0	-0.001313	0
ADARB1	HsaEX0002623	2e-06	0	0.02133	0	0.018967	0	0.012415	0
ADARB1	HsaEX0002624	0.010409	0	0.140477	0	0.054854	0	-0.137579	0
ADARB1	HsaEX0002630	0	0	-0.011133	0	0	0	0	0
ADARB1	HsaEX0002631	0.007412	0	0.00704	0	0.015278	0	0.001292	0
ADARB1	HsaEX0002635	-0.274995	0	-0.189021	0	-0.25642	0	-0.055302	0
ADARB1	HsaEX0002636	0	0	0.017392	0	0	0	0	0
ADARB1	HsaEX0002637	0.101401	0	0.017231	0	0.113942	0	0.116135	0
ADARB1	HsaEX0002638	0.028936	0	0.019092	0	0.028626	0	-0.000132	0
ADARB1	HsaEX0002639	-0.020298	0	-0.018304	0	-0.040269	0	-0.001368	0
ADARB1	HsaEX0002640	0	0	0.074618	0	0	0	0	0
ADARB1	HsaEX0002641	0.008112	0	-0.023678	0	-0.021744	0	0.00518	0
ADARB1	HsaEX0002642	0	0	0.09259	0	0	0	0	0
ADAT1	HsaEX0002649	0.007372	0	-0.000641	0	0.005045	0	0.004867	0
ADAT1	HsaEX0002650	0.006535	0	0.005288	0	0.003505	0	-0.005724	0
ADAT1	HsaEX0002651	-0.013879	0	-0.018116	0	-0.000229	0	0.018123	0
ADAT1	HsaEX0002652	0.000787	0	-0.008869	0	0.020123	0	0.024984	0
ADAT1	HsaEX0002653	-0.005878	0	-0.016	0	-4.9e-05	0	0.015807	0
ADAT1	HsaEX0002654	0.028455	0	-0.02082	0	0.012347	0	0.027052	0
ADAT2	HsaEX0002655	0.006328	0	0	0	0.000748	0	0	0
ADAT2	HsaEX0002656	0.00865	0	0	0	0.006731	0	0	0
ADAT2	HsaEX0002657	-0.025628	0	0	0	0	0	-0.039852	0
ADAT2	HsaEX0002658	-0.017648	0	0.102059	0	0.113856	0	-0.005304	0
ADAT2	HsaEX0002659	0.014975	0	0.069128	0	0.080208	0	0.009197	0
ADAT2	HsaEX0002660	-0.0113	0	0.044883	0	0.046586	0	0.005366	0
ADCK1	HsaEX0002669	-0.010129	0	0	0	0	0	0	0
ADCK1	HsaEX0002670	0.002859	0	0	0	0	0	0	0
ADCK1	HsaEX0002673	-0.021769	0	0	0	0.025276	0	0	0
ADCK1	HsaEX0002674	0.148708	0	0.075508	0	0.114182	0	0.032207	0
ADCK1	HsaEX0002675	0.105012	0	0	0	0.107098	0	0	0
ADCK1	HsaEX0002676	-0.014238	0	0	0	-0.054167	0	0	0
ADCK1	HsaEX0002679	0.069465	0	0	0	-0.014433	0	0	0
ADCK1	HsaEX0002680	0.006296	0	0	0	-0.002281	0	0	0
ADCK1	HsaEX0002681	-0.06243	0	0	0	0.021176	0	0	0
ADCK2	HsaEX0002682	0.004775	0	-0.031583	0	-0.029562	0	0.006091	0
ADCK2	HsaEX0002683	0.007025	0	-0.043893	0	-0.032399	0	0.00869	0
ADCK2	HsaEX0002684	0.023148	0	-0.045313	0	-0.013844	0	0.045075	0
ADCK2	HsaEX0002685	0.00435	0	-0.0006	0	-0.010674	0	-0.009421	0
ADCK2	HsaEX0002686	-0.036928	0	-0.05773	0	-0.037762	0	0.003127	0
ADCK4	HsaEX0002687	0.029561	0	0.015758	0	0.043701	0	0.017528	0
ADCK4	HsaEX0002688	0.01607	0	0.007462	0	0.011626	0	0.007161	0
ADCK4	HsaEX0002689	0.045156	0	-0.013765	0	0.030884	0	0.047449	0
ADCK4	HsaEX0002690	0.007585	0	0.014964	0	0.015111	0	0.002238	0
ADCK4	HsaEX0002691	-0.001678	0	-0.019577	0	-0.024667	0	-0.007692	0
ADCK4	HsaEX0002692	6.3e-05	0	0	0	0	0	0.003228	0
ADCK4	HsaEX0002693	0.042342	0	-0.01685	0	0.038485	0	0.056255	0
ADCK5	HsaEX0002694	0	0	-0.023063	0	0	0	0	0
ADCK5	HsaEX0002695	0	0	-0.015595	0	0	0	0	0
ADCK5	HsaEX0002697	0	0	0.025146	0	0	0	0	0
ADCK5	HsaEX0002698	0	0	0.010847	0	0	0	0	0
ADCK5	HsaEX0002699	0	0	0.020699	0	0	0	0	0
ADCK5	HsaEX0002700	0	0	0.012133	0	0	0	0	0
ADCK5	HsaEX0002701	0	0	0.013837	0	0	0	0	0
ADCY1	HsaEX0002702	-0.004015	0	0.003711	0	-0.022277	0	-0.021146	0
ADCY1	HsaEX0002703	-0.009159	0	-0.03946	0	-0.05353	0	-0.01018	0
ADCY1	HsaEX0002704	0.003501	0	-0.044333	0	-0.036757	0	0.002322	0
ADCY1	HsaEX0002705	-0.003925	0	-0.022238	0	-0.030634	0	-0.005559	0
ADCY1	HsaEX0002706	0.021264	0	-0.03821	0	-0.01368	0	0.017182	0
ADCY2	HsaEX0002711	0	0	0	0	0	0	-0.02001	0
ADCY2	HsaEX0002712	0	0	0	0	0	0	-0.030543	0
ADCY2	HsaEX0002713	0.034668	0	0	0	0	0	0.033328	0
ADCY2	HsaEX0002714	0.031845	0	0	0	0	0	0.033297	0
ADCY2	HsaEX0002715	0	0	0	0	0	0	0.053365	0
ADCY3	HsaEX0002716	-0.000343	0	0.001969	0	-0.009388	0	-0.009184	0
ADCY3	HsaEX0002717	0.008496	0	-0.007452	0	0.016186	0	0.027204	0
ADCY3	HsaEX0002718	-0.010845	0	0.016268	0	-0.011918	0	-0.033853	0
ADCY3	HsaEX0002719	-0.009673	0	0.011495	0	0.000361	0	-0.005908	0
ADCY3	HsaEX0002720	6e-05	0	-0.003934	0	-0.009867	0	-0.00367	0
ADCY3	HsaEX0002721	-0.135304	0	0.039293	0	-0.08682	0	-0.108539	0
ADCY3	HsaEX0002722	-0.015763	0	-0.002505	0	-0.004602	0	-0.010407	0
ADCY3	HsaEX0002723	-0.003895	0	-0.029965	0	-0.010508	0	0.018818	0
ADCY3	HsaEX0002724	-0.013403	0	0.004481	0	-0.011724	0	-0.015398	0
ADCY5	HsaEX0002743	0	0	0	0	0	0	0.005669	0
ADCY5	HsaEX0002749	0	0	0	0	0	0	0.029113	0
ADCY6	HsaEX0002750	0.017541	0	-0.02217	0	-0.009048	0	0.01012	0
ADCY6	HsaEX0002751	0.027441	0	-0.017158	0	0.003581	0	0.023809	0
ADCY6	HsaEX0002752	0.00989	0	-0.034148	0	-0.017285	0	0.014644	0
ADCY6	HsaEX0002753	0.003393	0	-0.070675	0	-0.058382	0	0.013463	0
ADCY6	HsaEX0002754	0.015983	0	-0.014783	0	0.000371	0	0.015338	0
ADCY7	HsaEX0002756	0	0	0.003477	0	0	0	0	0
ADCY7	HsaEX0002757	0	0	0.06229	0	0	0	0	0
ADCY7	HsaEX0002760	0	0	0.039961	0	0	0	0	0
ADCY7	HsaEX0002761	0	0	-0.106234	0	0	0	0	0
ADCY7	HsaEX0002769	0	0	-0.001918	0	0	0	0	0
ADCY7	HsaEX0002770	0	0	0.011883	0	0	0	0	0
ADCY9	HsaEX0002776	0	0	-0.033025	0	0.000816	0	0.041815	0
ADCY9	HsaEX0002777	-0.028075	0	0.012648	0	-0.009294	0	-0.012442	0
ADCY9	HsaEX0002778	-0.015576	0	-0.000469	0	-0.004028	0	-0.003522	0
ADCY9	HsaEX0002779	-0.008818	0	-0.025805	0	-0.028857	0	-0.010077	0
ADCYAP1R1	HsaEX0002781	0	0	0	0	0	0	-0.001399	0
ADCYAP1R1	HsaEX0002782	0	0	0	0	0	0	-0.010753	0
ADCYAP1R1	HsaEX0002783	0	0	0	0	0	0	0.018377	0
ADCYAP1R1	HsaEX0002784	0	0	0	0	0	0	0.108405	0
ADD1	HsaEX0002789	-0.005831	0	0.002062	0	-0.0054	0	-0.007986	0
ADD1	HsaEX0002790	0.007267	0	0.000171	0	0.00693	0	0.007045	0
ADD1	HsaEX0002791	0.006326	0	-0.005994	0	0.007591	0	0.010989	0
ADD1	HsaEX0002792	-0.173192	0	0.017625	0	-0.135815	0	-0.180705	0.01
ADD1	HsaEX0002793	-0.005993	0	-0.005887	0	-0.008408	0	-0.003641	0
ADD1	HsaEX0002794	-0.001323	0	-0.017571	0	0.00717	0	0.024941	0
ADD1	HsaEX0002795	0.007733	0	0.000709	0	-0.00042	0	0.00047	0
ADD2	HsaEX0002796	-0.008618	0	-0.011995	0	-0.000109	0	0.0149	0
ADD2	HsaEX0002797	0.000797	0	-0.01278	0	-0.015663	0	-0.001968	0
ADD2	HsaEX0002798	0.005446	0	0.031602	0	0.039225	0	0.011663	0
ADD3	HsaEX0002799	-0.001204	0	0.000639	0	-0.001858	0	-0.004321	0
ADD3	HsaEX0002800	-0.002564	0	0.005246	0	0.016568	0	0.013288	0
ADD3	HsaEX0002801	0.002424	0	-0.001632	0	0.028721	0	0.028206	0
ADD3	HsaEX0002802	2e-06	0	0.001666	0	-0.00259	0	-0.003621	0
ADD3	HsaEX0002803	-0.002094	0	0.00214	0	0.011711	0	0.008084	0
ADD3	HsaEX0002804	-0.00462	0	-0.020498	0	-0.02294	0	0.001934	0
ADD3	HsaEX0002805	0.001779	0	-0.038257	0	-0.055771	0	-0.025007	0
ADD3	HsaEX0002806	-0.007168	0	-0.011614	0	-0.006508	0	0.001529	0
ADH5	HsaEX0002807	-4.6e-05	0	6e-06	0	0.001927	0	0.001569	0
ADIPOR1	HsaEX0002817	0.006133	0	0.013319	0	0.004884	0	-0.009843	0
ADIPOR1	HsaEX0002818	0.000193	0	-0.000499	0	0.001714	0	0.002097	0
ADIPOR2	HsaEX0002819	-0.12201	0	0.022398	0	-0.018535	0	-0.058389	0
ADIPOR2	HsaEX0002820	-0.000711	0	-0.022425	0	-0.013819	0	0.013327	0
ADIPOR2	HsaEX0002821	0.002706	0	0.000623	0	-0.003974	0	-0.0036	0
ADIPOR2	HsaEX0002822	-0.004903	0	-0.005164	0	-0.007596	0	0.001312	0
ADIPOR2	HsaEX0002823	-0.00453	0	-0.009466	0	-0.022417	0	-0.009323	0
ADIPOR2	HsaEX0002824	0.000296	0	0.005071	0	0.003616	0	-0.003316	0
ADIPOR2	HsaEX0002825	0.043342	0	-0.028718	0	0.009354	0	0.039882	0
ADK	HsaEX0002826	0.000302	0	-0.016605	0	-0.004756	0	0.011395	0
ADK	HsaEX0002827	-0.007047	0	-0.008121	0	0.00071	0	0.001102	0
ADK	HsaEX0002828	-0.004238	0	0.0063	0	-0.000368	0	-0.007597	0
ADK	HsaEX0002829	0.000716	0	0.003511	0	-0.000273	0	-0.003375	0
ADK	HsaEX0002830	-0.010303	0	0.000895	0	0.00072	0	-0.001209	0
ADK	HsaEX0002831	-0.003013	0	-0.006951	0	-0.002383	0	0.003418	0
ADK	HsaEX0002832	-0.011831	0	0.000645	0	-0.009649	0	-0.00901	0
ADK	HsaEX0002833	0.012774	0	-0.001858	0	0.010415	0	0.008753	0
ADNP	HsaEX0002834	0.103847	0	-0.158515	0	-0.124624	0	0.052578	0
ADNP	HsaEX0002835	-0.000771	0	0.029207	0	0.014225	0	-0.01256	0
ADNP	HsaEX0002836	0.04896	0	0.036003	0	0.03891	0	-0.004671	0
ADNP	HsaEX0002837	0.011971	0	0.072455	0	0.00373	0	-0.049783	0
ADNP	HsaEX0002838	0.064469	0	-0.014464	0	0.027707	0	0.050034	0
ADNP2	HsaEX0002840	-0.003739	0	-0.005534	0	-0.002218	0	0.000371	0
ADNP2	HsaEX0002841	-0.002673	0	-0.002228	0	-0.000995	0	0.002424	0
ADNP2	HsaEX0002842	-0.002109	0	-0.002941	0	-0.002028	0	-0.000628	0
ADNP2	HsaEX0002843	-0.002918	0	0.001405	0	0.00306	0	0.000533	0
ADPGK	HsaEX0002848	-0.000554	0	-0.00652	0	-0.006164	0	0.002361	0
ADPGK	HsaEX0002849	-0.01204	0	0.023567	0	-0.017334	0	-0.038434	0
ADPGK	HsaEX0002850	-0.002683	0	0.004673	0	-0.001151	0	-0.0102	0
ADPGK	HsaEX0002851	-0.000485	0	0.005182	0	0.002497	0	-0.005727	0
ADPGK	HsaEX0002852	0.002828	0	0.004244	0	0.011431	0	0.010854	0
ADPGK	HsaEX0002853	0.007897	0	-0.001764	0	-0.005541	0	0.002396	0
ADPRH	HsaEX0002855	0.012937	0	0	0	0	0	0.024967	0
ADPRHL2	HsaEX0002859	0.010219	0	0.023456	0	0.002097	0	-0.01855	0
ADRBK1	HsaEX0002862	-0.005784	0	-0.001525	0	-0.003725	0	0.000271	0
ADRBK1	HsaEX0002863	-0.002135	0	-0.018029	0	-0.019788	0	-0.003255	0
ADRBK1	HsaEX0002864	-0.001146	0	-0.029948	0	-0.026416	0	-0.000292	0
ADRBK1	HsaEX0002865	-0.0058	0	-0.001587	0	-0.001777	0	0.00016	0
ADRBK1	HsaEX0002866	-0.003288	0	0.018768	0	0.001402	0	-0.015653	0
ADRBK2	HsaEX0002867	-0.016773	0	-0.060574	0	-0.000655	0	0.04371	0
ADRBK2	HsaEX0002868	-0.012624	0	0.155126	0	-0.003557	0	-0.145742	0
ADRBK2	HsaEX0002869	0.005951	0	-0.018685	0	0.012521	0	0.022715	0
ADRBK2	HsaEX0002870	0.006863	0	-0.003732	0	-0.012552	0	-0.01161	0
ADRBK2	HsaEX0002871	0.00384	0	0.005846	0	-0.008961	0	-0.011061	0
ADRBK2	HsaEX0002872	0.014449	0	-0.070725	0	-0.008408	0	0.073517	0
ADRBK2	HsaEX0002873	-0.023643	0	-0.011628	0	-0.019616	0	-0.008457	0
ADRBK2	HsaEX0002874	-0.000567	0	-0.020822	0	0.024126	0	0.052573	0
ADRBK2	HsaEX0002875	-0.007125	0	-0.039959	0	0.010768	0	0.041781	0
ADRBK2	HsaEX0002876	-0.005593	0	-0.008534	0	-0.024268	0	-0.013082	0
ADRBK2	HsaEX0002877	-0.002616	0	-0.002664	0	-0.015477	0	-0.005883	0
ADRBK2	HsaEX0002878	0.047501	0	-0.012717	0	-0.021749	0	-0.02372	0
ADRBK2	HsaEX0002879	0.047737	0	-0.026475	0	0.003939	0	0.029333	0
ADRBK2	HsaEX0002880	0.005334	0	0.005367	0	-0.00581	0	-0.005867	0
ADRM1	HsaEX0002881	-0.008344	0	-0.003847	0	-0.018264	0	-0.014277	0
ADRM1	HsaEX0002882	0.001763	0	-0.00606	0	-0.004903	0	0.001776	0
ADRM1	HsaEX0002883	0.000731	0	-0.000228	0	0.000395	0	0.000817	0
ADRM1	HsaEX0002884	-0.000335	0	-0.000529	0	-0.00093	0	-0.000806	0
ADRM1	HsaEX0002885	0.019977	0	-0.03047	0	-0.017673	0	0.011273	0
ADSL	HsaEX0002886	0.004706	0	-0.048485	0	-0.043629	0	0.009557	0
ADSL	HsaEX0002887	0.000271	0	0.002868	0	-0.008149	0	-0.007414	0
ADSL	HsaEX0002888	0.000419	0	0.00325	0	0.001634	0	-0.000555	0
ADSS	HsaEX0002889	-0.000506	0	0.003385	0	-0.000478	0	-0.003528	0
ADSS	HsaEX0002890	-0.00347	0	-0.000393	0	0.001524	0	0.002318	0
ADSSL1	HsaEX0002893	0.021911	0	0	0	0	0	0.025457	0
AEBP1	HsaEX0002896	0.041439	0	0.035153	0	0.01291	0	-0.013738	0
AEBP1	HsaEX0002897	0.002107	0	0.004965	0	0.02508	0	0.022021	0
AEBP1	HsaEX0002898	0.003612	0	-0.002306	0	0.015057	0	0.025132	0
AEBP1	HsaEX0002899	0.003976	0	0.017378	0	0.003046	0	-0.013818	0
AEBP1	HsaEX0002900	0.033041	0	-0.004788	0	0.017772	0	0.017992	0
AEBP2	HsaEX0002901	-0.005421	0	0.031845	0	0.022868	0	-0.007438	0
AEBP2	HsaEX0002902	-0.048966	0	-0.03736	0	-0.045384	0	-0.005129	0
AEBP2	HsaEX0002903	0.001535	0	-0.000134	0	-0.000665	0	0.000213	0
AEBP2	HsaEX0002904	-0.005674	0	-0.012423	0	-0.021658	0	-0.006127	0
AEBP2	HsaEX0002905	0.026585	0	-0.004368	0	-0.008353	0	-0.011273	0
AEBP2	HsaEX0002906	0.00901	0	0.017333	0	0.002253	0	-0.01563	0
AF011889.4	HsaEX0002908	0	0	-0.049725	0	0	0	0	0
AF205589.2	HsaEX0002913	0	0	-0.001881	0	0	0	0	0
AF235103.2	HsaEX0002915	0	0	0.087237	0	0	0	0	0
AFAP1	HsaEX0002917	-0.000627	0	-0.033059	0	-0.007018	0	0.026443	0
AFAP1	HsaEX0002919	0	0	0.008672	0	0	0	0	0
AFAP1	HsaEX0002920	0	0	-0.00062	0	0	0	0	0
AFAP1	HsaEX0002921	0.002584	0	-0.022674	0	0.001018	0	0.024474	0
AFAP1	HsaEX0002922	0.081942	0	-0.006274	0	0.085271	0	0.086304	0
AFAP1	HsaEX0002923	0.014679	0	-0.002891	0	0.023441	0	0.02331	0
AFAP1	HsaEX0002924	0.155858	0.01	-0.031623	0	0.124174	0	0.168486	0.02
AFAP1	HsaEX0002925	0	0	-0.072763	0	0	0	0	0
AFAP1	HsaEX0002926	0	0	-0.112365	0	0	0	0	0
AFAP1L1	HsaEX0002930	0	0	0	0	-0.005699	0	0	0
AFAP1L1	HsaEX0002931	0	0	0	0	-0.005045	0	0	0
AFF1	HsaEX0002943	-0.032049	0	0.046257	0	0.006443	0	-0.030795	0
AFF1	HsaEX0002944	-0.008083	0	0.017194	0	-0.003463	0	-0.0166	0
AFF1	HsaEX0002945	0.006318	0	-0.01231	0	-0.002246	0	0.010321	0
AFF1	HsaEX0002946	0.004214	0	-0.008666	0	0.00052	0	0.009369	0
AFF1	HsaEX0002947	0.005079	0	-0.000871	0	-0.004318	0	-0.002694	0
AFF1	HsaEX0002948	-0.008588	0	-0.003303	0	0.010444	0	0.011394	0
AFF1	HsaEX0002949	0.006745	0	-0.009016	0	0.000232	0	0.006934	0
AFF1	HsaEX0002950	0.003404	0	-0.012266	0	-0.001896	0	0.006796	0
AFF1	HsaEX0002951	-0.008005	0	-0.02364	0	-0.027263	0	-0.004591	0
AFF1	HsaEX0002952	0.012592	0	-0.005051	0	0.017832	0	0.026257	0
AFF2	HsaEX0002954	0.011741	0	0	0	0.027434	0	0	0
AFF2	HsaEX0002955	0.198987	0	0	0	0.011678	0	0	0
AFF4	HsaEX0002970	0.002117	0	-0.00041	0	-0.002131	0	-0.004705	0
AFF4	HsaEX0002971	-0.036679	0	0.065825	0	0.019374	0	-0.048076	0
AFF4	HsaEX0002972	0.008239	0	-0.010478	0	0.000643	0	0.010943	0
AFF4	HsaEX0002973	0.001901	0	-0.000435	0	0.002227	0	0.002205	0
AFF4	HsaEX0002974	-0.006461	0	0.002451	0	-0.01108	0	-0.012099	0
AFF4	HsaEX0002975	-0.0011	0	0.005836	0	-0.00997	0	-0.014298	0
AFF4	HsaEX0002976	0.012109	0	-0.007134	0	0.005009	0	0.010391	0
AFF4	HsaEX0002977	0.002424	0	-0.00526	0	-0.000469	0	0.003744	0
AFF4	HsaEX0002978	-0.002929	0	-0.000397	0	0.00146	0	0.002015	0
AFF4	HsaEX0002979	0.001944	0	-0.000788	0	0.001863	0	0.002707	0
AFF4	HsaEX0002980	-0.014591	0	0.010781	0	-0.008319	0	-0.017597	0
AFF4	HsaEX0002981	-0.001165	0	0.000908	0	0.003534	0	0.003215	0
AFF4	HsaEX0002982	-0.001572	0	-0.001641	0	-0.000195	0	0.001286	0
AFG3L1	HsaEX0002983	0.093914	0	-0.00523	0	0.075123	0	0.086701	0
AFG3L1	HsaEX0002984	-0.060555	0	0.144172	0	0.00624	0	-0.134282	0
AFG3L1	HsaEX0002985	0.002445	0	0.007048	0	0.004285	0	-0.000916	0
AFG3L1	HsaEX0002986	0.002392	0	-0.058988	0	-0.131893	0	-0.064144	0
AFG3L1	HsaEX0002987	0.007011	0	0.009516	0	0.006925	0	-0.014591	0
AFG3L1	HsaEX0002988	0.042506	0	0.018461	0	0.038594	0	0.006904	0
AFG3L2	HsaEX0002989	-0.003449	0	0.000265	0	-0.001139	0	-0.002238	0
AFG3L2	HsaEX0002990	-0.001081	0	0.011488	0	-0.000458	0	-0.007889	0
AFG3L2	HsaEX0002991	-0.007856	0	0.012322	0	0.005549	0	-0.004902	0
AFG3L2	HsaEX0002992	0.018662	0	-0.01216	0	0.002233	0	0.012775	0
AFG3L2	HsaEX0002993	-0.005481	0	-0.003982	0	-0.001456	0	0.000614	0
AFG3L2	HsaEX0002994	-0.002677	0	-0.005001	0	0.008591	0	0.011902	0
AFMID	HsaEX0002995	-0.006577	0	-0.000993	0	-0.003993	0	-0.001537	0
AFMID	HsaEX0002996	0.003916	0	-0.07035	0	0.006359	0	0.066648	0
AFMID	HsaEX0002997	-0.025315	0	-0.025728	0	0.028895	0	0.045455	0
AFMID	HsaEX0002998	-0.011437	0	0.006116	0	0.008006	0	0.003069	0
AFMID	HsaEX0002999	0.028857	0	-0.028545	0	0.062964	0	0.131555	0
AFMID	HsaEX0003000	0.017516	0	-0.051185	0	0.040446	0	0.101211	0
AFMID	HsaEX0003001	-0.013932	0	-0.047868	0	-0.05558	0	0.008862	0
AFMID	HsaEX0003002	-0.021747	0	-0.107671	0	-0.032821	0	0.067769	0
AFMID	HsaEX0003003	-0.001632	0	-0.015924	0	0.002663	0	0.011597	0
AFMID	HsaEX0003004	0.043446	0	-0.125527	0	0.022035	0	0.153632	0
AFTPH	HsaEX0003005	0.007255	0	-0.009071	0	-0.009575	0	0.005627	0
AFTPH	HsaEX0003006	-0.002118	0	-0.038702	0	-0.041896	0	-0.012247	0
AFTPH	HsaEX0003007	-0.02334	0	-0.000466	0	-0.020966	0	-0.008108	0
AFTPH	HsaEX0003008	-0.069486	0	-0.038292	0	-0.064653	0	-0.031673	0
AFTPH	HsaEX0003009	0.060296	0	0	0	0	0	0.088796	0
AGA	HsaEX0003010	0.087652	0	-0.014206	0	0.082783	0	0.090249	0
AGA	HsaEX0003011	0.059701	0	-0.01834	0	0.033813	0	0.038451	0
AGAP1	HsaEX0003012	0.005467	0	0.001787	0	0.007919	0	0.006709	0
AGAP1	HsaEX0003013	0.001268	0	0.002941	0	-0.00068	0	-0.002625	0
AGAP1	HsaEX0003014	0.017676	0	0.014399	0	7.3e-05	0	-0.020382	0
AGAP1	HsaEX0003015	0.002076	0	0.021241	0	0.000689	0	-0.026521	0
AGAP1	HsaEX0003016	-0.004046	0	-0.003031	0	0.000684	0	0.004557	0
AGAP1	HsaEX0003017	0.006115	0	-0.003887	0	0.001037	0	0.004413	0
AGAP1	HsaEX0003018	-0.000341	0	0.001991	0	0.000316	0	-0.00189	0
AGAP1	HsaEX0003019	0.006979	0	-0.026623	0	-0.001814	0	0.021961	0
AGAP1	HsaEX0003020	-0.003357	0	0.001675	0	0.000437	0	-0.001481	0
AGAP1	HsaEX0003021	0.001987	0	-0.000235	0	-0.001444	0	-0.001766	0
AGAP1	HsaEX0003022	0.023955	0	0.021795	0	0.032188	0	0.012299	0
AGAP1	HsaEX0003023	0.003357	0	-0.06692	0	-0.076826	0	-0.005113	0
AGAP10	HsaEX0003024	0.010014	0	-0.000752	0	0.010415	0	0.011702	0
AGAP10	HsaEX0003025	-0.129734	0	-0.020956	0	-0.022235	0	0.045964	0
AGAP11	HsaEX0003026	-0.060871	0	-0.031615	0	-0.112646	0	-0.075162	0
AGAP3	HsaEX0003032	0.00026	0	0.000214	0	-4e-05	0	0.000815	0
AGAP3	HsaEX0003033	0.003473	0	0.000684	0	0.005073	0	0.004611	0
AGAP3	HsaEX0003034	0.001867	0	0.001278	0	0.002632	0	0.00433	0
AGAP3	HsaEX0003035	0.00562	0	0.004244	0	0.005505	0	-0.001829	0
AGAP3	HsaEX0003036	-0.003515	0	0.007167	0	0.001369	0	-0.005477	0
AGAP3	HsaEX0003037	0.009501	0	-0.008533	0	0.014184	0	0.025778	0
AGAP3	HsaEX0003038	-0.088654	0	0.006721	0	-0.020486	0	-0.027477	0
AGAP3	HsaEX0003039	-0.012081	0	-0.012168	0	0.092133	0	0.097343	0
AGAP3	HsaEX0003040	-0.028631	0	0.010428	0	0.087058	0	0.065748	0
AGAP3	HsaEX0003041	-0.015962	0	-0.03181	0	-0.029127	0	-0.0036	0
AGAP4	HsaEX0003042	-0.003469	0	-0.016536	0	-0.015331	0	-0.00114	0
AGBL5	HsaEX0003061	-0.023257	0	-0.01301	0	-0.006544	0	0.00851	0
AGBL5	HsaEX0003062	-0.012241	0	-0.015632	0	-0.007004	0	0.005953	0
AGBL5	HsaEX0003063	-0.039817	0	0	0	0	0	0.085259	0
AGBL5	HsaEX0003064	0.096921	0	-0.192475	0	-0.108563	0	0.062885	0
AGER	HsaEX0003065	0.006415	0	-0.023911	0	-0.009848	0	0.011097	0
AGER	HsaEX0003066	0	0	0.012696	0	0	0	0	0
AGFG1	HsaEX0003070	0.00172	0	0.001103	0	-0.000603	0	-0.00114	0
AGFG1	HsaEX0003071	-0.01289	0	0.007377	0	-5.3e-05	0	-0.012172	0
AGFG1	HsaEX0003072	-0.003808	0	0.005443	0	-0.00449	0	-0.00669	0
AGFG1	HsaEX0003073	-0.00165	0	-0.0005	0	-0.001524	0	-0.000803	0
AGFG1	HsaEX0003074	0.000335	0	-0.001663	0	-0.002429	0	-0.000585	0
AGFG1	HsaEX0003075	0.003972	0	-0.010811	0	0.008728	0	0.016059	0
AGFG1	HsaEX0003076	0.001079	0	0.007471	0	0.001443	0	-0.005725	0
AGFG1	HsaEX0003077	-0.005734	0	0.000531	0	-0.002335	0	-0.001822	0
AGFG2	HsaEX0003079	0	0	0.002329	0	0	0	0	0
AGFG2	HsaEX0003080	0	0	-0.019369	0	0	0	0	0
AGFG2	HsaEX0003081	-0.00167	0	-0.035897	0	0.008007	0	0.034919	0
AGFG2	HsaEX0003082	0.023181	0	-0.039439	0	0.024652	0	0.058328	0
AGFG2	HsaEX0003083	0.003315	0	-0.07001	0	-0.060616	0	0.004489	0
AGFG2	HsaEX0003084	0.013723	0	-0.07828	0	-0.091776	0	-0.021679	0
AGGF1	HsaEX0003085	0.001919	0	-0.001558	0	-0.002861	0	-0.003024	0
AGGF1	HsaEX0003086	0.013053	0	-0.020412	0	-0.009314	0	0.010667	0
AGGF1	HsaEX0003087	0.001129	0	-0.009714	0	-0.009867	0	-0.000625	0
AGGF1	HsaEX0003088	0.010013	0	-0.005715	0	-0.005017	0	0.000133	0
AGK	HsaEX0003089	0.004095	0	0.004361	0	0.001891	0	0.005508	0
AGK	HsaEX0003090	-0.016064	0	0.004026	0	0.002516	0	-0.004439	0
AGL	HsaEX0003091	-0.012122	0	-0.031309	0	-0.035934	0	-0.012252	0
AGL	HsaEX0003092	-0.000177	0	-0.008369	0	-0.000178	0	0.009855	0
AGL	HsaEX0003093	0.002145	0	-0.000425	0	-0.000769	0	9.2e-05	0
AGL	HsaEX0003094	0.007203	0	0.01192	0	0.001641	0	-0.012578	0
AGL	HsaEX0003095	0.001269	0	-0.006583	0	-0.00062	0	0.006051	0
AGL	HsaEX0003096	0.000996	0	-0.006195	0	-0.001498	0	0.003724	0
AGL	HsaEX0003097	-0.01852	0	0.010382	0	0.002457	0	-0.005912	0
AGL	HsaEX0003098	-0.011314	0	-0.004904	0	-0.000355	0	0.006385	0
AGL	HsaEX0003099	-0.003851	0	0.013111	0	-0.001625	0	-0.012853	0
AGL	HsaEX0003100	0.00063	0	0.01556	0	0.00856	0	-0.005745	0
AGL	HsaEX0003101	-0.002865	0	0.017463	0	0.005953	0	-0.011143	0
AGL	HsaEX0003102	-0.011329	0	-0.006785	0	-0.003116	0	0.006004	0
AGMAT	HsaEX0003104	-0.038958	0	0	0	0	0	0	0
AGMAT	HsaEX0003105	-0.034194	0	0	0	0	0	0	0
AGPAT1	HsaEX0003106	0.025014	0	-0.004892	0	0.022731	0	0.025297	0
AGPAT1	HsaEX0003107	0.006384	0	0.003001	0	0.006547	0	0.003548	0
AGPAT2	HsaEX0003108	0.01939	0	-0.009272	0	-0.000477	0	0.003295	0
AGPAT3	HsaEX0003111	0	0	-0.027961	0	0	0	0	0
AGPAT3	HsaEX0003114	0	0	-0.057978	0	0	0	0	0
AGPAT3	HsaEX0003115	0	0	0.033783	0	0	0	0	0
AGPAT4	HsaEX0003116	0.002853	0	-0.005952	0	-0.000934	0	0.00784	0
AGPAT4	HsaEX0003117	0.008188	0	-0.013391	0	0.000807	0	0.011146	0
AGPAT4	HsaEX0003118	0.005293	0	-0.024724	0	-0.007355	0	0.014944	0
AGPAT4	HsaEX0003119	-0.088381	0	-0.075519	0	-0.098666	0	-0.024448	0
AGPAT4	HsaEX0003120	0.007891	0	-0.03532	0	-0.015049	0	0.022871	0
AGPAT4	HsaEX0003121	0.009026	0	-0.008032	0	0.001001	0	0.010498	0
AGPAT5	HsaEX0003122	0.006743	0	0.032726	0	0.035584	0	0.011181	0
AGPAT5	HsaEX0003123	0.016805	0	-0.000329	0	0.019842	0	0.019631	0
AGPAT5	HsaEX0003124	-0.029057	0	0.020053	0	-0.006468	0	-0.020844	0
AGPAT5	HsaEX0003125	-0.041914	0	0.018628	0	-0.01137	0	-0.024202	0
AGPAT6	HsaEX0003126	5.1e-05	0	-0.011219	0	-0.00902	0	-0.002983	0
AGPAT6	HsaEX0003127	0.007817	0	-0.002212	0	0.004192	0	0.004095	0
AGPAT6	HsaEX0003128	-0.018064	0	-0.002126	0	-0.024811	0	-0.023823	0
AGPAT6	HsaEX0003129	0.005086	0	-0.000654	0	0.006817	0	0.007065	0
AGPS	HsaEX0003135	0.001755	0	-0.00127	0	0.006787	0	0.008171	0
AGPS	HsaEX0003136	-0.002912	0	0.000325	0	-0.001811	0	-0.001946	0
AGPS	HsaEX0003137	0.001039	0	0.01487	0	0.01272	0	-0.001906	0
AGPS	HsaEX0003138	0.013054	0	-0.010642	0	0.010138	0	0.019442	0
AGPS	HsaEX0003139	0.013755	0	-0.010215	0	0.011825	0	0.020592	0
AGPS	HsaEX0003140	0.011311	0	-0.007905	0	0.010897	0	0.018301	0
AGPS	HsaEX0003141	0.011217	0	-0.007885	0	0.010063	0	0.016208	0
AGPS	HsaEX0003142	0.018562	0	-0.008909	0	0.014228	0	0.024062	0
AGPS	HsaEX0003143	0.023257	0	-0.009404	0	0.017949	0	0.026332	0
AGPS	HsaEX0003144	0.028895	0	-0.003342	0	0.023059	0	0.029386	0
AGPS	HsaEX0003145	0.008352	0	-0.01394	0	-0.00759	0	0.009049	0
AGPS	HsaEX0003146	0.017799	0	-0.006465	0	0.006003	0	0.01561	0
AGRN	HsaEX0003150	-0.005071	0	0.012105	0	-0.006073	0	-0.018641	0
AGRN	HsaEX0003151	0.008894	0	-0.010116	0	0.004842	0	0.0112	0
AGRN	HsaEX0003152	-0.008365	0	-0.002029	0	-0.003641	0	-0.005941	0
AGRN	HsaEX0003153	-0.013258	0	0.025452	0	0.003686	0	-0.024381	0
AGRN	HsaEX0003154	0.080335	0	-0.250117	0.06	-0.096873	0	0.148503	0
AGRN	HsaEX0003155	0.009189	0	-0.009544	0	0.004457	0	0.016989	0
AGRN	HsaEX0003156	-0.012921	0	0.006696	0	0.018806	0	0.010111	0
AGRN	HsaEX0003157	-0.037078	0	0.037743	0	-0.000159	0	-0.044137	0
AGRN	HsaEX0003158	-0.025503	0	-0.046728	0	-0.026756	0	0.01243	0
AGRN	HsaEX0003159	0.015216	0	0.013159	0	0.027084	0	0.011134	0
AGRN	HsaEX0003160	0.020756	0	0.013321	0	0.020519	0	0.009307	0
AGRN	HsaEX0003161	0.026041	0	-0.024612	0	0.024246	0	0.050608	0
AGRN	HsaEX0003162	0.00253	0	-0.021873	0	-0.006874	0	0.013675	0
AGRN	HsaEX0003163	-0.002831	0	-0.020658	0	-0.008083	0	0.014407	0
AGRN	HsaEX0003164	-0.0011	0	-0.022763	0	-0.007706	0	0.00912	0
AGTPBP1	HsaEX0003165	0.005075	0	0.000253	0	0.007726	0	0.006813	0
AGTPBP1	HsaEX0003166	-0.003008	0	-0.004899	0	-0.00716	0	-0.001531	0
AGTPBP1	HsaEX0003167	-0.008309	0	0.010127	0	0.010515	0	0.001095	0
AGTPBP1	HsaEX0003168	0.000135	0	0.004541	0	0.004552	0	-0.00063	0
AGTPBP1	HsaEX0003169	-0.010865	0	-0.00627	0	0.001857	0	0.007535	0
AGTPBP1	HsaEX0003170	0.009768	0	-0.014906	0	-0.005903	0	0.007666	0
AGTPBP1	HsaEX0003171	-0.001772	0	0.002104	0	0.001042	0	-0.004392	0
AGTPBP1	HsaEX0003172	-0.004155	0	0.003476	0	-0.014077	0	-0.015583	0
AGTPBP1	HsaEX0003173	0.016244	0	-0.010622	0	-0.007864	0	0.003555	0
AGTPBP1	HsaEX0003174	-0.017419	0	0.06358	0	-0.002098	0	-0.062994	0
AGTPBP1	HsaEX0003175	-0.005253	0	-0.006622	0	-0.001032	0	0.006175	0
AGTPBP1	HsaEX0003176	-0.002475	0	-0.01539	0	-0.039262	0	-0.02796	0
AGTPBP1	HsaEX0003177	-0.000518	0	0.003368	0	0.002411	0	4.8e-05	0
AGTPBP1	HsaEX0003178	-0.001737	0	-0.000121	0	-0.002044	0	-0.002523	0
AGTPBP1	HsaEX0003179	-0.003234	0	-0.003555	0	-0.00251	0	0.000702	0
AGTPBP1	HsaEX0003180	-0.013322	0	0.003388	0	-0.004467	0	-0.009926	0
AGTPBP1	HsaEX0003181	-0.026255	0	-0.000168	0	-0.001174	0	-0.004154	0
AGTPBP1	HsaEX0003182	-0.016239	0	-0.004565	0	-0.000183	0	0.000698	0
AGTPBP1	HsaEX0003183	-0.000626	0	-0.005284	0	0.001616	0	0.007971	0
AGTPBP1	HsaEX0003184	-0.006241	0	-0.00362	0	0.000286	0	0.006812	0
AGTPBP1	HsaEX0003185	0.005798	0	-0.003385	0	0.019115	0	0.024219	0
AGTPBP1	HsaEX0003186	-0.027058	0	-0.011135	0	-0.027364	0	-0.018735	0
AGTRAP	HsaEX0003191	0.00249	0	-0.00929	0	-0.00719	0	0.002438	0
AGTRAP	HsaEX0003192	-0.000965	0	0.028708	0	0.036546	0	0.001126	0
AGTRAP	HsaEX0003193	0.005559	0	-0.027467	0	-0.008713	0	0.015013	0
AGTRAP	HsaEX0003194	-0.065783	0	-0.03326	0	-0.019855	0	0.014449	0
AGXT2L2	HsaEX0003203	0.018878	0	0.032156	0	0.010942	0	-0.022486	0
AGXT2L2	HsaEX0003204	-0.006679	0	0.025552	0	0.002704	0	-0.023162	0
AGXT2L2	HsaEX0003205	-0.060366	0	-0.022545	0	-0.002082	0	0.019664	0
AGXT2L2	HsaEX0003206	0	0	-0.005014	0	0	0	0	0
AGXT2L2	HsaEX0003207	-0.018916	0	0.012681	0	0.062921	0	0.076764	0
AGXT2L2	HsaEX0003208	0.190336	0	0.026844	0	0.176245	0	0.14676	0
AGXT2L2	HsaEX0003209	0.024481	0	-0.148283	0	-0.207937	0	-0.041994	0
AGXT2L2	HsaEX0003210	0.008358	0	-0.010033	0	0.009805	0	0.025332	0
AGXT2L2	HsaEX0003211	0.016065	0	-0.022012	0	0.030429	0	0.037689	0
AGXT2L2	HsaEX0003212	0.058909	0	-0.048495	0	0.065344	0	0.099171	0
AGXT2L2	HsaEX0003213	0.073264	0	-0.014365	0	0.046839	0	0.063024	0
AGXT2L2	HsaEX0003214	0.056714	0	-0.209366	0	-0.134978	0	0.070219	0
AGXT2L2	HsaEX0003215	0	0	0.017418	0	0	0	0	0
AGXT2L2	HsaEX0003216	0.03057	0	0.005311	0	0.037569	0	0.040745	0
AHCYL1	HsaEX0003218	-0.015433	0	-0.029761	0	-0.048656	0	-0.01997	0
AHCYL1	HsaEX0003219	0.002043	0	-0.005124	0	-0.007647	0	-0.003222	0
AHCYL1	HsaEX0003220	-0.004167	0	0.01642	0	-0.013262	0	-0.031928	0
AHCYL2	HsaEX0003221	0.001211	0	-0.004068	0	-0.013724	0	-0.007205	0
AHCYL2	HsaEX0003222	0.004219	0	-0.008656	0	-0.011405	0	-0.007956	0
AHCYL2	HsaEX0003223	0.005875	0	-0.002365	0	-0.005906	0	-0.003848	0
AHCYL2	HsaEX0003224	-0.009277	0	0.008127	0	0.0223	0	0.017304	0
AHCYL2	HsaEX0003225	0.004108	0	-0.001793	0	0.00997	0	0.010675	0
AHCYL2	HsaEX0003226	-0.00579	0	0.027448	0	0.040137	0	0.010356	0
AHCYL2	HsaEX0003227	-0.01138	0	-0.026269	0	-0.004966	0	0.017499	0
AHCYL2	HsaEX0003228	0.004219	0	-0.003459	0	-0.00492	0	-0.001258	0
AHCYL2	HsaEX0003229	0.00262	0	0.008609	0	-0.011059	0	-0.020458	0
AHDC1	HsaEX0003232	0	0	-0.092794	0	0	0	0	0
AHDC1	HsaEX0003233	0	0	0.00475	0	0	0	0	0
AHDC1	HsaEX0003234	0	0	0.024567	0	0	0	0	0
AHDC1	HsaEX0003236	0.025307	0	0.03392	0	0.014046	0	-0.00682	0
AHI1	HsaEX0003238	0.00112	0	0.006649	0	-0.013558	0	-0.018671	0
AHI1	HsaEX0003240	0.009435	0	-0.013765	0	-0.008107	0	0.017047	0
AHI1	HsaEX0003243	0.000873	0	-0.00287	0	-0.003062	0	-0.004906	0
AHI1	HsaEX0003244	0.041969	0	-0.003855	0	0.033203	0	0.041734	0
AHI1	HsaEX0003245	-0.222808	0	0.099972	0	0.061371	0	-0.054983	0
AHI1	HsaEX0003246	-0.057374	0	0.123942	0	0.073578	0	-0.033491	0
AHI1	HsaEX0003247	0	0	-0.011374	0	0	0	0	0
AHI1	HsaEX0003248	-0.030673	0	-0.114136	0	-0.093157	0	0.004456	0
AHI1	HsaEX0003250	-0.101709	0	0	0	-0.120628	0	0	0
AHI1	HsaEX0003251	-0.019187	0	0	0	0	0	0	0
AHI1	HsaEX0003252	0.009783	0	-0.014121	0	-0.00979	0	0.000167	0
AHI1	HsaEX0003253	-0.000283	0	-0.028881	0	-0.022714	0	0.003584	0
AHI1	HsaEX0003254	0.005314	0	-0.004582	0	0.011448	0	0.019231	0
AHI1	HsaEX0003255	0.159679	0	-0.14925	0	-0.038215	0	0.129268	0
AHI1	HsaEX0003256	0.007348	0	-0.006019	0	-0.000922	0	0.000191	0
AHI1	HsaEX0003258	0	0	0	0	0	0	-0.177392	0
AHI1	HsaEX0003259	0.006066	0	-0.00862	0	-0.000911	0	0.006478	0
AHI1	HsaEX0003260	0.001145	0	-0.030448	0	-0.012847	0	0.012007	0
AH0K	HsaEX0003261	0	0	0.002909	0	0	0	0	0
AH0K	HsaEX0003262	0	0	0.0031	0	0	0	0	0
AHR	HsaEX0003265	0.009188	0	0	0	0	0	0	0
AHSA2	HsaEX0003275	-0.050429	0	0.073519	0	0.04823	0	-0.012008	0
AHSA2	HsaEX0003277	-0.104106	0	0.035427	0	-0.05124	0	-0.101154	0
AHSA2	HsaEX0003278	-0.046864	0	0.040135	0	-0.015757	0	-0.04737	0
AHSA2	HsaEX0003279	-0.031693	0	0.015687	0	-0.035006	0	-0.04969	0
AHSA2	HsaEX0003280	0.008075	0	-0.007229	0	0.001362	0	0.010702	0
AIF1L	HsaEX0003283	0.000618	0	-0.004708	0	-0.006137	0	-0.002217	0
AIF1L	HsaEX0003284	0.001978	0	0.003413	0	9.7e-05	0	-0.002458	0
AIFM1	HsaEX0003285	-0.001962	0	-0.000677	0	-0.003674	0	-0.001992	0
AIFM1	HsaEX0003286	-0.008445	0	-0.00158	0	0.003242	0	0.004696	0
AIFM1	HsaEX0003287	0.002147	0	0.00431	0	0.004431	0	-0.000623	0
AIFM1	HsaEX0003288	0.004518	0	0.0039	0	0.00586	0	0.003251	0
AIFM2	HsaEX0003289	0	0	-0.031054	0	-0.017851	0	0.018372	0
AIFM2	HsaEX0003290	0.001969	0	-0.020428	0	-0.00143	0	0.02614	0
AIFM2	HsaEX0003291	-0.032676	0	-0.020036	0	-0.007941	0	0.010463	0
AIFM2	HsaEX0003292	-0.001775	0	0.002096	0	0.013859	0	0.007919	0
AIG1	HsaEX0003302	-0.002567	0	0.030116	0	0.002718	0	-0.028311	0
AIG1	HsaEX0003303	-0.065399	0	0.02965	0	-0.016339	0	-0.048337	0
AIG1	HsaEX0003304	-0.008434	0	0.00923	0	0.022145	0	0.011466	0
AIG1	HsaEX0003305	-0.010141	0	0.045154	0	-0.000542	0	-0.04878	0
AIM1L	HsaEX0003312	-0.055516	0	0	0	0	0	0	0
AIM1L	HsaEX0003313	-0.220454	0	0	0	0	0	0	0
AIM1L	HsaEX0003315	-0.008262	0	0	0	0	0	0	0
AIM1L	HsaEX0003316	-0.051447	0	0	0	0	0	0	0
AIM1L	HsaEX0003317	-0.023248	0	0	0	0	0	0	0
AIMP1	HsaEX0003322	0.022305	0	-0.000753	0	0.007206	0	0.004222	0
AIMP2	HsaEX0003323	-0.01209	0	0.01125	0	0.001119	0	-0.009404	0
AIMP2	HsaEX0003324	0.024051	0	-0.032316	0	0.019891	0	0.057719	0
AIP	HsaEX0003325	0.012109	0	-0.002577	0	0.007237	0	0.011481	0
AIP	HsaEX0003326	0.022794	0	0.022236	0	0.035063	0	0.012598	0
AJAP1	HsaEX0003328	0	0	0	0	0	0	0.026748	0
AJAP1	HsaEX0003329	0	0	0	0	0	0	0.020699	0
AK2	HsaEX0003330	0.006181	0	0.020327	0	0.037376	0	0.020784	0
AK2	HsaEX0003331	-0.013101	0	0	0	0	0	0	0
AK3	HsaEX0003332	-0.00181	0	0.024832	0	0.011911	0	-0.011848	0
AK3	HsaEX0003333	-0.014785	0	0.014886	0	-0.002888	0	-0.025285	0
AKAP1	HsaEX0003344	-0.007761	0	-0.006166	0	0.013183	0	0.024766	0
AKAP1	HsaEX0003345	-0.00906	0	0.026929	0	0.04545	0	0.029315	0
AKAP1	HsaEX0003346	0.008338	0	0.002937	0	-0.009884	0	-0.009585	0
AKAP10	HsaEX0003347	-0.016416	0	-0.012727	0	-0.001699	0	0.002213	0
AKAP10	HsaEX0003348	-0.014393	0	-0.009933	0	-0.004904	0	-0.002114	0
AKAP10	HsaEX0003349	-0.066567	0	-0.036003	0	-0.107367	0	-0.065491	0
AKAP10	HsaEX0003350	0.001498	0	-0.000682	0	0.00267	0	0.001763	0
AKAP10	HsaEX0003351	0.004034	0	-0.006952	0	0.001145	0	0.006803	0
AKAP10	HsaEX0003352	-0.00977	0	-0.054816	0	-0.016419	0	0.022164	0
AKAP10	HsaEX0003353	-0.019791	0	0.041447	0	-0.017284	0	-0.055265	0
AKAP11	HsaEX0003354	-0.011923	0	0.033714	0	-0.081224	0	-0.117626	0
AKAP11	HsaEX0003355	0.000826	0	0.003101	0	0.000972	0	-0.003367	0
AKAP11	HsaEX0003356	-0.00601	0	-0.01034	0	-0.020083	0	-0.008164	0
AKAP11	HsaEX0003357	-0.046161	0	-0.075417	0	-0.109619	0	-0.042626	0
AKAP11	HsaEX0003358	0.028329	0	0.125091	0	-0.025283	0	-0.153749	0
AKAP11	HsaEX0003359	0.021211	0	-0.022604	0	-0.027626	0	-0.002788	0
AKAP13	HsaEX0003360	-0.018607	0	-0.019759	0	0.002158	0	0.020779	0
AKAP13	HsaEX0003361	-0.016353	0	-0.002024	0	0.010093	0	0.010339	0
AKAP13	HsaEX0003362	-0.004067	0	0.007587	0	-0.005379	0	-0.011067	0
AKAP13	HsaEX0003363	0.013248	0	0.032281	0	0.046085	0	0.017737	0
AKAP13	HsaEX0003364	-0.005184	0	0.008428	0	-0.002108	0	-0.010844	0
AKAP13	HsaEX0003365	-0.001871	0	-0.004041	0	0.002617	0	0.004481	0
AKAP13	HsaEX0003366	8.5e-05	0	-0.002949	0	0.000879	0	0.004113	0
AKAP13	HsaEX0003367	0.005969	0	-0.011368	0	-0.002591	0	0.007995	0
AKAP13	HsaEX0003368	0.004818	0	-0.016182	0	-0.008221	0	0.007725	0
AKAP13	HsaEX0003369	-0.015717	0	0.019148	0	-0.005675	0	-0.021364	0
AKAP13	HsaEX0003370	-0.004398	0	0.007112	0	-0.003348	0	-0.011349	0
AKAP13	HsaEX0003371	-0.002859	0	-0.01115	0	-0.005502	0	0.006922	0
AKAP13	HsaEX0003372	-0.01492	0	0.005169	0	-0.012755	0	-0.018641	0
AKAP13	HsaEX0003373	-0.002439	0	-0.004359	0	0.006642	0	0.009041	0
AKAP13	HsaEX0003374	0.003511	0	-0.0037	0	0.000647	0	0.00546	0
AKAP13	HsaEX0003375	0.052052	0	0.126259	0	0.188548	0	0.05217	0
AKAP13	HsaEX0003376	-0.00731	0	0.013031	0	-0.004387	0	-0.014489	0
AKAP7	HsaEX0003385	0	0	-0.002834	0	0	0	0	0
AKAP7	HsaEX0003386	0.009135	0	-0.011158	0	0.0021	0	0.016324	0
AKAP7	HsaEX0003390	-0.014571	0	0.021117	0	0.007049	0	-0.013508	0
AKAP7	HsaEX0003391	0.027043	0	-0.010748	0	0.027743	0	0.034805	0
AKAP7	HsaEX0003392	-0.051514	0	-0.005262	0	-0.059088	0	-0.043241	0
AKAP8	HsaEX0003395	0.030498	0	-0.020889	0	0.025994	0	0.044478	0
AKAP8	HsaEX0003396	-0.003435	0	0.003349	0	-0.000194	0	-0.006394	0
AKAP8	HsaEX0003397	0.017748	0	-0.002324	0	0.004817	0	0.010246	0
AKAP8	HsaEX0003398	-0.002145	0	-0.002386	0	-0.003711	0	-0.002495	0
AKAP8L	HsaEX0003399	0.00099	0	-0.002954	0	-0.000673	0	0.002634	0
AKAP8L	HsaEX0003400	0.002904	0	-0.003157	0	0.000198	0	0.003579	0
AKAP8L	HsaEX0003401	-0.050699	0	0.055292	0	0.006441	0	-0.046867	0
AKAP8L	HsaEX0003402	-0.003841	0	-0.034715	0	-0.022644	0	0.008504	0
AKAP8L	HsaEX0003403	-0.003187	0	-0.013169	0	-0.008837	0	0.000536	0
AKAP9	HsaEX0003404	0.006428	0	-0.004169	0	0.001212	0	0.007565	0
AKAP9	HsaEX0003405	0.001572	0	-0.006973	0	-0.004604	0	0.003122	0
AKAP9	HsaEX0003406	0.008251	0	-0.005363	0	0.003668	0	0.008759	0
AKAP9	HsaEX0003407	-0.018011	0	0.01076	0	-0.001115	0	-0.011621	0
AKAP9	HsaEX0003408	0.00523	0	-0.002047	0	0.002037	0	0.004909	0
AKAP9	HsaEX0003409	0.004443	0	-0.001513	0	0.003849	0	0.00342	0
AKAP9	HsaEX0003410	0.008214	0	-0.004097	0	0.00235	0	0.010038	0
AKAP9	HsaEX0003411	0.002278	0	0.000118	0	0.006687	0	0.004436	0
AKAP9	HsaEX0003412	0.0068	0	-0.00352	0	0.004601	0	0.006912	0
AKAP9	HsaEX0003413	1.4e-05	0	-0.006679	0	0.002019	0	0.005472	0
AKAP9	HsaEX0003414	0.007465	0	-0.020253	0	-0.014658	0	0.008178	0
AKAP9	HsaEX0003415	0.006734	0	-0.004037	0	0.002385	0	0.007995	0
AKAP9	HsaEX0003416	-0.003048	0	-0.005478	0	0.003371	0	0.007659	0
AKAP9	HsaEX0003417	0.267727	0.06	-0.070452	0	0.467578	0.25	0.523569	0.38
AKAP9	HsaEX0003418	0.006399	0	-0.00933	0	-0.00284	0	0.006834	0
AKAP9	HsaEX0003419	-0.020638	0	0.013307	0	-0.012432	0	-0.028072	0
AKAP9	HsaEX0003420	0.004685	0	-0.000626	0	0.001597	0	0.005296	0
AKAP9	HsaEX0003421	0.003449	0	-0.003451	0	-0.002544	0	0.002854	0
AKAP9	HsaEX0003422	-0.003849	0	0.006499	0	0.002238	0	-0.002308	0
AKAP9	HsaEX0003423	-0.007875	0	-0.011284	0	-0.011036	0	0.001194	0
AKAP9	HsaEX0003424	-0.020782	0	0.003335	0	-0.008968	0	-0.020621	0
AKAP9	HsaEX0003425	0.027145	0	-0.035012	0	0.003713	0	0.033983	0
AKAP9	HsaEX0003426	-0.004429	0	0.004227	0	-0.000146	0	-0.00493	0
AKAP9	HsaEX0003427	-0.055329	0	0.031739	0	-0.029327	0	-0.062398	0
AKAP9	HsaEX0003428	0.003979	0	0.008276	0	0.005871	0	-0.001104	0
AKAP9	HsaEX0003429	0.002541	0	-0.006327	0	0.003457	0	0.009661	0
AKAP9	HsaEX0003430	0.002653	0	-0.006394	0	0.001894	0	0.006703	0
AKAP9	HsaEX0003431	0.00515	0	0.002449	0	0.004722	0	0.002639	0
AKD1	HsaEX0003436	0.057708	0	0	0	0	0	0	0
AKIRIN1	HsaEX0003443	0.015574	0	-0.034401	0	-0.036971	0	0.007044	0
AK0	HsaEX0003444	-0.028065	0	0	0	0	0	-0.016902	0
AK0	HsaEX0003445	-0.017811	0	-0.016624	0	-0.02935	0	-0.011366	0
AK0	HsaEX0003446	0.010042	0	0	0	0	0	0.012463	0
AK0	HsaEX0003447	-0.009105	0	-0.007602	0	-0.032073	0	-0.030359	0
AK0	HsaEX0003448	-0.014782	0	-0.032843	0	-0.04396	0	-0.006646	0
AK0	HsaEX0003449	-0.008048	0	-0.041546	0	-0.049238	0	-0.009158	0
AK0	HsaEX0003450	-0.007193	0	-0.026546	0	-0.03633	0	-0.009934	0
AK0	HsaEX0003451	-0.002027	0	-0.062087	0	-0.051616	0	-0.004823	0
AK0	HsaEX0003452	-0.009072	0	-0.029748	0	-0.039112	0	-0.005178	0
AK0	HsaEX0003453	-0.010509	0	-0.03047	0	-0.039695	0	-0.004848	0
AK0	HsaEX0003454	0.057566	0	0	0	0	0	0.236828	0
AK0	HsaEX0003455	-0.048509	0	0	0	0	0	-0.004074	0
AK0	HsaEX0003456	-0.030622	0	-0.021215	0	-0.067991	0	-0.03961	0
AK0	HsaEX0003457	-0.009184	0	-0.041467	0	-0.034994	0	0.005719	0
AKR1A1	HsaEX0003461	0.015291	0	-0.118227	0	-0.177014	0.05	-0.049698	0
AKR1A1	HsaEX0003462	-0.042121	0	-0.05572	0	0.006913	0	0.059866	0
AKR1A1	HsaEX0003463	-0.000642	0	-0.032428	0	-0.024305	0	0.006867	0
AKR1B1	HsaEX0003464	-0.005256	0	0.006378	0	-0.000719	0	-0.006328	0
AKT1	HsaEX0003479	0.036626	0	-0.00164	0	0.005966	0	0.000198	0
AKT1	HsaEX0003480	0.028463	0	-0.024686	0	0.012936	0	0.056483	0
AKT1	HsaEX0003481	0.008883	0	-0.218247	0	-0.088769	0	0.127276	0
AKT1S1	HsaEX0003482	-0.010668	0	-0.00103	0	-0.011193	0	-0.007335	0
AKT1S1	HsaEX0003483	0	0	0.078881	0	0.223837	0	0.115559	0
AKT1S1	HsaEX0003484	0.074735	0	0.034925	0	-0.042227	0	-0.091075	0
AKT2	HsaEX0003485	0.065533	0	-0.078801	0	0.015109	0	0.093569	0
AKT2	HsaEX0003487	0.001957	0	-0.019769	0	-0.01239	0	-0.004979	0
AKT2	HsaEX0003488	-0.006046	0	0.007072	0	0.006501	0	0.005994	0
AKT2	HsaEX0003489	-0.000749	0	-0.006923	0	-0.006819	0	-0.000195	0
AKT3	HsaEX0003492	0.028381	0	-0.013607	0	0.02729	0	0.039611	0
AKT3	HsaEX0003493	-0.021961	0	-0.00454	0	-0.018024	0	-0.013689	0
AKT3	HsaEX0003494	0.011032	0	-0.007117	0	0.008866	0	0.012084	0
AKT3	HsaEX0003495	-0.002293	0	0.004598	0	-0.024409	0	-0.02931	0
AKT3	HsaEX0003496	-0.000821	0	-0.011446	0	0.017041	0	0.026994	0
AKT3	HsaEX0003497	0.001419	0	-0.002791	0	0.00577	0	0.008916	0
AKT3	HsaEX0003498	0.001981	0	-0.003063	0	0.000887	0	0.004131	0
AKT3	HsaEX0003499	-0.002305	0	-0.007917	0	-0.003356	0	0.005061	0
AKT3	HsaEX0003500	0.008615	0	-0.008659	0	0.005607	0	0.01427	0
AL096711.1	HsaEX0003513	0.00691	0	-0.036518	0	-0.043049	0	-0.001499	0
AL117209.2	HsaEX0003516	-0.003665	0	-0.004921	0	-0.002908	0	0.0028	0
AL117209.2	HsaEX0003517	-0.001618	0	-0.00086	0	0.000692	0	0.001185	0
AL117209.2	HsaEX0003518	-0.00791	0	-0.003375	0	0.009339	0	0.015353	0
AL117209.2	HsaEX0003519	0.001132	0	0.004205	0	0.003158	0	0.002236	0
AL117209.2	HsaEX0003520	-0.003735	0	-0.004689	0	-0.007405	0	0.000755	0
AL117209.2	HsaEX0003521	-0.005111	0	-0.001534	0	-0.005213	0	-0.005425	0
AL117209.2	HsaEX0003522	0.000998	0	-0.001938	0	0.00711	0	0.006534	0
AL117209.2	HsaEX0003523	0.060475	0	-0.073897	0	0.031966	0	0.101738	0
AL117209.2	HsaEX0003524	-0.002525	0	0.000243	0	-0.00259	0	-0.002224	0
AL133167.1	HsaEX0003532	-0.039304	0	0	0	0.000379	0	0	0
AL133167.1	HsaEX0003533	0.015519	0	0	0	0.031712	0	0	0
AL133216.3	HsaEX0003535	-0.003943	0	-0.028145	0	0.004518	0	0.021145	0
AL133216.3	HsaEX0003536	-0.003456	0	-0.007131	0	-0.002805	0	0.002338	0
AL133216.3	HsaEX0003537	0.014861	0	0.032784	0	0.015348	0	-0.012035	0
AL133216.3	HsaEX0003538	-0.003292	0	-0.006943	0	-0.003454	0	0.008301	0
AL450992.2	HsaEX0003551	-0.024696	0	0	0	0	0	0	0
AL591893.1	HsaEX0003552	-0.058592	0	-0.179782	0	-0.167271	0	-0.00338	0
AL592284.1	HsaEX0003553	-0.060725	0	0.092112	0	0.2425	0	0.116125	0
AL592284.1	HsaEX0003554	-0.024849	0	0.049	0	0.026642	0	-0.022139	0
AL592284.1	HsaEX0003555	-0.030522	0	0.0215	0	0.001317	0	-0.028906	0
AL592284.1	HsaEX0003556	-0.022794	0	-0.006135	0	0.021591	0	0.029774	0
AL928654.1	HsaEX0003561	-0.032591	0	0	0	0	0	0.041865	0
ALAD	HsaEX0003562	0.012901	0	-0.009041	0	0.000608	0	0.011413	0
ALAD	HsaEX0003563	0.015791	0	-0.004723	0	0.014027	0	0.01166	0
ALAD	HsaEX0003564	-0.00252	0	0.008351	0	-0.007566	0	-0.018465	0
ALAD	HsaEX0003565	-0.007636	0	-0.022835	0	-0.019584	0	-0.002038	0
ALAD	HsaEX0003566	0.008875	0	-0.008976	0	-0.014109	0	-0.000841	0
ALAD	HsaEX0003567	0.010528	0	-0.004832	0	-0.008386	0	-0.001787	0
ALAS1	HsaEX0003568	-0.056969	0	-0.089307	0	-0.066943	0	0.037421	0
ALAS1	HsaEX0003569	-0.000144	0	-0.001691	0	-0.003957	0	-0.00013	0
ALAS1	HsaEX0003570	-0.001722	0	-0.006066	0	-0.00779	0	-0.002488	0
ALCAM	HsaEX0003574	0.072792	0	-0.088727	0	-0.114752	0	-0.024839	0
ALDH16A1	HsaEX0003575	0.002594	0	-0.032879	0	-0.022821	0	0.010338	0
ALDH16A1	HsaEX0003576	0.000807	0	-0.000962	0	0.000147	0	3.2e-05	0
ALDH16A1	HsaEX0003577	0.002325	0	0.000118	0	-0.000707	0	0.000527	0
ALDH16A1	HsaEX0003578	-0.004539	0	-0.01319	0	-0.010673	0	0.003086	0
ALDH16A1	HsaEX0003579	-0.012414	0	-0.011804	0	-0.00713	0	0.008998	0
ALDH16A1	HsaEX0003580	0.001436	0	0.002531	0	-0.00067	0	-0.00327	0
ALDH16A1	HsaEX0003581	-0.00119	0	-0.002459	0	-0.001632	0	0.000296	0
ALDH16A1	HsaEX0003582	0.073046	0	0.035477	0	0.066348	0	0.026324	0
ALDH16A1	HsaEX0003583	0.035759	0	-0.043152	0	0.02523	0	0.064995	0
ALDH18A1	HsaEX0003584	-0.002085	0	0.008191	0	-0.000773	0	-0.008276	0
ALDH18A1	HsaEX0003585	-0.002793	0	0.008869	0	-0.000399	0	-0.009818	0
ALDH18A1	HsaEX0003586	0.001668	0	0.004136	0	0.004875	0	-0.0006	0
ALDH1A3	HsaEX0003597	0.166508	0.01	0	0	0	0	0.174568	0.02
ALDH1B1	HsaEX0003598	-0.000812	0	0.012346	0	0.014294	0	0.006532	0
ALDH1L2	HsaEX0003619	0	0	0	0	0	0	0.010473	0
ALDH2	HsaEX0003622	-0.020683	0	-0.001408	0	-0.02862	0	-0.026919	0
ALDH2	HsaEX0003623	-0.009546	0	0.015638	0	0.024679	0	0.010218	0
ALDH3A2	HsaEX0003626	-0.005744	0	0.019681	0	0.014074	0	-0.004	0
ALDH3A2	HsaEX0003627	0.005953	0	-0.010101	0	-0.007781	0	0.004258	0
ALDH3A2	HsaEX0003628	-0.008586	0	0.047755	0	0.03272	0	-0.00632	0
ALDH3A2	HsaEX0003629	-0.014053	0	-0.005657	0	-0.004538	0	-0.000721	0
ALDH3A2	HsaEX0003630	-0.013347	0	0.001739	0	-0.001883	0	-0.004883	0
ALDH3A2	HsaEX0003631	-0.006907	0	-0.029363	0	-0.042607	0	-0.015596	0
ALDH3A2	HsaEX0003632	-0.018627	0	0.003455	0	-0.015335	0	-0.01872	0
ALDH3A2	HsaEX0003633	0.013868	0	-0.011186	0	0.010663	0	0.017444	0
ALDH4A1	HsaEX0003638	-0.019038	0	-0.005588	0	0.021404	0	0.017805	0
ALDH4A1	HsaEX0003639	-0.008074	0	-0.02429	0	-0.021186	0	-0.002352	0
ALDH4A1	HsaEX0003640	-0.074261	0	0.006432	0	-0.045794	0	-0.052607	0
ALDH4A1	HsaEX0003641	-0.003615	0	0.024334	0	0.008937	0	-0.008087	0
ALDH4A1	HsaEX0003642	0.000518	0	0.013276	0	-0.001668	0	-0.013126	0
ALDH4A1	HsaEX0003643	0.000674	0	0.012394	0	-0.00469	0	-0.013655	0
ALDH4A1	HsaEX0003644	0.004141	0	-0.170723	0	-0.133649	0	0.046503	0
ALDH5A1	HsaEX0003645	0	0	0.007329	0	0	0	0	0
ALDH5A1	HsaEX0003646	-0.054215	0	0.037752	0	0.018749	0	-0.018861	0
ALDH5A1	HsaEX0003648	0.012647	0	0.006242	0	0.029904	0	0.027657	0
ALDH6A1	HsaEX0003649	0.013782	0	-0.068628	0	-0.056789	0	0.021266	0
ALDH6A1	HsaEX0003650	0.012317	0	-0.036586	0	-0.029848	0	-0.002688	0
ALDH7A1	HsaEX0003651	-0.004475	0	-0.001221	0	-0.003102	0	-0.001645	0
ALDH9A1	HsaEX0003653	0.000758	0	-0.002526	0	-0.00183	0	-0.000962	0
ALDH9A1	HsaEX0003654	0.006697	0	-0.005616	0	-0.007885	0	0.000153	0
ALDOC	HsaEX0003658	0.061486	0	0.009156	0	0.051627	0	0.021204	0
ALG1	HsaEX0003659	-0.003785	0	0.001199	0	-0.002376	0	-0.003219	0
ALG1	HsaEX0003660	-0.002973	0	-0.005195	0	-0.024324	0	-0.009478	0
ALG1	HsaEX0003661	-0.014502	0	0.060618	0	0.023359	0	-0.046151	0
ALG11	HsaEX0003662	-0.24422	0	0.016854	0	-0.02216	0	-0.032771	0
ALG11	HsaEX0003663	-0.078647	0	0.089461	0	-0.021764	0	-0.089945	0
ALG11	HsaEX0003664	-0.107277	0	0.056006	0	-0.014941	0	-0.077139	0
ALG12	HsaEX0003665	0	0	0.033233	0	0	0	0	0
ALG12	HsaEX0003666	0.016543	0	-0.019639	0	0.004972	0	0.020816	0
ALG12	HsaEX0003667	0.008797	0	-0.02714	0	-0.022202	0	0.013536	0
ALG12	HsaEX0003668	0.012219	0	-0.019541	0	0.00331	0	0.013868	0
ALG12	HsaEX0003669	0.007135	0	-0.015522	0	-0.000128	0	0.013404	0
ALG13	HsaEX0003670	-0.023276	0	0.028169	0	0.058869	0	0.032594	0
ALG13	HsaEX0003671	0.010416	0	-0.005735	0	0.005741	0	0.010391	0
ALG13	HsaEX0003672	-0.001675	0	0.031524	0	0.037578	0	-0.000804	0
ALG13	HsaEX0003673	0.005381	0	-0.004273	0	-0.007952	0	-0.001747	0
ALG13	HsaEX0003674	-0.018475	0	0.005362	0	0.006407	0	-0.006487	0
ALG13	HsaEX0003675	-0.019623	0	0.087008	0	0.062724	0	-0.024401	0
ALG13	HsaEX0003676	0.002849	0	-0.011579	0	-0.010663	0	0.002198	0
ALG13	HsaEX0003677	-0.059917	0	0.05848	0	-0.026987	0	-0.088296	0
ALG13	HsaEX0003678	-0.021985	0	0.073402	0	0.106252	0	0.032717	0
ALG13	HsaEX0003679	0.003461	0	-0.141875	0	-0.027579	0	0.125073	0
ALG13	HsaEX0003680	0.029786	0	0.016216	0	0.029754	0	0.011635	0
ALG13	HsaEX0003681	0.029722	0	-0.029666	0	-0.023727	0	-0.00712	0
ALG13	HsaEX0003682	0.006597	0	0.022269	0	-0.063142	0	-0.066145	0
ALG13	HsaEX0003683	0.008903	0	0.049218	0	-0.002919	0	-0.049571	0
ALG13	HsaEX0003684	0.003371	0	0.055715	0	0.008134	0	-0.050264	0
ALG13	HsaEX0003685	0.005391	0	-0.01396	0	-0.018987	0	0.000477	0
ALG13	HsaEX0003686	-0.028244	0	-0.04171	0	-0.04824	0	-0.000387	0
ALG13	HsaEX0003687	0.005604	0	-0.024059	0	-0.030383	0	0.002412	0
ALG13	HsaEX0003688	0.01929	0	-0.069124	0	-0.052913	0	0.015503	0
ALG13	HsaEX0003689	0.064416	0	-0.009297	0	0.130954	0	0.124739	0
ALG13	HsaEX0003690	0.031617	0	0.055417	0	0.006482	0	-0.050322	0
ALG13	HsaEX0003691	0.054283	0	0.055577	0	0.04019	0	-0.023518	0
ALG13	HsaEX0003692	-0.022579	0	-0.003923	0	-0.009436	0	-0.005325	0
[truncated: 112,960 more rows]
