# Supplementary material for: Definition of germ layer cell lineage alternative splicing programs reveals a critical role for Quaking in specifying cardiac cell fate
Source: Nucleic Acids Res. 2022 May 11;50(9):5313–34. doi: 10.1093/nar/gkac327 (PMC9122611; doi:10.1093/nar/gkac327)
Supplement: gkac327_Supplemental_Files [file gkac327_supplemental_files.zip › TableS3_rMATSonly1tab.xlsx]

## Sheet: rMATS_JCECxVast
ECTvsUD																										DEvsUD
ID	GeneID	geneSymbol	chr	strand	exonStart_0base	exonEnd	upstreamES	upstreamEE	downstreamES	downstreamEE	ID.1	IJC_SAMPLE_1	SJC_SAMPLE_1	IJC_SAMPLE_2	SJC_SAMPLE_2	IncFormLen	SkipFormLen	PValue	FDR	IncLevel1	IncLevel2	IncLevelDifference	vastTools.dPSI	vastTools.signif		ID	GeneID	geneSymbol	chr	strand	exonStart_0base	exonEnd	upstreamES	upstreamEE	downstreamES	downstreamEE	ID.1	IJC_SAMPLE_1	SJC_SAMPLE_1	IJC_SAMPLE_2	SJC_SAMPLE_2	IncFormLen	SkipFormLen	PValue	FDR	IncLevel1	IncLevel2	IncLevelDifference	vastTools.dPSI
48052	ENSG00000000005.6	TNMD	chrX	+	100599015	100599182	100597503	100597657	100599507	100599885	48052	3,1,3	0,0,0	3,11,4	1,0,0	241	74	1	1	1.0,1.0,1.0	0.479,1.0,1.0	0.174	NA	NA		NA	NA	NA	NA	NA	NA	NA	NA	NA	NA	NA	NA	NA	NA	NA	NA	NA	NA	NA	NA	NA	NA	NA	NA
15478	ENSG00000000460.17	C1orf112	chr1	+	169800882	169800971	169798856	169798958	169802620	169802725	15478	150147115	1,6,7	98,98,114	2,2,1	163	74	0.0564406	0.736435	0.986,0.918,0.882	0.957,0.957,0.981	-0.036	-6.26997	FALSE		15508	ENSG00000000460.17	C1orf112	chr1	+	169800882	169800971	169798856	169798958	169802620	169802725	15508	80,77,96	2,6,1	98,98,114	2,2,1	163	74	0.129533	1	0.948,0.854,0.978	0.957,0.957,0.981	-0.038	-2.31157
NA	NA	NA	NA	NA	NA	NA	NA	NA	NA	NA	NA	NA	NA	NA	NA	NA	NA	NA	NA	NA	NA	NA	NA	NA		15512	ENSG00000000460.17	C1orf112	chr1	+	169832416	169832506	169830695	169830747	169836926	169837112	15512	62,87,119	1,0,0	113110111	0,0,0	164	74	1	1	0.965,1.0,1.0	1.0,1.0,1.0	-0.012	-1.28497
15481	ENSG00000000460.17	C1orf112	chr1	+	169842416	169842539	169836926	169837112	169843673	169843769	15481	191181173	1,0,0	120115127	0,1,0	197	74	1	1	0.986,1.0,1.0	1.0,0.977,1.0	0.003	NA	FALSE		15513	ENSG00000000460.17	C1orf112	chr1	+	169842416	169842539	169836926	169837112	169843673	169843769	15513	90101101	0,0,0	120115127	0,1,0	197	74	1	1	1.0,1.0,1.0	1.0,0.977,1.0	0.008	NA
15482	ENSG00000000460.17	C1orf112	chr1	+	169847689	169847803	169843673	169843769	169849499	169849604	15482	159164144	0,0,0	98117127	0,0,1	188	74	1	1	1.0,1.0,1.0	1.0,1.0,0.98	0.007	NA	FALSE		15514	ENSG00000000460.17	C1orf112	chr1	+	169847689	169847803	169843673	169843769	169849499	169849604	15514	85,81,87	0,0,0	98117127	0,0,1	188	74	1	1	1.0,1.0,1.0	1.0,1.0,0.98	0.007	NA
32771	ENSG00000001617.12	SEMA3F	chr3	+	50185888	50186046	50185665	50185707	50186280	50186348	32771	107263257	0,0,2	89,97,156	0,0,1	232	74	1	1	1.0,1.0,0.976	1.0,1.0,0.98	-0.001	2.3046	FALSE		33033	ENSG00000001617.12	SEMA3F	chr3	+	50185888	50186046	50185665	50185707	50186280	50186348	33033	117163178	1,0,0	89,97,156	0,0,1	232	74	1	1	0.974,1.0,1.0	1.0,1.0,0.98	-0.002	2.28643
NA	NA	NA	NA	NA	NA	NA	NA	NA	NA	NA	NA	NA	NA	NA	NA	NA	NA	NA	NA	NA	NA	NA	NA	NA		75277	ENSG00000001629.10	ANKIB1	chr7	+	92387797	92387884	92386508	92386643	92387974	92388041	75277	135126127	1,0,0	146159159	0,0,0	161	74	1	1	0.984,1.0,1.0	1.0,1.0,1.0	-0.005	-0.8753
74744	ENSG00000001629.10	ANKIB1	chr7	+	92392240	92392292	92391165	92391344	92396364	92396476	74744	81121121	3,5,3	116,109,95	3,0,0	126	74	0.00708275	0.210695	0.941,0.934,0.959	0.958,1.0,1.0	-0.041	-2.79153	FALSE		75279	ENSG00000001629.10	ANKIB1	chr7	+	92392240	92392292	92391165	92391344	92396364	92396476	75279	81103109	2,2,1	116,109,95	3,0,0	126	74	0.50588	1	0.96,0.968,0.985	0.958,1.0,1.0	-0.015	-0.9875
73694	ENSG00000002586.20	CD99	chrX	+	2717604	2717652	2714421	2714454	2719660	2719705	73694	217219301	2,4,2	83,96,86	1,0,1	122	74	0.771979	1	0.985,0.971,0.989	0.981,1.0,0.981	-0.006	-0.0531667	FALSE		74227	ENSG00000002586.20	CD99	chrX	+	2717604	2717652	2714421	2714454	2719660	2719705	74227	524505653	4,4,7	83,96,86	1,0,1	122	74	0.606379	1	0.988,0.987,0.983	0.981,1.0,0.981	-0.001	0.506433
NA	NA	NA	NA	NA	NA	NA	NA	NA	NA	NA	NA	NA	NA	NA	NA	NA	NA	NA	NA	NA	NA	NA	NA	NA		74013	ENSG00000003393.15	ALS2	chr2	-	201741673	201741854	201738669	201738735	201744257	201744388	74013	255252261	1,0,3	184142141	0,0,0	255	74	1	1	0.987,1.0,0.962	1.0,1.0,1.0	-0.017	-1.20863
73470	ENSG00000003393.15	ALS2	chr2	-	201765790	201765827	201761402	201761818	201767228	201767383	73470	1,0,1	98,79,126	1,1,5	78,84,74	111	74	0.641699	1	0.007,0.0,0.005	0.008,0.008,0.043	-0.016	NA	NA		74015	ENSG00000003393.15	ALS2	chr2	-	201765790	201765827	201761402	201761818	201767228	201767383	74015	1,3,2	104111105	1,1,5	78,84,74	111	74	0.703101	1	0.006,0.018,0.013	0.008,0.008,0.043	-0.007	NA
NA	NA	NA	NA	NA	NA	NA	NA	NA	NA	NA	NA	NA	NA	NA	NA	NA	NA	NA	NA	NA	NA	NA	NA	NA		NA	NA	NA	NA	NA	NA	NA	NA	NA	NA	NA	NA	NA	NA	NA	NA	NA	NA	NA	NA	NA	NA	NA	NA
16211	ENSG00000003756.16	RBM5	chr3	+	50100531	50100605	50099981	50100051	50103082	50103107	16211	136154209	7,7,3	116150108	7,4,3	148	74	0.945409	1	0.907,0.917,0.972	0.892,0.949,0.947	0.003	-2.40293	FALSE		16261	ENSG00000003756.16	RBM5	chr3	+	50100531	50100605	50099981	50100051	50103082	50103107	16261	142153164	8,4,4	116150108	7,4,3	148	74	0.922959	1	0.899,0.95,0.953	0.892,0.949,0.947	0.005	-1.17843
16215	ENSG00000003756.16	RBM5	chr3	+	50107017	50107087	50106766	50106864	50107481	50107569	16215	0,2,0	128153235	1,1,0	104,67,96	144	74	1	1	0.0,0.007,0.0	0.005,0.008,0.0	-0.002	NA	FALSE		16265	ENSG00000003756.16	RBM5	chr3	+	50107017	50107087	50106766	50106864	50107481	50107569	16265	1,1,1	100100138	1,1,0	104,67,96	144	74	1	1	0.005,0.005,0.004	0.005,0.008,0.0	0	NA
27455	ENSG00000004059.11	ARF5	chr7	+	127589484	127589594	127589082	127589163	127590065	127590137	27455	105115211473	0,3,3	115010951143	2,4,1	184	74	1	1	1.0,0.995,0.995	0.996,0.991,0.998	0.002	NA	FALSE		27653	ENSG00000004059.11	ARF5	chr7	+	127589484	127589594	127589082	127589163	127590065	127590137	27653	128114261687	0,0,2	115010951143	2,4,1	184	74	1	1	1.0,1.0,0.997	0.996,0.991,0.998	0.004	NA
70683	ENSG00000004399.12	PLXND1	chr3	-	129559619	129559783	129558427	129558575	129560329	129560434	70683	42,30,42	1,0,0	41,34,22	0,0,0	238	74	1	1	0.929,1.0,1.0	1.0,1.0,1.0	-0.024	-3.11563	FALSE		71226	ENSG00000004399.12	PLXND1	chr3	-	129559619	129559783	129558427	129558575	129560329	129560434	71226	47,53,85	0,1,0	41,34,22	0,0,0	238	74	1	1	1.0,0.943,1.0	1.0,1.0,1.0	-0.019	-4.00983
NA	NA	NA	NA	NA	NA	NA	NA	NA	NA	NA	NA	NA	NA	NA	NA	NA	NA	NA	NA	NA	NA	NA	NA	NA		NA	NA	NA	NA	NA	NA	NA	NA	NA	NA	NA	NA	NA	NA	NA	NA	NA	NA	NA	NA	NA	NA	NA	NA
70685	ENSG00000004399.12	PLXND1	chr3	-	129575765	129575855	129575468	129575562	129578328	129578433	70685	27,30,42	0,1,0	26,27,25	0,0,0	164	74	1	1	1.0,0.931,1.0	1.0,1.0,1.0	-0.023	NA	FALSE		NA	NA	NA	NA	NA	NA	NA	NA	NA	NA	NA	NA	NA	NA	NA	NA	NA	NA	NA	NA	NA	NA	NA	NA
53414	ENSG00000004487.16	KDM1A	chr1	+	23053760	23053839	23050386	23050520	23055068	23055161	53414	110910431225	2,1,3	10418801120	2,0,1	153	74	1	1	0.996,0.998,0.995	0.996,1.0,0.998	-0.002	-0.2061	FALSE		53959	ENSG00000004487.16	KDM1A	chr1	+	23053760	23053839	23050386	23050520	23055068	23055161	53959	434482489	3,1,0	10418801120	2,0,1	153	74	1	1	0.986,0.996,1.0	0.996,1.0,0.998	-0.004	-0.6466
14434	ENSG00000004700.16	RECQL	chr12	-	21501169	21501215	21499554	21499615	21501412	21501551	14434	53,44,32	7,2,3	45,51,42	3,5,9	120	74	0.444465	1	0.824,0.931,0.868	0.902,0.863,0.742	0.039	NA	NA		14462	ENSG00000004700.16	RECQL	chr12	-	21501169	21501215	21499554	21499615	21501412	21501551	14462	44,45,38	2,5,7	45,51,42	3,5,9	120	74	0.741326	1	0.931,0.847,0.77	0.902,0.863,0.742	0.014	NA
NA	NA	NA	NA	NA	NA	NA	NA	NA	NA	NA	NA	NA	NA	NA	NA	NA	NA	NA	NA	NA	NA	NA	NA	NA		33968	ENSG00000004766.17	VPS50	chr7	+	93355890	93356080	93353639	93353761	93358316	93359021	33968	32,32,57	1,0,0	32,46,46	0,0,0	264	74	1	1	0.9,1.0,1.0	1.0,1.0,1.0	-0.033	-2.54963
39619	ENSG00000004777.18	ARHGAP33	chr19	+	35785188	35785334	35784831	35785106	35785408	35785483	39619	10,17,12	1,0,0	22,18,24	0,0,0	220	74	1	1	0.771,1.0,1.0	1.0,1.0,1.0	-0.076	NA	NA		NA	NA	NA	NA	NA	NA	NA	NA	NA	NA	NA	NA	NA	NA	NA	NA	NA	NA	NA	NA	NA	NA	NA	NA
67888	ENSG00000004779.10	NDUFAB1	chr16	-	23582275	23582375	23581013	23581173	23585335	23585423	67888	855830819	0,0,1	108610061116	0,0,0	174	74	1	1	1.0,1.0,0.997	1.0,1.0,1.0	-0.001	NA	FALSE		NA	NA	NA	NA	NA	NA	NA	NA	NA	NA	NA	NA	NA	NA	NA	NA	NA	NA	NA	NA	NA	NA	NA	NA
49752	ENSG00000004866.20	ST7	chr7	+	117119560	117119720	117099761	117099844	117129792	117129809	49752	54,67,29	0,0,1	100,67,63	0,0,0	234	74	1	1	1.0,1.0,0.902	1.0,1.0,1.0	-0.033	-1.21623	FALSE		NA	NA	NA	NA	NA	NA	NA	NA	NA	NA	NA	NA	NA	NA	NA	NA	NA	NA	NA	NA	NA	NA	NA	NA
NA	NA	NA	NA	NA	NA	NA	NA	NA	NA	NA	NA	NA	NA	NA	NA	NA	NA	NA	NA	NA	NA	NA	NA	NA		NA	NA	NA	NA	NA	NA	NA	NA	NA	NA	NA	NA	NA	NA	NA	NA	NA	NA	NA	NA	NA	NA	NA	NA
76576	ENSG00000004975.12	DVL2	chr17	-	7227976	7228044	7227654	7227783	7228968	7229035	76576	157212242	0,1,0	154157153	0,0,0	142	74	1	1	1.0,0.991,1.0	1.0,1.0,1.0	-0.003	-0.171467	FALSE		NA	NA	NA	NA	NA	NA	NA	NA	NA	NA	NA	NA	NA	NA	NA	NA	NA	NA	NA	NA	NA	NA	NA	NA
NA	NA	NA	NA	NA	NA	NA	NA	NA	NA	NA	NA	NA	NA	NA	NA	NA	NA	NA	NA	NA	NA	NA	NA	NA		NA	NA	NA	NA	NA	NA	NA	NA	NA	NA	NA	NA	NA	NA	NA	NA	NA	NA	NA	NA	NA	NA	NA	NA
64675	ENSG00000005100.13	DHX33	chr17	-	5450806	5450934	5450202	5450406	5453579	5453668	64675	153162199	0,0,1	227218169	0,2,1	202	74	1	1	1.0,1.0,0.986	1.0,0.976,0.984	0.009	0.246767	FALSE		65267	ENSG00000005100.13	DHX33	chr17	-	5450806	5450934	5450202	5450406	5453579	5453668	65267	129109129	1,1,1	227218169	0,2,1	202	74	1	1	0.979,0.976,0.979	1.0,0.976,0.984	-0.009	-1.30503
61332	ENSG00000005175.10	RPAP3	chr12	-	47679492	47679594	47670106	47670345	47679703	47679774	61332	170166200	16,6,10	182149211	6,5,3	176	74	0.00616724	0.193706	0.817,0.921,0.894	0.927,0.926,0.967	-0.063	-8.80533	FALSE		61941	ENSG00000005175.10	RPAP3	chr12	-	47679492	47679594	47670106	47670345	47679703	47679774	61941	140137129	10,15,16	182149211	6,5,3	176	74	3.33e-06	0.000490321	0.855,0.793,0.772	0.927,0.926,0.967	-0.133	-19.8416
NA	NA	NA	NA	NA	NA	NA	NA	NA	NA	NA	NA	NA	NA	NA	NA	NA	NA	NA	NA	NA	NA	NA	NA	NA		NA	NA	NA	NA	NA	NA	NA	NA	NA	NA	NA	NA	NA	NA	NA	NA	NA	NA	NA	NA	NA	NA	NA	NA
37988	ENSG00000005189.19	REXO5	chr16	+	20824438	20824527	20821761	20821902	20825832	20825871	37988	11,14,11	2,3,5	7,10,11	0,1,2	163	74	0.0141616	0.321466	0.714,0.679,0.5	1.0,0.819,0.714	-0.213	NA	NA		38404	ENSG00000005189.19	REXO5	chr16	+	20824438	20824527	20821761	20821902	20825832	20825871	38404	5,4,6	0,0,2	7,10,11	0,1,2	163	74	0.538242	1	1.0,1.0,0.577	1.0,0.819,0.714	0.015	NA
37991	ENSG00000005189.19	REXO5	chr16	+	20843933	20844026	20839852	20840468	20844628	20844662	37991	18,19,18	1,1,1	21,16,16	2,3,3	167	74	0.0412255	0.610174	0.889,0.894,0.889	0.823,0.703,0.703	0.148	9.60783	FALSE		38407	ENSG00000005189.19	REXO5	chr16	+	20843933	20844026	20839852	20840468	20844628	20844662	38407	9,13,8	1,1,1	21,16,16	2,3,3	167	74	0.325913	1	0.8,0.852,0.78	0.823,0.703,0.703	0.068	NA
57066	ENSG00000005238.19	FAM214B	chr9	-	35108127	35108349	35107380	35107568	35108593	35108737	57066	37,60,75	0,0,0	20,20,36	0,0,2	296	74	1	1	1.0,1.0,1.0	1.0,1.0,0.818	0.061	NA	FALSE		57637	ENSG00000005238.19	FAM214B	chr9	-	35108127	35108349	35107380	35107568	35108593	35108737	57637	75,90,109	0,1,0	20,20,36	0,0,2	296	74	1	1	1.0,0.957,1.0	1.0,1.0,0.818	0.046	NA
27772	ENSG00000005249.13	PRKAR2B	chr7	+	107128211	107128295	107121951	107122004	107140846	107140953	27772	164138138	2,0,0	170151181	0,0,1	158	74	1	1	0.975,1.0,1.0	1.0,1.0,0.988	-0.004	-0.412133	FALSE		27967	ENSG00000005249.13	PRKAR2B	chr7	+	107128211	107128295	107121951	107122004	107140846	107140953	27967	26,60,32	0,0,0	170151181	0,0,1	158	74	1	1	1.0,1.0,1.0	1.0,1.0,0.988	0.004	-1.3829
57117	ENSG00000005302.18	MSL3	chrX	+	11760402	11760498	11759401	11759875	11760836	11760937	57117	102110167	0,0,0	91,109,82	0,1,0	170	74	1	1	1.0,1.0,1.0	1.0,0.979,1.0	0.007	1.35747	FALSE		57690	ENSG00000005302.18	MSL3	chrX	+	11760402	11760498	11759401	11759875	11760836	11760937	57690	79,90,95	0,0,0	91,109,82	0,1,0	170	74	1	1	1.0,1.0,1.0	1.0,0.979,1.0	0.007	-0.0367
34203	ENSG00000005339.14	CREBBP	chr16	-	3777612	3777657	3774568	3774693	3778010	3778172	34203	59,38,39	1,1,0	34,38,26	0,0,0	119	74	1	1	0.973,0.959,1.0	1.0,1.0,1.0	-0.023	-0.428733	FALSE		34509	ENSG00000005339.14	CREBBP	chr16	-	3777612	3777657	3774568	3774693	3778010	3778172	34509	112115143	0,6,2	34,38,26	0,0,0	119	74	0.118694	0.953649	1.0,0.923,0.978	1.0,1.0,1.0	-0.033	-0.880833
39975	ENSG00000005436.13	GCFC2	chr2	-	75691976	75692100	75690487	75690719	75694240	75694427	39975	103,100,64	4,6,2	79,76,120	1,0,0	198	74	6.27e-05	0.00821684	0.906,0.862,0.923	0.967,1.0,1.0	-0.092	-13.6251	TRUE		40365	ENSG00000005436.13	GCFC2	chr2	-	75691976	75692100	75690487	75690719	75694240	75694427	40365	58,52,47	2,0,4	79,76,120	1,0,0	198	74	0.0204899	0.310598	0.916,1.0,0.815	0.967,1.0,1.0	-0.079	-2.5633
39978	ENSG00000005436.13	GCFC2	chr2	-	75702312	75702423	75701189	75701287	75706522	75706651	39978	57,68,43	6,2,4	71,55,59	3,2,2	185	74	0.162634	1	0.792,0.932,0.811	0.904,0.917,0.922	-0.069	-2.07147	FALSE		40368	ENSG00000005436.13	GCFC2	chr2	-	75702312	75702423	75701189	75701287	75706522	75706651	40368	29,45,37	1,1,0	71,55,59	3,2,2	185	74	1	1	0.921,0.947,1.0	0.904,0.917,0.922	0.042	5.562
29678	ENSG00000005483.20	KMT2E	chr7	+	105106521	105106772	105105858	105106003	105107165	105107222	29678	222240200	0,0,1	127114139	0,0,0	325	74	1	1	1.0,1.0,0.979	1.0,1.0,1.0	-0.007	0.118633	FALSE		29890	ENSG00000005483.20	KMT2E	chr7	+	105106521	105106772	105105858	105106003	105107165	105107222	29890	342263303	0,1,1	127114139	0,0,0	325	74	1	1	1.0,0.984,0.986	1.0,1.0,1.0	-0.01	-0.367033
29679	ENSG00000005483.20	KMT2E	chr7	+	105108543	105108658	105107899	105107925	105108941	105109228	29679	10,12,8	47,59,32	8,14,14	34,35,21	189	74	0.0445787	0.641641	0.077,0.074,0.089	0.084,0.135,0.207	-0.062	NA	FALSE		29891	ENSG00000005483.20	KMT2E	chr7	+	105108543	105108658	105107899	105107925	105108941	105109228	29891	17,13,12	42,45,41	8,14,14	34,35,21	189	74	0.526166	1	0.137,0.102,0.103	0.084,0.135,0.207	-0.028	NA
22499	ENSG00000005810.18	MYCBP2	chr13	-	77278757	77278911	77273471	77273668	77288160	77288376	22499	149187225	0,1,1	133141178	0,0,0	228	74	1	1	1.0,0.984,0.986	1.0,1.0,1.0	-0.01	-1.2023	FALSE		22603	ENSG00000005810.18	MYCBP2	chr13	-	77278757	77278911	77273471	77273668	77288160	77288376	22603	126125124	0,2,0	133141178	0,0,0	228	74	1	1	1.0,0.953,1.0	1.0,1.0,1.0	-0.016	-1.06897
NA	NA	NA	NA	NA	NA	NA	NA	NA	NA	NA	NA	NA	NA	NA	NA	NA	NA	NA	NA	NA	NA	NA	NA	NA		NA	NA	NA	NA	NA	NA	NA	NA	NA	NA	NA	NA	NA	NA	NA	NA	NA	NA	NA	NA	NA	NA	NA	NA
14291	ENSG00000005884.18	ITGA3	chr17	+	50068055	50068305	50064527	50064607	50070843	50070930	14291	30,57,57	0,0,0	27,27,51	1,0,0	324	74	1	1	1.0,1.0,1.0	0.86,1.0,1.0	0.047	6.9136	FALSE		14310	ENSG00000005884.18	ITGA3	chr17	+	50068055	50068305	50064527	50064607	50070843	50070930	14310	21,25,19	0,0,0	27,27,51	1,0,0	324	74	1	1	1.0,1.0,1.0	0.86,1.0,1.0	0.047	NA
14294	ENSG00000005884.18	ITGA3	chr17	+	50076973	50077121	50076583	50076681	50077378	50077447	14294	11,32,47	0,0,0	27,26,23	1,0,0	222	74	1	1	1.0,1.0,1.0	0.9,1.0,1.0	0.033	NA	FALSE		14313	ENSG00000005884.18	ITGA3	chr17	+	50076973	50077121	50076583	50076681	50077378	50077447	14313	8,14,14	0,0,0	27,26,23	1,0,0	222	74	1	1	1.0,1.0,1.0	0.9,1.0,1.0	0.033	NA
64417	ENSG00000005961.18	ITGA2B	chr17	-	44384947	44385076	44384310	44384585	44385163	44385195	64417	22,24,23	0,1,0	19,10,13	0,1,0	203	74	1	1	1.0,0.897,1.0	1.0,0.785,1.0	0.037	NA	NA		65030	ENSG00000005961.18	ITGA2B	chr17	-	44384947	44385076	44384310	44384585	44385163	44385195	65030	9,9,11	0,0,0	19,10,13	0,1,0	203	74	1	1	1.0,1.0,1.0	1.0,0.785,1.0	0.072	NA
NA	NA	NA	NA	NA	NA	NA	NA	NA	NA	NA	NA	NA	NA	NA	NA	NA	NA	NA	NA	NA	NA	NA	NA	NA		5694	ENSG00000006025.12	AC003665.1	chr17	-	47814520	47814614	47813586	47813834	47815214	47815352	5694	8,9,10	1,1,0	5,4,5	0,0,0	168	74	1	1	0.779,0.799,1.0	1.0,1.0,1.0	-0.141	NA
5689	ENSG00000006025.12	AC003665.1	chr17	-	47819728	47819782	47818985	47819099	47819970	47820096	5689	2,10,13	0,0,2	2,5,8	1,0,0	128	74	1	1	1.0,1.0,0.79	0.536,1.0,1.0	0.085	NA	NA		5695	ENSG00000006025.12	AC003665.1	chr17	-	47819728	47819782	47818985	47819099	47819970	47820096	5695	8,5,5	0,0,0	2,5,8	1,0,0	128	74	1	1	1.0,1.0,1.0	0.536,1.0,1.0	0.155	NA
NA	NA	NA	NA	NA	NA	NA	NA	NA	NA	NA	NA	NA	NA	NA	NA	NA	NA	NA	NA	NA	NA	NA	NA	NA		NA	NA	NA	NA	NA	NA	NA	NA	NA	NA	NA	NA	NA	NA	NA	NA	NA	NA	NA	NA	NA	NA	NA	NA
39452	ENSG00000006118.14	TMEM132A	chr11	+	60935251	60935443	60934487	60934764	60935863	60937023	39452	214240272	0,0,0	181178148	0,0,1	266	74	1	1	1.0,1.0,1.0	1.0,1.0,0.976	0.008	NA	FALSE		39838	ENSG00000006118.14	TMEM132A	chr11	+	60935251	60935443	60934487	60934764	60935863	60937023	39838	156204222	0,0,1	181178148	0,0,1	266	74	1	1	1.0,1.0,0.984	1.0,1.0,0.976	0.003	NA
52822	ENSG00000006125.18	AP2B1	chr17	+	35600985	35601071	35598229	35598335	35605704	35605840	52822	1,3,5	581493453	2,2,0	359337343	160	74	1	1	0.001,0.003,0.005	0.003,0.003,0.0	0.001	NA	FALSE		53332	ENSG00000006125.18	AP2B1	chr17	+	35600985	35601071	35598229	35598335	35605704	35605840	53332	7,8,5	529579658	2,2,0	359337343	160	74	1	1	0.006,0.006,0.004	0.003,0.003,0.0	0.003	NA
52826	ENSG00000006125.18	AP2B1	chr17	+	35650913	35651005	35650602	35650789	35657598	35657615	52826	2,4,0	481548527	0,2,4	333313293	166	74	1	1	0.002,0.003,0.0	0.0,0.003,0.006	-0.001	NA	NA		53336	ENSG00000006125.18	AP2B1	chr17	+	35650913	35651005	35650602	35650789	35657598	35657615	53336	7,3,0	397424526	0,2,4	333313293	166	74	1	1	0.008,0.003,0.0	0.0,0.003,0.006	0.001	NA
52827	ENSG00000006125.18	AP2B1	chr17	+	35670856	35670898	35657598	35657791	35671753	35671900	52827	201190263	248256319	119102104	147170169	116	74	0.152089	1	0.341,0.321,0.345	0.341,0.277,0.282	0.036	NA	NA		53337	ENSG00000006125.18	AP2B1	chr17	+	35670856	35670898	35657598	35657791	35671753	35671900	53337	144189209	170209233	119102104	147170169	116	74	0.0229423	0.335482	0.351,0.366,0.364	0.341,0.277,0.282	0.06	NA
52828	ENSG00000006125.18	AP2B1	chr17	+	35710233	35710320	35709223	35709308	35717194	35717349	52828	798818709	1,0,0	441428468	0,0,0	161	74	1	1	0.997,1.0,1.0	1.0,1.0,1.0	-0.001	NA	NA		53339	ENSG00000006125.18	AP2B1	chr17	+	35710233	35710320	35709223	35709308	35717194	35717349	53339	617745807	0,0,1	441428468	0,0,0	161	74	1	1	1.0,1.0,0.997	1.0,1.0,1.0	-0.001	NA
NA	NA	NA	NA	NA	NA	NA	NA	NA	NA	NA	NA	NA	NA	NA	NA	NA	NA	NA	NA	NA	NA	NA	NA	NA		20526	ENSG00000006128.12	TAC1	chr7	+	97736298	97736352	97734825	97734849	97739873	97740063	20526	16,10,13	0,0,1	11,14,19	0,0,0	128	74	1	1	1.0,1.0,0.883	1.0,1.0,1.0	-0.039	NA
56069	ENSG00000006282.21	SPATA20	chr17	+	50548553	50548618	50548266	50548453	50548809	50548964	56069	59,96,88	0,1,0	77,82,72	0,0,0	139	74	1	1	1.0,0.981,1.0	1.0,1.0,1.0	-0.006	-1.48827	FALSE		56623	ENSG00000006282.21	SPATA20	chr17	+	50548553	50548618	50548266	50548453	50548809	50548964	56623	62,101,97	0,0,1	77,82,72	0,0,0	139	74	1	1	1.0,1.0,0.981	1.0,1.0,1.0	-0.006	-0.534867
21266	ENSG00000006283.18	CACNA1G	chr17	+	50594992	50595061	50591936	50592092	50596561	50596646	21266	0,0,0	1,1,1	0,0,1	4,3,0	143	74	1	1	0.0,0.0,0.0	0.0,0.0,1.0	-0.333	NA	NA		21336	ENSG00000006283.18	CACNA1G	chr17	+	50594992	50595061	50591936	50592092	50596561	50596646	21336	0,0,0	1,0,0	0,0,1	4,3,0	143	74	1	1	0.0,NA,NA	0.0,0.0,1.0	-0.333	NA
28925	ENSG00000006432.15	MAP3K9	chr14	-	70733756	70733798	70732538	70733342	70734385	70734498	28925	5,7,4	19,28,29	4,8,2	29,34,25	116	74	0.477056	1	0.144,0.138,0.081	0.081,0.131,0.049	0.034	3.8182	FALSE		29146	ENSG00000006432.15	MAP3K9	chr14	-	70733756	70733798	70732538	70733342	70734385	70734498	29146	8,6,6	37,54,53	4,8,2	29,34,25	116	74	0.876122	1	0.121,0.066,0.067	0.081,0.131,0.049	-0.002	3.51433
28926	ENSG00000006432.15	MAP3K9	chr14	-	70735960	70736029	70734385	70734498	70738244	70738398	28926	1,0,0	17,28,27	2,1,4	32,26,21	143	74	0.105318	1	0.03,0.0,0.0	0.031,0.02,0.09	-0.037	NA	FALSE		29147	ENSG00000006432.15	MAP3K9	chr14	-	70735960	70736029	70734385	70734498	70738244	70738398	29147	5,3,5	41,47,53	2,1,4	32,26,21	143	74	0.629994	1	0.059,0.032,0.047	0.031,0.02,0.09	-0.001	-1.2001
NA	NA	NA	NA	NA	NA	NA	NA	NA	NA	NA	NA	NA	NA	NA	NA	NA	NA	NA	NA	NA	NA	NA	NA	NA		29148	ENSG00000006432.15	MAP3K9	chr14	-	70748828	70749004	70742350	70742591	70749932	70750081	29148	233278264	1,0,0	128137139	0,0,0	250	74	1	1	0.986,1.0,1.0	1.0,1.0,1.0	-0.005	0.1593
75996	ENSG00000006451.8	RALA	chr7	+	39697407	39697510	39696684	39696859	39706122	39706308	75996	4,2,4	197210211	2,3,2	212242244	177	74	1	1	0.008,0.004,0.008	0.004,0.005,0.003	0.003	NA	FALSE		76472	ENSG00000006451.8	RALA	chr7	+	39697407	39697510	39696684	39696859	39706122	39706308	76472	4,0,5	153166145	2,3,2	212242244	177	74	1	1	0.011,0.0,0.014	0.004,0.005,0.003	0.004	NA
34686	ENSG00000006611.16	USH1C	chr11	-	17533254	17533322	17531398	17531542	17544271	17544400	34686	7,4,1	0,1,0	3,0,2	0,0,0	142	74	1	1	1.0,0.676,1.0	1.0,NA,1.0	-0.108	NA	NA		NA	NA	NA	NA	NA	NA	NA	NA	NA	NA	NA	NA	NA	NA	NA	NA	NA	NA	NA	NA	NA	NA	NA	NA
76903	ENSG00000006652.14	IFRD1	chr7	+	112450577	112450782	112423367	112423432	112455762	112455855	76903	341381419	0,0,1	455506391	1,0,1	279	74	1	1	1.0,1.0,0.991	0.992,1.0,0.99	0.003	NA	FALSE		77400	ENSG00000006652.14	IFRD1	chr7	+	112450577	112450782	112423367	112423432	112455762	112455855	77400	456478476	1,5,1	455506391	1,0,1	279	74	0.626908	1	0.992,0.962,0.992	0.992,1.0,0.99	-0.012	NA
22199	ENSG00000006712.15	PAF1	chr19	-	39387158	39387227	39386693	39386799	39388338	39388467	22199	0,0,0	98,80,88	1,1,0	92,72,64	143	74	1	1	0.0,0.0,0.0	0.006,0.007,0.0	-0.004	NA	NA		22293	ENSG00000006712.15	PAF1	chr19	-	39387158	39387227	39386693	39386799	39388338	39388467	22293	0,0,1	40,57,53	1,1,0	92,72,64	143	74	1	1	0.0,0.0,0.01	0.006,0.007,0.0	-0.001	NA
22200	ENSG00000006712.15	PAF1	chr19	-	39389639	39389761	39389479	39389546	39390068	39390161	22200	243197213	0,0,1	184215188	0,0,0	196	74	1	1	1.0,1.0,0.988	1.0,1.0,1.0	-0.004	0.0144667	FALSE		22295	ENSG00000006712.15	PAF1	chr19	-	39389639	39389761	39389479	39389546	39390068	39390161	22295	119164161	0,1,0	184215188	0,0,0	196	74	1	1	1.0,0.984,1.0	1.0,1.0,1.0	-0.005	-0.270633
4138	ENSG00000006715.16	VPS41	chr7	-	38728340	38728434	38726908	38726988	38728541	38728586	4138	5,7,12	102,88,101	5,6,4	69,60,83	168	74	0.553383	1	0.021,0.034,0.05	0.031,0.042,0.021	0.004	0.168267	FALSE		4145	ENSG00000006715.16	VPS41	chr7	-	38728340	38728434	38726908	38726988	38728541	38728586	4145	4,4,9	48,74,75	5,6,4	69,60,83	168	74	0.600033	1	0.035,0.023,0.05	0.031,0.042,0.021	0.005	-0.359667
NA	NA	NA	NA	NA	NA	NA	NA	NA	NA	NA	NA	NA	NA	NA	NA	NA	NA	NA	NA	NA	NA	NA	NA	NA		4147	ENSG00000006715.16	VPS41	chr7	-	38776678	38776776	38774114	38774244	38789800	38789867	4147	186213207	0,0,1	170205159	0,0,0	172	74	1	1	1.0,1.0,0.989	1.0,1.0,1.0	-0.004	0.1173
4141	ENSG00000006715.16	VPS41	chr7	-	38830253	38830328	38821202	38821265	38862544	38862622	4141	208245229	2,0,0	162169162	0,1,2	149	74	1	1	0.981,1.0,1.0	1.0,0.988,0.976	0.006	0.791133	FALSE		4150	ENSG00000006715.16	VPS41	chr7	-	38830253	38830328	38821202	38821265	38862544	38862622	4150	180210216	2,0,0	162169162	0,1,2	149	74	1	1	0.978,1.0,1.0	1.0,0.988,0.976	0.005	0.7395
20637	ENSG00000006740.17	ARHGAP44	chr17	+	12908896	12908973	12896406	12896511	12915899	12916011	20637	28,56,46	0,0,0	40,31,55	0,1,1	151	74	1	1	1.0,1.0,1.0	1.0,0.938,0.964	0.033	2.95163	FALSE		20724	ENSG00000006740.17	ARHGAP44	chr17	+	12908896	12908973	12896406	12896511	12915899	12916011	20724	31,30,34	0,0,0	40,31,55	0,1,1	151	74	1	1	1.0,1.0,1.0	1.0,0.938,0.964	0.033	2.29273
20638	ENSG00000006740.17	ARHGAP44	chr17	+	12928928	12929046	12919754	12919831	12941055	12941124	20638	51,65,81	2,1,0	72,71,60	4,0,0	192	74	0.598649	1	0.908,0.962,1.0	0.874,1.0,1.0	-0.001	-2.15187	FALSE		20725	ENSG00000006740.17	ARHGAP44	chr17	+	12928928	12929046	12919754	12919831	12941055	12941124	20725	28,50,53	1,2,0	72,71,60	4,0,0	192	74	0.519012	1	0.915,0.906,1.0	0.874,1.0,1.0	-0.018	-7.11457
20639	ENSG00000006740.17	ARHGAP44	chr17	+	12949139	12949251	12944068	12944196	12949648	12949730	20639	28,57,63	1,1,0	35,27,48	4,2,0	186	74	1	1	0.918,0.958,1.0	0.777,0.843,1.0	0.085	9.1706	FALSE		20726	ENSG00000006740.17	ARHGAP44	chr17	+	12949139	12949251	12944068	12944196	12949648	12949730	20726	21,18,28	0,0,0	35,27,48	4,2,0	186	74	0.00855978	0.173384	1.0,1.0,1.0	0.777,0.843,1.0	0.127	NA
66455	ENSG00000006744.19	ELAC2	chr17	-	12993686	12993831	12991611	12993045	12994424	12994503	66455	419441479	0,0,0	441461449	0,0,1	219	74	1	1	1.0,1.0,1.0	1.0,1.0,0.993	0.002	NA	FALSE		67043	ENSG00000006744.19	ELAC2	chr17	-	12993686	12993831	12991611	12993045	12994424	12994503	67043	250244287	0,0,0	441461449	0,0,1	219	74	1	1	1.0,1.0,1.0	1.0,1.0,0.993	0.002	NA
58755	ENSG00000007171.17	NOS2	chr17	-	27787677	27787826	27782943	27783106	27788808	27788931	58755	35,27,26	1,0,0	12,10,7	1,0,0	223	74	1	1	0.921,1.0,1.0	0.799,1.0,1.0	0.041	NA	NA		59352	ENSG00000007171.17	NOS2	chr17	-	27787677	27787826	27782943	27783106	27788808	27788931	59352	7,20,13	0,0,0	12,10,7	1,0,0	223	74	1	1	1.0,1.0,1.0	0.799,1.0,1.0	0.067	NA
1320	ENSG00000007202.15	KIAA0100	chr17	-	28628264	28628559	28624232	28624390	28631478	28631681	1320	842971914	1,1,1	987939921	3,4,0	369	74	1	1	0.994,0.995,0.995	0.985,0.979,1.0	0.007	1.4357	FALSE		1294	ENSG00000007202.15	KIAA0100	chr17	-	28628264	28628559	28624232	28624390	28631478	28631681	1294	472523515	1,0,2	987939921	3,4,0	369	74	1	1	0.99,1.0,0.981	0.985,0.979,1.0	0.002	0.29
NA	NA	NA	NA	NA	NA	NA	NA	NA	NA	NA	NA	NA	NA	NA	NA	NA	NA	NA	NA	NA	NA	NA	NA	NA		39905	ENSG00000007255.10	TRAPPC6A	chr19	-	45164163	45164247	45163915	45164009	45164852	45164970	39905	150171205	1,0,0	146111153	0,0,0	158	74	1	1	0.986,1.0,1.0	1.0,1.0,1.0	-0.005	-0.233233
39517	ENSG00000007255.10	TRAPPC6A	chr19	-	45165126	45165194	45164724	45164970	45178092	45178211	39517	60107154	13,10,1	68,62,71	11,13,10	142	74	0.0238283	0.440629	0.706,0.848,0.988	0.763,0.713,0.787	0.093	3.0186	FALSE		39906	ENSG00000007255.10	TRAPPC6A	chr19	-	45165126	45165194	45164724	45164970	45178092	45178211	39906	94,80,112	2,3,10	68,62,71	11,13,10	142	74	0.000153711	0.00995201	0.961,0.933,0.854	0.763,0.713,0.787	0.162	11.7443
27159	ENSG00000007314.12	SCN4A	chr17	-	63947889	63948063	63947044	63947167	63948610	63948765	27159	23,15,12	0,0,0	25,23,29	1,0,0	248	74	1	1	1.0,1.0,1.0	0.882,1.0,1.0	0.039	NA	NA		27359	ENSG00000007314.12	SCN4A	chr17	-	63947889	63948063	63947044	63947167	63948610	63948765	27359	28,28,36	0,0,0	25,23,29	1,0,0	248	74	1	1	1.0,1.0,1.0	0.882,1.0,1.0	0.039	NA
30953	ENSG00000007402.11	CACNA2D2	chr3	-	50373064	50373085	50370319	50370380	50374736	50374813	30953	2,2,4	18,16,12	0,1,1	14,14,18	95	74	1	1	0.08,0.089,0.206	0.0,0.053,0.041	0.094	NA	FALSE		31190	ENSG00000007402.11	CACNA2D2	chr3	-	50373064	50373085	50370319	50370380	50374736	50374813	31190	1,7,3	10,12,20	0,1,1	14,14,18	95	74	0.000287298	0.0159365	0.072,0.312,0.105	0.0,0.053,0.041	0.132	NA
NA	NA	NA	NA	NA	NA	NA	NA	NA	NA	NA	NA	NA	NA	NA	NA	NA	NA	NA	NA	NA	NA	NA	NA	NA		38540	ENSG00000007516.13	BAIAP3	chr16	+	1342526	1342634	1342180	1342283	1342718	1342814	38540	21,27,25	1,0,0	5,4,4	0,0,0	182	74	1	1	0.895,1.0,1.0	1.0,1.0,1.0	-0.035	NA
NA	NA	NA	NA	NA	NA	NA	NA	NA	NA	NA	NA	NA	NA	NA	NA	NA	NA	NA	NA	NA	NA	NA	NA	NA		38541	ENSG00000007516.13	BAIAP3	chr16	+	1344600	1344698	1344468	1344525	1344797	1344849	38541	23,19,22	0,0,2	7,9,9	0,0,0	172	74	1	1	1.0,1.0,0.826	1.0,1.0,1.0	-0.058	NA
452	ENSG00000261732.1	AL031708.1	chr16	+	1662760	1662835	1662489	1662671	1665056	1665138	452	26,25,55	0,0,0	37,30,21	0,0,1	149	74	1	1	1.0,1.0,1.0	1.0,1.0,0.913	0.029	1.9409	FALSE		468	ENSG00000261732.1	AL031708.1	chr16	+	1662760	1662835	1662489	1662671	1665056	1665138	468	56,67,70	0,1,0	37,30,21	0,0,1	149	74	1	1	1.0,0.971,1.0	1.0,1.0,0.913	0.019	2.3828
453	ENSG00000261732.1	AL031708.1	chr16	+	1666072	1666177	1665056	1665138	1666421	1666600	453	22,32,47	6,11,5	33,20,11	13,13,5	179	74	0.0322136	0.525343	0.603,0.546,0.795	0.512,0.389,0.476	0.189	7.6367	FALSE		469	ENSG00000261732.1	AL031708.1	chr16	+	1666072	1666177	1665056	1665138	1666421	1666600	469	35,44,62	13,16,15	33,20,11	13,13,5	179	74	0.145927	1	0.527,0.532,0.631	0.512,0.389,0.476	0.104	5.8484
454	ENSG00000261732.1	AL031708.1	chr16	+	1667334	1667400	1666421	1666600	1667961	1668184	454	30,37,29	2,5,2	17,33,23	2,2,1	140	74	0.354253	1	0.888,0.796,0.885	0.818,0.897,0.924	-0.023	-1.6642	FALSE		470	ENSG00000261732.1	AL031708.1	chr16	+	1667334	1667400	1666421	1666600	1667961	1668184	470	39,60,60	1,5,7	17,33,23	2,2,1	140	74	0.396855	1	0.954,0.864,0.819	0.818,0.897,0.924	-0.001	-0.178167
20862	ENSG00000007923.16	DNAJC11	chr1	-	6678393	6678467	6667708	6667810	6680907	6681037	20862	150135153	0,0,0	151154133	2,0,0	148	74	1	1	1.0,1.0,1.0	0.974,1.0,1.0	0.009	0.735967	FALSE		20932	ENSG00000007923.16	DNAJC11	chr1	-	6678393	6678467	6667708	6667810	6680907	6681037	20932	150150181	0,0,0	151154133	2,0,0	148	74	1	1	1.0,1.0,1.0	0.974,1.0,1.0	0.009	1.14843
67620	ENSG00000007944.15	MYLIP	chr6	+	16143698	16143863	16143019	16143217	16144896	16145317	67620	31,49,44	0,1,0	95,61,112	1,1,2	239	74	0.182925	1	1.0,0.938,1.0	0.967,0.95,0.945	0.025	6.23793	FALSE		68194	ENSG00000007944.15	MYLIP	chr6	+	16143698	16143863	16143019	16143217	16144896	16145317	68194	17,28,26	0,0,1	95,61,112	1,1,2	239	74	0.203518	1	1.0,1.0,0.89	0.967,0.95,0.945	0.009	NA
47913	ENSG00000008086.11	CDKL5	chrX	+	18603901	18604868	18598461	18598613	18608810	18608912	47913	293309264	0,0,0	373359321	0,1,0	1041	74	1	1	1.0,1.0,1.0	1.0,0.962,1.0	0.013	0.843767	FALSE		48357	ENSG00000008086.11	CDKL5	chrX	+	18603901	18604868	18598461	18598613	18608810	18608912	48357	455566497	0,0,0	373359321	0,1,0	1041	74	1	1	1.0,1.0,1.0	1.0,0.962,1.0	0.013	1.85953
18296	ENSG00000008128.23	CDK11A	chr1	-	1722587	1722634	1721595	1721711	1722707	1722831	18296	0,1,1	8,12,12	0,1,0	11,16,10	121	74	1	1	0.0,0.048,0.048	0.0,0.037,0.0	0.02	0.252833	FALSE		18340	ENSG00000008128.23	CDK11A	chr1	-	1722587	1722634	1721595	1721711	1722707	1722831	18340	0,0,0	13,10,14	0,1,0	11,16,10	121	74	1	1	0.0,0.0,0.0	0.0,0.037,0.0	-0.012	0.938
26736	ENSG00000008130.15	NADK	chr1	-	1754050	1754208	1753566	1753649	1754283	1754383	26736	136175199	6,8,11	161174169	9,7,6	232	74	0.686587	1	0.878,0.875,0.852	0.851,0.888,0.9	-0.011	-5.6985	FALSE		26949	ENSG00000008130.15	NADK	chr1	-	1754050	1754208	1753566	1753649	1754283	1754383	26949	118160190	7,5,11	161174169	9,7,6	232	74	0.710872	1	0.843,0.911,0.846	0.851,0.888,0.9	-0.013	0.213233
NA	NA	NA	NA	NA	NA	NA	NA	NA	NA	NA	NA	NA	NA	NA	NA	NA	NA	NA	NA	NA	NA	NA	NA	NA		24625	ENSG00000008226.19	DLEC1	chr3	+	38094878	38095071	38093604	38093767	38095887	38095946	24625	22,16,18	0,0,1	0,1,0	0,0,0	267	74	1	1	1.0,1.0,0.833	NA,1.0,NA	-0.056	NA
NA	NA	NA	NA	NA	NA	NA	NA	NA	NA	NA	NA	NA	NA	NA	NA	NA	NA	NA	NA	NA	NA	NA	NA	NA		NA	NA	NA	NA	NA	NA	NA	NA	NA	NA	NA	NA	NA	NA	NA	NA	NA	NA	NA	NA	NA	NA	NA	NA
17784	ENSG00000008300.17	CELSR3	chr3	-	48652436	48652553	48651876	48652048	48653001	48653187	17784	24,16,28	0,0,0	25,17,19	1,1,0	191	74	1	1	1.0,1.0,1.0	0.906,0.868,1.0	0.075	NA	NA		17826	ENSG00000008300.17	CELSR3	chr3	-	48652436	48652553	48651876	48652048	48653001	48653187	17826	25,36,54	0,1,2	25,17,19	1,1,0	191	74	1	1	1.0,0.933,0.913	0.906,0.868,1.0	0.024	NA
65474	ENSG00000008382.15	MPND	chr19	+	4352896	4353029	4345744	4345981	4354044	4354129	65474	119136212	0,1,0	88,103,71	0,0,0	207	74	1	1	1.0,0.98,1.0	1.0,1.0,1.0	-0.007	0.0912333	FALSE		NA	NA	NA	NA	NA	NA	NA	NA	NA	NA	NA	NA	NA	NA	NA	NA	NA	NA	NA	NA	NA	NA	NA	NA
46654	ENSG00000008513.16	ST3GAL1	chr8	-	133461874	133461994	133454847	133459937	133463413	133463459	46654	27,46,37	0,1,1	7,4,7	0,0,0	194	74	1	1	1.0,0.946,0.934	1.0,1.0,1.0	-0.04	NA	NA		NA	NA	NA	NA	NA	NA	NA	NA	NA	NA	NA	NA	NA	NA	NA	NA	NA	NA	NA	NA	NA	NA	NA	NA
36823	ENSG00000008710.19	PKD1	chr16	-	2097318	2097503	2097147	2097241	2097727	2097777	36823	38,41,52	0,2,0	47,48,49	0,0,0	259	74	1	1	1.0,0.854,1.0	1.0,1.0,1.0	-0.049	-3.57447	FALSE		37227	ENSG00000008710.19	PKD1	chr16	-	2097318	2097503	2097147	2097241	2097727	2097777	37227	114110120	0,1,0	47,48,49	0,0,0	259	74	1	1	1.0,0.969,1.0	1.0,1.0,1.0	-0.01	0.288367
30889	ENSG00000008869.12	HEATR5B	chr2	-	37007049	37007304	37005631	37005759	37008610	37008848	30889	169167195	0,0,1	134118144	0,0,0	329	74	1	1	1.0,1.0,0.978	1.0,1.0,1.0	-0.007	NA	FALSE		31123	ENSG00000008869.12	HEATR5B	chr2	-	37007049	37007304	37005631	37005759	37008610	37008848	31123	259275255	0,1,0	134118144	0,0,0	329	74	1	1	1.0,0.984,1.0	1.0,1.0,1.0	-0.005	NA
74197	ENSG00000009307.16	CSDE1	chr1	-	114737470	114737563	114736757	114736855	114737962	114738072	74197	382300314	9047991036	227226236	547628668	167	74	0.788048	1	0.158,0.143,0.118	0.155,0.138,0.135	-0.003	-0.8282	FALSE		74717	ENSG00000009307.16	CSDE1	chr1	-	114737470	114737563	114736757	114736855	114737962	114738072	74717	178219265	609607741	227226236	547628668	167	74	0.303897	1	0.115,0.138,0.137	0.155,0.138,0.135	-0.013	-1.13477
15604	ENSG00000009413.15	REV3L	chr6	-	111308013	111308245	111307360	111307570	111309852	111310099	15604	14,10,19	30,24,25	7,0,5	6,13,17	306	74	0.102386	1	0.101,0.092,0.155	0.22,0.0,0.066	0.021	NA	FALSE		15641	ENSG00000009413.15	REV3L	chr6	-	111308013	111308245	111307360	111307570	111309852	111310099	15641	13,14,13	32,13,20	7,0,5	6,13,17	306	74	0.0589775	0.61595	0.089,0.207,0.136	0.22,0.0,0.066	0.049	NA
15609	ENSG00000009413.15	REV3L	chr6	-	111335468	111335610	111333122	111333367	111343924	111344043	15609	56,107,95	0,0,0	41,19,32	0,1,0	216	74	1	1	1.0,1.0,1.0	1.0,0.867,1.0	0.044	NA	FALSE		15646	ENSG00000009413.15	REV3L	chr6	-	111335468	111335610	111333122	111333367	111343924	111344043	15646	65,69,56	0,0,0	41,19,32	0,1,0	216	74	1	1	1.0,1.0,1.0	1.0,0.867,1.0	0.044	NA
5516	ENSG00000009830.11	POMT2	chr14	-	77287232	77287271	77286747	77286822	77288761	77288831	5516	1,0,0	32,33,42	0,0,0	34,30,31	113	74	1	1	0.02,0.0,0.0	0.0,0.0,0.0	0.007	NA	FALSE		NA	NA	NA	NA	NA	NA	NA	NA	NA	NA	NA	NA	NA	NA	NA	NA	NA	NA	NA	NA	NA	NA	NA	NA
75631	ENSG00000009844.16	VTA1	chr6	+	142166227	142166322	142147161	142147399	142169549	142169677	75631	239221227	0,0,0	248254273	0,1,0	169	74	1	1	1.0,1.0,1.0	1.0,0.991,1.0	0.003	0.235333	FALSE		76119	ENSG00000009844.16	VTA1	chr6	+	142166227	142166322	142147161	142147399	142169549	142169677	76119	207250255	0,1,0	248254273	0,1,0	169	74	1	1	1.0,0.991,1.0	1.0,0.991,1.0	0	-0.1121
NA	NA	NA	NA	NA	NA	NA	NA	NA	NA	NA	NA	NA	NA	NA	NA	NA	NA	NA	NA	NA	NA	NA	NA	NA		75244	ENSG00000009950.16	MLXIPL	chr7	-	73596638	73596786	73596363	73596479	73596864	73596932	75244	11,8,6	0,1,0	3,6,13	0,0,0	222	74	1	1	1.0,0.727,1.0	1.0,1.0,1.0	-0.091	NA
33396	ENSG00000009954.11	BAZ1B	chr7	-	73469516	73469650	73466295	73466401	73470344	73470483	33396	607525461	0,0,1	494511506	0,0,1	208	74	1	1	1.0,1.0,0.994	1.0,1.0,0.994	0	NA	FALSE		33692	ENSG00000009954.11	BAZ1B	chr7	-	73469516	73469650	73466295	73466401	73470344	73470483	33692	464502497	2,1,0	494511506	0,0,1	208	74	1	1	0.988,0.994,1.0	1.0,1.0,0.994	-0.004	NA
49405	ENSG00000010256.11	UQCRC1	chr3	-	48600481	48600567	48600062	48600151	48600679	48600840	49405	816920820	0,0,0	847850804	1,0,0	160	74	1	1	1.0,1.0,1.0	0.997,1.0,1.0	0.001	0.189133	FALSE		49874	ENSG00000010256.11	UQCRC1	chr3	-	48600481	48600567	48600062	48600151	48600679	48600840	49874	589720765	1,0,0	847850804	1,0,0	160	74	1	1	0.996,1.0,1.0	0.997,1.0,1.0	0	-0.0554333
29636	ENSG00000010270.13	STARD3NL	chr7	+	38217024	38217078	38215027	38215105	38217187	38217269	29636	228238234	18,15,21	140143166	15,18,11	128	74	0.323096	1	0.88,0.902,0.866	0.844,0.821,0.897	0.029	3.0419	FALSE		29847	ENSG00000010270.13	STARD3NL	chr7	+	38217024	38217078	38215027	38215105	38217187	38217269	29847	143196210	12,13,15	140143166	15,18,11	128	74	0.221366	1	0.873,0.897,0.89	0.844,0.821,0.897	0.033	3.71127
29637	ENSG00000010270.13	STARD3NL	chr7	+	38219564	38219660	38215027	38217305	38228798	38228871	29637	304354397	1,1,0	237195223	2,0,1	170	74	1	1	0.992,0.994,1.0	0.981,1.0,0.99	0.005	0.785	FALSE		29848	ENSG00000010270.13	STARD3NL	chr7	+	38219564	38219660	38215027	38217305	38228798	38228871	29848	238322291	0,0,0	237195223	2,0,1	170	74	1	1	1.0,1.0,1.0	0.981,1.0,0.99	0.01	1.30253
32587	ENSG00000010278.14	CD9	chr12	+	6232936	6233005	6232631	6232729	6233411	6233486	32587	0,0,2	21,15,17	1,1,1	110,72,84	143	74	1	1	0.0,0.0,0.057	0.005,0.007,0.006	0.013	NA	NA		32838	ENSG00000010278.14	CD9	chr12	+	6232936	6233005	6232631	6232729	6233411	6233486	32838	1,1,0	43,30,50	1,1,1	110,72,84	143	74	1	1	0.012,0.017,0.0	0.005,0.007,0.006	0.004	NA
7085	ENSG00000010292.13	NCAPD2	chr12	+	6510074	6510133	6509716	6509792	6510628	6510720	7085	436390416	0,0,1	383324406	0,0,0	133	74	1	1	1.0,1.0,0.996	1.0,1.0,1.0	-0.001	0.0603667	FALSE		7102	ENSG00000010292.13	NCAPD2	chr12	+	6510074	6510133	6509716	6509792	6510628	6510720	7102	132187197	0,0,1	383324406	0,0,0	133	74	1	1	1.0,1.0,0.991	1.0,1.0,1.0	-0.003	-0.0692
7086	ENSG00000010292.13	NCAPD2	chr12	+	6514772	6514920	6514264	6514587	6516827	6516871	7086	858854907	1,1,0	782727845	0,0,0	222	74	1	1	0.997,0.996,1.0	1.0,1.0,1.0	-0.002	-0.285667	FALSE		7103	ENSG00000010292.13	NCAPD2	chr12	+	6514772	6514920	6514264	6514587	6516827	6516871	7103	324387361	0,1,0	782727845	0,0,0	222	74	1	1	1.0,0.992,1.0	1.0,1.0,1.0	-0.003	-0.4742
73039	ENSG00000010319.6	SEMA3G	chr3	-	52440376	52440521	52439866	52440098	52440753	52440823	73039	18,8,16	0,0,0	9,6,8	1,0,0	219	74	1	1	1.0,1.0,1.0	0.753,1.0,1.0	0.082	NA	NA		73593	ENSG00000010319.6	SEMA3G	chr3	-	52440376	52440521	52439866	52440098	52440753	52440823	73593	8,4,8	0,0,0	9,6,8	1,0,0	219	74	1	1	1.0,1.0,1.0	0.753,1.0,1.0	0.082	NA
73040	ENSG00000010319.6	SEMA3G	chr3	-	52441818	52441909	52441573	52441690	52442184	52442304	73040	7,7,12	0,0,1	4,5,7	0,0,0	165	74	1	1	1.0,1.0,0.843	1.0,1.0,1.0	-0.052	NA	NA		73594	ENSG00000010319.6	SEMA3G	chr3	-	52441818	52441909	52441573	52441690	52442184	52442304	73594	6,4,6	0,1,0	4,5,7	0,0,0	165	74	1	1	1.0,0.642,1.0	1.0,1.0,1.0	-0.119	NA
51767	ENSG00000010322.16	NISCH	chr3	+	52486469	52486552	52485784	52485827	52487195	52487653	51767	0,0,0	103,95,136	0,0,2	102,79,84	157	74	1	1	0.0,0.0,0.0	0.0,0.0,0.011	-0.004	NA	FALSE		52274	ENSG00000010322.16	NISCH	chr3	+	52486469	52486552	52485784	52485827	52487195	52487653	52274	3,1,0	94125125	0,0,2	102,79,84	157	74	1	1	0.015,0.004,0.0	0.0,0.0,0.011	0.003	NA
58500	ENSG00000010361.13	FUZ	chr19	-	49808716	49808823	49808573	49808638	49809162	49809258	58500	131100151	0,1,0	68,73,71	0,0,0	181	74	1	1	1.0,0.976,1.0	1.0,1.0,1.0	-0.008	0.1779	FALSE		59073	ENSG00000010361.13	FUZ	chr19	-	49808716	49808823	49808573	49808638	49809162	49809258	59073	63,91,80	2,0,0	68,73,71	0,0,0	181	74	1	1	0.928,1.0,1.0	1.0,1.0,1.0	-0.024	-0.851
NA	NA	NA	NA	NA	NA	NA	NA	NA	NA	NA	NA	NA	NA	NA	NA	NA	NA	NA	NA	NA	NA	NA	NA	NA		24778	ENSG00000011028.14	AC080038.1	chr17	+	62666093	62666267	62664547	62664949	62666454	62666619	24778	200281273	2,1,1	32,34,33	0,0,0	248	74	1	1	0.968,0.988,0.988	1.0,1.0,1.0	-0.019	NA
24617	ENSG00000011028.14	AC080038.1	chr17	+	62671997	62672152	62671648	62671837	62674062	62674170	24617	20,58,62	0,0,0	29,24,29	2,0,0	229	74	1	1	1.0,1.0,1.0	0.824,1.0,1.0	0.059	NA	FALSE		24779	ENSG00000011028.14	AC080038.1	chr17	+	62671997	62672152	62671648	62671837	62674062	62674170	24779	197218246	1,7,3	29,24,29	2,0,0	229	74	0.0667317	0.667808	0.985,0.91,0.964	0.824,1.0,1.0	0.012	NA
NA	NA	NA	NA	NA	NA	NA	NA	NA	NA	NA	NA	NA	NA	NA	NA	NA	NA	NA	NA	NA	NA	NA	NA	NA		24780	ENSG00000011028.14	AC080038.1	chr17	+	62678503	62678617	62677268	62677486	62679799	62679902	24780	94125119	0,0,1	20,9,20	0,0,0	188	74	1	1	1.0,1.0,0.979	1.0,1.0,1.0	-0.007	2.65867
69164	ENSG00000011114.15	BTBD7	chr14	-	93248475	93248654	93245824	93246286	93251462	93251652	69164	187186224	0,1,0	138109114	0,0,0	253	74	1	1	1.0,0.982,1.0	1.0,1.0,1.0	-0.006	0.0887	FALSE		NA	NA	NA	NA	NA	NA	NA	NA	NA	NA	NA	NA	NA	NA	NA	NA	NA	NA	NA	NA	NA	NA	NA	NA
8893	ENSG00000011260.14	UTP18	chr17	+	51286482	51286552	51285244	51285368	51288028	51288077	8893	3,4,2	160158122	2,5,5	222189199	144	74	1	1	0.01,0.013,0.008	0.005,0.013,0.013	0	-0.0159667	FALSE		8923	ENSG00000011260.14	UTP18	chr17	+	51286482	51286552	51285244	51285368	51288028	51288077	8923	4,1,2	120135144	2,5,5	222189199	144	74	1	1	0.017,0.004,0.007	0.005,0.013,0.013	-0.001	0.182233
67964	ENSG00000011347.9	SYT7	chr11	-	61524688	61524813	61524362	61524532	61527914	61528185	67964	1,5,4	12,41,49	4,1,2	7,6,6	199	74	0.127126	1	0.03,0.043,0.029	0.175,0.058,0.11	-0.08	NA	NA		68534	ENSG00000011347.9	SYT7	chr11	-	61524688	61524813	61524362	61524532	61527914	61528185	68534	0,0,1	2,2,1	4,1,2	7,6,6	199	74	0.010316	0.196829	0.0,0.0,0.271	0.175,0.058,0.11	-0.024	NA
72804	ENSG00000011376.11	LARS2	chr3	+	45500441	45500579	45496274	45496373	45513134	45513235	72804	200203174	1,1,0	327277268	0,0,0	212	74	1	1	0.986,0.986,1.0	1.0,1.0,1.0	-0.009	-1.8803	FALSE		73335	ENSG00000011376.11	LARS2	chr3	+	45500441	45500579	45496274	45496373	45513134	45513235	73335	146144168	0,1,1	327277268	0,0,0	212	74	1	1	1.0,0.98,0.983	1.0,1.0,1.0	-0.012	-1.758
NA	NA	NA	NA	NA	NA	NA	NA	NA	NA	NA	NA	NA	NA	NA	NA	NA	NA	NA	NA	NA	NA	NA	NA	NA		48592	ENSG00000011405.13	PIK3C2A	chr11	-	17119219	17119313	17118644	17118739	17119785	17119974	48592	250284255	0,2,0	345319313	0,0,0	168	74	1	1	1.0,0.984,1.0	1.0,1.0,1.0	-0.005	-0.4834
67233	ENSG00000011523.14	CEP68	chr2	+	65069398	65069801	65056415	65056528	65071453	65072569	67233	393309414	0,0,1	266306279	1,0,2	477	74	1	1	1.0,1.0,0.985	0.976,1.0,0.956	0.018	1.31153	FALSE		67818	ENSG00000011523.14	CEP68	chr2	+	65069398	65069801	65056415	65056528	65071453	65072569	67818	204296252	0,1,1	266306279	1,0,2	477	74	1	1	1.0,0.979,0.975	0.976,1.0,0.956	0.007	1.97703
49043	ENSG00000011638.10	TMEM159	chr16	+	21166839	21166911	21161084	21161278	21170436	21170605	49043	4,5,4	39,63,46	8,2,2	53,53,68	146	74	0.592775	1	0.049,0.039,0.042	0.071,0.019,0.015	0.008	2.2157	FALSE		49519	ENSG00000011638.10	TMEM159	chr16	+	21166839	21166911	21161084	21161278	21170436	21170605	49519	2,2,2	27,45,40	8,2,2	53,53,68	146	74	0.389227	1	0.036,0.022,0.025	0.071,0.019,0.015	-0.007	0.1101
8337	ENSG00000012822.16	CALCOCO1	chr12	-	53712774	53712846	53711118	53712121	53713099	53713206	8337	2,2,0	28,35,22	0,0,0	8,10,13	146	74	0.51147	1	0.035,0.028,0.0	0.0,0.0,0.0	0.021	NA	FALSE		8351	ENSG00000012822.16	CALCOCO1	chr12	-	53712774	53712846	53711118	53712121	53713099	53713206	8351	2,1,5	11,27,29	0,0,0	8,10,13	146	74	0.0145442	0.247691	0.084,0.018,0.08	0.0,0.0,0.0	0.061	NA
57479	ENSG00000013374.16	NUB1	chr7	+	151352092	151352193	151351423	151351482	151352811	151352882	57479	6,6,5	115,123,92	6,4,6	82,89,67	175	74	0.547181	1	0.022,0.02,0.022	0.03,0.019,0.036	-0.007	-0.447067	FALSE		58062	ENSG00000013374.16	NUB1	chr7	+	151352092	151352193	151351423	151351482	151352811	151352882	58062	2,6,12	104,100,98	6,4,6	82,89,67	175	74	0.844547	1	0.008,0.025,0.049	0.03,0.019,0.036	-0.001	0.181933
25046	ENSG00000013441.16	CLK1	chr2	-	200860124	200860215	200859679	200859746	200861237	200861466	25046	62,72,77	19,49,40	38,47,42	20,22,11	165	74	0.525168	1	0.594,0.397,0.463	0.46,0.489,0.631	-0.042	-9.82863	FALSE		25226	ENSG00000013441.16	CLK1	chr2	-	200860124	200860215	200859679	200859746	200861237	200861466	25226	68,98,74	53,63,46	38,47,42	20,22,11	165	74	0.0401251	0.482836	0.365,0.411,0.419	0.46,0.489,0.631	-0.128	-15.8127
NA	NA	NA	NA	NA	NA	NA	NA	NA	NA	NA	NA	NA	NA	NA	NA	NA	NA	NA	NA	NA	NA	NA	NA	NA		47718	ENSG00000013503.10	POLR3B	chr12	+	106363869	106363902	106357747	106357951	106366515	106366572	47718	38,38,35	0,0,2	45,57,37	0,0,0	107	74	1	1	1.0,1.0,0.924	1.0,1.0,1.0	-0.025	-1.87303
NA	NA	NA	NA	NA	NA	NA	NA	NA	NA	NA	NA	NA	NA	NA	NA	NA	NA	NA	NA	NA	NA	NA	NA	NA		NA	NA	NA	NA	NA	NA	NA	NA	NA	NA	NA	NA	NA	NA	NA	NA	NA	NA	NA	NA	NA	NA	NA	NA
50794	ENSG00000014138.9	POLA2	chr11	+	65287715	65287840	65282478	65282521	65289049	65289088	50794	261265292	0,1,0	202187181	0,0,0	199	74	1	1	1.0,0.99,1.0	1.0,1.0,1.0	-0.003	-0.125167	FALSE		NA	NA	NA	NA	NA	NA	NA	NA	NA	NA	NA	NA	NA	NA	NA	NA	NA	NA	NA	NA	NA	NA	NA	NA
14605	ENSG00000014216.15	CAPN1	chr11	+	65183127	65183197	65182461	65182968	65183473	65183503	14605	186307332	1,0,0	271308242	0,0,0	144	74	1	1	0.99,1.0,1.0	1.0,1.0,1.0	-0.003	NA	FALSE		NA	NA	NA	NA	NA	NA	NA	NA	NA	NA	NA	NA	NA	NA	NA	NA	NA	NA	NA	NA	NA	NA	NA	NA
14608	ENSG00000014216.15	CAPN1	chr11	+	65186169	65186338	65185916	65186050	65187214	65187298	14608	229383405	0,0,0	353363334	0,1,0	243	74	1	1	1.0,1.0,1.0	1.0,0.991,1.0	0.003	NA	FALSE		14643	ENSG00000014216.15	CAPN1	chr11	+	65186169	65186338	65185916	65186050	65187214	65187298	14643	531650775	0,0,0	353363334	0,1,0	243	74	1	1	1.0,1.0,1.0	1.0,0.991,1.0	0.003	NA
NA	NA	NA	NA	NA	NA	NA	NA	NA	NA	NA	NA	NA	NA	NA	NA	NA	NA	NA	NA	NA	NA	NA	NA	NA		NA	NA	NA	NA	NA	NA	NA	NA	NA	NA	NA	NA	NA	NA	NA	NA	NA	NA	NA	NA	NA	NA	NA	NA
10739	ENSG00000014257.16	ACPP	chr3	+	132331646	132331733	132328266	132328362	132332191	132332344	10739	34,71,80	0,1,2	0,2,0	0,0,0	161	74	1	1	1.0,0.97,0.948	NA,1.0,NA	-0.027	NA	NA		NA	NA	NA	NA	NA	NA	NA	NA	NA	NA	NA	NA	NA	NA	NA	NA	NA	NA	NA	NA	NA	NA	NA	NA
73507	ENSG00000014824.14	SLC30A9	chr4	+	42018388	42018505	42018110	42018170	42020415	42020515	73507	0,8,6	203230216	10,4,1	249227235	191	74	1	1	0.0,0.013,0.011	0.015,0.007,0.002	0	-0.132333	FALSE		74048	ENSG00000014824.14	SLC30A9	chr4	+	42018388	42018505	42018110	42018170	42020415	42020515	74048	7,9,2	155196157	10,4,1	249227235	191	74	0.823718	1	0.017,0.017,0.005	0.015,0.007,0.002	0.005	0.0677667
71303	ENSG00000015133.19	CCDC88C	chr14	-	91307037	91307226	91305764	91305926	91308350	91308492	71303	133151164	0,0,0	92,95,80	1,0,0	263	74	1	1	1.0,1.0,1.0	0.963,1.0,1.0	0.012	1.79927	FALSE		71847	ENSG00000015133.19	CCDC88C	chr14	-	91307037	91307226	91305764	91305926	91308350	91308492	71847	78,71,88	0,0,0	92,95,80	1,0,0	263	74	1	1	1.0,1.0,1.0	0.963,1.0,1.0	0.012	0.826233
71305	ENSG00000015133.19	CCDC88C	chr14	-	91325909	91326056	91324778	91324923	91338004	91338163	71305	102126148	0,0,0	85,100,72	0,1,0	221	74	1	1	1.0,1.0,1.0	1.0,0.971,1.0	0.01	3.28087	FALSE		71849	ENSG00000015133.19	CCDC88C	chr14	-	91325909	91326056	91324778	91324923	91338004	91338163	71849	46,93,80	0,0,0	85,100,72	0,1,0	221	74	1	1	1.0,1.0,1.0	1.0,0.971,1.0	0.01	2.4257
33091	ENSG00000015171.19	ZMYND11	chr10	+	197910	198005	179993	180128	209888	210048	33091	0,0,0	54,46,38	1,0,2	36,45,49	169	74	1	1	0.0,0.0,0.0	0.012,0.0,0.018	-0.01	NA	FALSE		33355	ENSG00000015171.19	ZMYND11	chr10	+	197910	198005	179993	180128	209888	210048	33355	3,2,1	34,45,52	1,0,2	36,45,49	169	74	0.556325	1	0.037,0.019,0.008	0.012,0.0,0.018	0.011	NA
8411	ENSG00000015520.14	NPC1L1	chr7	-	44518585	44518666	44517206	44517357	44520764	44520820	8411	0,0,0	2,0,4	0,0,1	0,1,2	155	74	1	1	0.0,NA,0.0	NA,0.0,0.193	-0.097	NA	NA		8425	ENSG00000015520.14	NPC1L1	chr7	-	44518585	44518666	44517206	44517357	44520764	44520820	8425	0,0,0	3,2,1	0,0,1	0,1,2	155	74	1	1	0.0,0.0,0.0	NA,0.0,0.193	-0.097	NA
17326	ENSG00000015532.9	XYLT2	chr17	+	50354853	50355056	50354407	50354583	50355500	50355581	17326	192187188	0,1,0	215221183	2,5,0	277	74	0.118979	1	1.0,0.98,1.0	0.966,0.922,1.0	0.031	2.46323	FALSE		17364	ENSG00000015532.9	XYLT2	chr17	+	50354853	50355056	50354407	50354583	50355500	50355581	17364	172224262	3,1,1	215221183	2,5,0	277	74	0.434604	1	0.939,0.984,0.986	0.966,0.922,1.0	0.007	1.22657
32361	ENSG00000015592.16	STMN4	chr8	-	27239225	27239279	27235884	27236905	27239970	27240162	32361	0,5,2	0,0,4	0,0,0	1,1,0	128	74	1	1	NA,1.0,0.224	0.0,0.0,NA	0.612	NA	NA		32613	ENSG00000015592.16	STMN4	chr8	-	27239225	27239279	27235884	27236905	27239970	27240162	32613	0,0,1	0,0,0	0,0,0	1,1,0	128	74	1	1	NA,NA,1.0	0.0,0.0,NA	1	NA
67230	ENSG00000015676.18	NUDCD3	chr7	-	44485530	44485622	44484967	44485284	44490408	44490606	67230	6,5,8	54,73,86	7,9,9	57,83,64	166	74	0.307779	1	0.047,0.03,0.04	0.052,0.046,0.059	-0.013	-1.53957	FALSE		67816	ENSG00000015676.18	NUDCD3	chr7	-	44485530	44485622	44484967	44485284	44490408	44490606	67816	4,25,16	70,100,72	7,9,9	57,83,64	166	74	0.107997	0.903449	0.025,0.1,0.09	0.052,0.046,0.059	0.019	0.137033
65161	ENSG00000016864.18	GLT8D1	chr3	-	52696233	52696318	52695189	52696040	52696541	52696659	65161	126152138	3,1,2	101,73,102	0,0,0	159	74	0.690486	1	0.951,0.986,0.97	1.0,1.0,1.0	-0.031	-2.96567	FALSE		65749	ENSG00000016864.18	GLT8D1	chr3	-	52696233	52696318	52695189	52696040	52696541	52696659	65749	89114128	2,7,1	101,73,102	0,0,0	159	74	0.00177396	0.0584614	0.954,0.883,0.983	1.0,1.0,1.0	-0.06	-4.87447
56314	ENSG00000017260.19	ATP2C1	chr3	+	130932021	130932138	130930415	130930526	130934621	130934681	56314	408536436	0,1,0	372368384	0,0,0	191	74	1	1	1.0,0.995,1.0	1.0,1.0,1.0	-0.002	NA	NA		NA	NA	NA	NA	NA	NA	NA	NA	NA	NA	NA	NA	NA	NA	NA	NA	NA	NA	NA	NA	NA	NA	NA	NA
56320	ENSG00000017260.19	ATP2C1	chr3	+	130997605	130997753	130996679	130996796	130998293	130998389	56320	490662538	0,0,1	358385421	0,0,0	222	74	1	1	1.0,1.0,0.994	1.0,1.0,1.0	-0.002	NA	FALSE		56864	ENSG00000017260.19	ATP2C1	chr3	+	130997605	130997753	130996679	130996796	130998293	130998389	56864	359414366	0,0,1	358385421	0,0,0	222	74	1	1	1.0,1.0,0.992	1.0,1.0,1.0	-0.003	NA
55966	ENSG00000018236.15	CNTN1	chr12	+	41061761	41061884	41029113	41029219	41069958	41070241	55966	0,0,0	3,13,3	1,0,0	14,17,15	197	74	1	1	0.0,0.0,0.0	0.026,0.0,0.0	-0.009	NA	NA		56519	ENSG00000018236.15	CNTN1	chr12	+	41061761	41061884	41029113	41029219	41069958	41070241	56519	0,0,0	5,3,7	1,0,0	14,17,15	197	74	1	1	0.0,0.0,0.0	0.026,0.0,0.0	-0.009	NA
25792	ENSG00000018625.14	ATP1A2	chr1	+	160134483	160134620	160130421	160130597	160135144	160135295	25792	363356389	0,0,0	248210244	1,2,0	211	74	1	1	1.0,1.0,1.0	0.989,0.974,1.0	0.012	NA	FALSE		25967	ENSG00000018625.14	ATP1A2	chr1	+	160134483	160134620	160130421	160130597	160135144	160135295	25967	1,5,7	0,0,0	248210244	1,2,0	211	74	1	1	1.0,1.0,1.0	0.989,0.974,1.0	0.012	NA
25795	ENSG00000018625.14	ATP1A2	chr1	+	160140650	160140774	160139958	160139984	160141293	160141777	25795	12,5,9	96,93,79	9,9,8	57,49,51	198	74	0.100392	1	0.045,0.02,0.041	0.056,0.064,0.055	-0.023	-0.1879	FALSE		25969	ENSG00000018625.14	ATP1A2	chr1	+	160140650	160140774	160139958	160139984	160141293	160141777	25969	0,2,0	1,2,0	9,9,8	57,49,51	198	74	1	1	0.0,0.272,NA	0.056,0.064,0.055	0.078	NA
57133	ENSG00000020922.12	MRE11	chr11	-	94445809	94445890	94437176	94437235	94447218	94447438	57133	73,95,63	2,2,1	53,48,59	0,1,5	155	74	0.7122	1	0.946,0.958,0.968	1.0,0.958,0.849	0.022	-0.488467	FALSE		57707	ENSG00000020922.12	MRE11	chr11	-	94445809	94445890	94437176	94437235	94447218	94447438	57707	37,35,35	6,2,4	53,48,59	0,1,5	155	74	0.0179121	0.283771	0.746,0.893,0.807	1.0,0.958,0.849	-0.12	-6.93943
57135	ENSG00000020922.12	MRE11	chr11	-	94456275	94456338	94447218	94447438	94459407	94459581	57135	160166178	1,0,0	137,87,148	0,0,0	137	74	1	1	0.989,1.0,1.0	1.0,1.0,1.0	-0.004	0.284833	FALSE		NA	NA	NA	NA	NA	NA	NA	NA	NA	NA	NA	NA	NA	NA	NA	NA	NA	NA	NA	NA	NA	NA	NA	NA
63748	ENSG00000021300.14	PLEKHB1	chr11	+	73647388	73647529	73646578	73646626	73649011	73649087	63748	0,0,1	13,20,27	0,0,1	3,11,4	215	74	1	1	0.0,0.0,0.013	0.0,0.0,0.079	-0.022	NA	NA		64351	ENSG00000021300.14	PLEKHB1	chr11	+	73647388	73647529	73646578	73646626	73649011	73649087	64351	4,3,7	43,47,55	0,0,1	3,11,4	215	74	0.0376625	0.464397	0.031,0.021,0.042	0.0,0.0,0.079	0.005	NA
45522	ENSG00000021355.13	SERPINB1	chr6	-	2841215	2841475	2840418	2840594	2841811	2841848	45522	5,11,11	5,21,27	10,7,8	9,17,15	334	74	0.683163	1	0.181,0.104,0.083	0.198,0.084,0.106	-0.007	NA	FALSE		45970	ENSG00000021355.13	SERPINB1	chr6	-	2841215	2841475	2840418	2840594	2841811	2841848	45970	8,14,6	18,30,23	10,7,8	9,17,15	334	74	0.25912	1	0.09,0.094,0.055	0.198,0.084,0.106	-0.05	NA
62710	ENSG00000021574.12	SPAST	chr2	+	32136876	32136968	32136562	32136638	32137108	32137188	62710	161167142	2,1,0	177136171	1,1,0	166	74	1	1	0.973,0.987,1.0	0.987,0.984,1.0	-0.004	NA	FALSE		63351	ENSG00000021574.12	SPAST	chr2	+	32136876	32136968	32136562	32136638	32137108	32137188	63351	91129126	0,0,0	177136171	1,1,0	166	74	1	1	1.0,1.0,1.0	0.987,0.984,1.0	0.01	NA
62711	ENSG00000021574.12	SPAST	chr2	+	32141903	32141946	32137108	32137188	32143335	32143349	62711	132117112	2,0,0	124110121	0,0,0	117	74	1	1	0.977,1.0,1.0	1.0,1.0,1.0	-0.008	-0.405767	FALSE		63352	ENSG00000021574.12	SPAST	chr2	+	32141903	32141946	32137108	32137188	32143335	32143349	63352	75,97,90	1,0,0	124110121	0,0,0	117	74	1	1	0.979,1.0,1.0	1.0,1.0,1.0	-0.007	-0.812933
NA	NA	NA	NA	NA	NA	NA	NA	NA	NA	NA	NA	NA	NA	NA	NA	NA	NA	NA	NA	NA	NA	NA	NA	NA		NA	NA	NA	NA	NA	NA	NA	NA	NA	NA	NA	NA	NA	NA	NA	NA	NA	NA	NA	NA	NA	NA	NA	NA
NA	NA	NA	NA	NA	NA	NA	NA	NA	NA	NA	NA	NA	NA	NA	NA	NA	NA	NA	NA	NA	NA	NA	NA	NA		NA	NA	NA	NA	NA	NA	NA	NA	NA	NA	NA	NA	NA	NA	NA	NA	NA	NA	NA	NA	NA	NA	NA	NA
28369	ENSG00000021762.20	OSBPL5	chr11	-	3103238	3103320	3102182	3102281	3104192	3104251	28369	42,37,35	1,0,0	12,24,27	0,0,0	156	74	1	1	0.952,1.0,1.0	1.0,1.0,1.0	-0.016	0.6361	FALSE		28607	ENSG00000021762.20	OSBPL5	chr11	-	3103238	3103320	3102182	3102281	3104192	3104251	28607	12,28,19	0,1,0	12,24,27	0,0,0	156	74	1	1	1.0,0.93,1.0	1.0,1.0,1.0	-0.023	-2.32197
NA	NA	NA	NA	NA	NA	NA	NA	NA	NA	NA	NA	NA	NA	NA	NA	NA	NA	NA	NA	NA	NA	NA	NA	NA		69929	ENSG00000021826.15	CPS1	chr2	+	210616422	210616541	210612116	210612293	210637701	210637843	69929	38,37,41	0,0,1	44,50,48	0,0,0	193	74	1	1	1.0,1.0,0.94	1.0,1.0,1.0	-0.02	-2.741
NA	NA	NA	NA	NA	NA	NA	NA	NA	NA	NA	NA	NA	NA	NA	NA	NA	NA	NA	NA	NA	NA	NA	NA	NA		NA	NA	NA	NA	NA	NA	NA	NA	NA	NA	NA	NA	NA	NA	NA	NA	NA	NA	NA	NA	NA	NA	NA	NA
NA	NA	NA	NA	NA	NA	NA	NA	NA	NA	NA	NA	NA	NA	NA	NA	NA	NA	NA	NA	NA	NA	NA	NA	NA		NA	NA	NA	NA	NA	NA	NA	NA	NA	NA	NA	NA	NA	NA	NA	NA	NA	NA	NA	NA	NA	NA	NA	NA
23123	ENSG00000023041.11	ZDHHC6	chr10	-	112443514	112443594	112442191	112442351	112445169	112445650	23123	63,83,76	0,0,0	69,76,51	0,1,2	154	74	0.485471	1	1.0,1.0,1.0	1.0,0.973,0.925	0.034	1.9931	FALSE		23252	ENSG00000023041.11	ZDHHC6	chr10	-	112443514	112443594	112442191	112442351	112445169	112445650	23252	52,63,60	0,1,0	69,76,51	0,1,2	154	74	0.484418	1	1.0,0.968,1.0	1.0,0.973,0.925	0.023	0.238067
33703	ENSG00000023171.18	GRAMD1B	chr11	+	123605321	123605478	123603425	123603541	123606608	123606798	33703	89153192	0,1,1	71,66,68	1,1,0	231	74	1	1	1.0,0.98,0.984	0.958,0.955,1.0	0.017	4.31087	FALSE		34025	ENSG00000023171.18	GRAMD1B	chr11	+	123605321	123605478	123603425	123603541	123606608	123606798	34025	221251278	0,0,1	71,66,68	1,1,0	231	74	1	1	1.0,1.0,0.989	0.958,0.955,1.0	0.025	4.79567
4726	ENSG00000023228.14	NDUFS1	chr2	-	206126709	206126844	206126538	206126611	206127796	206127972	4726	545438424	0,0,0	506445526	0,1,0	209	74	1	1	1.0,1.0,1.0	1.0,0.994,1.0	0.002	NA	FALSE		4720	ENSG00000023228.14	NDUFS1	chr2	-	206126709	206126844	206126538	206126611	206127796	206127972	4720	348369383	0,0,0	506445526	0,1,0	209	74	1	1	1.0,1.0,1.0	1.0,0.994,1.0	0.002	NA
3765	ENSG00000023516.9	AKAP11	chr13	+	42285985	42286035	42272151	42272228	42286299	42286399	3765	42,40,31	4,4,1	35,28,34	4,1,1	124	74	0.460022	1	0.862,0.856,0.949	0.839,0.944,0.953	-0.023	-1.1506	FALSE		3759	ENSG00000023516.9	AKAP11	chr13	+	42285985	42286035	42272151	42272228	42286299	42286399	3759	22,47,33	2,5,4	35,28,34	4,1,1	124	74	0.162522	1	0.868,0.849,0.831	0.839,0.944,0.953	-0.063	-11.7933
3767	ENSG00000023516.9	AKAP11	chr13	+	42313046	42313130	42308453	42308609	42313893	42313940	3767	152128122	5,5,4	117121142	6,11,2	158	74	0.337831	1	0.934,0.923,0.935	0.901,0.837,0.971	0.028	7.424	FALSE		3761	ENSG00000023516.9	AKAP11	chr13	+	42313046	42313130	42308453	42308609	42313893	42313940	3761	76,89,52	7,7,15	117121142	6,11,2	158	74	0.00643212	0.143111	0.836,0.856,0.619	0.901,0.837,0.971	-0.133	-8.30507
3769	ENSG00000023516.9	AKAP11	chr13	+	42317527	42317688	42313893	42313940	42319087	42323261	3769	238206150	0,0,0	159175177	1,2,0	235	74	1	1	1.0,1.0,1.0	0.98,0.965,1.0	0.018	2.3716	FALSE		3762	ENSG00000023516.9	AKAP11	chr13	+	42317527	42317688	42313893	42313940	42319087	42323261	3762	135127134	1,1,0	159175177	1,2,0	235	74	1	1	0.977,0.976,1.0	0.98,0.965,1.0	0.003	0.0331333
NA	NA	NA	NA	NA	NA	NA	NA	NA	NA	NA	NA	NA	NA	NA	NA	NA	NA	NA	NA	NA	NA	NA	NA	NA		40405	ENSG00000023608.5	SNAPC1	chr14	+	61792806	61792902	61782246	61782397	61794948	61796428	40405	115167158	0,0,1	144104160	0,0,0	170	74	1	1	1.0,1.0,0.986	1.0,1.0,1.0	-0.005	NA
33071	ENSG00000023697.13	DERA	chr12	+	15958239	15958335	15956935	15957033	15959828	15959924	33071	182177188	2,0,5	63,51,58	0,0,3	170	74	0.361314	1	0.975,1.0,0.942	1.0,1.0,0.894	0.008	0.514533	FALSE		33339	ENSG00000023697.13	DERA	chr12	+	15958239	15958335	15956935	15957033	15959828	15959924	33339	220208243	1,1,4	63,51,58	0,0,3	170	74	0.759378	1	0.99,0.989,0.964	1.0,1.0,0.894	0.016	0.701867
33072	ENSG00000023697.13	DERA	chr12	+	15982307	15982436	15962751	15962947	16032541	16032551	33072	291335332	2,4,1	137117110	1,1,1	203	74	0.561361	1	0.981,0.968,0.992	0.98,0.977,0.976	0.003	-0.0171667	FALSE		33340	ENSG00000023697.13	DERA	chr12	+	15982307	15982436	15962751	15962947	16032541	16032551	33340	381368422	5,0,3	137117110	1,1,1	203	74	0.531515	1	0.965,1.0,0.981	0.98,0.977,0.976	0.004	0.613567
458	ENSG00000023909.10	GCLM	chr1	-	93904522	93904588	93901584	93901669	93909037	93909430	458	50,16,32	2,1,4	43,77,42	0,4,3	140	74	0.477155	1	0.93,0.894,0.809	1.0,0.911,0.881	-0.053	3.41297	FALSE		473	ENSG00000023909.10	GCLM	chr1	-	93904522	93904588	93901584	93901669	93909037	93909430	473	74,98,82	2,5,4	43,77,42	0,4,3	140	74	0.819014	1	0.951,0.912,0.916	1.0,0.911,0.881	-0.004	3.4484
NA	NA	NA	NA	NA	NA	NA	NA	NA	NA	NA	NA	NA	NA	NA	NA	NA	NA	NA	NA	NA	NA	NA	NA	NA		NA	NA	NA	NA	NA	NA	NA	NA	NA	NA	NA	NA	NA	NA	NA	NA	NA	NA	NA	NA	NA	NA	NA	NA
NA	NA	NA	NA	NA	NA	NA	NA	NA	NA	NA	NA	NA	NA	NA	NA	NA	NA	NA	NA	NA	NA	NA	NA	NA		20232	ENSG00000025156.12	HSF2	chr6	+	122416220	122416296	122413524	122413649	122419167	122419229	20232	144158161	0,1,0	81,76,86	0,0,0	150	74	1	1	1.0,0.987,1.0	1.0,1.0,1.0	-0.004	NA
NA	NA	NA	NA	NA	NA	NA	NA	NA	NA	NA	NA	NA	NA	NA	NA	NA	NA	NA	NA	NA	NA	NA	NA	NA		8570	ENSG00000025293.17	PHF20	chr20	+	35914032	35914197	35913248	35913347	35917483	35917662	8570	312307349	0,0,1	289264305	0,0,0	239	74	1	1	1.0,1.0,0.991	1.0,1.0,1.0	-0.003	-0.374767
58051	ENSG00000025772.8	TOMM34	chr20	-	44948729	44948877	44943452	44943579	44951832	44952002	58051	340385395	2,2,4	402358427	3,2,3	222	74	0.937061	1	0.983,0.985,0.971	0.978,0.984,0.979	-0.001	1.2262	FALSE		58644	ENSG00000025772.8	TOMM34	chr20	-	44948729	44948877	44943452	44943579	44951832	44952002	58644	327391447	9,7,12	402358427	3,2,3	222	74	0.00019898	0.0119665	0.924,0.949,0.925	0.978,0.984,0.979	-0.048	-4.78487
25302	ENSG00000025800.14	KPNA6	chr1	+	32159399	32159531	32158266	32158361	32160614	32160703	25302	558509387	0,0,0	472478407	0,1,0	206	74	1	1	1.0,1.0,1.0	1.0,0.994,1.0	0.002	NA	FALSE		25489	ENSG00000025800.14	KPNA6	chr1	+	32159399	32159531	32158266	32158361	32160614	32160703	25489	352487506	0,0,0	472478407	0,1,0	206	74	1	1	1.0,1.0,1.0	1.0,0.994,1.0	0.002	NA
NA	NA	NA	NA	NA	NA	NA	NA	NA	NA	NA	NA	NA	NA	NA	NA	NA	NA	NA	NA	NA	NA	NA	NA	NA		NA	NA	NA	NA	NA	NA	NA	NA	NA	NA	NA	NA	NA	NA	NA	NA	NA	NA	NA	NA	NA	NA	NA	NA
NA	NA	NA	NA	NA	NA	NA	NA	NA	NA	NA	NA	NA	NA	NA	NA	NA	NA	NA	NA	NA	NA	NA	NA	NA		33399	ENSG00000026025.16	VIM	chr10	+	17235845	17235889	17235168	17235389	17236293	17236379	33399	217327162754	3,2,1	396458414	0,0,0	118	74	1	1	0.998,0.999,0.999	1.0,1.0,1.0	-0.001	-0.0117333
30556	ENSG00000028310.18	BRD9	chr5	-	888234	888407	887360	887471	889020	889165	30556	5,11,4	97,88,62	3,3,0	75,59,66	247	74	0.0268534	0.471679	0.015,0.036,0.019	0.012,0.015,0.0	0.014	NA	FALSE		30796	ENSG00000028310.18	BRD9	chr5	-	888234	888407	887360	887471	889020	889165	30796	3,2,4	65,64,73	3,3,0	75,59,66	247	74	0.791642	1	0.014,0.009,0.016	0.012,0.015,0.0	0.004	NA
NA	NA	NA	NA	NA	NA	NA	NA	NA	NA	NA	NA	NA	NA	NA	NA	NA	NA	NA	NA	NA	NA	NA	NA	NA		60779	ENSG00000029534.20	ANK1	chr8	-	41700430	41700454	41699451	41699548	41701549	41701622	60779	0,0,1	1,0,2	0,0,0	10,6,8	98	74	1	1	0.0,NA,0.274	0.0,0.0,0.0	0.137	NA
50153	ENSG00000029725.17	RABEP1	chr17	+	5308693	5308822	5282283	5282520	5331948	5332152	50153	183150175	2,6,3	181130166	2,3,4	203	74	0.70667	1	0.971,0.901,0.955	0.971,0.94,0.938	-0.007	-0.5795	FALSE		50649	ENSG00000029725.17	RABEP1	chr17	+	5308693	5308822	5282283	5282520	5331948	5332152	50649	158169127	2,1,1	181130166	2,3,4	203	74	0.0785624	0.741518	0.966,0.984,0.979	0.971,0.94,0.938	0.027	1.13013
36075	ENSG00000030066.13	NUP160	chr11	-	47788181	47788305	47786452	47786554	47788500	47788611	36075	452441518	0,1,0	402360391	0,0,0	198	74	1	1	1.0,0.994,1.0	1.0,1.0,1.0	-0.002	-0.113367	FALSE		NA	NA	NA	NA	NA	NA	NA	NA	NA	NA	NA	NA	NA	NA	NA	NA	NA	NA	NA	NA	NA	NA	NA	NA
36077	ENSG00000030066.13	NUP160	chr11	-	47797778	47797884	47792011	47792946	47797977	47798074	36077	470485475	0,1,0	547462430	0,0,0	180	74	1	1	1.0,0.995,1.0	1.0,1.0,1.0	-0.002	NA	FALSE		NA	NA	NA	NA	NA	NA	NA	NA	NA	NA	NA	NA	NA	NA	NA	NA	NA	NA	NA	NA	NA	NA	NA	NA
36078	ENSG00000030066.13	NUP160	chr11	-	47801810	47801930	47798367	47798463	47803437	47803536	36078	505486424	1,0,0	485426444	0,0,1	194	74	1	1	0.995,1.0,1.0	1.0,1.0,0.994	0	0.0177333	FALSE		36440	ENSG00000030066.13	NUP160	chr11	-	47801810	47801930	47798367	47798463	47803437	47803536	36440	269284323	0,0,0	485426444	0,0,1	194	74	1	1	1.0,1.0,1.0	1.0,1.0,0.994	0.002	-0.386967
NA	NA	NA	NA	NA	NA	NA	NA	NA	NA	NA	NA	NA	NA	NA	NA	NA	NA	NA	NA	NA	NA	NA	NA	NA		36441	ENSG00000030066.13	NUP160	chr11	-	47812881	47813047	47812063	47812429	47813315	47813415	36441	314292304	0,1,1	426401451	0,0,0	240	74	1	1	1.0,0.989,0.989	1.0,1.0,1.0	-0.007	NA
36079	ENSG00000030066.13	NUP160	chr11	-	47818055	47818124	47815945	47816029	47819373	47819458	36079	318349381	0,1,0	331308319	1,1,1	143	74	1	1	1.0,0.994,1.0	0.994,0.994,0.994	0.004	0.836533	FALSE		36442	ENSG00000030066.13	NUP160	chr11	-	47818055	47818124	47815945	47816029	47819373	47819458	36442	200211222	0,0,2	331308319	1,1,1	143	74	1	1	1.0,1.0,0.983	0.994,0.994,0.994	0	0.4595
31775	ENSG00000032219.18	ARID4A	chr14	+	58328236	58328316	58323484	58323617	58329527	58329604	31775	56,64,61	1,0,0	77,54,56	0,0,0	154	74	1	1	0.964,1.0,1.0	1.0,1.0,1.0	-0.012	-0.932067	FALSE		32020	ENSG00000032219.18	ARID4A	chr14	+	58328236	58328316	58323484	58323617	58329527	58329604	32020	65,80,71	2,1,0	77,54,56	0,0,0	154	74	0.599099	1	0.94,0.975,1.0	1.0,1.0,1.0	-0.028	-2.66483
31778	ENSG00000032219.18	ARID4A	chr14	+	58366023	58366068	58365517	58365622	58366882	58367029	31778	17,20,13	0,1,0	11,20,18	1,2,0	119	74	0.819088	1	1.0,0.926,1.0	0.872,0.861,1.0	0.064	0.7112	FALSE		32023	ENSG00000032219.18	ARID4A	chr14	+	58366023	58366068	58365517	58365622	58366882	58367029	32023	11,12,17	0,0,1	11,20,18	1,2,0	119	74	0.607182	1	1.0,1.0,0.914	0.872,0.861,1.0	0.06	0.231867
15565	ENSG00000268614.1	AC008878.2	chr19	+	7536190	7536273	7535932	7536020	7536448	7536546	15565	53,45,56	0,0,1	49,38,41	0,0,0	157	74	1	1	1.0,1.0,0.963	1.0,1.0,1.0	-0.012	NA	FALSE		NA	NA	NA	NA	NA	NA	NA	NA	NA	NA	NA	NA	NA	NA	NA	NA	NA	NA	NA	NA	NA	NA	NA	NA
49931	ENSG00000032444.16	PNPLA6	chr19	+	7541983	7542067	7541447	7541684	7542560	7542670	49931	35,49,58	1,1,2	32,39,33	3,0,4	158	74	0.197308	1	0.943,0.958,0.931	0.833,1.0,0.794	0.068	5.0625	FALSE		50420	ENSG00000032444.16	PNPLA6	chr19	+	7541983	7542067	7541447	7541684	7542560	7542670	50420	71,76,95	0,0,4	32,39,33	3,0,4	158	74	0.0313811	0.411648	1.0,1.0,0.918	0.833,1.0,0.794	0.097	10.7793
32719	ENSG00000032742.17	IFT88	chr13	+	20589810	20589867	20582956	20583019	20590966	20591020	32719	22,44,37	1,2,2	21,20,11	3,4,1	131	74	0.0517407	0.70239	0.926,0.926,0.913	0.798,0.739,0.861	0.122	13.4445	FALSE		32981	ENSG00000032742.17	IFT88	chr13	+	20589810	20589867	20582956	20583019	20590966	20591020	32981	44,34,46	3,2,1	21,20,11	3,4,1	131	74	0.0583434	0.611775	0.892,0.906,0.963	0.798,0.739,0.861	0.121	18.0194
32720	ENSG00000032742.17	IFT88	chr13	+	20592334	20592404	20591617	20591681	20596149	20596240	32720	35,43,47	0,0,0	19,20,22	1,0,1	144	74	1	1	1.0,1.0,1.0	0.907,1.0,0.919	0.058	11.1978	FALSE		32982	ENSG00000032742.17	IFT88	chr13	+	20592334	20592404	20591617	20591681	20596149	20596240	32982	45,37,32	0,0,0	19,20,22	1,0,1	144	74	1	1	1.0,1.0,1.0	0.907,1.0,0.919	0.058	10.9888
32728	ENSG00000032742.17	IFT88	chr13	+	20690704	20690815	20670972	20671039	20691053	20691217	32728	30,53,47	0,2,0	13,33,19	0,0,0	185	74	1	1	1.0,0.914,1.0	1.0,1.0,1.0	-0.029	NA	NA		32990	ENSG00000032742.17	IFT88	chr13	+	20690704	20690815	20670972	20671039	20691053	20691217	32990	61,55,43	1,1,2	13,33,19	0,0,0	185	74	0.258092	1	0.961,0.957,0.896	1.0,1.0,1.0	-0.062	NA
78053	ENSG00000033011.12	ALG1	chr16	+	5079063	5079102	5078756	5078878	5079747	5079807	78053	68,71,65	0,0,0	93,103,80	0,1,0	113	74	1	1	1.0,1.0,1.0	1.0,0.985,1.0	0.005	-0.505233	FALSE		78525	ENSG00000033011.12	ALG1	chr16	+	5079063	5079102	5078756	5078878	5079747	5079807	78525	56,55,63	0,0,1	93,103,80	0,1,0	113	74	1	1	1.0,1.0,0.976	1.0,0.985,1.0	-0.003	-0.965633
19653	ENSG00000033178.13	UBA6	chr4	-	67641150	67641228	67638942	67639124	67644697	67644774	19653	205220213	1,1,0	214178215	0,2,0	152	74	1	1	0.99,0.991,1.0	1.0,0.977,1.0	0.001	-0.3328	FALSE		19751	ENSG00000033178.13	UBA6	chr4	-	67641150	67641228	67638942	67639124	67644697	67644774	19751	203225211	1,0,0	214178215	0,2,0	152	74	1	1	0.99,1.0,1.0	1.0,0.977,1.0	0.004	-0.353267
54182	ENSG00000033867.16	SLC4A7	chr3	-	27379248	27379356	27372722	27376845	27383152	27383250	54182	184222177	6,3,0	324255392	4,4,4	182	74	0.844534	1	0.926,0.968,1.0	0.971,0.963,0.976	-0.005	-2.4334	FALSE		54708	ENSG00000033867.16	SLC4A7	chr3	-	27379248	27379356	27372722	27376845	27383152	27383250	54708	78138103	2,0,2	324255392	4,4,4	182	74	0.437598	1	0.941,1.0,0.954	0.971,0.963,0.976	-0.005	-0.0390667
54187	ENSG00000033867.16	SLC4A7	chr3	-	27431297	27431669	27424036	27424152	27433915	27434104	54187	58,47,77	72,81,104	63,67,57	118,77,127	446	74	0.236115	1	0.118,0.088,0.109	0.081,0.126,0.069	0.013	NA	FALSE		54712	ENSG00000033867.16	SLC4A7	chr3	-	27431297	27431669	27424036	27424152	27433915	27434104	54712	48,24,42	38,28,36	63,67,57	118,77,127	446	74	0.000722748	0.0304032	0.173,0.125,0.162	0.081,0.126,0.069	0.061	NA
54188	ENSG00000033867.16	SLC4A7	chr3	-	27436387	27436548	27433915	27434104	27437387	27437526	54188	348317379	3,1,5	500415557	0,0,0	235	74	0.214644	1	0.973,0.99,0.96	1.0,1.0,1.0	-0.026	-2.97037	FALSE		54713	ENSG00000033867.16	SLC4A7	chr3	-	27436387	27436548	27433915	27434104	27437387	27437526	54713	159166166	2,0,1	500415557	0,0,0	235	74	1	1	0.962,1.0,0.981	1.0,1.0,1.0	-0.019	-2.1756
60502	ENSG00000034693.15	PEX3	chr6	+	143459084	143459216	143450804	143451115	143462915	143462997	60502	84122108	0,0,1	147116116	0,0,0	206	74	1	1	1.0,1.0,0.975	1.0,1.0,1.0	-0.008	-0.827533	FALSE		NA	NA	NA	NA	NA	NA	NA	NA	NA	NA	NA	NA	NA	NA	NA	NA	NA	NA	NA	NA	NA	NA	NA	NA
60503	ENSG00000034693.15	PEX3	chr6	+	143468121	143468165	143462915	143462997	143470960	143471085	60503	52,53,47	1,0,0	65,61,56	0,0,0	118	74	1	1	0.97,1.0,1.0	1.0,1.0,1.0	-0.01	-1.59317	FALSE		NA	NA	NA	NA	NA	NA	NA	NA	NA	NA	NA	NA	NA	NA	NA	NA	NA	NA	NA	NA	NA	NA	NA	NA
60504	ENSG00000034693.15	PEX3	chr6	+	143472159	143472328	143471556	143471611	143474785	143474856	60504	101,115,89	2,0,2	127105115	0,0,0	243	74	0.382507	1	0.939,1.0,0.931	1.0,1.0,1.0	-0.043	-5.5937	FALSE		NA	NA	NA	NA	NA	NA	NA	NA	NA	NA	NA	NA	NA	NA	NA	NA	NA	NA	NA	NA	NA	NA	NA	NA
49885	ENSG00000035403.17	VCL	chr10	+	74111908	74112112	74108970	74109156	74114183	74114387	49885	38,39,37	340274281	52,45,60	465438473	278	74	0.51109	1	0.029,0.037,0.034	0.029,0.027,0.033	0.004	NA	FALSE		50370	ENSG00000035403.17	VCL	chr10	+	74111908	74112112	74108970	74109156	74114183	74114387	50370	70,56,41	386518473	52,45,60	465438473	278	74	0.662002	1	0.046,0.028,0.023	0.029,0.027,0.033	0.003	NA
58905	ENSG00000035664.11	DAPK2	chr15	-	63991227	63991351	63983532	63983754	64040169	64040267	58905	1,1,0	8,7,7	0,0,0	4,7,4	198	74	1	1	0.045,0.051,0.0	0.0,0.0,0.0	0.032	NA	NA		NA	NA	NA	NA	NA	NA	NA	NA	NA	NA	NA	NA	NA	NA	NA	NA	NA	NA	NA	NA	NA	NA	NA	NA
29428	ENSG00000035681.9	NSMAF	chr8	-	58585897	58586000	58585651	58585761	58586457	58586608	29428	114118112	0,0,0	73,74,74	0,1,0	177	74	1	1	1.0,1.0,1.0	1.0,0.969,1.0	0.01	3.59287	FALSE		29645	ENSG00000035681.9	NSMAF	chr8	-	58585897	58586000	58585651	58585761	58586457	58586608	29645	81,70,78	0,1,0	73,74,74	0,1,0	177	74	1	1	1.0,0.967,1.0	1.0,0.969,1.0	-0.001	1.79457
NA	NA	NA	NA	NA	NA	NA	NA	NA	NA	NA	NA	NA	NA	NA	NA	NA	NA	NA	NA	NA	NA	NA	NA	NA		29646	ENSG00000035681.9	NSMAF	chr8	-	58599969	58600021	58599749	58599870	58601284	58601348	29646	49,43,63	0,1,0	50,32,54	0,0,0	126	74	1	1	1.0,0.962,1.0	1.0,1.0,1.0	-0.013	-3.25747
29429	ENSG00000035681.9	NSMAF	chr8	-	58605926	58606035	58603209	58603386	58607768	58607840	29429	97,82,81	1,1,1	59,51,76	0,0,0	183	74	0.605864	1	0.975,0.971,0.97	1.0,1.0,1.0	-0.028	-2.523	FALSE		29647	ENSG00000035681.9	NSMAF	chr8	-	58605926	58606035	58603209	58603386	58607768	58607840	29647	73,76,118	1,1,0	59,51,76	0,0,0	183	74	1	1	0.967,0.968,1.0	1.0,1.0,1.0	-0.022	-1.7295
NA	NA	NA	NA	NA	NA	NA	NA	NA	NA	NA	NA	NA	NA	NA	NA	NA	NA	NA	NA	NA	NA	NA	NA	NA		NA	NA	NA	NA	NA	NA	NA	NA	NA	NA	NA	NA	NA	NA	NA	NA	NA	NA	NA	NA	NA	NA	NA	NA
75772	ENSG00000035928.16	RFC1	chr4	-	39341486	39341665	39327523	39327756	39342344	39342467	75772	6,9,9	127157141	7,10,10	175153154	253	74	1	1	0.014,0.016,0.018	0.012,0.019,0.019	-0.001	NA	FALSE		76260	ENSG00000035928.16	RFC1	chr4	-	39341486	39341665	39327523	39327756	39342344	39342467	76260	7,6,6	87102100	7,10,10	175153154	253	74	0.794441	1	0.023,0.017,0.017	0.012,0.019,0.019	0.002	NA
75774	ENSG00000035928.16	RFC1	chr4	-	39355876	39355997	39351347	39351476	39366238	39366362	75774	3,5,5	67,68,92	2,4,3	87,89,92	195	74	0.217551	1	0.017,0.027,0.02	0.009,0.017,0.012	0.009	NA	FALSE		76262	ENSG00000035928.16	RFC1	chr4	-	39355876	39355997	39351347	39351476	39366238	39366362	76262	3,0,1	46,40,48	2,4,3	87,89,92	195	74	1	1	0.024,0.0,0.008	0.009,0.017,0.012	-0.002	NA
NA	NA	NA	NA	NA	NA	NA	NA	NA	NA	NA	NA	NA	NA	NA	NA	NA	NA	NA	NA	NA	NA	NA	NA	NA		46387	ENSG00000036257.13	CUL3	chr2	-	224500362	224500487	224497752	224497849	224502964	224503072	46387	331293338	0,1,0	257252240	0,0,0	199	74	1	1	1.0,0.991,1.0	1.0,1.0,1.0	-0.003	NA
41100	ENSG00000036549.13	AC118549.1	chr1	-	77568331	77568466	77566080	77566181	77576067	77576220	41100	243232216	0,0,0	168193192	0,0,1	209	74	1	1	1.0,1.0,1.0	1.0,1.0,0.986	0.005	NA	FALSE		41517	ENSG00000036549.13	AC118549.1	chr1	-	77568331	77568466	77566080	77566181	77576067	77576220	41517	193201214	0,0,0	168193192	0,0,1	209	74	1	1	1.0,1.0,1.0	1.0,1.0,0.986	0.005	NA
41101	ENSG00000036549.13	AC118549.1	chr1	-	77578773	77578869	77576067	77576220	77579526	77579628	41101	195249183	1,0,0	165156214	1,0,0	170	74	1	1	0.988,1.0,1.0	0.986,1.0,1.0	0.001	-0.5656	FALSE		41518	ENSG00000036549.13	AC118549.1	chr1	-	77578773	77578869	77576067	77576220	77579526	77579628	41518	169203174	3,0,1	165156214	1,0,0	170	74	1	1	0.961,1.0,0.987	0.986,1.0,1.0	-0.013	-0.992833
23889	ENSG00000037280.16	FLT4	chr5	-	180619020	180619109	180618769	180618920	180619252	180619366	23889	3,10,10	0,0,0	19,6,19	3,1,0	163	74	0.152909	1	1.0,1.0,1.0	0.742,0.731,1.0	0.176	NA	NA		24030	ENSG00000037280.16	FLT4	chr5	-	180619020	180619109	180618769	180618920	180619252	180619366	24030	4,3,6	0,1,0	19,6,19	3,1,0	163	74	0.155961	1	1.0,0.577,1.0	0.742,0.731,1.0	0.035	NA
23890	ENSG00000037280.16	FLT4	chr5	-	180622730	180622839	180621541	180621904	180623934	180624061	23890	4,4,6	0,0,1	18,26,13	0,0,1	183	74	1	1	1.0,1.0,0.708	1.0,1.0,0.84	-0.044	NA	NA		24031	ENSG00000037280.16	FLT4	chr5	-	180622730	180622839	180621541	180621904	180623934	180624061	24031	4,1,10	0,0,0	18,26,13	0,0,1	183	74	1	1	1.0,1.0,1.0	1.0,1.0,0.84	0.053	NA
16001	ENSG00000038002.9	AGA	chr4	-	177436297	177436351	177434383	177434489	177437404	177437519	16001	11,14,5	0,0,0	5,3,9	1,0,0	128	74	1	1	1.0,1.0,1.0	0.743,1.0,1.0	0.086	NA	FALSE		16053	ENSG00000038002.9	AGA	chr4	-	177436297	177436351	177434383	177434489	177437404	177437519	16053	16,17,17	0,1,0	5,3,9	1,0,0	128	74	1	1	1.0,0.908,1.0	0.743,1.0,1.0	0.055	NA
16003	ENSG00000038002.9	AGA	chr4	-	177439575	177439688	177438744	177438857	177440272	177440426	16003	54,45,58	0,1,0	24,26,39	0,1,0	187	74	1	1	1.0,0.947,1.0	1.0,0.911,1.0	0.012	8.76983	FALSE		16055	ENSG00000038002.9	AGA	chr4	-	177439575	177439688	177438744	177438857	177440272	177440426	16055	67,68,127	0,0,0	24,26,39	0,1,0	187	74	1	1	1.0,1.0,1.0	1.0,0.911,1.0	0.03	9.76003
10480	ENSG00000038219.13	BOD1L1	chr4	-	13588721	13588792	13587698	13587771	13590385	13590446	10480	150157170	0,0,0	135152165	0,0,1	145	74	1	1	1.0,1.0,1.0	1.0,1.0,0.988	0.004	0.670767	FALSE		10504	ENSG00000038219.13	BOD1L1	chr4	-	13588721	13588792	13587698	13587771	13590385	13590446	10504	140177163	0,1,0	135152165	0,0,1	145	74	1	1	1.0,0.989,1.0	1.0,1.0,0.988	0	0.0183333
NA	NA	NA	NA	NA	NA	NA	NA	NA	NA	NA	NA	NA	NA	NA	NA	NA	NA	NA	NA	NA	NA	NA	NA	NA		NA	NA	NA	NA	NA	NA	NA	NA	NA	NA	NA	NA	NA	NA	NA	NA	NA	NA	NA	NA	NA	NA	NA	NA
NA	NA	NA	NA	NA	NA	NA	NA	NA	NA	NA	NA	NA	NA	NA	NA	NA	NA	NA	NA	NA	NA	NA	NA	NA		77003	ENSG00000038382.20	TRIO	chr5	+	14481540	14481618	14481233	14481284	14482581	14482773	77003	68,100,94	1,0,0	87,68,83	0,0,0	152	74	1	1	0.971,1.0,1.0	1.0,1.0,1.0	-0.01	NA
76804	ENSG00000038532.16	CLEC16A	chr16	+	11036046	11036092	11024820	11024921	11039753	11039876	76804	1,0,0	11,18,22	0,0,0	20,20,11	120	74	1	1	0.053,0.0,0.0	0.0,0.0,0.0	0.018	NA	FALSE		77296	ENSG00000038532.16	CLEC16A	chr16	+	11036046	11036092	11024820	11024921	11039753	11039876	77296	1,0,0	25,26,16	0,0,0	20,20,11	120	74	1	1	0.024,0.0,0.0	0.0,0.0,0.0	0.008	NA
66579	ENSG00000039068.19	CDH1	chr16	+	68819279	68819425	68815514	68815759	68822000	68822119	66579	330984883	0,0,1	601537600	2,0,2	220	74	1	1	1.0,1.0,0.997	0.99,1.0,0.99	0.006	0.4569	FALSE		67178	ENSG00000039068.19	CDH1	chr16	+	68819279	68819425	68815514	68815759	68822000	68822119	67178	19,13,18	0,0,0	601537600	2,0,2	220	74	1	1	1.0,1.0,1.0	0.99,1.0,0.99	0.007	NA
66580	ENSG00000039068.19	CDH1	chr16	+	68823398	68823626	68822000	68822225	68828173	68828304	66580	52814501469	0,0,0	890852889	0,0,1	302	74	1	1	1.0,1.0,1.0	1.0,1.0,0.995	0.002	NA	FALSE		67179	ENSG00000039068.19	CDH1	chr16	+	68823398	68823626	68822000	68822225	68828173	68828304	67179	22,21,39	0,0,0	890852889	0,0,1	302	74	1	1	1.0,1.0,1.0	1.0,1.0,0.995	0.002	NA
38368	ENSG00000039123.16	MTREX	chr5	+	55358572	55358698	55353167	55353269	55366724	55366875	38368	489408403	0,0,0	566498535	1,1,0	200	74	1	1	1.0,1.0,1.0	0.995,0.995,1.0	0.003	0.144167	FALSE		38773	ENSG00000039123.16	MTREX	chr5	+	55358572	55358698	55353167	55353269	55366724	55366875	38773	424378420	0,0,0	566498535	1,1,0	200	74	1	1	1.0,1.0,1.0	0.995,0.995,1.0	0.003	-0.254367
69868	ENSG00000039139.9	DNAH5	chr5	-	13814604	13814846	13811646	13811823	13817547	13817694	69868	4,3,1	0,0,1	0,4,2	0,0,0	316	74	1	1	1.0,1.0,0.19	NA,1.0,1.0	-0.27	NA	NA		NA	NA	NA	NA	NA	NA	NA	NA	NA	NA	NA	NA	NA	NA	NA	NA	NA	NA	NA	NA	NA	NA	NA	NA
69869	ENSG00000039139.9	DNAH5	chr5	-	13844836	13844993	13841691	13841904	13850651	13850815	69869	2,1,2	0,0,1	1,1,1	0,0,0	231	74	1	1	1.0,1.0,0.391	1.0,1.0,1.0	-0.203	NA	NA		NA	NA	NA	NA	NA	NA	NA	NA	NA	NA	NA	NA	NA	NA	NA	NA	NA	NA	NA	NA	NA	NA	NA	NA
2655	ENSG00000039319.17	ZFYVE16	chr5	+	80443793	80443920	80443151	80443284	80445262	80445405	2655	3,14,6	65,68,88	4,6,3	25,28,45	201	74	0.866139	1	0.017,0.07,0.024	0.056,0.073,0.024	-0.014	-2.36323	FALSE		2626	ENSG00000039319.17	ZFYVE16	chr5	+	80443793	80443920	80443151	80443284	80445262	80445405	2626	4,8,8	79,78,59	4,6,3	25,28,45	201	74	0.577063	1	0.018,0.036,0.048	0.056,0.073,0.024	-0.017	-1.87203
2657	ENSG00000039319.17	ZFYVE16	chr5	+	80448282	80448404	80445262	80445405	80449590	80449713	2657	74,64,72	1,0,0	36,42,32	1,1,1	196	74	0.227335	1	0.965,1.0,1.0	0.931,0.941,0.924	0.056	0.9961	FALSE		2628	ENSG00000039319.17	ZFYVE16	chr5	+	80448282	80448404	80445262	80445405	80449590	80449713	2628	82,83,80	1,1,0	36,42,32	1,1,1	196	74	1	1	0.969,0.969,1.0	0.931,0.941,0.924	0.047	1.88793
74571	ENSG00000039560.14	RAI14	chr5	+	34813573	34813660	34812179	34812208	34814582	34814669	74571	105101101	39,24,28	245217258	24,23,22	161	74	1.32e-08	9.18e-06	0.553,0.659,0.624	0.824,0.813,0.844	-0.215	-22.4837	TRUE		75088	ENSG00000039560.14	RAI14	chr5	+	34813573	34813660	34812179	34812208	34814582	34814669	75088	126141146	15,10,17	245217258	24,23,22	161	74	0.874018	1	0.794,0.866,0.798	0.824,0.813,0.844	-0.008	-1.9236
57677	ENSG00000040199.18	PHLPP2	chr16	-	71663898	71664099	71658652	71658815	71667177	71667333	57677	109117112	0,3,2	134121129	0,0,0	275	74	0.399408	1	1.0,0.913,0.938	1.0,1.0,1.0	-0.05	-10.2027	FALSE		58270	ENSG00000040199.18	PHLPP2	chr16	-	71663898	71664099	71658652	71658815	71667177	71667333	58270	97,132,99	3,2,1	134121129	0,0,0	275	74	0.0362818	0.4532	0.897,0.947,0.964	1.0,1.0,1.0	-0.064	-6.75587
13214	ENSG00000040341.18	STAU2	chr8	-	73527690	73527804	73422613	73422702	73552011	73552319	13214	23,23,15	20,38,29	18,16,16	23,14,22	188	74	0.557799	1	0.312,0.192,0.169	0.236,0.31,0.223	-0.032	-5.9665	FALSE		13243	ENSG00000040341.18	STAU2	chr8	-	73527690	73527804	73422613	73422702	73552011	73552319	13243	43,49,41	47,58,62	18,16,16	23,14,22	188	74	0.948856	1	0.265,0.25,0.207	0.236,0.31,0.223	-0.016	-0.9663
NA	NA	NA	NA	NA	NA	NA	NA	NA	NA	NA	NA	NA	NA	NA	NA	NA	NA	NA	NA	NA	NA	NA	NA	NA		NA	NA	NA	NA	NA	NA	NA	NA	NA	NA	NA	NA	NA	NA	NA	NA	NA	NA	NA	NA	NA	NA	NA	NA
9653	ENSG00000041802.11	LSG1	chr3	-	194670008	194670135	194666451	194666572	194672063	194672162	9653	204199200	0,1,0	202216238	0,0,0	201	74	1	1	1.0,0.987,1.0	1.0,1.0,1.0	-0.004	-0.592367	FALSE		NA	NA	NA	NA	NA	NA	NA	NA	NA	NA	NA	NA	NA	NA	NA	NA	NA	NA	NA	NA	NA	NA	NA	NA
23325	ENSG00000041880.14	PARP3	chr3	+	51942929	51943046	51942344	51942708	51943348	51943538	23325	0,4,2	1,2,0	2,0,0	1,0,0	191	74	1	1	0.0,0.437,1.0	0.437,NA,NA	0.042	NA	NA		23468	ENSG00000041880.14	PARP3	chr3	+	51942929	51943046	51942344	51942708	51943348	51943538	23468	0,2,0	0,1,1	2,0,0	1,0,0	191	74	1	1	NA,0.437,0.0	0.437,NA,NA	-0.218	NA
NA	NA	NA	NA	NA	NA	NA	NA	NA	NA	NA	NA	NA	NA	NA	NA	NA	NA	NA	NA	NA	NA	NA	NA	NA		24483	ENSG00000041982.16	TNC	chr9	-	115077942	115078212	115076389	115076575	115081771	115081928	24483	513455514	1,0,0	16,11,4	0,0,0	344	74	1	1	0.991,1.0,1.0	1.0,1.0,1.0	-0.003	NA
65354	ENSG00000042493.16	CAPG	chr2	-	85395979	85396010	85395574	85395626	85398019	85398152	65354	0,1,0	54,51,70	1,0,0	40,36,63	105	74	1	1	0.0,0.014,0.0	0.017,0.0,0.0	-0.001	NA	FALSE		65944	ENSG00000042493.16	CAPG	chr2	-	85395979	85396010	85395574	85395626	85398019	85398152	65944	0,0,0	34,36,22	1,0,0	40,36,63	105	74	1	1	0.0,0.0,0.0	0.017,0.0,0.0	-0.006	NA
65355	ENSG00000042493.16	CAPG	chr2	-	85398689	85398782	85398019	85398152	85399135	85399285	65355	135209213	0,0,0	135115150	0,1,0	167	74	1	1	1.0,1.0,1.0	1.0,0.981,1.0	0.006	0.178133	FALSE		65945	ENSG00000042493.16	CAPG	chr2	-	85398689	85398782	85398019	85398152	85399135	85399285	65945	96111114	0,1,1	135115150	0,1,0	167	74	1	1	1.0,0.98,0.981	1.0,0.981,1.0	-0.007	-1.74177
2783	ENSG00000042753.11	AP2S1	chr19	-	46839464	46839578	46838739	46838799	46845992	46846142	2783	9201021946	1,0,1	701672686	1,4,0	188	74	1	1	0.997,1.0,0.997	0.996,0.985,1.0	0.004	0.5887	FALSE		2756	ENSG00000042753.11	AP2S1	chr19	-	46839464	46839578	46838739	46838799	46845992	46846142	2756	586607741	0,0,1	701672686	1,4,0	188	74	1	1	1.0,1.0,0.997	0.996,0.985,1.0	0.005	0.467833
57387	ENSG00000043462.12	LCP2	chr5	-	170252433	170252511	170250729	170250885	170253118	170253213	57387	0,1,0	0,0,0	0,0,2	0,0,1	152	74	1	1	NA,1.0,NA	NA,NA,0.493	0.507	NA	NA		NA	NA	NA	NA	NA	NA	NA	NA	NA	NA	NA	NA	NA	NA	NA	NA	NA	NA	NA	NA	NA	NA	NA	NA
62819	ENSG00000044090.8	CUL7	chr6	-	43050259	43050398	43049962	43050159	43050967	43051468	62819	122230214	0,0,0	138156161	1,0,0	213	74	1	1	1.0,1.0,1.0	0.98,1.0,1.0	0.007	0.7946	FALSE		63456	ENSG00000044090.8	CUL7	chr6	-	43050259	43050398	43049962	43050159	43050967	43051468	63456	181178174	2,0,1	138156161	1,0,0	213	74	1	1	0.969,1.0,0.984	0.98,1.0,1.0	-0.009	-1.91177
NA	NA	NA	NA	NA	NA	NA	NA	NA	NA	NA	NA	NA	NA	NA	NA	NA	NA	NA	NA	NA	NA	NA	NA	NA		68641	ENSG00000044446.11	PHKA2	chrX	-	18924380	18924525	18924055	18924134	18925667	18925777	68641	47,43,54	0,0,1	109107102	0,0,0	219	74	1	1	1.0,1.0,0.948	1.0,1.0,1.0	-0.017	-0.1721
68089	ENSG00000044446.11	PHKA2	chrX	-	18951103	18951272	18948743	18948826	18952493	18952541	68089	96,126,88	1,2,4	135138117	0,2,1	243	74	0.0446597	0.64235	0.967,0.95,0.87	1.0,0.955,0.973	-0.047	-8.63163	FALSE		68644	ENSG00000044446.11	PHKA2	chrX	-	18951103	18951272	18948743	18948826	18952493	18952541	68644	54,69,64	1,2,5	135138117	0,2,1	243	74	0.00388171	0.101273	0.943,0.913,0.796	1.0,0.955,0.973	-0.092	-10.6614
66564	ENSG00000046651.15	OFD1	chrX	+	13740088	13740213	13739001	13739032	13744414	13744429	66564	6,7,11	24,39,25	8,2,5	25,24,21	199	74	0.40209	1	0.085,0.063,0.141	0.106,0.03,0.081	0.024	NA	NA		67164	ENSG00000046651.15	OFD1	chrX	+	13740088	13740213	13739001	13739032	13744414	13744429	67164	11,14,16	30,20,23	8,2,5	25,24,21	199	74	0.00218909	0.0683409	0.12,0.207,0.206	0.106,0.03,0.081	0.105	NA
15103	ENSG00000046653.15	GPM6B	chrX	-	13779817	13779989	13777351	13777425	13783364	13783521	15103	410319305	0,0,0	678568591	1,0,0	246	74	1	1	1.0,1.0,1.0	0.995,1.0,1.0	0.002	NA	FALSE		15124	ENSG00000046653.15	GPM6B	chrX	-	13779817	13779989	13777351	13777425	13783364	13783521	15124	341428478	0,0,0	678568591	1,0,0	246	74	1	1	1.0,1.0,1.0	0.995,1.0,1.0	0.002	NA
72162	ENSG00000046889.19	PREX2	chr8	+	68038158	68038292	68030496	68030658	68044486	68044590	72162	177122190	0,0,2	296297261	1,1,2	208	74	1	1	1.0,1.0,0.971	0.991,0.991,0.979	0.003	-0.8452	FALSE		72701	ENSG00000046889.19	PREX2	chr8	+	68038158	68038292	68030496	68030658	68044486	68044590	72701	177145122	0,1,3	296297261	1,1,2	208	74	0.475092	1	1.0,0.981,0.935	0.991,0.991,0.979	-0.015	-1.07577
72166	ENSG00000046889.19	PREX2	chr8	+	68119431	68119514	68118549	68118644	68120195	68120286	72166	119,95,93	0,0,0	218188207	4,0,1	157	74	0.709191	1	1.0,1.0,1.0	0.963,1.0,0.99	0.016	1.97397	FALSE		72706	ENSG00000046889.19	PREX2	chr8	+	68119431	68119514	68118549	68118644	68120195	68120286	72706	107,112,99	0,0,0	218188207	4,0,1	157	74	0.710319	1	1.0,1.0,1.0	0.963,1.0,0.99	0.016	2.0236
72167	ENSG00000046889.19	PREX2	chr8	+	68127377	68127419	68120920	68121049	68134058	68134276	72167	67,70,87	2,2,0	147143122	1,3,2	116	74	0.820167	1	0.955,0.957,1.0	0.989,0.968,0.975	-0.007	-1.38207	FALSE		72707	ENSG00000046889.19	PREX2	chr8	+	68127377	68127419	68120920	68121049	68134058	68134276	72707	57,68,57	0,0,0	147143122	1,3,2	116	74	0.585297	1	1.0,1.0,1.0	0.989,0.968,0.975	0.023	2.53377
NA	NA	NA	NA	NA	NA	NA	NA	NA	NA	NA	NA	NA	NA	NA	NA	NA	NA	NA	NA	NA	NA	NA	NA	NA		NA	NA	NA	NA	NA	NA	NA	NA	NA	NA	NA	NA	NA	NA	NA	NA	NA	NA	NA	NA	NA	NA	NA	NA
21867	ENSG00000047230.15	CTPS2	chrX	-	16698235	16698336	16693370	16693487	16698922	16699093	21867	478588523	0,3,1	531549478	0,1,0	175	74	1	1	1.0,0.988,0.995	1.0,0.996,1.0	-0.004	-0.2268	FALSE		21947	ENSG00000047230.15	CTPS2	chrX	-	16698235	16698336	16693370	16693487	16698922	16699093	21947	324348417	1,0,0	531549478	0,1,0	175	74	1	1	0.993,1.0,1.0	1.0,0.996,1.0	-0.001	0.0936
66026	ENSG00000047315.16	POLR2B	chr4	+	56985279	56985457	56978868	56979004	56986353	56986426	66026	9,9,11	225218143	7,7,5	180199189	252	74	0.28518	1	0.012,0.012,0.022	0.011,0.01,0.008	0.006	0.615333	FALSE		66627	ENSG00000047315.16	POLR2B	chr4	+	56985279	56985457	56978868	56979004	56986353	56986426	66627	5,8,18	207223270	7,7,5	180199189	252	74	0.552033	1	0.007,0.01,0.019	0.011,0.01,0.008	0.002	0.281633
66027	ENSG00000047315.16	POLR2B	chr4	+	56990747	56990898	56986353	56986426	56994403	56994516	66027	689642634	2,0,1	519517538	3,0,1	225	74	1	1	0.991,1.0,0.995	0.983,1.0,0.994	0.003	0.5559	FALSE		66628	ENSG00000047315.16	POLR2B	chr4	+	56990747	56990898	56986353	56986426	56994403	56994516	66628	575584714	1,0,2	519517538	3,0,1	225	74	1	1	0.995,1.0,0.992	0.983,1.0,0.994	0.003	0.4004
NA	NA	NA	NA	NA	NA	NA	NA	NA	NA	NA	NA	NA	NA	NA	NA	NA	NA	NA	NA	NA	NA	NA	NA	NA		66630	ENSG00000047315.16	POLR2B	chr4	+	57022151	57022246	57020898	57020995	57023329	57023580	66630	383448442	0,1,0	447374363	0,0,0	169	74	1	1	1.0,0.995,1.0	1.0,1.0,1.0	-0.002	NA
NA	NA	NA	NA	NA	NA	NA	NA	NA	NA	NA	NA	NA	NA	NA	NA	NA	NA	NA	NA	NA	NA	NA	NA	NA		66631	ENSG00000047315.16	POLR2B	chr4	+	57024004	57024112	57023490	57023751	57024885	57024962	66631	453559584	0,1,0	468496492	0,0,0	182	74	1	1	1.0,0.996,1.0	1.0,1.0,1.0	-0.001	NA
30025	ENSG00000047410.14	TPR	chr1	-	186335067	186335129	186334324	186334533	186335337	186335543	30025	520556568	0,0,1	405389441	0,0,0	136	74	1	1	1.0,1.0,0.997	1.0,1.0,1.0	-0.001	NA	FALSE		30248	ENSG00000047410.14	TPR	chr1	-	186335067	186335129	186334324	186334533	186335337	186335543	30248	434399426	0,1,0	405389441	0,0,0	136	74	1	1	1.0,0.995,1.0	1.0,1.0,1.0	-0.002	NA
30026	ENSG00000047410.14	TPR	chr1	-	186339641	186339772	186338032	186338243	186341027	186341159	30026	870825834	0,0,0	689667656	2,0,0	205	74	1	1	1.0,1.0,1.0	0.992,1.0,1.0	0.003	0.245033	FALSE		30249	ENSG00000047410.14	TPR	chr1	-	186339641	186339772	186338032	186338243	186341027	186341159	30249	772705642	0,0,1	689667656	2,0,0	205	74	1	1	1.0,1.0,0.996	0.992,1.0,1.0	0.001	0.213967
NA	NA	NA	NA	NA	NA	NA	NA	NA	NA	NA	NA	NA	NA	NA	NA	NA	NA	NA	NA	NA	NA	NA	NA	NA		30250	ENSG00000047410.14	TPR	chr1	-	186341251	186341389	186341027	186341159	186343325	186343473	30250	770701631	0,1,3	807731783	0,0,0	212	74	1	1	1.0,0.996,0.987	1.0,1.0,1.0	-0.006	-0.504733
30028	ENSG00000047410.14	TPR	chr1	-	186353687	186353850	186351975	186352110	186355409	186355558	30028	9459531180	2,0,2	649717741	0,0,1	237	74	1	1	0.993,1.0,0.995	1.0,1.0,0.996	-0.003	-0.265233	FALSE		30252	ENSG00000047410.14	TPR	chr1	-	186353687	186353850	186351975	186352110	186355409	186355558	30252	845739640	0,1,1	649717741	0,0,1	237	74	1	1	1.0,0.996,0.995	1.0,1.0,0.996	-0.002	-0.157933
30031	ENSG00000047410.14	TPR	chr1	-	186367885	186367982	186363341	186363445	186370969	186371043	30031	667693723	4,1,0	535482559	2,2,0	171	74	1	1	0.986,0.997,1.0	0.991,0.991,1.0	0	0.132933	FALSE		30257	ENSG00000047410.14	TPR	chr1	-	186367885	186367982	186363341	186363445	186370969	186371043	30257	626601551	0,1,0	535482559	2,2,0	171	74	1	1	1.0,0.996,1.0	0.991,0.991,1.0	0.005	0.0842
NA	NA	NA	NA	NA	NA	NA	NA	NA	NA	NA	NA	NA	NA	NA	NA	NA	NA	NA	NA	NA	NA	NA	NA	NA		11407	ENSG00000047617.15	ANO2	chr12	-	5575833	5576015	5565557	5565663	5577954	5578007	11407	21,17,22	0,0,2	7,15,18	0,0,0	256	74	1	1	1.0,1.0,0.761	1.0,1.0,1.0	-0.08	NA
51500	ENSG00000048028.11	USP28	chr11	-	113828843	113828920	113827232	113827360	113829196	113829345	51500	2,9,4	45,47,46	4,3,7	93,59,74	151	74	0.193249	1	0.021,0.086,0.041	0.021,0.024,0.044	0.02	1.37437	FALSE		51985	ENSG00000048028.11	USP28	chr11	-	113828843	113828920	113827232	113827360	113829196	113829345	51985	0,3,2	87,72,95	4,3,7	93,59,74	151	74	0.0256605	0.361155	0.0,0.02,0.01	0.021,0.024,0.044	-0.02	NA
61766	ENSG00000048140.18	TSPAN17	chr5	+	176654894	176655020	176652742	176652913	176656077	176656125	61766	237233200	0,0,1	344336362	2,1,1	200	74	1	1	1.0,1.0,0.987	0.985,0.992,0.993	0.006	-0.1397	FALSE		62376	ENSG00000048140.18	TSPAN17	chr5	+	176654894	176655020	176652742	176652913	176656077	176656125	62376	229315279	0,0,0	344336362	2,1,1	200	74	1	1	1.0,1.0,1.0	0.985,0.992,0.993	0.01	0.2788
NA	NA	NA	NA	NA	NA	NA	NA	NA	NA	NA	NA	NA	NA	NA	NA	NA	NA	NA	NA	NA	NA	NA	NA	NA		14377	ENSG00000048342.16	CC2D2A	chr4	+	15473221	15473255	15469902	15470057	15475914	15475971	14377	1,0,0	11,7,8	0,0,0	1,2,3	108	74	1	1	0.059,0.0,0.0	0.0,0.0,0.0	0.02	NA
60816	ENSG00000048649.13	RSF1	chr11	-	77685104	77685159	77683709	77683819	77691158	77691238	60816	170171181	0,0,0	167160194	0,0,1	129	74	1	1	1.0,1.0,1.0	1.0,1.0,0.991	0.003	0.309133	FALSE		61429	ENSG00000048649.13	RSF1	chr11	-	77685104	77685159	77683709	77683819	77691158	77691238	61429	135125138	0,0,0	167160194	0,0,1	129	74	1	1	1.0,1.0,1.0	1.0,1.0,0.991	0.003	0.176133
6291	ENSG00000048707.15	VPS13D	chr1	+	12402567	12402702	12401607	12401704	12403824	12403948	6291	2,1,3	34,19,42	0,3,1	30,33,38	209	74	0.541915	1	0.02,0.018,0.025	0.0,0.031,0.009	0.008	NA	FALSE		6295	ENSG00000048707.15	VPS13D	chr1	+	12402567	12402702	12401607	12401704	12403824	12403948	6295	0,1,3	34,28,22	0,3,1	30,33,38	209	74	1	1	0.0,0.012,0.046	0.0,0.031,0.009	0.006	NA
6959	ENSG00000048740.18	CELF2	chr10	+	10846062	10846156	10798615	10798817	10919963	10919999	6959	0,0,1	1,0,0	4,0,0	0,2,0	168	74	1	1	0.0,NA,1.0	1.0,0.0,NA	0	NA	NA		6974	ENSG00000048740.18	CELF2	chr10	+	10846062	10846156	10798615	10798817	10919963	10919999	6974	1,0,1	0,0,0	4,0,0	0,2,0	168	74	1	1	1.0,NA,1.0	1.0,0.0,NA	0.5	NA
3407	ENSG00000049089.15	COL9A2	chr1	-	40310713	40310767	40310263	40310317	40311092	40311146	3407	64,87,93	2,2,2	6,10,12	0,0,3	128	74	0.861871	1	0.949,0.962,0.964	1.0,1.0,0.698	0.059	NA	NA		3388	ENSG00000049089.15	COL9A2	chr1	-	40310713	40310767	40310263	40310317	40311092	40311146	3388	53,56,57	0,0,0	6,10,12	0,0,3	128	74	0.552509	1	1.0,1.0,1.0	1.0,1.0,0.698	0.101	NA
40456	ENSG00000049283.18	EPN3	chr17	+	50538883	50538964	50538078	50538197	50539186	50539315	40456	1,0,0	7,8,16	0,0,0	2,0,1	155	74	1	1	0.064,0.0,0.0	0.0,NA,0.0	0.021	NA	NA		NA	NA	NA	NA	NA	NA	NA	NA	NA	NA	NA	NA	NA	NA	NA	NA	NA	NA	NA	NA	NA	NA	NA	NA
25390	ENSG00000049540.17	ELN	chr7	+	74047674	74047716	74046658	74046767	74048141	74048201	25390	1,3,4	0,4,0	7,10,9	3,6,7	116	74	0.0846015	0.919938	1.0,0.324,1.0	0.598,0.515,0.451	0.253	NA	NA		25576	ENSG00000049540.17	ELN	chr7	+	74047674	74047716	74046658	74046767	74048141	74048201	25576	3,1,3	0,0,0	7,10,9	3,6,7	116	74	1.58e-08	4.62e-06	1.0,1.0,1.0	0.598,0.515,0.451	0.479	NA
25392	ENSG00000049540.17	ELN	chr7	+	74057639	74057696	74056671	74056713	74059885	74060047	25392	1,2,1	1,1,5	8,2,3	2,0,5	131	74	0.0424217	0.621059	0.361,0.53,0.102	0.693,1.0,0.253	-0.318	NA	NA		25578	ENSG00000049540.17	ELN	chr7	+	74057639	74057696	74056671	74056713	74059885	74060047	25578	0,1,1	0,1,1	8,2,3	2,0,5	131	74	1	1	NA,0.361,0.361	0.693,1.0,0.253	-0.288	NA
18946	ENSG00000049618.23	ARID1B	chr6	+	157198810	157198907	157193470	157196315	157200704	157201488	18946	158129160	2,0,0	122,113,91	1,0,0	171	74	1	1	0.972,1.0,1.0	0.981,1.0,1.0	-0.003	0.261267	FALSE		19001	ENSG00000049618.23	ARID1B	chr6	+	157198810	157198907	157193470	157196315	157200704	157201488	19001	126129191	0,1,0	122,113,91	1,0,0	171	74	1	1	1.0,0.982,1.0	0.981,1.0,1.0	0	0.504133
4574	ENSG00000049656.14	CLPTM1L	chr5	-	1330279	1330383	1325750	1325816	1331798	1331883	4574	334315409	0,0,0	359383356	1,0,1	178	74	1	1	1.0,1.0,1.0	0.993,1.0,0.993	0.005	0.4228	FALSE		4577	ENSG00000049656.14	CLPTM1L	chr5	-	1330279	1330383	1325750	1325816	1331798	1331883	4577	180240227	1,0,0	359383356	1,0,1	178	74	1	1	0.987,1.0,1.0	0.993,1.0,0.993	0	0.252533
NA	NA	NA	NA	NA	NA	NA	NA	NA	NA	NA	NA	NA	NA	NA	NA	NA	NA	NA	NA	NA	NA	NA	NA	NA		NA	NA	NA	NA	NA	NA	NA	NA	NA	NA	NA	NA	NA	NA	NA	NA	NA	NA	NA	NA	NA	NA	NA	NA
NA	NA	NA	NA	NA	NA	NA	NA	NA	NA	NA	NA	NA	NA	NA	NA	NA	NA	NA	NA	NA	NA	NA	NA	NA		44613	ENSG00000050767.17	COL23A1	chr5	-	178262216	178262252	178261721	178261748	178263207	178263324	44613	40,45,49	1,1,1	7,6,6	0,0,0	110	74	0.447247	1	0.964,0.968,0.971	1.0,1.0,1.0	-0.032	NA
NA	NA	NA	NA	NA	NA	NA	NA	NA	NA	NA	NA	NA	NA	NA	NA	NA	NA	NA	NA	NA	NA	NA	NA	NA		NA	NA	NA	NA	NA	NA	NA	NA	NA	NA	NA	NA	NA	NA	NA	NA	NA	NA	NA	NA	NA	NA	NA	NA
NA	NA	NA	NA	NA	NA	NA	NA	NA	NA	NA	NA	NA	NA	NA	NA	NA	NA	NA	NA	NA	NA	NA	NA	NA		36145	ENSG00000051108.15	HERPUD1	chr16	+	56935403	56935475	56935234	56935312	56936686	56936817	36145	148114178	3,0,2	51,50,53	0,0,0	146	74	0.50679	1	0.962,1.0,0.978	1.0,1.0,1.0	-0.02	-0.706633
26480	ENSG00000051128.19	HOMER3	chr19	-	18940320	18940404	18938968	18939049	18941050	18941122	26480	2,0,3	10,23,27	2,4,1	11,6,9	158	74	0.120868	1	0.086,0.0,0.049	0.078,0.238,0.049	-0.077	NA	NA		26667	ENSG00000051128.19	HOMER3	chr19	-	18940320	18940404	18938968	18939049	18941050	18941122	26667	0,1,1	4,12,7	2,4,1	11,6,9	158	74	0.0171605	0.276284	0.0,0.038,0.063	0.078,0.238,0.049	-0.088	NA
29161	ENSG00000051523.11	CYBA	chr16	-	88646519	88646603	88646131	88646197	88646754	88646838	29161	1,0,2	299398430	1,0,1	400332398	158	74	1	1	0.002,0.0,0.002	0.001,0.0,0.001	0.001	NA	NA		29367	ENSG00000051523.11	CYBA	chr16	-	88646519	88646603	88646131	88646197	88646754	88646838	29367	1,0,1	312435484	1,0,1	400332398	158	74	1	1	0.001,0.0,0.001	0.001,0.0,0.001	0	NA
NA	NA	NA	NA	NA	NA	NA	NA	NA	NA	NA	NA	NA	NA	NA	NA	NA	NA	NA	NA	NA	NA	NA	NA	NA		76341	ENSG00000052126.14	PLEKHA5	chr12	+	19270187	19270205	19269769	19269885	19274515	19274983	76341	0,1,0	105109113	0,0,0	79102100	92	74	1	1	0.0,0.007,0.0	0.0,0.0,0.0	0.002	NA
75874	ENSG00000052126.14	PLEKHA5	chr12	+	19361581	19361706	19359411	19359546	19365963	19366109	75874	227170262	2,0,0	226212200	0,0,0	199	74	1	1	0.977,1.0,1.0	1.0,1.0,1.0	-0.008	-0.138633	FALSE		NA	NA	NA	NA	NA	NA	NA	NA	NA	NA	NA	NA	NA	NA	NA	NA	NA	NA	NA	NA	NA	NA	NA	NA
4553	ENSG00000052723.11	SIKE1	chr1	-	114780109	114780215	114779097	114779284	114780386	114780627	4553	204229229	1,2,3	227201200	1,0,5	180	74	1	1	0.988,0.979,0.969	0.989,1.0,0.943	0.001	1.91323	FALSE		4560	ENSG00000052723.11	SIKE1	chr1	-	114780109	114780215	114779097	114779284	114780386	114780627	4560	147152154	1,3,2	227201200	1,0,5	180	74	0.696411	1	0.984,0.954,0.969	0.989,1.0,0.943	-0.008	-3.8545
35182	ENSG00000052841.15	TTC17	chr11	+	43370078	43370385	43358953	43359113	43379232	43379322	35182	43,29,46	84,98,116	66,45,29	74,71,62	381	74	0.00268926	0.112613	0.09,0.054,0.072	0.148,0.11,0.083	-0.042	-4.5977	FALSE		35517	ENSG00000052841.15	TTC17	chr11	+	43370078	43370385	43358953	43359113	43379232	43379322	35517	42,40,33	78,90,71	66,45,29	74,71,62	381	74	0.0622955	0.636095	0.095,0.079,0.083	0.148,0.11,0.083	-0.028	-1.4811
66866	ENSG00000053524.12	MCF2L2	chr3	-	183310515	183310655	183309715	183309835	183310914	183311029	66866	2,0,0	17,10,17	0,2,0	10,2,10	214	74	1	1	0.039,0.0,0.0	0.0,0.257,0.0	-0.073	NA	NA		67463	ENSG00000053524.12	MCF2L2	chr3	-	183310515	183310655	183309715	183309835	183310914	183311029	67463	15,10,6	127161139	0,2,0	10,2,10	214	74	0.130453	1	0.039,0.021,0.015	0.0,0.257,0.0	-0.061	NA
NA	NA	NA	NA	NA	NA	NA	NA	NA	NA	NA	NA	NA	NA	NA	NA	NA	NA	NA	NA	NA	NA	NA	NA	NA		NA	NA	NA	NA	NA	NA	NA	NA	NA	NA	NA	NA	NA	NA	NA	NA	NA	NA	NA	NA	NA	NA	NA	NA
42110	ENSG00000054267.22	ARID4B	chr1	-	235181070	235181184	235177855	235177913	235181584	235181865	42110	11,10,16	72,85,84	17,14,15	54,67,42	188	74	0.0170069	0.358204	0.057,0.044,0.07	0.11,0.076,0.123	-0.046	-3.9595	FALSE		42530	ENSG00000054267.22	ARID4B	chr1	-	235181070	235181184	235177855	235177913	235181584	235181865	42530	20,15,11	86,93,89	17,14,15	54,67,42	188	74	0.0474415	0.540513	0.084,0.06,0.046	0.11,0.076,0.123	-0.04	-2.4451
11207	ENSG00000054356.14	PTPRN	chr2	-	219297884	219298103	219297232	219297433	219299046	219299111	11207	2,4,1	0,0,0	5,1,6	0,1,0	293	74	1	1	1.0,1.0,1.0	1.0,0.202,1.0	0.266	NA	NA		11244	ENSG00000054356.14	PTPRN	chr2	-	219297884	219298103	219297232	219297433	219299046	219299111	11244	4,4,14	0,1,2	5,1,6	0,1,0	293	74	0.563381	1	1.0,0.503,0.639	1.0,0.202,1.0	-0.02	NA
7682	ENSG00000054523.17	KIF1B	chr1	+	10374853	10375046	10374315	10374465	10375254	10375373	7682	196180206	1,0,2	140133162	0,0,0	267	74	1	1	0.982,1.0,0.966	1.0,1.0,1.0	-0.017	-2.5808	FALSE		7691	ENSG00000054523.17	KIF1B	chr1	+	10374853	10375046	10374315	10374465	10375254	10375373	7691	235258262	0,1,0	140133162	0,0,0	267	74	1	1	1.0,0.986,1.0	1.0,1.0,1.0	-0.005	-0.0637667
NA	NA	NA	NA	NA	NA	NA	NA	NA	NA	NA	NA	NA	NA	NA	NA	NA	NA	NA	NA	NA	NA	NA	NA	NA		NA	NA	NA	NA	NA	NA	NA	NA	NA	NA	NA	NA	NA	NA	NA	NA	NA	NA	NA	NA	NA	NA	NA	NA
7677	ENSG00000054523.17	KIF1B	chr1	+	10326110	10326359	10324757	10324895	10334519	10334638	7677	105,98,96	27,27,28	57,55,63	17,27,22	323	74	0.137203	1	0.471,0.454,0.44	0.434,0.318,0.396	0.072	7.9381	FALSE		7686	ENSG00000054523.17	KIF1B	chr1	+	10326110	10326359	10324757	10324895	10334519	10334638	7686	94,99,119	37,42,28	57,55,63	17,27,22	323	74	0.671037	1	0.368,0.351,0.493	0.434,0.318,0.396	0.021	4.08143
7678	ENSG00000054523.17	KIF1B	chr1	+	10337370	10337533	10337073	10337203	10339768	10339859	7678	231213227	0,1,0	176146172	1,3,0	237	74	0.456593	1	1.0,0.985,1.0	0.982,0.938,1.0	0.022	2.7312	FALSE		7687	ENSG00000054523.17	KIF1B	chr1	+	10337370	10337533	10337073	10337203	10339768	10339859	7687	316270296	2,2,0	176146172	1,3,0	237	74	0.456373	1	0.98,0.977,1.0	0.982,0.938,1.0	0.012	2.19377
NA	NA	NA	NA	NA	NA	NA	NA	NA	NA	NA	NA	NA	NA	NA	NA	NA	NA	NA	NA	NA	NA	NA	NA	NA		NA	NA	NA	NA	NA	NA	NA	NA	NA	NA	NA	NA	NA	NA	NA	NA	NA	NA	NA	NA	NA	NA	NA	NA
47170	ENSG00000054611.14	TBC1D22A	chr22	+	46792667	46792762	46792519	46792576	46793500	46793671	47170	0,0,4	24,34,33	0,1,1	32,24,39	169	74	0.982234	1	0.0,0.0,0.05	0.0,0.018,0.011	0.007	NA	FALSE		47597	ENSG00000054611.14	TBC1D22A	chr22	+	46792667	46792762	46792519	46792576	46793500	46793671	47597	1,3,2	34,36,40	0,1,1	32,24,39	169	74	0.592572	1	0.013,0.035,0.021	0.0,0.018,0.011	0.013	NA
31802	ENSG00000054654.16	SYNE2	chr14	+	64075944	64076100	64073967	64074136	64078465	64078606	31802	373468474	1,2,1	172200207	0,0,0	230	74	1	1	0.992,0.987,0.993	1.0,1.0,1.0	-0.009	-0.1486	FALSE		32049	ENSG00000054654.16	SYNE2	chr14	+	64075944	64076100	64073967	64074136	64078465	64078606	32049	178,152,79	0,0,1	172200207	0,0,0	230	74	1	1	1.0,1.0,0.962	1.0,1.0,1.0	-0.013	-1.33397
31808	ENSG00000054654.16	SYNE2	chr14	+	64120926	64121061	64119426	64119609	64122011	64122133	31808	248305322	0,2,0	94142136	1,1,0	209	74	1	1	1.0,0.982,1.0	0.971,0.98,1.0	0.01	2.936	FALSE		32055	ENSG00000054654.16	SYNE2	chr14	+	64120926	64121061	64119426	64119609	64122011	64122133	32055	100,95,61	0,1,0	94142136	1,1,0	209	74	1	1	1.0,0.971,1.0	0.971,0.98,1.0	0.007	0.9224
NA	NA	NA	NA	NA	NA	NA	NA	NA	NA	NA	NA	NA	NA	NA	NA	NA	NA	NA	NA	NA	NA	NA	NA	NA		32058	ENSG00000054654.16	SYNE2	chr14	+	64137786	64137983	64134068	64134200	64139940	64140073	32058	154110102	1,0,0	160175180	0,0,0	271	74	1	1	0.977,1.0,1.0	1.0,1.0,1.0	-0.008	NA
31795	ENSG00000054654.16	SYNE2	chr14	+	63963898	63964000	63961524	63961625	63967708	63967846	31795	236209228	0,1,0	87,88,81	0,0,0	176	74	1	1	1.0,0.989,1.0	1.0,1.0,1.0	-0.004	NA	FALSE		NA	NA	NA	NA	NA	NA	NA	NA	NA	NA	NA	NA	NA	NA	NA	NA	NA	NA	NA	NA	NA	NA	NA	NA
NA	NA	NA	NA	NA	NA	NA	NA	NA	NA	NA	NA	NA	NA	NA	NA	NA	NA	NA	NA	NA	NA	NA	NA	NA		32040	ENSG00000054654.16	SYNE2	chr14	+	63982629	63982794	63980985	63981173	63983736	63983886	32040	161,106,98	1,0,0	119114112	0,0,0	239	74	1	1	0.98,1.0,1.0	1.0,1.0,1.0	-0.007	NA
NA	NA	NA	NA	NA	NA	NA	NA	NA	NA	NA	NA	NA	NA	NA	NA	NA	NA	NA	NA	NA	NA	NA	NA	NA		32041	ENSG00000054654.16	SYNE2	chr14	+	63990410	63990569	63986455	63986617	63990941	63991115	32041	128,78,97	0,1,1	139104105	0,0,0	233	74	1	1	1.0,0.961,0.969	1.0,1.0,1.0	-0.023	-3.09673
31796	ENSG00000054654.16	SYNE2	chr14	+	63995043	63995202	63993834	63993969	63996946	63997158	31796	302308386	1,0,0	142114110	2,0,0	233	74	1	1	0.99,1.0,1.0	0.958,1.0,1.0	0.011	3.09113	FALSE		32042	ENSG00000054654.16	SYNE2	chr14	+	63995043	63995202	63993834	63993969	63996946	63997158	32042	141,89,110	0,0,0	142114110	2,0,0	233	74	1	1	1.0,1.0,1.0	0.958,1.0,1.0	0.014	2.6256
27627	ENSG00000054793.13	ATP9A	chr20	-	51674152	51674313	51671114	51671257	51676131	51676208	27627	159194232	0,0,0	68,54,49	1,0,0	235	74	1	1	1.0,1.0,1.0	0.955,1.0,1.0	0.015	3.3187	FALSE		27833	ENSG00000054793.13	ATP9A	chr20	-	51674152	51674313	51671114	51671257	51676131	51676208	27833	123126133	0,0,0	68,54,49	1,0,0	235	74	1	1	1.0,1.0,1.0	0.955,1.0,1.0	0.015	2.81093
35486	ENSG00000054983.17	GALC	chr14	-	87945552	87945733	87941394	87941558	87947727	87947878	35486	87,96,81	0,1,1	52,34,43	0,0,0	255	74	1	1	1.0,0.965,0.959	1.0,1.0,1.0	-0.025	0.579333	FALSE		35825	ENSG00000054983.17	GALC	chr14	-	87945552	87945733	87941394	87941558	87947727	87947878	35825	98115112	0,4,0	52,34,43	0,0,0	255	74	0.66137	1	1.0,0.893,1.0	1.0,1.0,1.0	-0.036	-2.2358
35492	ENSG00000054983.17	GALC	chr14	-	87986968	87987056	87986488	87986602	87988143	87988207	35492	1,5,3	14,26,22	0,0,1	7,17,9	162	74	0.0078604	0.224466	0.032,0.081,0.059	0.0,0.0,0.048	0.041	NA	FALSE		35829	ENSG00000054983.17	GALC	chr14	-	87986968	87987056	87986488	87986602	87988143	87988207	35829	4,2,4	29,26,32	0,0,1	7,17,9	162	74	0.0125124	0.224885	0.059,0.034,0.054	0.0,0.0,0.048	0.033	NA
24105	ENSG00000055130.16	CUL1	chr7	+	148759303	148759354	148756982	148757150	148759547	148759638	24105	282310262	4,0,1	282283244	0,1,3	125	74	1	1	0.977,1.0,0.994	1.0,0.994,0.98	-0.001	-0.0660667	FALSE		24246	ENSG00000055130.16	CUL1	chr7	+	148759303	148759354	148756982	148757150	148759547	148759638	24246	139147144	0,1,0	282283244	0,1,3	125	74	1	1	1.0,0.989,1.0	1.0,0.994,0.98	0.005	0.1276
57735	ENSG00000055163.20	CYFIP2	chr5	+	157324770	157324900	157323920	157324074	157325481	157325638	57735	3,0,1	109109129	3,0,1	93,80,81	204	74	1	1	0.01,0.0,0.003	0.012,0.0,0.004	-0.001	NA	FALSE		58326	ENSG00000055163.20	CYFIP2	chr5	+	157324770	157324900	157323920	157324074	157325481	157325638	58326	0,0,0	20,23,29	3,0,1	93,80,81	204	74	1	1	0.0,0.0,0.0	0.012,0.0,0.004	-0.005	NA
57736	ENSG00000055163.20	CYFIP2	chr5	+	157390520	157390668	157389188	157389427	157392832	157393207	57736	268239235	1,0,2	206246234	0,2,2	222	74	1	1	0.989,1.0,0.975	1.0,0.976,0.975	0.004	1.45307	FALSE		58327	ENSG00000055163.20	CYFIP2	chr5	+	157390520	157390668	157389188	157389427	157392832	157393207	58327	64,67,78	1,0,0	206246234	0,2,2	222	74	1	1	0.955,1.0,1.0	1.0,0.976,0.975	0.001	0.817633
23106	ENSG00000055332.18	EIF2AK2	chr2	-	37148856	37148915	37147687	37147822	37156907	37157032	23106	34,37,28	0,1,0	58,45,45	1,0,0	133	74	1	1	1.0,0.954,1.0	0.97,1.0,1.0	-0.005	-3.04547	FALSE		23236	ENSG00000055332.18	EIF2AK2	chr2	-	37148856	37148915	37147687	37147822	37156907	37157032	23236	23,15,31	0,0,0	58,45,45	1,0,0	133	74	1	1	1.0,1.0,1.0	0.97,1.0,1.0	0.01	-0.0865667
54090	ENSG00000055609.18	KMT2C	chr7	-	152182973	152183156	152180710	152182594	152185557	152185631	54090	163142167	1,0,0	74,74,93	0,0,0	257	74	1	1	0.979,1.0,1.0	1.0,1.0,1.0	-0.007	1.101	FALSE		54607	ENSG00000055609.18	KMT2C	chr7	-	152182973	152183156	152180710	152182594	152185557	152185631	54607	149118159	1,1,0	74,74,93	0,0,0	257	74	1	1	0.977,0.971,1.0	1.0,1.0,1.0	-0.017	-0.1071
NA	NA	NA	NA	NA	NA	NA	NA	NA	NA	NA	NA	NA	NA	NA	NA	NA	NA	NA	NA	NA	NA	NA	NA	NA		49526	ENSG00000055732.13	MCOLN3	chr1	-	85021069	85021276	85018081	85019257	85022069	85022192	49526	4,5,13	0,2,0	2,7,4	0,0,0	281	74	0.637041	1	1.0,0.397,1.0	1.0,1.0,1.0	-0.201	NA
62177	ENSG00000055955.16	ITIH4	chr3	-	52814208	52814363	52813974	52814071	52816883	52817058	62177	2,3,1	0,1,1	1,1,1	1,0,0	229	74	1	1	1.0,0.492,0.244	0.244,1.0,1.0	-0.169	NA	NA		62807	ENSG00000055955.16	ITIH4	chr3	-	52814208	52814363	52813974	52814071	52816883	52817058	62807	3,7,4	1,3,1	1,1,1	1,0,0	229	74	0.000597993	0.0267162	0.492,0.43,0.564	0.244,1.0,1.0	-0.253	NA
62180	ENSG00000055955.16	ITIH4	chr3	-	52824841	52824958	52824396	52824565	52825885	52825978	62180	5,8,8	0,1,1	3,0,8	0,0,0	191	74	1	1	1.0,0.756,0.756	1.0,NA,1.0	-0.163	NA	NA		62813	ENSG00000055955.16	ITIH4	chr3	-	52824841	52824958	52824396	52824565	52825885	52825978	62813	6,13,8	0,0,1	3,0,8	0,0,0	191	74	1	1	1.0,1.0,0.756	1.0,NA,1.0	-0.081	NA
58147	ENSG00000056097.16	ZFR	chr5	-	32397218	32397338	32395158	32395304	32400006	32400203	58147	566555469	0,0,0	614515634	1,1,1	194	74	1	1	1.0,1.0,1.0	0.996,0.995,0.996	0.004	0.619067	FALSE		58740	ENSG00000056097.16	ZFR	chr5	-	32397218	32397338	32395158	32395304	32400006	32400203	58740	610682616	0,1,1	614515634	1,1,1	194	74	1	1	1.0,0.996,0.996	0.996,0.995,0.996	0.002	0.2758
57688	ENSG00000056277.16	ZNF280C	chrX	-	130243799	130243865	130243562	130243699	130246858	130247005	57688	102128132	0,0,1	65,69,70	0,0,0	140	74	1	1	1.0,1.0,0.986	1.0,1.0,1.0	-0.005	0.0871	FALSE		58282	ENSG00000056277.16	ZNF280C	chrX	-	130243799	130243865	130243562	130243699	130246858	130247005	58282	63,77,52	0,0,1	65,69,70	0,0,0	140	74	1	1	1.0,1.0,0.965	1.0,1.0,1.0	-0.012	-1.0946
74676	ENSG00000056291.17	NPFFR2	chr4	+	72128584	72128919	72031803	72032200	72138039	72138139	74676	0,5,4	0,1,0	24,38,35	11,4,8	409	74	1	1	NA,0.475,1.0	0.283,0.632,0.442	0.285	NA	NA		75200	ENSG00000056291.17	NPFFR2	chr4	+	72128584	72128919	72031803	72032200	72138039	72138139	75200	2,9,10	2,2,1	24,38,35	11,4,8	409	74	0.721878	1	0.153,0.449,0.644	0.283,0.632,0.442	-0.037	NA
NA	NA	NA	NA	NA	NA	NA	NA	NA	NA	NA	NA	NA	NA	NA	NA	NA	NA	NA	NA	NA	NA	NA	NA	NA		48629	ENSG00000056586.16	RC3H2	chr9	-	122879754	122879873	122877470	122877583	122879992	122880125	48629	229241240	1,0,0	194139154	0,0,0	193	74	1	1	0.989,1.0,1.0	1.0,1.0,1.0	-0.004	-0.0310667
59652	ENSG00000057657.17	PRDM1	chr6	+	106106370	106106499	106104824	106105933	106106910	106107508	59652	63,87,138	0,0,0	2,0,0	0,0,1	203	74	1	1	1.0,1.0,1.0	1.0,NA,0.0	0.5	NA	NA		60277	ENSG00000057657.17	PRDM1	chr6	+	106106370	106106499	106104824	106105933	106106910	106107508	60277	381384421	2,4,4	2,0,0	0,0,1	203	74	1	1	0.986,0.972,0.975	1.0,NA,0.0	0.478	NA
NA	NA	NA	NA	NA	NA	NA	NA	NA	NA	NA	NA	NA	NA	NA	NA	NA	NA	NA	NA	NA	NA	NA	NA	NA		NA	NA	NA	NA	NA	NA	NA	NA	NA	NA	NA	NA	NA	NA	NA	NA	NA	NA	NA	NA	NA	NA	NA	NA
341	ENSG00000058085.14	LAMC2	chr1	+	183207880	183208069	183186237	183186431	183215452	183215588	341	40,64,58	0,2,0	21,39,37	0,0,0	263	74	1	1	1.0,0.9,1.0	1.0,1.0,1.0	-0.033	1.0039	FALSE		NA	NA	NA	NA	NA	NA	NA	NA	NA	NA	NA	NA	NA	NA	NA	NA	NA	NA	NA	NA	NA	NA	NA	NA
342	ENSG00000058085.14	LAMC2	chr1	+	183228373	183228619	183227514	183227697	183230960	183231103	342	42,87,89	0,1,0	60,59,49	0,0,1	320	74	1	1	1.0,0.953,1.0	1.0,1.0,0.919	0.011	3.92655	FALSE		360	ENSG00000058085.14	LAMC2	chr1	+	183228373	183228619	183227514	183227697	183230960	183231103	360	10,5,6	0,0,0	60,59,49	0,0,1	320	74	1	1	1.0,1.0,1.0	1.0,1.0,0.919	0.027	NA
343	ENSG00000058085.14	LAMC2	chr1	+	183232186	183232343	183230960	183231103	183232651	183232857	343	27,54,65	0,0,0	40,42,33	1,0,0	231	74	1	1	1.0,1.0,1.0	0.928,1.0,1.0	0.024	NA	FALSE		361	ENSG00000058085.14	LAMC2	chr1	+	183232186	183232343	183230960	183231103	183232651	183232857	361	4,9,8	0,0,0	40,42,33	1,0,0	231	74	1	1	1.0,1.0,1.0	0.928,1.0,1.0	0.024	NA
344	ENSG00000058085.14	LAMC2	chr1	+	183234366	183234446	183232651	183232857	183235574	183235730	344	16,33,28	0,1,0	23,21,30	0,0,0	154	74	1	1	1.0,0.941,1.0	1.0,1.0,1.0	-0.02	-1.7596	FALSE		NA	NA	NA	NA	NA	NA	NA	NA	NA	NA	NA	NA	NA	NA	NA	NA	NA	NA	NA	NA	NA	NA	NA	NA
75155	ENSG00000058272.19	PPP1R12A	chr12	-	79810394	79810511	79809794	79810010	79817393	79817518	75155	4,2,4	112,138,99	2,2,2	126123125	191	74	1	1	0.014,0.006,0.015	0.006,0.006,0.006	0.006	NA	FALSE		75656	ENSG00000058272.19	PPP1R12A	chr12	-	79810394	79810511	79809794	79810010	79817393	79817518	75656	4,6,5	189196191	2,2,2	126123125	191	74	1	1	0.008,0.012,0.01	0.006,0.006,0.006	0.004	NA
65614	ENSG00000058668.14	ATP2B4	chr1	+	203713164	203713252	203711959	203712139	203714170	203714277	65614	207239311	1,2,0	38,41,37	1,0,0	162	74	1	1	0.99,0.982,1.0	0.946,1.0,1.0	0.009	2.82377	FALSE		66202	ENSG00000058668.14	ATP2B4	chr1	+	203713164	203713252	203711959	203712139	203714170	203714277	66202	160147176	1,0,0	38,41,37	1,0,0	162	74	1	1	0.987,1.0,1.0	0.946,1.0,1.0	0.014	3.3946
65615	ENSG00000058668.14	ATP2B4	chr1	+	203723880	203723988	203722477	203722689	203727394	203727571	65615	220258250	3,6,10	53,44,45	2,1,0	182	74	0.0813688	0.899461	0.968,0.946,0.91	0.915,0.947,1.0	-0.013	-0.848967	FALSE		66203	ENSG00000058668.14	ATP2B4	chr1	+	203723880	203723988	203722477	203722689	203727394	203727571	66203	174134177	2,1,2	53,44,45	2,1,0	182	74	0.686782	1	0.973,0.982,0.973	0.915,0.947,1.0	0.022	2.6418
65798	ENSG00000058729.11	RIOK2	chr5	-	97166266	97166371	97165050	97165147	97167466	97167577	65798	1,5,9	62,70,63	6,3,3	87,79,85	179	74	0.254011	1	0.007,0.029,0.056	0.028,0.015,0.014	0.012	0.4725	FALSE		66386	ENSG00000058729.11	RIOK2	chr5	-	97166266	97166371	97165050	97165147	97167466	97167577	66386	3,4,0	62,84,74	6,3,3	87,79,85	179	74	0.327434	1	0.02,0.019,0.0	0.028,0.015,0.014	-0.006	NA
16391	ENSG00000059378.12	PARP12	chr7	-	140027275	140027406	140026195	140026348	140028612	140028688	16391	16,8,9	0,0,1	31,13,22	2,4,4	205	74	6.84e-05	0.00881338	1.0,1.0,0.765	0.848,0.54,0.665	0.237	NA	NA		16443	ENSG00000059378.12	PARP12	chr7	-	140027275	140027406	140026195	140026348	140028612	140028688	16443	13,21,11	4,1,0	31,13,22	2,4,4	205	74	0.345118	1	0.54,0.883,1.0	0.848,0.54,0.665	0.123	NA
72935	ENSG00000059588.10	TARBP1	chr1	-	234405311	234405480	234401180	234401262	234405902	234405993	72935	7,2,6	57,73,116	3,3,2	40,42,57	243	74	0.642118	1	0.036,0.008,0.016	0.022,0.021,0.011	0.002	NA	FALSE		73477	ENSG00000059588.10	TARBP1	chr1	-	234405311	234405480	234401180	234401262	234405902	234405993	73477	7,3,0	40,59,47	3,3,2	40,42,57	243	74	0.660248	1	0.051,0.015,0.0	0.022,0.021,0.011	0.004	NA
72937	ENSG00000059588.10	TARBP1	chr1	-	234418083	234418233	234410403	234410531	234420701	234420812	72937	116127119	0,0,1	85,73,68	0,1,0	224	74	1	1	1.0,1.0,0.975	1.0,0.96,1.0	0.005	1.0317	FALSE		73480	ENSG00000059588.10	TARBP1	chr1	-	234418083	234418233	234410403	234410531	234420701	234420812	73480	96112118	0,0,0	85,73,68	0,1,0	224	74	1	1	1.0,1.0,1.0	1.0,0.96,1.0	0.013	1.4478
72938	ENSG00000059588.10	TARBP1	chr1	-	234427316	234427388	234425672	234425793	234427575	234427766	72938	102,110,89	1,2,1	85,86,81	0,0,0	146	74	0.44972	1	0.981,0.965,0.978	1.0,1.0,1.0	-0.025	-2.71837	FALSE		73481	ENSG00000059588.10	TARBP1	chr1	-	234427316	234427388	234425672	234425793	234427575	234427766	73481	85,89,85	1,2,5	85,86,81	0,0,0	146	74	0.0127454	0.227404	0.977,0.958,0.896	1.0,1.0,1.0	-0.056	-8.4826
72951	ENSG00000059588.10	TARBP1	chr1	-	234472713	234472811	234471187	234471257	234478172	234479179	72951	94,81,107	0,0,0	70,67,62	0,1,0	172	74	1	1	1.0,1.0,1.0	1.0,0.966,1.0	0.011	1.87353	FALSE		73493	ENSG00000059588.10	TARBP1	chr1	-	234472713	234472811	234471187	234471257	234478172	234479179	73493	96,84,104	0,0,0	70,67,62	0,1,0	172	74	1	1	1.0,1.0,1.0	1.0,0.966,1.0	0.011	1.74383
NA	NA	NA	NA	NA	NA	NA	NA	NA	NA	NA	NA	NA	NA	NA	NA	NA	NA	NA	NA	NA	NA	NA	NA	NA		25659	ENSG00000059758.8	CDK17	chr12	-	96286663	96286761	96286042	96286148	96289166	96289287	25659	165137189	0,0,1	33,28,36	0,0,0	172	74	1	1	1.0,1.0,0.988	1.0,1.0,1.0	-0.004	NA
25473	ENSG00000059758.8	CDK17	chr12	-	96311051	96311177	96300303	96300360	96313320	96313454	25473	137,93,128	2,1,1	46,43,41	0,0,0	200	74	0.403475	1	0.962,0.972,0.979	1.0,1.0,1.0	-0.029	-2.7361	FALSE		25663	ENSG00000059758.8	CDK17	chr12	-	96311051	96311177	96300303	96300360	96313320	96313454	25663	199202221	1,0,0	46,43,41	0,0,0	200	74	1	1	0.987,1.0,1.0	1.0,1.0,1.0	-0.004	1.04673
NA	NA	NA	NA	NA	NA	NA	NA	NA	NA	NA	NA	NA	NA	NA	NA	NA	NA	NA	NA	NA	NA	NA	NA	NA		31508	ENSG00000059804.16	SLC2A3	chr12	-	7924409	7924511	7922820	7923024	7925843	7925948	31508	443948245386	0,0,1	825725827	0,0,0	176	74	1	1	1.0,1.0,1.0	1.0,1.0,1.0	0	NA
73487	ENSG00000059915.17	PSD	chr10	-	102416016	102416119	102414862	102415229	102416384	102416631	73487	0,1,2	0,0,1	1,1,2	0,0,0	177	74	1	1	NA,1.0,0.455	1.0,1.0,1.0	-0.272	NA	NA		NA	NA	NA	NA	NA	NA	NA	NA	NA	NA	NA	NA	NA	NA	NA	NA	NA	NA	NA	NA	NA	NA	NA	NA
39043	ENSG00000060138.13	YBX3	chr12	-	10703522	10703619	10701959	10702134	10704050	10704148	39043	2,2,2	127,83,100	1,2,3	83,63,61	171	74	1	1	0.007,0.01,0.009	0.005,0.014,0.021	-0.005	NA	NA		39423	ENSG00000060138.13	YBX3	chr12	-	10703522	10703619	10701959	10702134	10704050	10704148	39423	0,0,2	139115156	1,2,3	83,63,61	171	74	1	1	0.0,0.0,0.006	0.005,0.014,0.021	-0.011	NA
NA	NA	NA	NA	NA	NA	NA	NA	NA	NA	NA	NA	NA	NA	NA	NA	NA	NA	NA	NA	NA	NA	NA	NA	NA		71902	ENSG00000060237.17	WNK1	chr12	+	882942	883059	881910	882073	883394	883419	71902	364395396	3,1,1	195168202	0,0,0	191	74	1	1	0.979,0.994,0.994	1.0,1.0,1.0	-0.011	-0.8342
31454	ENSG00000060656.20	PTPRU	chr1	+	29259448	29259564	29259260	29259342	29259869	29260044	31454	94110121	1,0,0	20,33,37	0,0,0	190	74	1	1	0.973,1.0,1.0	1.0,1.0,1.0	-0.009	NA	FALSE		NA	NA	NA	NA	NA	NA	NA	NA	NA	NA	NA	NA	NA	NA	NA	NA	NA	NA	NA	NA	NA	NA	NA	NA
NA	NA	NA	NA	NA	NA	NA	NA	NA	NA	NA	NA	NA	NA	NA	NA	NA	NA	NA	NA	NA	NA	NA	NA	NA		31697	ENSG00000060656.20	PTPRU	chr1	+	29320684	29320825	29317747	29317921	29323370	29323496	31697	124180133	1,0,0	102102101	0,0,0	215	74	1	1	0.977,1.0,1.0	1.0,1.0,1.0	-0.008	-0.357267
54708	ENSG00000060718.22	COL11A1	chr1	-	102979596	102979612	102979381	102979435	102984137	102984191	54708	6,2,0	114,46,60	0,0,1	14,9,11	90	74	0.168349	1	0.041,0.035,0.0	0.0,0.0,0.07	0.002	NA	NA		55250	ENSG00000060718.22	COL11A1	chr1	-	102979596	102979612	102979381	102979435	102984137	102984191	55250	0,0,0	10,17,17	0,0,1	14,9,11	90	74	1	1	0.0,0.0,0.0	0.0,0.0,0.07	-0.023	NA
44520	ENSG00000060982.15	BCAT1	chr12	-	24832722	24832863	24829822	24829897	24836510	24836596	44520	188913731395	0,0,1	184618561831	0,0,0	215	74	1	1	1.0,1.0,0.998	1.0,1.0,1.0	-0.001	NA	FALSE		44962	ENSG00000060982.15	BCAT1	chr12	-	24832722	24832863	24829822	24829897	24836510	24836596	44962	111612371297	1,0,0	184618561831	0,0,0	215	74	1	1	0.997,1.0,1.0	1.0,1.0,1.0	-0.001	NA
22403	ENSG00000061273.18	HDAC7	chr12	-	47792537	47792669	47791870	47792004	47793368	47793542	22403	4,10,6	14,8,17	9,6,6	21,7,10	206	74	0.856873	1	0.093,0.31,0.113	0.133,0.235,0.177	-0.01	NA	FALSE		22504	ENSG00000061273.18	HDAC7	chr12	-	47792537	47792669	47791870	47792004	47793368	47793542	22504	25,11,10	31,60,61	9,6,6	21,7,10	206	74	0.188342	1	0.225,0.062,0.056	0.133,0.235,0.177	-0.067	NA
42570	ENSG00000061676.15	NCKAP1	chr2	-	182995700	182995838	182994838	182994887	183001952	183002043	42570	806785768	0,0,2	645587678	0,0,0	212	74	1	1	1.0,1.0,0.993	1.0,1.0,1.0	-0.002	0.007	FALSE		43021	ENSG00000061676.15	NCKAP1	chr2	-	182995700	182995838	182994838	182994887	183001952	183002043	43021	685679784	0,2,0	645587678	0,0,0	212	74	1	1	1.0,0.992,1.0	1.0,1.0,1.0	-0.003	-0.371467
42571	ENSG00000061676.15	NCKAP1	chr2	-	183002126	183002269	183001952	183002043	183002973	183003030	42571	576567397	0,0,0	491424530	0,0,1	217	74	1	1	1.0,1.0,1.0	1.0,1.0,0.994	0.002	NA	FALSE		43022	ENSG00000061676.15	NCKAP1	chr2	-	183002126	183002269	183001952	183002043	183002973	183003030	43022	589638655	2,0,2	491424530	0,0,1	217	74	1	1	0.99,1.0,0.991	1.0,1.0,0.994	-0.004	NA
NA	NA	NA	NA	NA	NA	NA	NA	NA	NA	NA	NA	NA	NA	NA	NA	NA	NA	NA	NA	NA	NA	NA	NA	NA		43024	ENSG00000061676.15	NCKAP1	chr2	-	183024977	183024995	183023805	183023916	183037991	183038858	43024	1,0,0	135160181	0,0,0	125117133	92	74	1	1	0.006,0.0,0.0	0.0,0.0,0.0	0.002	NA
18851	ENSG00000061987.16	MON2	chr12	+	62543096	62543198	62538414	62538505	62544897	62545008	18851	93,115,95	1,1,0	82,77,75	1,0,1	176	74	1	1	0.975,0.98,1.0	0.972,1.0,0.969	0.005	2.0552	FALSE		18904	ENSG00000061987.16	MON2	chr12	+	62543096	62543198	62538414	62538505	62544897	62545008	18904	84,119,95	0,0,1	82,77,75	1,0,1	176	74	1	1	1.0,1.0,0.976	0.972,1.0,0.969	0.012	2.9404
74325	ENSG00000062598.18	ELMO2	chr20	-	46374535	46374640	46374331	46374440	46375235	46375370	74325	143148179	1,0,0	84,67,60	1,0,0	179	74	1	1	0.983,1.0,1.0	0.972,1.0,1.0	0.004	1.46037	FALSE		74853	ENSG00000062598.18	ELMO2	chr20	-	46374535	46374640	46374331	46374440	46375235	46375370	74853	120144159	1,0,0	84,67,60	1,0,0	179	74	1	1	0.98,1.0,1.0	0.972,1.0,1.0	0.003	1.34517
19575	ENSG00000063244.12	U2AF2	chr19	+	55660176	55660221	55659209	55659345	55660515	55660619	19575	501542594	0,0,0	529603468	0,1,0	119	74	1	1	1.0,1.0,1.0	1.0,0.997,1.0	0.001	0.1127	FALSE		19676	ENSG00000063244.12	U2AF2	chr19	+	55660176	55660221	55659209	55659345	55660515	55660619	19676	238296343	0,0,0	529603468	0,1,0	119	74	1	1	1.0,1.0,1.0	1.0,0.997,1.0	0.001	-0.00963333
12533	ENSG00000063245.14	EPN1	chr19	+	55689296	55689371	55688869	55688994	55689866	55689915	12533	252198250	13,12,15	264253276	4,5,7	149	74	0.000228906	0.0209803	0.906,0.891,0.892	0.97,0.962,0.951	-0.065	-8.47383	FALSE		12593	ENSG00000063245.14	EPN1	chr19	+	55689296	55689371	55688869	55688994	55689866	55689915	12593	182285309	5,9,4	264253276	4,5,7	149	74	0.680623	1	0.948,0.94,0.975	0.97,0.962,0.951	-0.007	-0.349
71328	ENSG00000063854.13	HAGH	chr16	-	1819114	1819223	1817167	1817271	1819896	1820014	71328	126176228	3,7,1	96,91,84	1,6,3	183	74	0.310612	1	0.944,0.91,0.989	0.975,0.86,0.919	0.03	4.0304	FALSE		71870	ENSG00000063854.13	HAGH	chr16	-	1819114	1819223	1817167	1817271	1819896	1820014	71870	168198199	6,3,2	96,91,84	1,6,3	183	74	0.264384	1	0.919,0.964,0.976	0.975,0.86,0.919	0.035	5.52253
NA	NA	NA	NA	NA	NA	NA	NA	NA	NA	NA	NA	NA	NA	NA	NA	NA	NA	NA	NA	NA	NA	NA	NA	NA		NA	NA	NA	NA	NA	NA	NA	NA	NA	NA	NA	NA	NA	NA	NA	NA	NA	NA	NA	NA	NA	NA	NA	NA
3250	ENSG00000064309.14	CDON	chr11	-	126010810	126010918	126010340	126010694	126015240	126015510	3250	1,2,2	71,71,67	0,2,0	32,20,20	182	74	1	1	0.006,0.011,0.012	0.0,0.039,0.0	-0.003	NA	NA		3234	ENSG00000064309.14	CDON	chr11	-	126010810	126010918	126010340	126010694	126015240	126015510	3234	0,0,0	12,17,14	0,2,0	32,20,20	182	74	1	1	0.0,0.0,0.0	0.0,0.039,0.0	-0.013	NA
18756	ENSG00000064313.12	TAF2	chr8	-	119761607	119761772	119760454	119760738	119762414	119762534	18756	5,6,9	60,59,72	3,2,1	55,40,68	239	74	0.00880749	0.239879	0.025,0.031,0.037	0.017,0.015,0.005	0.019	NA	FALSE		18809	ENSG00000064313.12	TAF2	chr8	-	119761607	119761772	119760454	119760738	119762414	119762534	18809	4,4,3	54,56,73	3,2,1	55,40,68	239	74	0.471773	1	0.022,0.022,0.013	0.017,0.015,0.005	0.007	NA
18759	ENSG00000064313.12	TAF2	chr8	-	119796989	119797103	119795531	119795631	119797661	119797846	18759	147134111	0,0,0	162136118	1,1,0	188	74	1	1	1.0,1.0,1.0	0.985,0.982,1.0	0.011	-0.116433	FALSE		18813	ENSG00000064313.12	TAF2	chr8	-	119796989	119797103	119795531	119795631	119797661	119797846	18813	141139136	1,0,0	162136118	1,1,0	188	74	1	1	0.982,1.0,1.0	0.985,0.982,1.0	0.005	0.0876
13450	ENSG00000064419.13	TNPO3	chr7	-	128986728	128986920	128984167	128984259	128989960	128990100	13450	784699628	1,0,0	596555656	0,1,1	266	74	1	1	0.995,1.0,1.0	1.0,0.994,0.995	0.002	0.0781333	FALSE		13486	ENSG00000064419.13	TNPO3	chr7	-	128986728	128986920	128984167	128984259	128989960	128990100	13486	530544646	1,3,1	596555656	0,1,1	266	74	1	1	0.993,0.981,0.994	1.0,0.994,0.995	-0.007	-0.595867
74145	ENSG00000064490.14	RFXANK	chr19	+	19200818	19200893	19199153	19199234	19201648	19201866	74145	2,6,1	111152140	2,2,1	74,87,75	149	74	1	1	0.009,0.019,0.004	0.013,0.011,0.007	0	NA	FALSE		74663	ENSG00000064490.14	RFXANK	chr19	+	19200818	19200893	19199153	19199234	19201648	19201866	74663	9,12,5	84117127	2,2,1	74,87,75	149	74	0.000696808	0.0297223	0.051,0.048,0.019	0.013,0.011,0.007	0.029	NA
40580	ENSG00000064651.14	SLC12A2	chr5	+	128138823	128138908	128138596	128138724	128141829	128141981	40580	77,92,84	1,3,0	94,83,93	0,1,0	159	74	0.394636	1	0.973,0.935,1.0	1.0,0.975,1.0	-0.022	-4.00537	FALSE		40996	ENSG00000064651.14	SLC12A2	chr5	+	128138823	128138908	128138596	128138724	128141829	128141981	40996	87,86,86	0,1,0	94,83,93	0,1,0	159	74	1	1	1.0,0.976,1.0	1.0,0.975,1.0	0	-0.142833
52938	ENSG00000064687.12	ABCA7	chr19	+	1041830	1041972	1041509	1041603	1042063	1042176	52938	30,25,53	0,1,1	12,14,16	0,0,0	216	74	1	1	1.0,0.895,0.948	1.0,1.0,1.0	-0.052	NA	NA		53457	ENSG00000064687.12	ABCA7	chr19	+	1041830	1041972	1041509	1041603	1042063	1042176	53457	53,78,90	1,0,0	12,14,16	0,0,0	216	74	1	1	0.948,1.0,1.0	1.0,1.0,1.0	-0.017	NA
52941	ENSG00000064687.12	ABCA7	chr19	+	1055096	1055351	1054779	1054878	1055906	1055939	52941	26,31,53	0,0,0	10,16,15	1,0,0	329	74	1	1	1.0,1.0,1.0	0.692,1.0,1.0	0.103	NA	NA		53460	ENSG00000064687.12	ABCA7	chr19	+	1055096	1055351	1054779	1054878	1055906	1055939	53460	77,65,86	0,0,0	10,16,15	1,0,0	329	74	1	1	1.0,1.0,1.0	0.692,1.0,1.0	0.103	NA
NA	NA	NA	NA	NA	NA	NA	NA	NA	NA	NA	NA	NA	NA	NA	NA	NA	NA	NA	NA	NA	NA	NA	NA	NA		NA	NA	NA	NA	NA	NA	NA	NA	NA	NA	NA	NA	NA	NA	NA	NA	NA	NA	NA	NA	NA	NA	NA	NA
17979	ENSG00000064999.15	ANKS1A	chr6	+	35086269	35086368	35085765	35085936	35086951	35088963	17979	2,2,3	59,64,66	0,5,2	42,51,49	173	74	0.70488	1	0.014,0.013,0.019	0.0,0.04,0.017	-0.004	-2.1782	FALSE		18030	ENSG00000064999.15	ANKS1A	chr6	+	35086269	35086368	35085765	35085936	35086951	35088963	18030	1,0,0	43,53,54	0,5,2	42,51,49	173	74	0.679117	1	0.01,0.0,0.0	0.0,0.04,0.017	-0.016	NA
NA	NA	NA	NA	NA	NA	NA	NA	NA	NA	NA	NA	NA	NA	NA	NA	NA	NA	NA	NA	NA	NA	NA	NA	NA		23642	ENSG00000065000.17	AP3D1	chr19	-	2127151	2127201	2123829	2123879	2129089	2129121	23642	241217313	2,0,2	151186161	0,0,0	124	74	1	1	0.986,1.0,0.989	1.0,1.0,1.0	-0.008	-0.8101
NA	NA	NA	NA	NA	NA	NA	NA	NA	NA	NA	NA	NA	NA	NA	NA	NA	NA	NA	NA	NA	NA	NA	NA	NA		23567	ENSG00000065060.17	UHRF1BP1	chr6	+	34834216	34834406	34823256	34823348	34834720	34834861	23567	333347393	0,0,1	194143162	0,0,0	264	74	1	1	1.0,1.0,0.991	1.0,1.0,1.0	-0.003	0.271933
3573	ENSG00000065150.19	IPO5	chr13	+	97987989	97988101	97985420	97985613	97989061	97989099	3573	4,2,7	811736548	6,5,4	664569618	186	74	1	1	0.002,0.001,0.005	0.004,0.003,0.003	-0.001	NA	FALSE		3554	ENSG00000065150.19	IPO5	chr13	+	97987989	97988101	97985420	97985613	97989061	97989099	3554	4,4,2	358393490	6,5,4	664569618	186	74	1	1	0.004,0.004,0.002	0.004,0.003,0.003	0	NA
NA	NA	NA	NA	NA	NA	NA	NA	NA	NA	NA	NA	NA	NA	NA	NA	NA	NA	NA	NA	NA	NA	NA	NA	NA		3555	ENSG00000065150.19	IPO5	chr13	+	97990125	97990222	97989061	97989164	97990432	97990502	3555	8968611060	1,1,0	146813321309	0,0,0	171	74	1	1	0.997,0.997,1.0	1.0,1.0,1.0	-0.002	-0.138133
3576	ENSG00000065150.19	IPO5	chr13	+	98016728	98016851	98015725	98015781	98018484	98018704	3576	238822211395	0,0,0	192919262099	1,1,0	197	74	1	1	1.0,1.0,1.0	0.999,0.999,1.0	0.001	NA	FALSE		3559	ENSG00000065150.19	IPO5	chr13	+	98016728	98016851	98015725	98015781	98018484	98018704	3559	120513431505	0,0,0	192919262099	1,1,0	197	74	1	1	1.0,1.0,1.0	0.999,0.999,1.0	0.001	NA
15567	ENSG00000065183.16	WDR3	chr1	+	117933629	117933740	117933287	117933490	117934472	117934682	15567	0,0,1	89,75,82	0,3,2	103,93,91	185	74	1	1	0.0,0.0,0.005	0.0,0.013,0.009	-0.006	NA	FALSE		15606	ENSG00000065183.16	WDR3	chr1	+	117933629	117933740	117933287	117933490	117934472	117934682	15606	5,0,1	21,35,44	0,3,2	103,93,91	185	74	0.738496	1	0.087,0.0,0.009	0.0,0.013,0.009	0.025	NA
39495	ENSG00000065328.16	MCM10	chr10	+	13164127	13164209	13161553	13161606	13170921	13171263	39495	150130165	0,1,0	120132129	2,0,1	156	74	1	1	1.0,0.984,1.0	0.966,1.0,0.984	0.011	0.282233	FALSE		39880	ENSG00000065328.16	MCM10	chr10	+	13164127	13164209	13161553	13161606	13170921	13171263	39880	81,61,97	0,1,1	120132129	2,0,1	156	74	1	1	1.0,0.967,0.979	0.966,1.0,0.984	-0.001	-0.701367
39496	ENSG00000065328.16	MCM10	chr10	+	13186163	13186280	13182932	13183100	13188880	13189080	39496	229194155	0,1,2	174213186	0,0,1	191	74	1	1	1.0,0.987,0.968	1.0,1.0,0.986	-0.01	-0.4161	FALSE		39881	ENSG00000065328.16	MCM10	chr10	+	13186163	13186280	13182932	13183100	13188880	13189080	39881	93120112	0,0,0	174213186	0,0,1	191	74	1	1	1.0,1.0,1.0	1.0,1.0,0.986	0.005	0.1173
76236	ENSG00000065357.20	DGKA	chr12	+	55936652	55936856	55936422	55936567	55937016	55937032	76236	0,1,0	16,17,17	0,1,1	6,10,12	278	74	1	1	0.0,0.015,0.0	0.0,0.026,0.022	-0.011	NA	NA		76715	ENSG00000065357.20	DGKA	chr12	+	55936652	55936856	55936422	55936567	55937016	55937032	76715	0,0,1	3,3,14	0,1,1	6,10,12	278	74	1	1	0.0,0.0,0.019	0.0,0.026,0.022	-0.01	NA
76241	ENSG00000065357.20	DGKA	chr12	+	55941509	55941584	55940896	55941325	55941997	55942037	76241	20,24,18	0,0,3	21,10,12	0,0,0	149	74	0.694634	1	1.0,1.0,0.749	1.0,1.0,1.0	-0.084	-0.8083	FALSE		NA	NA	NA	NA	NA	NA	NA	NA	NA	NA	NA	NA	NA	NA	NA	NA	NA	NA	NA	NA	NA	NA	NA	NA
NA	NA	NA	NA	NA	NA	NA	NA	NA	NA	NA	NA	NA	NA	NA	NA	NA	NA	NA	NA	NA	NA	NA	NA	NA		NA	NA	NA	NA	NA	NA	NA	NA	NA	NA	NA	NA	NA	NA	NA	NA	NA	NA	NA	NA	NA	NA	NA	NA
NA	NA	NA	NA	NA	NA	NA	NA	NA	NA	NA	NA	NA	NA	NA	NA	NA	NA	NA	NA	NA	NA	NA	NA	NA		NA	NA	NA	NA	NA	NA	NA	NA	NA	NA	NA	NA	NA	NA	NA	NA	NA	NA	NA	NA	NA	NA	NA	NA
NA	NA	NA	NA	NA	NA	NA	NA	NA	NA	NA	NA	NA	NA	NA	NA	NA	NA	NA	NA	NA	NA	NA	NA	NA		NA	NA	NA	NA	NA	NA	NA	NA	NA	NA	NA	NA	NA	NA	NA	NA	NA	NA	NA	NA	NA	NA	NA	NA
24819	ENSG00000065534.18	MYLK	chr3	-	123647223	123647427	123640286	123640504	123648970	123649064	24819	146119138	3,5,2	94,60,73	1,3,1	278	74	0.419319	1	0.928,0.864,0.948	0.962,0.842,0.951	-0.005	2.03985	FALSE		24981	ENSG00000065534.18	MYLK	chr3	-	123647223	123647427	123640286	123640504	123648970	123649064	24981	14,16,10	0,0,0	94,60,73	1,3,1	278	74	0.148947	1	1.0,1.0,1.0	0.962,0.842,0.951	0.082	NA
24820	ENSG00000065534.18	MYLK	chr3	-	123664104	123664258	123657125	123657428	123666218	123666346	24820	99,66,112	0,0,1	60,54,70	0,1,0	228	74	1	1	1.0,1.0,0.973	1.0,0.946,1.0	0.009	0.85545	FALSE		24982	ENSG00000065534.18	MYLK	chr3	-	123664104	123664258	123657125	123657428	123666218	123666346	24982	16,15,5	0,0,0	60,54,70	0,1,0	228	74	1	1	1.0,1.0,1.0	1.0,0.946,1.0	0.018	NA
24822	ENSG00000065534.18	MYLK	chr3	-	123732895	123733102	123725943	123726078	123733686	123734222	24822	60,56,64	16,20,13	55,50,60	5,14,11	281	74	0.191635	1	0.497,0.424,0.565	0.743,0.485,0.59	-0.111	-6.5808	FALSE		24984	ENSG00000065534.18	MYLK	chr3	-	123732895	123733102	123725943	123726078	123733686	123734222	24984	7,18,20	1,3,2	55,50,60	5,14,11	281	74	0.420609	1	0.648,0.612,0.725	0.743,0.485,0.59	0.056	NA
61179	ENSG00000065548.18	ZC3H15	chr2	+	186499618	186499662	186495232	186495334	186500181	186500293	61179	2,0,0	248230208	0,3,1	262268220	118	74	1	1	0.005,0.0,0.0	0.0,0.007,0.003	-0.002	NA	FALSE		61800	ENSG00000065548.18	ZC3H15	chr2	+	186499618	186499662	186495232	186495334	186500181	186500293	61800	0,0,0	189210213	0,3,1	262268220	118	74	1	1	0.0,0.0,0.0	0.0,0.007,0.003	-0.003	NA
61184	ENSG00000065548.18	ZC3H15	chr2	+	186505450	186505597	186504031	186504214	186505739	186505841	61184	566495611	0,0,0	662702615	1,0,0	221	74	1	1	1.0,1.0,1.0	0.996,1.0,1.0	0.001	0.1137	FALSE		61805	ENSG00000065548.18	ZC3H15	chr2	+	186505450	186505597	186504031	186504214	186505739	186505841	61805	442570505	0,0,2	662702615	1,0,0	221	74	1	1	1.0,1.0,0.988	0.996,1.0,1.0	-0.003	-0.175667
NA	NA	NA	NA	NA	NA	NA	NA	NA	NA	NA	NA	NA	NA	NA	NA	NA	NA	NA	NA	NA	NA	NA	NA	NA		65885	ENSG00000065613.14	SLK	chr10	+	103992597	103992646	103990674	103990839	103992983	103993133	65885	97117101	0,0,1	109,88,99	0,0,0	123	74	1	1	1.0,1.0,0.984	1.0,1.0,1.0	-0.005	NA
65300	ENSG00000065613.14	SLK	chr10	+	104018783	104018908	104018159	104018289	104019733	104019922	65300	211229232	0,1,0	146154174	0,0,1	199	74	1	1	1.0,0.988,1.0	1.0,1.0,0.985	0.001	NA	NA		65889	ENSG00000065613.14	SLK	chr10	+	104018783	104018908	104018159	104018289	104019733	104019922	65889	204201163	0,1,0	146154174	0,0,1	199	74	1	1	1.0,0.987,1.0	1.0,1.0,0.985	0.001	NA
68649	ENSG00000065618.20	COL17A1	chr10	-	104056974	104057172	104055781	104056003	104058145	104058190	68649	32,22,32	0,0,1	1,0,1	0,0,0	272	74	1	1	1.0,1.0,0.897	1.0,NA,1.0	-0.034	NA	NA		NA	NA	NA	NA	NA	NA	NA	NA	NA	NA	NA	NA	NA	NA	NA	NA	NA	NA	NA	NA	NA	NA	NA	NA
16200	ENSG00000065665.21	SEC61A2	chr10	+	12167752	12167893	12162212	12162289	12169257	12169961	16200	9,12,14	5,3,7	8,10,11	1,0,0	215	74	7.34e-07	0.000274935	0.383,0.579,0.408	0.734,1.0,1.0	-0.455	NA	NA		16250	ENSG00000065665.21	SEC61A2	chr10	+	12167752	12167893	12162212	12162289	12169257	12169961	16250	10,14,7	3,2,1	8,10,11	1,0,0	215	74	0.000223875	0.0131681	0.534,0.707,0.707	0.734,1.0,1.0	-0.262	NA
28963	ENSG00000065675.14	PRKCQ	chr10	-	6462302	6462365	6456673	6456812	6464312	6464404	28963	27,39,35	0,0,0	59,73,59	1,0,2	137	74	0.592143	1	1.0,1.0,1.0	0.97,1.0,0.941	0.03	1.282	FALSE		29183	ENSG00000065675.14	PRKCQ	chr10	-	6462302	6462365	6456673	6456812	6464312	6464404	29183	122147140	1,0,0	59,73,59	1,0,2	137	74	0.59191	1	0.985,1.0,1.0	0.97,1.0,0.941	0.025	2.69743
NA	NA	NA	NA	NA	NA	NA	NA	NA	NA	NA	NA	NA	NA	NA	NA	NA	NA	NA	NA	NA	NA	NA	NA	NA		53792	ENSG00000065833.9	ME1	chr6	-	83223759	83223933	83216497	83216596	83227334	83227477	53792	109105133	1,1,0	27,27,40	0,0,0	248	74	1	1	0.97,0.969,1.0	1.0,1.0,1.0	-0.02	NA
NA	NA	NA	NA	NA	NA	NA	NA	NA	NA	NA	NA	NA	NA	NA	NA	NA	NA	NA	NA	NA	NA	NA	NA	NA		60696	ENSG00000065883.16	CDK13	chr7	+	39987598	39988258	39950120	39951852	39997493	39997664	60696	106110921057	0,1,1	901886770	0,0,0	734	74	1	1	1.0,0.991,0.991	1.0,1.0,1.0	-0.006	NA
60063	ENSG00000065883.16	CDK13	chr7	+	40045835	40046025	40001860	40002031	40047820	40047877	60063	208235232	0,0,0	222212213	1,0,0	264	74	1	1	1.0,1.0,1.0	0.984,1.0,1.0	0.005	-1.21413	FALSE		60702	ENSG00000065883.16	CDK13	chr7	+	40045835	40046025	40001860	40002031	40047820	40047877	60702	272290301	1,0,1	222212213	1,0,0	264	74	1	1	0.987,1.0,0.988	0.984,1.0,1.0	-0.003	-0.8857
60067	ENSG00000065883.16	CDK13	chr7	+	40085698	40085746	40078719	40078851	40088125	40088331	60067	2,0,2	61,91,83	0,0,0	67,67,52	122	74	1	1	0.019,0.0,0.014	0.0,0.0,0.0	0.011	NA	FALSE		NA	NA	NA	NA	NA	NA	NA	NA	NA	NA	NA	NA	NA	NA	NA	NA	NA	NA	NA	NA	NA	NA	NA	NA
NA	NA	NA	NA	NA	NA	NA	NA	NA	NA	NA	NA	NA	NA	NA	NA	NA	NA	NA	NA	NA	NA	NA	NA	NA		NA	NA	NA	NA	NA	NA	NA	NA	NA	NA	NA	NA	NA	NA	NA	NA	NA	NA	NA	NA	NA	NA	NA	NA
24497	ENSG00000066084.13	DIP2B	chr12	+	50737035	50737110	50735072	50735130	50739408	50739586	24497	108124111	0,0,0	97,79,89	0,1,0	149	74	1	1	1.0,1.0,1.0	1.0,0.975,1.0	0.008	0.868233	FALSE		24648	ENSG00000066084.13	DIP2B	chr12	+	50737035	50737110	50735072	50735130	50739408	50739586	24648	73,80,87	1,0,0	97,79,89	0,1,0	149	74	1	1	0.973,1.0,1.0	1.0,0.975,1.0	-0.001	-0.142567
52486	ENSG00000066135.13	KDM4A	chr1	+	43653662	43653799	43653305	43653313	43655590	43655766	52486	5,10,7	82102136	19,14,12	115120106	211	74	0.0130607	0.304957	0.021,0.033,0.018	0.055,0.039,0.038	-0.02	-0.935467	FALSE		53010	ENSG00000066135.13	KDM4A	chr1	+	43653662	43653799	43653305	43653313	43655590	43655766	53010	32,21,22	116145159	19,14,12	115120106	211	74	0.13398	1	0.088,0.048,0.046	0.055,0.039,0.038	0.017	1.26013
52488	ENSG00000066135.13	KDM4A	chr1	+	43671504	43671875	43669099	43669299	43683683	43683804	52488	462518572	0,0,0	641652613	0,1,0	445	74	1	1	1.0,1.0,1.0	1.0,0.991,1.0	0.003	0.617633	FALSE		53013	ENSG00000066135.13	KDM4A	chr1	+	43671504	43671875	43669099	43669299	43683683	43683804	53013	702869898	1,0,0	641652613	0,1,0	445	74	1	1	0.992,1.0,1.0	1.0,0.991,1.0	0	0.656
23646	ENSG00000066279.18	ASPM	chr1	-	197139766	197139871	197135095	197135242	197142330	197143810	23646	471579497	0,1,0	367360418	0,0,0	179	74	1	1	1.0,0.996,1.0	1.0,1.0,1.0	-0.001	NA	FALSE		23785	ENSG00000066279.18	ASPM	chr1	-	197139766	197139871	197135095	197135242	197142330	197143810	23785	274253222	1,0,0	367360418	0,0,0	179	74	1	1	0.991,1.0,1.0	1.0,1.0,1.0	-0.003	NA
20143	ENSG00000066557.6	LRRC40	chr1	-	70187264	70187338	70184784	70184914	70189091	70189273	20143	222210198	0,2,4	199188229	0,2,1	148	74	0.569039	1	1.0,0.981,0.961	1.0,0.979,0.991	-0.009	-0.859967	FALSE		20249	ENSG00000066557.6	LRRC40	chr1	-	70187264	70187338	70184784	70184914	70189091	70189273	20249	150160196	0,4,3	199188229	0,2,1	148	74	0.512179	1	1.0,0.952,0.97	1.0,0.979,0.991	-0.016	-2.44687
28760	ENSG00000066629.17	EML1	chr14	+	99874930	99874987	99865513	99865646	99878484	99878552	28760	9,7,8	178115137	0,0,0	22,32,30	131	74	0.00348707	0.134888	0.028,0.033,0.032	0.0,0.0,0.0	0.031	NA	FALSE		28994	ENSG00000066629.17	EML1	chr14	+	99874930	99874987	99865513	99865646	99878484	99878552	28994	0,2,1	29,38,22	0,0,0	22,32,30	131	74	1	1	0.0,0.029,0.025	0.0,0.0,0.0	0.018	NA
NA	NA	NA	NA	NA	NA	NA	NA	NA	NA	NA	NA	NA	NA	NA	NA	NA	NA	NA	NA	NA	NA	NA	NA	NA		NA	NA	NA	NA	NA	NA	NA	NA	NA	NA	NA	NA	NA	NA	NA	NA	NA	NA	NA	NA	NA	NA	NA	NA
NA	NA	NA	NA	NA	NA	NA	NA	NA	NA	NA	NA	NA	NA	NA	NA	NA	NA	NA	NA	NA	NA	NA	NA	NA		48008	ENSG00000066777.9	ARFGEF1	chr8	-	67259814	67259926	67258084	67258290	67266005	67266207	48008	281238205	0,1,0	407407411	0,0,0	186	74	1	1	1.0,0.99,1.0	1.0,1.0,1.0	-0.003	-0.322667
20164	ENSG00000066926.11	FECH	chr18	-	57559144	57559243	57554844	57554952	57562873	57562980	20164	84,72,111	2,2,1	68,68,82	2,0,3	173	74	0.89174	1	0.947,0.939,0.979	0.936,1.0,0.921	0.003	0.646867	FALSE		20272	ENSG00000066926.11	FECH	chr18	-	57559144	57559243	57554844	57554952	57562873	57562980	20272	120104146	3,6,6	68,68,82	2,0,3	173	74	0.0814895	0.758674	0.945,0.881,0.912	0.936,1.0,0.921	-0.04	-3.55523
42458	ENSG00000066933.16	MYO9A	chr15	-	72019038	72019095	72010349	72010447	72020917	72021017	42458	28,38,42	19,18,21	34,40,37	10,9,7	131	74	0.00230365	0.102711	0.454,0.544,0.53	0.658,0.715,0.749	-0.198	-18.5646	FALSE		42903	ENSG00000066933.16	MYO9A	chr15	-	72019038	72019095	72010349	72010447	72020917	72021017	42903	48,61,45	10,12,7	34,40,37	10,9,7	131	74	0.504739	1	0.731,0.742,0.784	0.658,0.715,0.749	0.045	5.38983
42448	ENSG00000066933.16	MYO9A	chr15	-	71847414	71847468	71830108	71830311	71848844	71848968	42448	4,1,1	32,23,23	3,0,2	23,15,22	128	74	0.901937	1	0.067,0.025,0.025	0.07,0.0,0.05	-0.001	0.324033	FALSE		42893	ENSG00000066933.16	MYO9A	chr15	-	71847414	71847468	71830108	71830311	71848844	71848968	42893	2,6,2	24,17,16	3,0,2	23,15,22	128	74	0.116591	0.943205	0.046,0.169,0.067	0.07,0.0,0.05	0.054	4.54657
NA	NA	NA	NA	NA	NA	NA	NA	NA	NA	NA	NA	NA	NA	NA	NA	NA	NA	NA	NA	NA	NA	NA	NA	NA		42894	ENSG00000066933.16	MYO9A	chr15	-	71850035	71850167	71848844	71848968	71851252	71851358	42894	69,76,72	0,1,0	67,84,73	0,0,0	206	74	1	1	1.0,0.965,1.0	1.0,1.0,1.0	-0.012	-0.0782
NA	NA	NA	NA	NA	NA	NA	NA	NA	NA	NA	NA	NA	NA	NA	NA	NA	NA	NA	NA	NA	NA	NA	NA	NA		NA	NA	NA	NA	NA	NA	NA	NA	NA	NA	NA	NA	NA	NA	NA	NA	NA	NA	NA	NA	NA	NA	NA	NA
NA	NA	NA	NA	NA	NA	NA	NA	NA	NA	NA	NA	NA	NA	NA	NA	NA	NA	NA	NA	NA	NA	NA	NA	NA		NA	NA	NA	NA	NA	NA	NA	NA	NA	NA	NA	NA	NA	NA	NA	NA	NA	NA	NA	NA	NA	NA	NA	NA
34542	ENSG00000067057.17	PFKP	chr10	+	3109354	3109480	3108700	3108793	3112221	3112286	34542	724583741	0,0,1	577516622	0,0,1	200	74	1	1	1.0,1.0,0.996	1.0,1.0,0.996	0	0.5422	FALSE		34850	ENSG00000067057.17	PFKP	chr10	+	3109354	3109480	3108700	3108793	3112221	3112286	34850	245283256	0,0,0	577516622	0,0,1	200	74	1	1	1.0,1.0,1.0	1.0,1.0,0.996	0.001	0.2048
69957	ENSG00000067221.14	STOML1	chr15	-	73984658	73984868	73983205	73984130	73985317	73985513	69957	23,21,26	1,0,0	4,8,17	1,1,1	284	74	0.623307	1	0.857,1.0,1.0	0.51,0.676,0.816	0.285	NA	FALSE		70504	ENSG00000067221.14	STOML1	chr15	-	73984658	73984868	73983205	73984130	73985317	73985513	70504	17,30,20	0,0,1	4,8,17	1,1,1	284	74	0.616465	1	1.0,1.0,0.839	0.51,0.676,0.816	0.279	NA
43263	ENSG00000067369.13	TP53BP1	chr15	-	43421024	43421174	43420304	43420735	43421854	43422126	43263	386419524	3,1,1	505561438	2,1,2	224	74	1	1	0.977,0.993,0.994	0.988,0.995,0.986	-0.002	-0.820667	FALSE		43702	ENSG00000067369.13	TP53BP1	chr15	-	43421024	43421174	43420304	43420735	43421854	43422126	43702	271292321	2,0,0	505561438	2,1,2	224	74	1	1	0.978,1.0,1.0	0.988,0.995,0.986	0.003	0.330533
43264	ENSG00000067369.13	TP53BP1	chr15	-	43432193	43432677	43428015	43428168	43438323	43438416	43264	115412571173	1,0,1	150215611270	0,2,2	558	74	1	1	0.994,1.0,0.994	1.0,0.99,0.988	0.003	0.549933	FALSE		43703	ENSG00000067369.13	TP53BP1	chr15	-	43432193	43432677	43428015	43428168	43438323	43438416	43703	854993989	2,0,1	150215611270	0,2,2	558	74	1	1	0.983,1.0,0.992	1.0,0.99,0.988	-0.001	0.128167
NA	NA	NA	NA	NA	NA	NA	NA	NA	NA	NA	NA	NA	NA	NA	NA	NA	NA	NA	NA	NA	NA	NA	NA	NA		43710	ENSG00000067369.13	TP53BP1	chr15	-	43480894	43481022	43479858	43480017	43491668	43491753	43710	369403415	0,1,0	630673488	0,0,0	202	74	1	1	1.0,0.993,1.0	1.0,1.0,1.0	-0.002	NA
NA	NA	NA	NA	NA	NA	NA	NA	NA	NA	NA	NA	NA	NA	NA	NA	NA	NA	NA	NA	NA	NA	NA	NA	NA		NA	NA	NA	NA	NA	NA	NA	NA	NA	NA	NA	NA	NA	NA	NA	NA	NA	NA	NA	NA	NA	NA	NA	NA
NA	NA	NA	NA	NA	NA	NA	NA	NA	NA	NA	NA	NA	NA	NA	NA	NA	NA	NA	NA	NA	NA	NA	NA	NA		7289	ENSG00000067596.11	DHX8	chr17	+	43508338	43508520	43507808	43508019	43513361	43513502	7289	229268273	1,0,0	273251260	0,0,0	256	74	1	1	0.985,1.0,1.0	1.0,1.0,1.0	-0.005	-0.409033
11749	ENSG00000067606.17	PRKCZ	chr1	+	2171552	2171645	2169517	2169604	2172054	2172190	11749	1,0,1	53,61,56	2,2,4	47,56,61	167	74	0.736058	1	0.008,0.0,0.008	0.019,0.016,0.028	-0.016	NA	FALSE		11793	ENSG00000067606.17	PRKCZ	chr1	+	2171552	2171645	2169517	2169604	2172054	2172190	11793	0,2,1	31,52,71	2,2,4	47,56,61	167	74	0.743785	1	0.0,0.017,0.006	0.019,0.016,0.028	-0.013	NA
11750	ENSG00000067606.17	PRKCZ	chr1	+	2181831	2181914	2175223	2175313	2184582	2184698	11750	1,0,0	35,52,72	1,0,0	49,44,55	157	74	1	1	0.013,0.0,0.0	0.01,0.0,0.0	0.001	NA	FALSE		11794	ENSG00000067606.17	PRKCZ	chr1	+	2181831	2181914	2175223	2175313	2184582	2184698	11794	0,0,0	36,52,59	1,0,0	49,44,55	157	74	1	1	0.0,0.0,0.0	0.01,0.0,0.0	-0.003	NA
4647	ENSG00000067829.19	IDH3G	chrX	-	153789113	153789200	153788074	153788135	153789711	153789790	4647	0,0,0	36,35,40	1,0,2	25,9,22	161	74	1	1	0.0,0.0,0.0	0.018,0.0,0.04	-0.019	NA	FALSE		4645	ENSG00000067829.19	IDH3G	chrX	-	153789113	153789200	153788074	153788135	153789711	153789790	4645	1,0,0	30,32,45	1,0,2	25,9,22	161	74	1	1	0.015,0.0,0.0	0.018,0.0,0.04	-0.014	NA
NA	NA	NA	NA	NA	NA	NA	NA	NA	NA	NA	NA	NA	NA	NA	NA	NA	NA	NA	NA	NA	NA	NA	NA	NA		51098	ENSG00000067900.8	ROCK1	chr18	-	20959839	20959928	20955166	20955245	20960135	20960206	51098	177162160	1,0,0	104101124	0,0,0	163	74	1	1	0.988,1.0,1.0	1.0,1.0,1.0	-0.004	NA
NA	NA	NA	NA	NA	NA	NA	NA	NA	NA	NA	NA	NA	NA	NA	NA	NA	NA	NA	NA	NA	NA	NA	NA	NA		51100	ENSG00000067900.8	ROCK1	chr18	-	20991175	20991326	20986949	20987110	20992830	20992937	51100	326255309	0,0,1	192195192	0,0,0	225	74	1	1	1.0,1.0,0.99	1.0,1.0,1.0	-0.003	0.285233
33740	ENSG00000067992.14	PDK3	chrX	+	24528075	24528186	24527573	24527675	24531656	24531770	33740	168168180	0,2,1	249201229	0,1,0	185	74	1	1	1.0,0.971,0.986	1.0,0.988,1.0	-0.01	-1.61017	FALSE		34047	ENSG00000067992.14	PDK3	chrX	+	24528075	24528186	24527573	24527675	24531656	24531770	34047	81,89,99	0,0,1	249201229	0,1,0	185	74	1	1	1.0,1.0,0.975	1.0,0.988,1.0	-0.004	-1.34627
65056	ENSG00000068078.18	FGFR3	chr4	+	1806256	1806327	1806050	1806173	1806545	1806683	65056	244200248	3,1,0	30,35,37	0,1,0	145	74	1	1	0.976,0.99,1.0	1.0,0.947,1.0	0.006	0.938367	FALSE		65646	ENSG00000068078.18	FGFR3	chr4	+	1806256	1806327	1806050	1806173	1806545	1806683	65646	52,95,78	0,1,3	30,35,37	0,1,0	145	74	0.602731	1	1.0,0.98,0.93	1.0,0.947,1.0	-0.012	-1.86693
NA	NA	NA	NA	NA	NA	NA	NA	NA	NA	NA	NA	NA	NA	NA	NA	NA	NA	NA	NA	NA	NA	NA	NA	NA		12863	ENSG00000068079.7	IFI35	chr17	+	43013775	43013882	43013475	43013662	43014107	43014456	12863	29,40,53	0,0,1	10,12,10	0,0,0	181	74	1	1	1.0,1.0,0.956	1.0,1.0,1.0	-0.015	NA
26454	ENSG00000068097.14	HEATR6	chr17	-	60046024	60046099	60043672	60044134	60047308	60047405	26454	53,46,48	0,0,0	56,46,52	0,2,0	149	74	1	1	1.0,1.0,1.0	1.0,0.92,1.0	0.027	1.05933	FALSE		26643	ENSG00000068097.14	HEATR6	chr17	-	60046024	60046099	60043672	60044134	60047308	60047405	26643	40,38,54	0,0,0	56,46,52	0,2,0	149	74	1	1	1.0,1.0,1.0	1.0,0.92,1.0	0.027	0.846567
70816	ENSG00000068308.13	OTUD5	chrX	-	48925846	48926050	48923850	48924052	48934463	48934612	70816	344353463	1,0,1	350294304	0,0,0	278	74	1	1	0.989,1.0,0.992	1.0,1.0,1.0	-0.006	NA	FALSE		71362	ENSG00000068308.13	OTUD5	chrX	-	48925846	48926050	48923850	48924052	48934463	48934612	71362	277374406	1,0,0	350294304	0,0,0	278	74	1	1	0.987,1.0,1.0	1.0,1.0,1.0	-0.004	NA
NA	NA	NA	NA	NA	NA	NA	NA	NA	NA	NA	NA	NA	NA	NA	NA	NA	NA	NA	NA	NA	NA	NA	NA	NA		64722	ENSG00000068366.19	ACSL4	chrX	-	109661530	109661645	109659353	109659511	109663210	109663402	64722	247280296	1,0,0	447399441	0,0,0	189	74	1	1	0.99,1.0,1.0	1.0,1.0,1.0	-0.003	NA
73584	ENSG00000068394.11	GPKOW	chrX	-	49113852	49113938	49113406	49113755	49115725	49115795	73584	99148152	0,0,0	125,94,129	0,0,1	160	74	1	1	1.0,1.0,1.0	1.0,1.0,0.984	0.005	0.623333	FALSE		74124	ENSG00000068394.11	GPKOW	chrX	-	49113852	49113938	49113406	49113755	49115725	49115795	74124	82129136	0,0,0	125,94,129	0,0,1	160	74	1	1	1.0,1.0,1.0	1.0,1.0,0.984	0.005	0.554
60050	ENSG00000068400.13	GRIPAP1	chrX	-	48981794	48981872	48981595	48981691	48982978	48983092	60050	99122110	1,1,4	159157135	1,7,2	152	74	0.535823	1	0.98,0.983,0.93	0.987,0.916,0.97	0.007	-0.978767	FALSE		60686	ENSG00000068400.13	GRIPAP1	chrX	-	48981794	48981872	48981595	48981691	48982978	48983092	60686	109178168	1,1,1	159157135	1,7,2	152	74	0.019764	0.303478	0.982,0.989,0.988	0.987,0.916,0.97	0.029	1.01773
16548	ENSG00000068654.16	POLR1A	chr2	-	86075029	86075260	86070017	86070272	86077858	86077981	16548	343267329	1,0,0	274363245	0,0,0	305	74	1	1	0.988,1.0,1.0	1.0,1.0,1.0	-0.004	-0.292333	FALSE		NA	NA	NA	NA	NA	NA	NA	NA	NA	NA	NA	NA	NA	NA	NA	NA	NA	NA	NA	NA	NA	NA	NA	NA
16554	ENSG00000068654.16	POLR1A	chr2	-	86088784	86088870	86088565	86088669	86089821	86089929	16554	180132123	1,0,0	176184138	0,0,0	160	74	1	1	0.988,1.0,1.0	1.0,1.0,1.0	-0.004	-0.515667	FALSE		16601	ENSG00000068654.16	POLR1A	chr2	-	86088784	86088870	86088565	86088669	86089821	86089929	16601	145131160	1,0,1	176184138	0,0,0	160	74	1	1	0.985,1.0,0.987	1.0,1.0,1.0	-0.009	-1.23093
NA	NA	NA	NA	NA	NA	NA	NA	NA	NA	NA	NA	NA	NA	NA	NA	NA	NA	NA	NA	NA	NA	NA	NA	NA		NA	NA	NA	NA	NA	NA	NA	NA	NA	NA	NA	NA	NA	NA	NA	NA	NA	NA	NA	NA	NA	NA	NA	NA
25404	ENSG00000068724.16	TTC7A	chr2	+	46917183	46917277	46916156	46916577	46950362	46950526	25404	12,15,18	1,5,3	9,8,7	2,0,0	168	74	0.00235235	0.103994	0.841,0.569,0.725	0.665,1.0,1.0	-0.177	NA	NA		25592	ENSG00000068724.16	TTC7A	chr2	+	46917183	46917277	46916156	46916577	46950362	46950526	25592	12,10,12	0,2,0	9,8,7	2,0,0	168	74	1	1	1.0,0.688,1.0	0.665,1.0,1.0	0.008	NA
25407	ENSG00000068724.16	TTC7A	chr2	+	46994356	46994514	46993449	46993528	46995135	46995199	25407	44,56,86	1,0,0	44,52,31	1,0,0	232	74	1	1	0.933,1.0,1.0	0.933,1.0,1.0	0	0.509667	FALSE		25595	ENSG00000068724.16	TTC7A	chr2	+	46994356	46994514	46993449	46993528	46995135	46995199	25595	33,49,40	0,0,0	44,52,31	1,0,0	232	74	1	1	1.0,1.0,1.0	0.933,1.0,1.0	0.022	0.6465
2136	ENSG00000068796.16	KIF2A	chr5	+	62308308	62308511	62306250	62306536	62347129	62347224	2136	24,27,24	106,102,73	25,24,29	113106119	277	74	0.472512	1	0.057,0.066,0.081	0.056,0.057,0.061	0.01	NA	FALSE		2101	ENSG00000068796.16	KIF2A	chr5	+	62308308	62308511	62306250	62306536	62347129	62347224	2101	30,21,21	87,86,87	25,24,29	113106119	277	74	0.387642	1	0.084,0.061,0.061	0.056,0.057,0.061	0.011	NA
29276	ENSG00000068831.19	RASGRP2	chr11	-	64740367	64740446	64740125	64740163	64740947	64741079	29276	0,0,0	0,1,0	2,2,3	10,9,13	153	74	1	1	NA,0.0,NA	0.088,0.097,0.1	-0.095	NA	NA		29485	ENSG00000068831.19	RASGRP2	chr11	-	64740367	64740446	64740125	64740163	64740947	64741079	29485	0,0,0	2,0,0	2,2,3	10,9,13	153	74	1	1	0.0,NA,NA	0.088,0.097,0.1	-0.095	NA
67667	ENSG00000068878.15	PSME4	chr2	-	53890103	53890208	53888720	53888812	53892807	53892960	67667	276266276	2,0,5	319300331	3,0,2	179	74	0.710753	1	0.983,1.0,0.958	0.978,1.0,0.986	-0.008	-0.0223333	FALSE		68241	ENSG00000068878.15	PSME4	chr2	-	53890103	53890208	53888720	53888812	53892807	53892960	68241	618659690	3,3,6	319300331	3,0,2	179	74	0.853672	1	0.988,0.989,0.979	0.978,1.0,0.986	-0.003	0.4301
67672	ENSG00000068878.15	PSME4	chr2	-	53923048	53923118	53922516	53922584	53923320	53923419	67672	211201124	0,0,0	220210203	0,0,1	144	74	1	1	1.0,1.0,1.0	1.0,1.0,0.991	0.003	0.253	FALSE		68247	ENSG00000068878.15	PSME4	chr2	-	53923048	53923118	53922516	53922584	53923320	53923419	68247	494527437	0,0,0	220210203	0,0,1	144	74	1	1	1.0,1.0,1.0	1.0,1.0,0.991	0.003	0.497067
67675	ENSG00000068878.15	PSME4	chr2	-	53936763	53936827	53936086	53936161	53937390	53937540	67675	164154179	2,0,0	195207190	0,0,0	138	74	1	1	0.978,1.0,1.0	1.0,1.0,1.0	-0.007	-0.4509	FALSE		68249	ENSG00000068878.15	PSME4	chr2	-	53936763	53936827	53936086	53936161	53937390	53937540	68249	456456534	0,0,1	195207190	0,0,0	138	74	1	1	1.0,1.0,0.997	1.0,1.0,1.0	-0.001	-0.0773
50475	ENSG00000068903.20	SIRT2	chr19	-	38889253	38889323	38889086	38889155	38889688	38889745	50475	0,0,1	24,37,37	0,0,0	12,7,21	144	74	1	1	0.0,0.0,0.014	0.0,0.0,0.0	0.005	NA	FALSE		50971	ENSG00000068903.20	SIRT2	chr19	-	38889253	38889323	38889086	38889155	38889688	38889745	50971	0,0,1	23,33,37	0,0,0	12,7,21	144	74	1	1	0.0,0.0,0.014	0.0,0.0,0.0	0.005	NA
46852	ENSG00000068912.14	ERLEC1	chr2	+	53788582	53788705	53787043	53787372	53794344	53794377	46852	3,0,1	68,78,84	0,0,0	57,56,49	197	74	1	1	0.016,0.0,0.004	0.0,0.0,0.0	0.007	NA	FALSE		NA	NA	NA	NA	NA	NA	NA	NA	NA	NA	NA	NA	NA	NA	NA	NA	NA	NA	NA	NA	NA	NA	NA	NA
8119	ENSG00000068971.14	PPP2R5B	chr11	+	64928065	64928158	64927733	64927903	64928294	64928425	8119	18,25,23	0,0,0	19,9,16	0,1,0	167	74	1	1	1.0,1.0,1.0	1.0,0.8,1.0	0.067	NA	FALSE		8123	ENSG00000068971.14	PPP2R5B	chr11	+	64928065	64928158	64927733	64927903	64928294	64928425	8123	29,36,33	0,0,0	19,9,16	0,1,0	167	74	1	1	1.0,1.0,1.0	1.0,0.8,1.0	0.067	NA
7107	ENSG00000069020.18	MAST4	chr5	+	67149388	67149589	67145143	67145379	67152636	67152866	7107	1,4,0	3,0,8	1,1,2	3,2,3	275	74	0.288305	1	0.082,1.0,0.0	0.082,0.119,0.152	0.243	NA	NA		7122	ENSG00000069020.18	MAST4	chr5	+	67149388	67149589	67145143	67145379	67152636	67152866	7122	8,3,3	3,6,4	1,1,2	3,2,3	275	74	0.0963874	0.843104	0.418,0.119,0.168	0.082,0.119,0.152	0.117	NA
NA	NA	NA	NA	NA	NA	NA	NA	NA	NA	NA	NA	NA	NA	NA	NA	NA	NA	NA	NA	NA	NA	NA	NA	NA		NA	NA	NA	NA	NA	NA	NA	NA	NA	NA	NA	NA	NA	NA	NA	NA	NA	NA	NA	NA	NA	NA	NA	NA
42400	ENSG00000069248.12	NUP133	chr1	-	229449125	229449190	229444913	229445002	229450524	229450605	42400	257283321	1,1,0	256233231	1,0,0	139	74	1	1	0.993,0.993,1.0	0.993,1.0,1.0	-0.002	-0.249	FALSE		42840	ENSG00000069248.12	NUP133	chr1	-	229449125	229449190	229444913	229445002	229450524	229450605	42840	247218251	0,2,2	256233231	1,0,0	139	74	1	1	1.0,0.983,0.985	0.993,1.0,1.0	-0.008	-1.26213
NA	NA	NA	NA	NA	NA	NA	NA	NA	NA	NA	NA	NA	NA	NA	NA	NA	NA	NA	NA	NA	NA	NA	NA	NA		30327	ENSG00000069329.17	VPS35	chr16	-	46678942	46679156	46677314	46677398	46680670	46680853	30327	807897916	1,2,0	447510429	0,0,0	288	74	1	1	0.995,0.991,1.0	1.0,1.0,1.0	-0.005	NA
NA	NA	NA	NA	NA	NA	NA	NA	NA	NA	NA	NA	NA	NA	NA	NA	NA	NA	NA	NA	NA	NA	NA	NA	NA		21606	ENSG00000069424.14	KCNAB2	chr1	+	6091262	6091307	6090388	6090475	6094399	6094485	21606	0,1,0	11,13,12	0,0,0	5,3,12	119	74	1	1	0.0,0.046,0.0	0.0,0.0,0.0	0.015	NA
65741	ENSG00000069482.7	GAL	chr11	+	68684923	68685004	68684543	68684732	68685593	68685648	65741	23,23,23	0,0,0	149136150	2,0,2	155	74	0.797556	1	1.0,1.0,1.0	0.973,1.0,0.973	0.018	-1.56467	FALSE		66332	ENSG00000069482.7	GAL	chr11	+	68684923	68685004	68684543	68684732	68685593	68685648	66332	157207242	0,0,0	149136150	2,0,2	155	74	0.797556	1	1.0,1.0,1.0	0.973,1.0,0.973	0.018	1.8588
NA	NA	NA	NA	NA	NA	NA	NA	NA	NA	NA	NA	NA	NA	NA	NA	NA	NA	NA	NA	NA	NA	NA	NA	NA		NA	NA	NA	NA	NA	NA	NA	NA	NA	NA	NA	NA	NA	NA	NA	NA	NA	NA	NA	NA	NA	NA	NA	NA
NA	NA	NA	NA	NA	NA	NA	NA	NA	NA	NA	NA	NA	NA	NA	NA	NA	NA	NA	NA	NA	NA	NA	NA	NA		NA	NA	NA	NA	NA	NA	NA	NA	NA	NA	NA	NA	NA	NA	NA	NA	NA	NA	NA	NA	NA	NA	NA	NA
10904	ENSG00000069869.16	NEDD4	chr15	-	55856130	55856196	55852423	55852543	55860406	55860574	10904	56,67,76	3,2,0	29,30,24	0,0,1	140	74	0.455878	1	0.908,0.947,1.0	1.0,1.0,0.927	-0.024	-4.40183	FALSE		10928	ENSG00000069869.16	NEDD4	chr15	-	55856130	55856196	55852423	55852543	55860406	55860574	10928	40,62,55	1,0,0	29,30,24	0,0,1	140	74	1	1	0.955,1.0,1.0	1.0,1.0,0.927	0.009	2.2258
77635	ENSG00000069956.12	MAPK6	chr15	+	52042753	52042833	52004179	52004402	52045829	52046109	77635	11,7,7	1,1,0	8,9,15	1,0,0	154	74	1	1	0.841,0.771,1.0	0.794,1.0,1.0	-0.061	-0.353733	FALSE		78098	ENSG00000069956.12	MAPK6	chr15	+	52042753	52042833	52004179	52004402	52045829	52046109	78098	5,10,9	0,1,1	8,9,15	1,0,0	154	74	1	1	1.0,0.828,0.812	0.794,1.0,1.0	-0.051	2.01603
57845	ENSG00000070010.19	UFD1	chr22	-	19458070	19458139	19456852	19456918	19465201	19465274	57845	281287235	0,0,1	348273236	2,0,1	143	74	1	1	1.0,1.0,0.992	0.989,1.0,0.992	0.004	NA	FALSE		58435	ENSG00000070010.19	UFD1	chr22	-	19458070	19458139	19456852	19456918	19465201	19465274	58435	232259276	0,0,0	348273236	2,0,1	143	74	1	1	1.0,1.0,1.0	0.989,1.0,0.992	0.006	NA
77470	ENSG00000070047.12	PHRF1	chr11	+	581964	582081	581491	581606	587258	587464	77470	136133159	0,1,0	120164108	2,0,1	191	74	1	1	1.0,0.981,1.0	0.959,1.0,0.977	0.015	0.5701	FALSE		77944	ENSG00000070047.12	PHRF1	chr11	+	581964	582081	581491	581606	587258	587464	77944	98123140	2,2,1	120164108	2,0,1	191	74	1	1	0.95,0.96,0.982	0.959,1.0,0.977	-0.015	-3.74857
77474	ENSG00000070047.12	PHRF1	chr11	+	605607	605724	605118	605300	606441	606596	77474	84116119	0,0,0	99132133	0,1,0	191	74	1	1	1.0,1.0,1.0	1.0,0.981,1.0	0.006	0.4522	FALSE		77947	ENSG00000070047.12	PHRF1	chr11	+	605607	605724	605118	605300	606441	606596	77947	98107115	0,0,0	99132133	0,1,0	191	74	1	1	1.0,1.0,1.0	1.0,0.981,1.0	0.006	0.464767
68192	ENSG00000070061.15	ELP1	chr9	-	108875632	108875735	108874894	108874970	108877994	108878149	68192	0,2,3	99,110,79	1,2,1	83,83,75	177	74	1	1	0.0,0.008,0.016	0.005,0.01,0.006	0.001	NA	FALSE		68746	ENSG00000070061.15	ELP1	chr9	-	108875632	108875735	108874894	108874970	108877994	108878149	68746	4,0,1	65,57,82	1,2,1	83,83,75	177	74	1	1	0.025,0.0,0.005	0.005,0.01,0.006	0.003	NA
NA	NA	NA	NA	NA	NA	NA	NA	NA	NA	NA	NA	NA	NA	NA	NA	NA	NA	NA	NA	NA	NA	NA	NA	NA		NA	NA	NA	NA	NA	NA	NA	NA	NA	NA	NA	NA	NA	NA	NA	NA	NA	NA	NA	NA	NA	NA	NA	NA
22527	ENSG00000070366.14	SMG6	chr17	-	2065467	2065679	2065072	2065154	2068777	2068931	22527	48,67,115	0,0,0	45,53,52	1,1,0	286	74	1	1	1.0,1.0,1.0	0.921,0.932,1.0	0.049	NA	FALSE		22634	ENSG00000070366.14	SMG6	chr17	-	2065467	2065679	2065072	2065154	2068777	2068931	22634	291366455	0,0,0	45,53,52	1,1,0	286	74	1	1	1.0,1.0,1.0	0.921,0.932,1.0	0.049	NA
24373	ENSG00000070540.13	WIPI1	chr17	-	68434555	68434626	68433463	68433575	68435619	68435712	24373	59,65,75	1,3,0	86,78,74	4,1,3	145	74	0.179391	1	0.968,0.917,1.0	0.916,0.975,0.926	0.023	3.89333	FALSE		24521	ENSG00000070540.13	WIPI1	chr17	-	68434555	68434626	68433463	68433575	68435619	68435712	24521	84,90,82	2,1,3	86,78,74	4,1,3	145	74	0.443228	1	0.955,0.979,0.933	0.916,0.975,0.926	0.017	3.226
24374	ENSG00000070540.13	WIPI1	chr17	-	68452909	68452992	68450727	68450897	68457341	68457496	24374	28,21,35	0,2,3	38,19,44	2,5,1	157	74	0.381732	1	1.0,0.832,0.846	0.9,0.642,0.954	0.061	0.0522	FALSE		24522	ENSG00000070540.13	WIPI1	chr17	-	68452909	68452992	68450727	68450897	68457341	68457496	24522	43,53,66	6,5,1	38,19,44	2,5,1	157	74	0.95037	1	0.772,0.833,0.969	0.9,0.642,0.954	0.026	1.405
NA	NA	NA	NA	NA	NA	NA	NA	NA	NA	NA	NA	NA	NA	NA	NA	NA	NA	NA	NA	NA	NA	NA	NA	NA		NA	NA	NA	NA	NA	NA	NA	NA	NA	NA	NA	NA	NA	NA	NA	NA	NA	NA	NA	NA	NA	NA	NA	NA
49625	ENSG00000070778.13	AL162171.1	chr14	-	88547528	88547651	88517091	88517261	88550237	88550530	49625	5,6,8	29,32,62	2,5,2	25,17,28	197	74	0.415117	1	0.061,0.066,0.046	0.029,0.099,0.026	0.006	NA	FALSE		50106	ENSG00000070778.13	AL162171.1	chr14	-	88547528	88547651	88517091	88517261	88550237	88550530	50106	13,15,16	43,78,65	2,5,2	25,17,28	197	74	0.0291825	0.392963	0.102,0.067,0.085	0.029,0.099,0.026	0.033	-2.30673
NA	NA	NA	NA	NA	NA	NA	NA	NA	NA	NA	NA	NA	NA	NA	NA	NA	NA	NA	NA	NA	NA	NA	NA	NA		NA	NA	NA	NA	NA	NA	NA	NA	NA	NA	NA	NA	NA	NA	NA	NA	NA	NA	NA	NA	NA	NA	NA	NA
NA	NA	NA	NA	NA	NA	NA	NA	NA	NA	NA	NA	NA	NA	NA	NA	NA	NA	NA	NA	NA	NA	NA	NA	NA		NA	NA	NA	NA	NA	NA	NA	NA	NA	NA	NA	NA	NA	NA	NA	NA	NA	NA	NA	NA	NA	NA	NA	NA
NA	NA	NA	NA	NA	NA	NA	NA	NA	NA	NA	NA	NA	NA	NA	NA	NA	NA	NA	NA	NA	NA	NA	NA	NA		36722	ENSG00000070808.15	CAMK2A	chr5	-	150250687	150250810	150250225	150250309	150251749	150251844	36722	3,2,2	0,1,0	0,0,2	0,0,0	197	74	1	1	1.0,0.429,1.0	NA,NA,1.0	-0.19	NA
26121	ENSG00000071054.16	MAP4K4	chr2	+	101871493	101871685	101870294	101870415	101873646	101873764	26121	155158249	153141160	115,118,86	130125102	266	74	0.0160818	0.34688	0.22,0.238,0.302	0.197,0.208,0.19	0.055	4.56633	FALSE		26302	ENSG00000071054.16	MAP4K4	chr2	+	101871493	101871685	101870294	101870415	101873646	101873764	26302	196183229	164173189	115,118,86	130125102	266	74	0.0394409	0.478652	0.25,0.227,0.252	0.197,0.208,0.19	0.045	5.62517
32602	ENSG00000071189.21	SNX13	chr7	-	17803418	17803580	17801587	17801659	17814833	17814944	32602	106111149	2,1,1	102,69,101	1,3,0	236	74	0.671238	1	0.943,0.972,0.979	0.97,0.878,1.0	0.015	0.7217	FALSE		32854	ENSG00000071189.21	SNX13	chr7	-	17803418	17803580	17801587	17801659	17814833	17814944	32854	119130118	0,0,3	102,69,101	1,3,0	236	74	0.892696	1	1.0,1.0,0.925	0.97,0.878,1.0	0.026	1.66353
NA	NA	NA	NA	NA	NA	NA	NA	NA	NA	NA	NA	NA	NA	NA	NA	NA	NA	NA	NA	NA	NA	NA	NA	NA		32856	ENSG00000071189.21	SNX13	chr7	-	17816181	17816289	17814833	17814944	17821508	17821648	32856	103,97,81	1,0,0	69,52,66	0,0,0	182	74	1	1	0.977,1.0,1.0	1.0,1.0,1.0	-0.008	-0.3422
53353	ENSG00000071242.12	RPS6KA2	chr6	-	166770862	166770913	166538667	166538784	166858199	166858259	53353	4,5,3	3,5,2	1,4,1	4,1,4	125	74	0.24574	1	0.441,0.372,0.47	0.129,0.703,0.129	0.107	NA	NA		53886	ENSG00000071242.12	RPS6KA2	chr6	-	166770862	166770913	166538667	166538784	166858199	166858259	53886	0,2,1	0,0,0	1,4,1	4,1,4	125	74	1	1	NA,1.0,1.0	0.129,0.703,0.129	0.68	NA
36736	ENSG00000071282.12	LMCD1	chr3	+	8565431	8565647	8548567	8548903	8567439	8567621	36736	42126157	0,0,0	67,69,61	0,1,0	290	74	1	1	1.0,1.0,1.0	1.0,0.946,1.0	0.018	NA	FALSE		37140	ENSG00000071282.12	LMCD1	chr3	+	8565431	8565647	8548567	8548903	8567439	8567621	37140	168169221	0,0,0	67,69,61	0,1,0	290	74	1	1	1.0,1.0,1.0	1.0,0.946,1.0	0.018	NA
61435	ENSG00000071537.14	SEL1L	chr14	-	81492479	81492548	81490387	81490465	81495080	81495137	61435	72,108,93	0,0,0	90,45,88	0,0,1	143	74	1	1	1.0,1.0,1.0	1.0,1.0,0.979	0.007	-1.10307	FALSE		62040	ENSG00000071537.14	SEL1L	chr14	-	81492479	81492548	81490387	81490465	81495080	81495137	62040	98128115	0,1,0	90,45,88	0,0,1	143	74	1	1	1.0,0.985,1.0	1.0,1.0,0.979	0.002	0.602633
24360	ENSG00000071539.14	TRIP13	chr5	+	900493	900549	896664	896794	901340	901431	24360	174156147	0,1,0	206173186	1,0,0	130	74	1	1	1.0,0.989,1.0	0.992,1.0,1.0	-0.001	NA	FALSE		24506	ENSG00000071539.14	TRIP13	chr5	+	900493	900549	896664	896794	901340	901431	24506	74,79,86	0,0,0	206173186	1,0,0	130	74	1	1	1.0,1.0,1.0	0.992,1.0,1.0	0.003	NA
24361	ENSG00000071539.14	TRIP13	chr5	+	908354	908461	907987	908074	911842	911996	24361	219219225	1,2,0	287260234	3,0,0	181	74	1	1	0.989,0.978,1.0	0.975,1.0,1.0	-0.003	-1.53823	FALSE		24507	ENSG00000071539.14	TRIP13	chr5	+	908354	908461	907987	908074	911842	911996	24507	83101103	1,0,0	287260234	3,0,0	181	74	1	1	0.971,1.0,1.0	0.975,1.0,1.0	-0.001	-0.970567
24362	ENSG00000071539.14	TRIP13	chr5	+	914464	914577	911842	911996	915903	915973	24362	262215227	1,0,0	248243226	0,0,0	187	74	1	1	0.99,1.0,1.0	1.0,1.0,1.0	-0.003	NA	FALSE		NA	NA	NA	NA	NA	NA	NA	NA	NA	NA	NA	NA	NA	NA	NA	NA	NA	NA	NA	NA	NA	NA	NA	NA
NA	NA	NA	NA	NA	NA	NA	NA	NA	NA	NA	NA	NA	NA	NA	NA	NA	NA	NA	NA	NA	NA	NA	NA	NA		74654	ENSG00000071553.17	ATP6AP1	chrX	+	154435138	154435186	154434207	154434446	154435273	154435379	74654	96,83,104	0,0,1	45,33,42	0,0,0	122	74	1	1	1.0,1.0,0.984	1.0,1.0,1.0	-0.005	NA
48280	ENSG00000071794.16	HLTF	chr3	-	149039580	149039693	149039048	149039229	149040030	149040156	48280	96100113	0,0,0	191134210	0,0,1	187	74	1	1	1.0,1.0,1.0	1.0,1.0,0.988	0.004	NA	FALSE		48734	ENSG00000071794.16	HLTF	chr3	-	149039580	149039693	149039048	149039229	149040030	149040156	48734	269264239	0,0,0	191134210	0,0,1	187	74	1	1	1.0,1.0,1.0	1.0,1.0,0.988	0.004	NA
NA	NA	NA	NA	NA	NA	NA	NA	NA	NA	NA	NA	NA	NA	NA	NA	NA	NA	NA	NA	NA	NA	NA	NA	NA		48735	ENSG00000071794.16	HLTF	chr3	-	149041489	149041668	149040030	149040156	149042165	149042290	48735	300276292	1,0,0	197197247	0,0,0	253	74	1	1	0.989,1.0,1.0	1.0,1.0,1.0	-0.004	-0.3114
NA	NA	NA	NA	NA	NA	NA	NA	NA	NA	NA	NA	NA	NA	NA	NA	NA	NA	NA	NA	NA	NA	NA	NA	NA		NA	NA	NA	NA	NA	NA	NA	NA	NA	NA	NA	NA	NA	NA	NA	NA	NA	NA	NA	NA	NA	NA	NA	NA
NA	NA	NA	NA	NA	NA	NA	NA	NA	NA	NA	NA	NA	NA	NA	NA	NA	NA	NA	NA	NA	NA	NA	NA	NA		NA	NA	NA	NA	NA	NA	NA	NA	NA	NA	NA	NA	NA	NA	NA	NA	NA	NA	NA	NA	NA	NA	NA	NA
67148	ENSG00000072071.16	ADGRL1	chr19	-	14160592	14160696	14160111	14160297	14161311	14161626	67148	181175232	2,2,2	209229215	6,10,6	178	74	0.00129829	0.0701215	0.974,0.973,0.98	0.935,0.905,0.937	0.05	5.86663	FALSE		67734	ENSG00000072071.16	ADGRL1	chr19	-	14160592	14160696	14160111	14160297	14161311	14161626	67734	109181214	2,1,3	209229215	6,10,6	178	74	0.00404663	0.104396	0.958,0.987,0.967	0.935,0.905,0.937	0.045	4.6045
67153	ENSG00000072071.16	ADGRL1	chr19	-	14183532	14183697	14177530	14177744	14205984	14206169	67153	268206367	0,0,0	318324299	0,1,1	239	74	1	1	1.0,1.0,1.0	1.0,0.99,0.989	0.007	0.846	FALSE		67739	ENSG00000072071.16	ADGRL1	chr19	-	14183532	14183697	14177530	14177744	14205984	14206169	67739	203280267	0,0,1	318324299	0,1,1	239	74	1	1	1.0,1.0,0.988	1.0,0.99,0.989	0.003	0.665633
4443	ENSG00000072110.13	ACTN1	chr14	-	68909954	68910042	68909317	68909396	68912155	68912242	4443	669451512	0,1,0	584565520	0,0,0	162	74	1	1	1.0,0.995,1.0	1.0,1.0,1.0	-0.002	NA	FALSE		4452	ENSG00000072110.13	ACTN1	chr14	-	68909954	68910042	68909317	68909396	68912155	68912242	4452	744835921	1,0,0	584565520	0,0,0	162	74	1	1	0.997,1.0,1.0	1.0,1.0,1.0	-0.001	NA
70617	ENSG00000072210.18	ALDH3A2	chr17	+	19651546	19651778	19648525	19649124	19652546	19652600	70617	490551494	1,0,0	293285284	0,0,0	306	74	1	1	0.992,1.0,1.0	1.0,1.0,1.0	-0.003	NA	FALSE		NA	NA	NA	NA	NA	NA	NA	NA	NA	NA	NA	NA	NA	NA	NA	NA	NA	NA	NA	NA	NA	NA	NA	NA
70619	ENSG00000072210.18	ALDH3A2	chr17	+	19664947	19665047	19663332	19663499	19671720	19671956	70619	254222199	1,0,0	130131137	0,0,0	174	74	1	1	0.991,1.0,1.0	1.0,1.0,1.0	-0.003	-0.875767	FALSE		71169	ENSG00000072210.18	ALDH3A2	chr17	+	19664947	19665047	19663332	19663499	19671720	19671956	71169	176197247	0,0,2	130131137	0,0,0	174	74	1	1	1.0,1.0,0.981	1.0,1.0,1.0	-0.006	-1.52867
NA	NA	NA	NA	NA	NA	NA	NA	NA	NA	NA	NA	NA	NA	NA	NA	NA	NA	NA	NA	NA	NA	NA	NA	NA		68010	ENSG00000072364.13	AFF4	chr5	-	132889078	132889173	132888096	132888160	132892163	132892404	68010	559609611	0,1,0	183181226	0,0,0	169	74	1	1	1.0,0.996,1.0	1.0,1.0,1.0	-0.001	0.2515
NA	NA	NA	NA	NA	NA	NA	NA	NA	NA	NA	NA	NA	NA	NA	NA	NA	NA	NA	NA	NA	NA	NA	NA	NA		30289	ENSG00000072501.17	SMC1A	chrX	-	53381017	53381087	53380619	53380730	53382231	53382383	30289	136124164	1,1,0	176157168	0,0,0	144	74	1	1	0.986,0.985,1.0	1.0,1.0,1.0	-0.01	-1.22407
30073	ENSG00000072501.17	SMC1A	chrX	-	53394777	53394888	53383096	53383253	53396226	53396378	30073	357281313	0,0,0	231235255	1,0,0	185	74	1	1	1.0,1.0,1.0	0.989,1.0,1.0	0.004	-0.1953	FALSE		30290	ENSG00000072501.17	SMC1A	chrX	-	53394777	53394888	53383096	53383253	53396226	53396378	30290	208185244	0,0,0	231235255	1,0,0	185	74	1	1	1.0,1.0,1.0	0.989,1.0,1.0	0.004	0.2788
33613	ENSG00000072518.20	MARK2	chr11	+	63880147	63880228	63839294	63839560	63895158	63895338	33613	0,2,0	46,88,81	2,0,2	74,79,65	155	74	1	1	0.0,0.011,0.0	0.013,0.0,0.014	-0.005	NA	NA		33929	ENSG00000072518.20	MARK2	chr11	+	63880147	63880228	63839294	63839560	63895158	63895338	33929	2,0,0	55,65,78	2,0,2	74,79,65	155	74	1	1	0.017,0.0,0.0	0.013,0.0,0.014	-0.003	NA
33616	ENSG00000072518.20	MARK2	chr11	+	63900956	63901069	63900779	63900879	63902197	63902330	33616	203245231	3,0,0	243277203	0,0,0	187	74	1	1	0.964,1.0,1.0	1.0,1.0,1.0	-0.012	NA	FALSE		NA	NA	NA	NA	NA	NA	NA	NA	NA	NA	NA	NA	NA	NA	NA	NA	NA	NA	NA	NA	NA	NA	NA	NA
NA	NA	NA	NA	NA	NA	NA	NA	NA	NA	NA	NA	NA	NA	NA	NA	NA	NA	NA	NA	NA	NA	NA	NA	NA		NA	NA	NA	NA	NA	NA	NA	NA	NA	NA	NA	NA	NA	NA	NA	NA	NA	NA	NA	NA	NA	NA	NA	NA
62955	ENSG00000072756.17	TRNT1	chr3	+	3149093	3149233	3147905	3148187	3150539	3150879	62955	28,18,21	0,3,0	22,13,16	1,1,1	214	74	0.451013	1	1.0,0.675,1.0	0.884,0.818,0.847	0.042	NA	NA		63598	ENSG00000072756.17	TRNT1	chr3	+	3149093	3149233	3147905	3148187	3150539	3150879	63598	18,18,17	0,0,1	22,13,16	1,1,1	214	74	0.0215419	0.321351	1.0,1.0,0.855	0.884,0.818,0.847	0.102	NA
NA	NA	NA	NA	NA	NA	NA	NA	NA	NA	NA	NA	NA	NA	NA	NA	NA	NA	NA	NA	NA	NA	NA	NA	NA		NA	NA	NA	NA	NA	NA	NA	NA	NA	NA	NA	NA	NA	NA	NA	NA	NA	NA	NA	NA	NA	NA	NA	NA
20928	ENSG00000072786.13	STK10	chr5	-	172127372	172127421	172117480	172117630	172156623	172156725	20928	31,25,20	0,0,0	44,37,35	1,0,0	123	74	1	1	1.0,1.0,1.0	0.964,1.0,1.0	0.012	-1.24723	FALSE		21001	ENSG00000072786.13	STK10	chr5	-	172127372	172127421	172117480	172117630	172156623	172156725	21001	33,31,37	0,0,0	44,37,35	1,0,0	123	74	1	1	1.0,1.0,1.0	0.964,1.0,1.0	0.012	1.0285
65467	ENSG00000072818.12	ACAP1	chr17	+	7337311	7337369	7336528	7336787	7341947	7342067	65467	7,10,6	1,0,0	42,41,40	0,3,0	132	74	0.834776	1	0.797,1.0,1.0	1.0,0.885,1.0	-0.029	NA	NA		66062	ENSG00000072818.12	ACAP1	chr17	+	7337311	7337369	7336528	7336787	7341947	7342067	66062	3,4,2	0,0,2	42,41,40	0,3,0	132	74	0.561512	1	1.0,1.0,0.359	1.0,0.885,1.0	-0.175	NA
42664	ENSG00000072840.13	EVC	chr4	+	5810338	5810450	5809517	5809611	5810952	5814305	42664	19,24,26	0,0,0	20,24,20	0,1,0	186	74	1	1	1.0,1.0,1.0	1.0,0.905,1.0	0.032	NA	FALSE		43121	ENSG00000072840.13	EVC	chr4	+	5810338	5810450	5809517	5809611	5810952	5814305	43121	13,15,15	0,1,0	20,24,20	0,1,0	186	74	1	1	1.0,0.856,1.0	1.0,0.905,1.0	-0.016	NA
47154	ENSG00000072952.18	MRVI1	chr11	-	10630005	10630071	10629684	10629711	10631990	10632061	47154	0,0,1	7,17,14	0,0,0	4,4,9	140	74	1	1	0.0,0.0,0.036	0.0,0.0,0.0	0.012	NA	NA		NA	NA	NA	NA	NA	NA	NA	NA	NA	NA	NA	NA	NA	NA	NA	NA	NA	NA	NA	NA	NA	NA	NA	NA
20375	ENSG00000072958.8	AP1M1	chr19	+	16210359	16210395	16209029	16209177	16226420	16226547	20375	2,2,2	46,48,50	0,2,3	31,26,23	110	74	0.868484	1	0.028,0.027,0.026	0.0,0.049,0.081	-0.016	NA	FALSE		20471	ENSG00000072958.8	AP1M1	chr19	+	16210359	16210395	16209029	16209177	16226420	16226547	20471	0,2,2	41,65,49	0,2,3	31,26,23	110	74	0.439093	1	0.0,0.02,0.027	0.0,0.049,0.081	-0.028	NA
NA	NA	NA	NA	NA	NA	NA	NA	NA	NA	NA	NA	NA	NA	NA	NA	NA	NA	NA	NA	NA	NA	NA	NA	NA		NA	NA	NA	NA	NA	NA	NA	NA	NA	NA	NA	NA	NA	NA	NA	NA	NA	NA	NA	NA	NA	NA	NA	NA
30532	ENSG00000073111.14	MCM2	chr3	+	127606609	127606817	127606117	127606337	127608381	127608516	30532	111810321077	0,0,1	920971904	0,0,1	282	74	1	1	1.0,1.0,0.996	1.0,1.0,0.996	0	NA	FALSE		30772	ENSG00000073111.14	MCM2	chr3	+	127606609	127606817	127606117	127606337	127608381	127608516	30772	309413421	0,1,0	920971904	0,0,1	282	74	1	1	1.0,0.991,1.0	1.0,1.0,0.996	-0.002	NA
9139	ENSG00000073150.13	PANX2	chr22	+	50175431	50175482	50170760	50170956	50176938	50178402	9139	2,1,1	2,0,3	4,3,0	1,0,1	125	74	0.00741096	0.216932	0.372,1.0,0.165	0.703,1.0,0.0	-0.055	NA	NA		9176	ENSG00000073150.13	PANX2	chr22	+	50175431	50175482	50170760	50170956	50176938	50178402	9176	5,5,2	7,13,6	4,3,0	1,0,1	125	74	0.00552906	0.129606	0.297,0.185,0.165	0.703,1.0,0.0	-0.352	NA
58896	ENSG00000073350.13	LLGL2	chr17	+	75571666	75571783	75570949	75571100	75571897	75572064	58896	91137156	1,0,0	99,87,105	0,0,0	191	74	1	1	0.972,1.0,1.0	1.0,1.0,1.0	-0.009	-0.381367	FALSE		59494	ENSG00000073350.13	LLGL2	chr17	+	75571666	75571783	75570949	75571100	75571897	75572064	59494	76,75,90	0,1,0	99,87,105	0,0,0	191	74	1	1	1.0,0.967,1.0	1.0,1.0,1.0	-0.011	-1.07593
71893	ENSG00000073536.18	NLE1	chr17	-	35134942	35135059	35133338	35133498	35135248	35135451	71893	7,8,10	52,67,56	36,27,14	103,95,112	191	74	0.0160139	0.345899	0.05,0.044,0.065	0.119,0.099,0.046	-0.035	-3.3146	FALSE		72454	ENSG00000073536.18	NLE1	chr17	-	35134942	35135059	35133338	35133498	35135248	35135451	72454	6,9,9	30,42,52	36,27,14	103,95,112	191	74	0.227106	1	0.072,0.077,0.063	0.119,0.099,0.046	-0.017	-1.76327
71894	ENSG00000073536.18	NLE1	chr17	-	35137542	35137640	35137000	35137193	35137813	35137890	71894	163145156	4,1,6	270245243	5,9,2	172	74	0.990298	1	0.946,0.984,0.918	0.959,0.921,0.981	-0.004	-2.805	FALSE		72455	ENSG00000073536.18	NLE1	chr17	-	35137542	35137640	35137000	35137193	35137813	35137890	72455	89,83,109	3,2,4	270245243	5,9,2	172	74	0.761717	1	0.927,0.947,0.921	0.959,0.921,0.981	-0.022	-5.23143
38624	ENSG00000073614.12	KDM5A	chr12	-	286125	286207	285455	285662	292758	292925	38624	44,38,27	76,96,66	28,30,47	62,55,59	156	74	0.186674	1	0.215,0.158,0.163	0.176,0.206,0.274	-0.04	-3.02307	FALSE		39003	ENSG00000073614.12	KDM5A	chr12	-	286125	286207	285455	285662	292758	292925	39003	46,55,61	69,87,88	28,30,47	62,55,59	156	74	0.51386	1	0.24,0.231,0.247	0.176,0.206,0.274	0.021	3.0118
34592	ENSG00000073712.15	FERMT2	chr14	-	52875222	52875357	52874176	52874226	52878581	52878689	34592	7218651152	0,1,0	548542628	0,0,0	209	74	1	1	1.0,0.997,1.0	1.0,1.0,1.0	-0.001	-0.0916	FALSE		NA	NA	NA	NA	NA	NA	NA	NA	NA	NA	NA	NA	NA	NA	NA	NA	NA	NA	NA	NA	NA	NA	NA	NA
34594	ENSG00000073712.15	FERMT2	chr14	-	52881795	52881828	52881243	52881469	52893292	52893333	34594	4,7,3	255270188	1,2,5	161146123	107	74	0.766388	1	0.011,0.018,0.011	0.004,0.009,0.027	0	0.208133	FALSE		34905	ENSG00000073712.15	FERMT2	chr14	-	52881795	52881828	52881243	52881469	52893292	52893333	34905	12,9,12	668751734	1,2,5	161146123	107	74	0.941472	1	0.012,0.008,0.011	0.004,0.009,0.027	-0.003	-0.4113
47603	ENSG00000073910.21	FRY	chr13	+	32175545	32175632	32173366	32173549	32178176	32178436	47603	50,86,94	1,1,0	24,28,14	0,0,0	161	74	1	1	0.958,0.975,1.0	1.0,1.0,1.0	-0.022	0.02595	FALSE		NA	NA	NA	NA	NA	NA	NA	NA	NA	NA	NA	NA	NA	NA	NA	NA	NA	NA	NA	NA	NA	NA	NA	NA
47606	ENSG00000073910.21	FRY	chr13	+	32231178	32231300	32228455	32228654	32234573	32234761	47606	49,86,91	0,0,0	11,19,17	0,0,1	196	74	1	1	1.0,1.0,1.0	1.0,1.0,0.865	0.045	NA	NA		48041	ENSG00000073910.21	FRY	chr13	+	32231178	32231300	32228455	32228654	32234573	32234761	48041	16,9,8	0,0,0	11,19,17	0,0,1	196	74	1	1	1.0,1.0,1.0	1.0,1.0,0.865	0.045	NA
47610	ENSG00000073910.21	FRY	chr13	+	32274841	32274991	32267169	32267359	32276463	32276562	47610	53100102	2,0,1	24,17,25	0,0,0	224	74	0.941145	1	0.897,1.0,0.971	1.0,1.0,1.0	-0.044	NA	NA		NA	NA	NA	NA	NA	NA	NA	NA	NA	NA	NA	NA	NA	NA	NA	NA	NA	NA	NA	NA	NA	NA	NA	NA
27725	ENSG00000074054.18	CLASP1	chr2	-	121347037	121347154	121337775	121340947	121348511	121348718	27725	259258240	0,0,0	179232199	1,0,0	191	74	1	1	1.0,1.0,1.0	0.986,1.0,1.0	0.005	NA	FALSE		27922	ENSG00000074054.18	CLASP1	chr2	-	121347037	121347154	121337775	121340947	121348511	121348718	27922	238215244	0,0,0	179232199	1,0,0	191	74	1	1	1.0,1.0,1.0	0.986,1.0,1.0	0.005	NA
27726	ENSG00000074054.18	CLASP1	chr2	-	121382207	121382324	121377498	121377649	121387121	121387228	27726	2,2,5	63,92,86	2,2,3	62,66,42	191	74	0.934632	1	0.012,0.008,0.022	0.012,0.012,0.027	-0.003	NA	FALSE		27923	ENSG00000074054.18	CLASP1	chr2	-	121382207	121382324	121377498	121377649	121387121	121387228	27923	3,2,3	93,90,105	2,2,3	62,66,42	191	74	0.636118	1	0.012,0.009,0.011	0.012,0.012,0.027	-0.006	NA
5106	ENSG00000074181.9	NOTCH3	chr19	-	15162464	15162562	15159037	15161714	15165367	15165515	5106	206205243	1,0,0	159136113	0,0,0	172	74	1	1	0.989,1.0,1.0	1.0,1.0,1.0	-0.004	-0.0798	FALSE		NA	NA	NA	NA	NA	NA	NA	NA	NA	NA	NA	NA	NA	NA	NA	NA	NA	NA	NA	NA	NA	NA	NA	NA
5113	ENSG00000074181.9	NOTCH3	chr19	-	15191744	15191867	15191423	15191657	15191959	15192298	5113	285328368	0,0,1	215239185	0,0,0	197	74	1	1	1.0,1.0,0.993	1.0,1.0,1.0	-0.002	-0.192233	FALSE		5115	ENSG00000074181.9	NOTCH3	chr19	-	15191744	15191867	15191423	15191657	15191959	15192298	5115	366471531	1,2,1	215239185	0,0,0	197	74	1	1	0.993,0.989,0.995	1.0,1.0,1.0	-0.008	-0.6407
1046	ENSG00000074356.17	NCBP3	chr17	-	3821248	3821352	3818262	3818572	3821952	3822052	1046	209248216	1,1,1	191192209	0,0,0	178	74	1	1	0.989,0.99,0.989	1.0,1.0,1.0	-0.011	0.166333	FALSE		NA	NA	NA	NA	NA	NA	NA	NA	NA	NA	NA	NA	NA	NA	NA	NA	NA	NA	NA	NA	NA	NA	NA	NA
75217	ENSG00000074657.13	ZNF532	chr18	+	58981469	58981617	58979054	58979167	58983971	58984094	75217	476467594	4,4,1	583558573	6,7,6	222	74	0.0658922	0.802005	0.975,0.975,0.995	0.97,0.964,0.97	0.014	NA	FALSE		75716	ENSG00000074657.13	ZNF532	chr18	+	58981469	58981617	58979054	58979167	58983971	58984094	75716	587625658	3,3,3	583558573	6,7,6	222	74	0.0218502	0.324142	0.985,0.986,0.987	0.97,0.964,0.97	0.018	NA
46796	ENSG00000074755.15	ZZEF1	chr17	-	4024918	4025118	4022415	4022828	4032125	4032258	46796	70,73,80	0,0,0	76,83,44	0,0,1	274	74	1	1	1.0,1.0,1.0	1.0,1.0,0.922	0.026	1.75377	FALSE		47221	ENSG00000074755.15	ZZEF1	chr17	-	4024918	4025118	4022415	4022828	4032125	4032258	47221	89109120	0,1,1	76,83,44	0,0,1	274	74	1	1	1.0,0.967,0.97	1.0,1.0,0.922	0.005	-0.950067
NA	NA	NA	NA	NA	NA	NA	NA	NA	NA	NA	NA	NA	NA	NA	NA	NA	NA	NA	NA	NA	NA	NA	NA	NA		NA	NA	NA	NA	NA	NA	NA	NA	NA	NA	NA	NA	NA	NA	NA	NA	NA	NA	NA	NA	NA	NA	NA	NA
NA	NA	NA	NA	NA	NA	NA	NA	NA	NA	NA	NA	NA	NA	NA	NA	NA	NA	NA	NA	NA	NA	NA	NA	NA		NA	NA	NA	NA	NA	NA	NA	NA	NA	NA	NA	NA	NA	NA	NA	NA	NA	NA	NA	NA	NA	NA	NA	NA
46798	ENSG00000074755.15	ZZEF1	chr17	-	4062752	4062917	4059170	4059290	4064360	4064534	46798	51,67,73	1,1,2	63,74,60	0,0,0	239	74	0.272701	1	0.94,0.954,0.919	1.0,1.0,1.0	-0.062	-5.36023	FALSE		NA	NA	NA	NA	NA	NA	NA	NA	NA	NA	NA	NA	NA	NA	NA	NA	NA	NA	NA	NA	NA	NA	NA	NA
NA	NA	NA	NA	NA	NA	NA	NA	NA	NA	NA	NA	NA	NA	NA	NA	NA	NA	NA	NA	NA	NA	NA	NA	NA		NA	NA	NA	NA	NA	NA	NA	NA	NA	NA	NA	NA	NA	NA	NA	NA	NA	NA	NA	NA	NA	NA	NA	NA
NA	NA	NA	NA	NA	NA	NA	NA	NA	NA	NA	NA	NA	NA	NA	NA	NA	NA	NA	NA	NA	NA	NA	NA	NA		NA	NA	NA	NA	NA	NA	NA	NA	NA	NA	NA	NA	NA	NA	NA	NA	NA	NA	NA	NA	NA	NA	NA	NA
40004	ENSG00000074842.7	MYDGF	chr19	-	4660668	4660750	4659687	4660003	4664875	4664906	40004	285256282	0,0,2	234221189	1,0,1	156	74	1	1	1.0,1.0,0.985	0.991,1.0,0.989	0.002	-0.3704	FALSE		40397	ENSG00000074842.7	MYDGF	chr19	-	4660668	4660750	4659687	4660003	4664875	4664906	40397	317363396	0,4,0	234221189	1,0,1	156	74	1	1	1.0,0.977,1.0	0.991,1.0,0.989	-0.001	0.727667
43104	ENSG00000074855.11	ANO8	chr19	-	17333421	17333554	17333100	17333239	17333689	17333800	43104	50,80,82	1,0,1	30,28,21	0,0,0	207	74	1	1	0.947,1.0,0.967	1.0,1.0,1.0	-0.029	NA	FALSE		43564	ENSG00000074855.11	ANO8	chr19	-	17333421	17333554	17333100	17333239	17333689	17333800	43564	69,67,68	0,0,1	30,28,21	0,0,0	207	74	1	1	1.0,1.0,0.96	1.0,1.0,1.0	-0.013	NA
51690	ENSG00000075151.20	EIF4G3	chr1	-	20862227	20862332	20860384	20860517	20864475	20864712	51690	250233231	0,1,0	330226247	0,0,0	179	74	1	1	1.0,0.99,1.0	1.0,1.0,1.0	-0.003	NA	FALSE		52200	ENSG00000075151.20	EIF4G3	chr1	-	20862227	20862332	20860384	20860517	20864475	20864712	52200	227255189	0,1,0	330226247	0,0,0	179	74	1	1	1.0,0.991,1.0	1.0,1.0,1.0	-0.003	NA
74503	ENSG00000075188.9	NUP37	chr12	-	102115802	102115864	102112174	102112232	102118362	102118583	74503	1,3,0	131138119	1,0,1	150150157	136	74	1	1	0.004,0.012,0.0	0.004,0.0,0.003	0.003	NA	FALSE		75016	ENSG00000075188.9	NUP37	chr12	-	102115802	102115864	102112174	102112232	102118362	102118583	75016	1,1,3	96122135	1,0,1	150150157	136	74	1	1	0.006,0.004,0.012	0.004,0.0,0.003	0.005	NA
58611	ENSG00000075213.11	SEMA3A	chr7	-	84134793	84134951	84129122	84129185	84194474	84194668	58611	548363367	6,2,2	233203177	2,5,2	232	74	0.301491	1	0.967,0.983,0.983	0.974,0.928,0.966	0.022	3.0164	FALSE		59201	ENSG00000075213.11	SEMA3A	chr7	-	84134793	84134951	84129122	84129185	84194474	84194668	59201	399325384	3,4,6	233203177	2,5,2	232	74	0.939332	1	0.977,0.963,0.953	0.974,0.928,0.966	0.008	0.107367
66152	ENSG00000075234.17	TTC38	chr22	+	46269141	46269289	46268513	46268591	46272334	46272416	66152	7,15,5	48,37,36	7,8,8	50,51,43	222	74	0.306665	1	0.046,0.119,0.044	0.045,0.05,0.058	0.019	1.28453	FALSE		66749	ENSG00000075234.17	TTC38	chr22	+	46269141	46269289	46268513	46268591	46272334	46272416	66749	10,10,9	35,27,34	7,8,8	50,51,43	222	74	0.0464751	0.532704	0.087,0.11,0.081	0.045,0.05,0.058	0.042	3.8433
66153	ENSG00000075234.17	TTC38	chr22	+	46275247	46275421	46273897	46274069	46278585	46278661	66153	167155170	0,1,0	168180198	0,0,0	248	74	1	1	1.0,0.979,1.0	1.0,1.0,1.0	-0.007	-0.729567	FALSE		66750	ENSG00000075234.17	TTC38	chr22	+	46275247	46275421	46273897	46274069	46278585	46278661	66750	138170194	1,0,0	168180198	0,0,0	248	74	1	1	0.976,1.0,1.0	1.0,1.0,1.0	-0.008	-0.6166
66157	ENSG00000075234.17	TTC38	chr22	+	46292202	46292328	46289825	46289899	46292790	46292933	66157	12,19,18	36,36,25	10,21,9	43,45,34	200	74	0.100284	1	0.11,0.163,0.21	0.079,0.147,0.089	0.056	6.52117	FALSE		66752	ENSG00000075234.17	TTC38	chr22	+	46292202	46292328	46289825	46289899	46292790	46292933	66752	13,19,22	30,38,40	10,21,9	43,45,34	200	74	0.0938701	0.828887	0.138,0.156,0.169	0.079,0.147,0.089	0.049	6.63043
20122	ENSG00000075275.16	CELSR1	chr22	-	46389289	46389499	46386401	46386585	46390391	46390486	20122	39,38,54	0,2,0	12,11,21	0,0,0	284	74	1	1	1.0,0.832,1.0	1.0,1.0,1.0	-0.056	NA	NA		NA	NA	NA	NA	NA	NA	NA	NA	NA	NA	NA	NA	NA	NA	NA	NA	NA	NA	NA	NA	NA	NA	NA	NA
NA	NA	NA	NA	NA	NA	NA	NA	NA	NA	NA	NA	NA	NA	NA	NA	NA	NA	NA	NA	NA	NA	NA	NA	NA		17172	ENSG00000075292.19	ZNF638	chr2	+	71368381	71368528	71365428	71365706	71369882	71370005	17172	818698720	0,0,2	469470492	0,0,0	221	74	1	1	1.0,1.0,0.992	1.0,1.0,1.0	-0.003	NA
17128	ENSG00000075292.19	ZNF638	chr2	+	71408121	71408247	71406127	71406262	71418601	71418639	17128	352322288	1,2,0	305305299	2,1,3	200	74	0.583412	1	0.992,0.983,1.0	0.983,0.991,0.974	0.009	2.18317	FALSE		17176	ENSG00000075292.19	ZNF638	chr2	+	71408121	71408247	71406127	71406262	71418601	71418639	17176	492412458	0,1,4	305305299	2,1,3	200	74	0.588311	1	1.0,0.993,0.977	0.983,0.991,0.974	0.007	1.67457
17137	ENSG00000075292.19	ZNF638	chr2	+	71433475	71433535	71433164	71433283	71434741	71435069	17137	0,0,0	210239185	2,0,3	165167190	134	74	1	1	0.0,0.0,0.0	0.007,0.0,0.009	-0.005	NA	FALSE		17184	ENSG00000075292.19	ZNF638	chr2	+	71433475	71433535	71433164	71433283	71434741	71435069	17184	0,2,0	217244175	2,0,3	165167190	134	74	1	1	0.0,0.005,0.0	0.007,0.0,0.009	-0.004	NA
62442	ENSG00000075303.13	SLC25A40	chr7	-	87860071	87860169	87858630	87858751	87860571	87860640	62442	7,14,9	13,15,14	9,7,14	9,13,16	172	74	0.781472	1	0.188,0.287,0.217	0.301,0.188,0.273	-0.023	-5.7305	FALSE		63074	ENSG00000075303.13	SLC25A40	chr7	-	87860071	87860169	87858630	87858751	87860571	87860640	63074	10,7,12	15,13,21	9,7,14	9,13,16	172	74	0.432632	1	0.223,0.188,0.197	0.301,0.188,0.273	-0.051	-6.63047
44266	ENSG00000075340.23	ADD2	chr2	-	70673240	70673326	70672877	70673006	70674677	70674825	44266	5,2,8	129,88,99	16,11,21	254267255	160	74	0.201459	1	0.018,0.01,0.036	0.028,0.019,0.037	-0.007	-1.07247	FALSE		44699	ENSG00000075340.23	ADD2	chr2	-	70673240	70673326	70672877	70673006	70674677	70674825	44699	2,4,10	48,63,52	16,11,21	254267255	160	74	0.357296	1	0.019,0.029,0.082	0.028,0.019,0.037	0.015	1.6979
552	ENSG00000075388.4	FGF4	chr11	-	69774023	69774127	69771021	69773485	69774744	69775341	552	3,0,1	0,1,0	0,1,2	0,0,0	178	74	1	1	1.0,0.0,1.0	NA,1.0,1.0	-0.333	NA	NA		NA	NA	NA	NA	NA	NA	NA	NA	NA	NA	NA	NA	NA	NA	NA	NA	NA	NA	NA	NA	NA	NA	NA	NA
62240	ENSG00000075391.16	RASAL2	chr1	+	178470692	178470723	178467333	178467421	178473074	178473522	62240	7,12,8	49,45,47	11,3,6	29,39,36	105	74	0.85244	1	0.091,0.158,0.107	0.211,0.051,0.105	-0.004	2.38887	FALSE		62874	ENSG00000075391.16	RASAL2	chr1	+	178470692	178470723	178467333	178467421	178473074	178473522	62874	3,1,6	31,27,20	11,3,6	29,39,36	105	74	0.229993	1	0.064,0.025,0.175	0.211,0.051,0.105	-0.034	-5.0086
49065	ENSG00000075420.13	FNDC3B	chr3	+	172333088	172333175	172329073	172330715	172334943	172335082	49065	72,54,59	0,0,1	38,62,72	0,0,0	161	74	1	1	1.0,1.0,0.964	1.0,1.0,1.0	-0.012	-0.936033	FALSE		NA	NA	NA	NA	NA	NA	NA	NA	NA	NA	NA	NA	NA	NA	NA	NA	NA	NA	NA	NA	NA	NA	NA	NA
49066	ENSG00000075420.13	FNDC3B	chr3	+	172343010	172343116	172341112	172341231	172344085	172344258	49066	90,59,78	0,2,0	72,55,44	1,2,0	180	74	0.618537	1	1.0,0.924,1.0	0.967,0.919,1.0	0.013	3.79067	FALSE		49547	ENSG00000075420.13	FNDC3B	chr3	+	172343010	172343116	172341112	172341231	172344085	172344258	49547	177166190	0,2,1	72,55,44	1,2,0	180	74	0.447415	1	1.0,0.972,0.987	0.967,0.919,1.0	0.024	4.10227
44798	ENSG00000075461.6	CACNG4	chr17	+	67024859	67025000	67018188	67018272	67030465	67033398	44798	60,79,66	2,0,0	25,13,16	0,0,0	215	74	1	1	0.912,1.0,1.0	1.0,1.0,1.0	-0.029	NA	FALSE		NA	NA	NA	NA	NA	NA	NA	NA	NA	NA	NA	NA	NA	NA	NA	NA	NA	NA	NA	NA	NA	NA	NA	NA
NA	NA	NA	NA	NA	NA	NA	NA	NA	NA	NA	NA	NA	NA	NA	NA	NA	NA	NA	NA	NA	NA	NA	NA	NA		73030	ENSG00000075539.14	FRYL	chr4	-	48544782	48544904	48543806	48543997	48546066	48546268	73030	103,87,101	2,0,0	73,60,75	0,0,0	196	74	1	1	0.951,1.0,1.0	1.0,1.0,1.0	-0.016	-1.80333
72482	ENSG00000075539.14	FRYL	chr4	-	48553214	48553383	48551493	48551578	48556977	48557118	72482	137157142	0,0,1	96,83,100	0,0,0	243	74	1	1	1.0,1.0,0.977	1.0,1.0,1.0	-0.008	-0.223767	FALSE		NA	NA	NA	NA	NA	NA	NA	NA	NA	NA	NA	NA	NA	NA	NA	NA	NA	NA	NA	NA	NA	NA	NA	NA
72484	ENSG00000075539.14	FRYL	chr4	-	48561467	48561636	48557452	48557712	48562888	48562988	72484	99149143	0,1,0	108,89,94	0,0,0	243	74	1	1	1.0,0.978,1.0	1.0,1.0,1.0	-0.007	-0.641033	FALSE		73033	ENSG00000075539.14	FRYL	chr4	-	48561467	48561636	48557452	48557712	48562888	48562988	73033	143142137	1,0,0	108,89,94	0,0,0	243	74	1	1	0.978,1.0,1.0	1.0,1.0,1.0	-0.007	-1.5376
NA	NA	NA	NA	NA	NA	NA	NA	NA	NA	NA	NA	NA	NA	NA	NA	NA	NA	NA	NA	NA	NA	NA	NA	NA		64434	ENSG00000075568.17	TMEM131	chr2	-	97797364	97797516	97796843	97796986	97801894	97801961	64434	224178215	0,0,1	64,84,58	0,0,0	226	74	1	1	1.0,1.0,0.986	1.0,1.0,1.0	-0.005	1.0646
NA	NA	NA	NA	NA	NA	NA	NA	NA	NA	NA	NA	NA	NA	NA	NA	NA	NA	NA	NA	NA	NA	NA	NA	NA		64435	ENSG00000075568.17	TMEM131	chr2	-	97805375	97805451	97805087	97805205	97805550	97805703	64435	119130142	1,1,0	45,33,31	0,0,0	150	74	1	1	0.983,0.985,1.0	1.0,1.0,1.0	-0.011	-0.9544
63836	ENSG00000075568.17	TMEM131	chr2	-	97844144	97844261	97841814	97841937	97859303	97859427	63836	77,48,62	1,3,1	19,44,36	1,0,1	191	74	1	1	0.968,0.861,0.96	0.88,1.0,0.933	-0.008	2.28887	FALSE		64437	ENSG00000075568.17	TMEM131	chr2	-	97844144	97844261	97841814	97841937	97859303	97859427	64437	147133145	2,1,0	19,44,36	1,0,1	191	74	1	1	0.966,0.981,1.0	0.88,1.0,0.933	0.045	6.42093
49987	ENSG00000075624.15	ACTB	chr7	-	5529018	5529059	5528280	5528719	5529160	5529400	49987	2,2,1	657043605124	2,6,1	417343214360	115	74	1	1	0.0,0.0,0.0	0.0,0.001,0.0	0	NA	NA		50488	ENSG00000075624.15	ACTB	chr7	-	5529018	5529059	5528280	5528719	5529160	5529400	50488	8,15,15	7448899912024	2,6,1	417343214360	115	74	1	1	0.001,0.001,0.001	0.0,0.001,0.0	0.001	NA
66169	ENSG00000075673.11	ATP12A	chr13	+	24690981	24691250	24690603	24690721	24692428	24692627	66169	1,5,4	0,1,0	9,5,8	0,0,0	343	74	1	1	1.0,0.519,1.0	1.0,1.0,1.0	-0.16	NA	NA		NA	NA	NA	NA	NA	NA	NA	NA	NA	NA	NA	NA	NA	NA	NA	NA	NA	NA	NA	NA	NA	NA	NA	NA
22603	ENSG00000075790.10	BCAP29	chr7	+	107580758	107580864	107579976	107580301	107583881	107583982	22603	136147101	2,0,2	76,71,89	1,2,1	180	74	0.736167	1	0.965,1.0,0.954	0.969,0.936,0.973	0.014	1.75767	FALSE		22718	ENSG00000075790.10	BCAP29	chr7	+	107580758	107580864	107579976	107580301	107583881	107583982	22718	149154131	1,1,1	76,71,89	1,2,1	180	74	0.480424	1	0.984,0.984,0.982	0.969,0.936,0.973	0.024	1.79147
NA	NA	NA	NA	NA	NA	NA	NA	NA	NA	NA	NA	NA	NA	NA	NA	NA	NA	NA	NA	NA	NA	NA	NA	NA		NA	NA	NA	NA	NA	NA	NA	NA	NA	NA	NA	NA	NA	NA	NA	NA	NA	NA	NA	NA	NA	NA	NA	NA
27206	ENSG00000076003.5	MCM6	chr2	-	135859300	135859442	135857896	135858004	135862606	135862748	27206	619526575	1,0,0	457455549	1,0,0	216	74	1	1	0.995,1.0,1.0	0.994,1.0,1.0	0	NA	FALSE		27411	ENSG00000076003.5	MCM6	chr2	-	135859300	135859442	135857896	135858004	135862606	135862748	27411	91010951183	1,1,2	457455549	1,0,0	216	74	1	1	0.997,0.997,0.995	0.994,1.0,1.0	-0.002	NA
1337	ENSG00000076242.14	MLH1	chr3	+	37008813	37008905	37006990	37007063	37011819	37011836	1337	226238256	2,2,0	222209210	0,0,1	166	74	1	1	0.981,0.981,1.0	1.0,1.0,0.989	-0.009	-0.149767	FALSE		1313	ENSG00000076242.14	MLH1	chr3	+	37008813	37008905	37006990	37007063	37011819	37011836	1313	192155213	3,4,4	222209210	0,0,1	166	74	0.00638086	0.142337	0.966,0.945,0.96	1.0,1.0,0.989	-0.039	-1.6054
NA	NA	NA	NA	NA	NA	NA	NA	NA	NA	NA	NA	NA	NA	NA	NA	NA	NA	NA	NA	NA	NA	NA	NA	NA		NA	NA	NA	NA	NA	NA	NA	NA	NA	NA	NA	NA	NA	NA	NA	NA	NA	NA	NA	NA	NA	NA	NA	NA
NA	NA	NA	NA	NA	NA	NA	NA	NA	NA	NA	NA	NA	NA	NA	NA	NA	NA	NA	NA	NA	NA	NA	NA	NA		17849	ENSG00000076356.7	PLXNA2	chr1	-	208210279	208210462	208142328	208142463	208216734	208218002	17849	152016671916	4,9,2	4,3,3	0,0,0	257	74	0.935399	1	0.991,0.982,0.996	1.0,1.0,1.0	-0.01	NA
8043	ENSG00000076382.17	SPAG5	chr17	-	28586424	28586499	28586089	28586182	28591697	28591753	8043	338411284	0,0,0	338337337	1,0,0	149	74	1	1	1.0,1.0,1.0	0.994,1.0,1.0	0.002	0.5241	FALSE		8046	ENSG00000076382.17	SPAG5	chr17	-	28586424	28586499	28586089	28586182	28591697	28591753	8046	143,135,96	0,0,1	338337337	1,0,0	149	74	1	1	1.0,1.0,0.979	0.994,1.0,1.0	-0.005	-0.37
4423	ENSG00000076513.16	ANKRD13A	chr12	+	110027707	110027766	110025741	110025823	110028511	110028642	4423	59,42,59	1,0,0	39,25,36	0,0,0	133	74	1	1	0.97,1.0,1.0	1.0,1.0,1.0	-0.01	0.100267	FALSE		4432	ENSG00000076513.16	ANKRD13A	chr12	+	110027707	110027766	110025741	110025823	110028511	110028642	4432	74,84,116	2,1,0	39,25,36	0,0,0	133	74	1	1	0.954,0.979,1.0	1.0,1.0,1.0	-0.022	-0.286767
38647	ENSG00000076554.15	TPD52	chr8	-	80052605	80052675	80051526	80051628	80053281	80053353	38647	0,1,0	22,27,17	0,0,0	21,25,28	144	74	1	1	0.0,0.019,0.0	0.0,0.0,0.0	0.006	NA	FALSE		39025	ENSG00000076554.15	TPD52	chr8	-	80052605	80052675	80051526	80051628	80053281	80053353	39025	1,0,0	27,45,39	0,0,0	21,25,28	144	74	1	1	0.019,0.0,0.0	0.0,0.0,0.0	0.006	NA
15209	ENSG00000076555.15	ACACB	chr12	+	109191846	109191950	109191612	109191763	109193647	109193729	15209	31,25,36	0,0,0	31,26,28	0,1,0	178	74	1	1	1.0,1.0,1.0	1.0,0.915,1.0	0.028	5.1172	FALSE		15233	ENSG00000076555.15	ACACB	chr12	+	109191846	109191950	109191612	109191763	109193647	109193729	15233	18,18,10	0,0,0	31,26,28	0,1,0	178	74	1	1	1.0,1.0,1.0	1.0,0.915,1.0	0.028	NA
NA	NA	NA	NA	NA	NA	NA	NA	NA	NA	NA	NA	NA	NA	NA	NA	NA	NA	NA	NA	NA	NA	NA	NA	NA		31391	ENSG00000076650.6	GPATCH1	chr19	+	33119009	33119117	33117824	33118041	33125104	33125202	31391	29,30,36	1,0,0	39,33,24	0,0,0	182	74	1	1	0.922,1.0,1.0	1.0,1.0,1.0	-0.026	-1.30117
61684	ENSG00000076685.18	NT5C2	chr10	-	103093138	103093309	103091563	103091615	103093971	103094038	61684	425616706	1,0,1	165154159	0,2,1	245	74	1	1	0.992,1.0,0.995	1.0,0.959,0.98	0.016	2.80243	FALSE		62295	ENSG00000076685.18	NT5C2	chr10	-	103093138	103093309	103091563	103091615	103093971	103094038	62295	488551663	0,0,4	165154159	0,2,1	245	74	1	1	1.0,1.0,0.98	1.0,0.959,0.98	0.014	4.0087
NA	NA	NA	NA	NA	NA	NA	NA	NA	NA	NA	NA	NA	NA	NA	NA	NA	NA	NA	NA	NA	NA	NA	NA	NA		NA	NA	NA	NA	NA	NA	NA	NA	NA	NA	NA	NA	NA	NA	NA	NA	NA	NA	NA	NA	NA	NA	NA	NA
74870	ENSG00000076826.9	CAMSAP3	chr19	+	7610699	7610793	7610475	7610615	7610876	7610931	74870	10,27,16	0,0,0	15,13,16	1,0,0	168	74	1	1	1.0,1.0,1.0	0.869,1.0,1.0	0.044	NA	NA		75381	ENSG00000076826.9	CAMSAP3	chr19	+	7610699	7610793	7610475	7610615	7610876	7610931	75381	41,49,86	0,1,1	15,13,16	1,0,0	168	74	1	1	1.0,0.956,0.974	0.869,1.0,1.0	0.02	NA
32274	ENSG00000076864.19	RAP1GAP	chr1	-	21597685	21597728	21596214	21597264	21597960	21598040	32274	14,16,11	1,0,0	9,14,18	0,0,1	117	74	1	1	0.899,1.0,1.0	1.0,1.0,0.919	-0.007	NA	FALSE		32523	ENSG00000076864.19	RAP1GAP	chr1	-	21597685	21597728	21596214	21597264	21597960	21598040	32523	15,28,30	0,0,0	9,14,18	0,0,1	117	74	1	1	1.0,1.0,1.0	1.0,1.0,0.919	0.027	NA
32275	ENSG00000076864.19	RAP1GAP	chr1	-	21601683	21601797	21599493	21599617	21602803	21602913	32275	20,23,14	0,2,0	34,21,32	1,0,1	188	74	1	1	1.0,0.819,1.0	0.93,1.0,0.926	-0.012	NA	FALSE		32524	ENSG00000076864.19	RAP1GAP	chr1	-	21601683	21601797	21599493	21599617	21602803	21602913	32524	30,37,46	2,1,0	34,21,32	1,0,1	188	74	1	1	0.855,0.936,1.0	0.93,1.0,0.926	-0.022	6.14415
32277	ENSG00000076864.19	RAP1GAP	chr1	-	21603834	21603912	21602803	21602913	21606065	21606197	32277	0,0,0	5,5,7	2,1,2	11,7,10	152	74	0.0472349	0.666021	0.0,0.0,0.0	0.081,0.065,0.089	-0.078	NA	NA		32526	ENSG00000076864.19	RAP1GAP	chr1	-	21603834	21603912	21602803	21602913	21606065	21606197	32526	0,0,1	19,14,16	2,1,2	11,7,10	152	74	0.0434877	0.50999	0.0,0.0,0.03	0.081,0.065,0.089	-0.068	NA
32278	ENSG00000076864.19	RAP1GAP	chr1	-	21608212	21608350	21606065	21606197	21608849	21608936	32278	14,16,9	0,0,0	25,15,25	0,0,1	212	74	1	1	1.0,1.0,1.0	1.0,1.0,0.897	0.034	NA	NA		32527	ENSG00000076864.19	RAP1GAP	chr1	-	21608212	21608350	21606065	21606197	21608849	21608936	32527	38,29,35	0,0,0	25,15,25	0,0,1	212	74	1	1	1.0,1.0,1.0	1.0,1.0,0.897	0.034	NA
32279	ENSG00000076864.19	RAP1GAP	chr1	-	21612025	21612109	21611715	21611816	21613175	21613229	32279	36,15,14	0,1,0	18,39,29	0,0,0	158	74	1	1	1.0,0.875,1.0	1.0,1.0,1.0	-0.042	-3.5301	FALSE		32528	ENSG00000076864.19	RAP1GAP	chr1	-	21612025	21612109	21611715	21611816	21613175	21613229	32528	46,41,35	0,1,0	18,39,29	0,0,0	158	74	1	1	1.0,0.951,1.0	1.0,1.0,1.0	-0.016	-0.7542
57770	ENSG00000076924.12	XAB2	chr19	-	7623730	7623882	7623169	7623289	7624300	7624445	57770	286252369	0,0,0	268261281	0,0,1	226	74	1	1	1.0,1.0,1.0	1.0,1.0,0.989	0.004	0.410167	FALSE		58361	ENSG00000076924.12	XAB2	chr19	-	7623730	7623882	7623169	7623289	7624300	7624445	58361	237273371	0,0,0	268261281	0,0,1	226	74	1	1	1.0,1.0,1.0	1.0,1.0,0.989	0.004	0.3928
17161	ENSG00000076928.17	ARHGEF1	chr19	+	41906456	41906620	41905938	41906025	41906702	41906803	17161	116116191	2,5,3	134115143	1,1,0	238	74	0.00302174	0.1217	0.947,0.878,0.952	0.977,0.973,1.0	-0.058	-3.30117	FALSE		17212	ENSG00000076928.17	ARHGEF1	chr19	+	41906456	41906620	41905938	41906025	41906702	41906803	17212	208200221	0,3,1	134115143	1,1,0	238	74	0.661747	1	1.0,0.954,0.986	0.977,0.973,1.0	-0.003	0.2913
32174	ENSG00000076944.16	STXBP2	chr19	+	7644878	7644934	7644613	7644752	7645196	7645306	32174	0,0,0	36,37,35	1,0,1	20,15,27	130	74	1	1	0.0,0.0,0.0	0.028,0.0,0.021	-0.016	NA	FALSE		32427	ENSG00000076944.16	STXBP2	chr19	+	7644878	7644934	7644613	7644752	7645196	7645306	32427	3,1,1	41,47,69	1,0,1	20,15,27	130	74	0.690334	1	0.04,0.012,0.008	0.028,0.0,0.021	0.004	NA
32177	ENSG00000076944.16	STXBP2	chr19	+	7647353	7647511	7647161	7647247	7647724	7647810	32177	56,69,98	2,1,3	33,65,55	1,0,0	232	74	0.0288602	0.492817	0.899,0.957,0.912	0.913,1.0,1.0	-0.048	-6.3324	FALSE		32430	ENSG00000076944.16	STXBP2	chr19	+	7647353	7647511	7647161	7647247	7647724	7647810	32430	117101141	0,0,1	33,65,55	1,0,0	232	74	1	1	1.0,1.0,0.978	0.913,1.0,1.0	0.022	1.97217
38454	ENSG00000076984.17	MAP2K7	chr19	+	7910062	7910129	7909754	7909896	7910259	7910373	38454	97116103	0,0,0	125121101	1,0,0	141	74	1	1	1.0,1.0,1.0	0.985,1.0,1.0	0.005	0.431967	FALSE		38855	ENSG00000076984.17	MAP2K7	chr19	+	7910062	7910129	7909754	7909896	7910259	7910373	38855	73,91,90	0,0,0	125121101	1,0,0	141	74	1	1	1.0,1.0,1.0	0.985,1.0,1.0	0.005	0.2512
38456	ENSG00000076984.17	MAP2K7	chr19	+	7911435	7911578	7911249	7911330	7912148	7912194	38456	187186197	2,0,1	177206196	0,0,0	217	74	1	1	0.97,1.0,0.985	1.0,1.0,1.0	-0.015	-1.98663	FALSE		NA	NA	NA	NA	NA	NA	NA	NA	NA	NA	NA	NA	NA	NA	NA	NA	NA	NA	NA	NA	NA	NA	NA	NA
39310	ENSG00000077044.10	DGKD	chr2	+	233454356	233454464	233451963	233452060	233454762	233454873	39310	0,2,0	12,20,14	0,1,2	16,14,24	182	74	1	1	0.0,0.039,0.0	0.0,0.028,0.033	-0.007	NA	FALSE		39679	ENSG00000077044.10	DGKD	chr2	+	233454356	233454464	233451963	233452060	233454762	233454873	39679	1,1,0	7,23,18	0,1,2	16,14,24	182	74	1	1	0.055,0.017,0.0	0.0,0.028,0.033	0.004	NA
60932	ENSG00000077063.11	CTTNBP2	chr7	-	117721066	117721130	117719503	117719636	117724546	117724732	60932	79108119	0,0,3	55,68,47	0,1,0	138	74	1	1	1.0,1.0,0.955	1.0,0.973,1.0	-0.006	NA	FALSE		61545	ENSG00000077063.11	CTTNBP2	chr7	-	117721066	117721130	117719503	117719636	117724546	117724732	61545	17,7,11	0,0,0	55,68,47	0,1,0	138	74	1	1	1.0,1.0,1.0	1.0,0.973,1.0	0.009	NA
60937	ENSG00000077063.11	CTTNBP2	chr7	-	117767058	117767176	117760434	117760710	117777510	117777765	60937	181187240	4,1,0	141,134,99	0,0,0	192	74	0.518259	1	0.946,0.986,1.0	1.0,1.0,1.0	-0.023	-3.1637	FALSE		NA	NA	NA	NA	NA	NA	NA	NA	NA	NA	NA	NA	NA	NA	NA	NA	NA	NA	NA	NA	NA	NA	NA	NA
14713	ENSG00000077097.15	TOP2B	chr3	-	25604759	25604870	25601099	25601225	25606042	25606122	14713	724813826	2,5,4	765716778	3,1,0	185	74	1	1	0.993,0.985,0.988	0.99,0.997,1.0	-0.007	-1.32293	FALSE		14751	ENSG00000077097.15	TOP2B	chr3	-	25604759	25604870	25601099	25601225	25606042	25606122	14751	674631616	1,4,2	765716778	3,1,0	185	74	1	1	0.996,0.984,0.992	0.99,0.997,1.0	-0.005	-1.09093
14715	ENSG00000077097.15	TOP2B	chr3	-	25618417	25618509	25615430	25615586	25618653	25618849	14715	7979091030	5,5,5	866852975	3,3,4	166	74	0.77291	1	0.986,0.988,0.989	0.992,0.992,0.991	-0.004	-0.7382	FALSE		14752	ENSG00000077097.15	TOP2B	chr3	-	25618417	25618509	25615430	25615586	25618653	25618849	14752	681725670	4,3,6	866852975	3,3,4	166	74	0.80401	1	0.987,0.991,0.98	0.992,0.992,0.991	-0.006	-0.662067
8912	ENSG00000077152.10	UBE2T	chr1	-	202333236	202333335	202333009	202333093	202333449	202333555	8912	201181199	0,0,0	160144173	0,0,1	173	74	1	1	1.0,1.0,1.0	1.0,1.0,0.987	0.004	0.216933	FALSE		8940	ENSG00000077152.10	UBE2T	chr1	-	202333236	202333335	202333009	202333093	202333449	202333555	8940	48,84,71	0,0,0	160144173	0,0,1	173	74	1	1	1.0,1.0,1.0	1.0,1.0,0.987	0.004	-1.143
NA	NA	NA	NA	NA	NA	NA	NA	NA	NA	NA	NA	NA	NA	NA	NA	NA	NA	NA	NA	NA	NA	NA	NA	NA		NA	NA	NA	NA	NA	NA	NA	NA	NA	NA	NA	NA	NA	NA	NA	NA	NA	NA	NA	NA	NA	NA	NA	NA
31715	ENSG00000077232.18	DNAJC10	chr2	+	182741242	182741356	182739544	182740388	182743597	182743712	31715	359362461	0,0,0	337306326	0,2,1	188	74	1	1	1.0,1.0,1.0	1.0,0.984,0.992	0.008	NA	FALSE		31962	ENSG00000077232.18	DNAJC10	chr2	+	182741242	182741356	182739544	182740388	182743597	182743712	31962	400372415	0,0,0	337306326	0,2,1	188	74	1	1	1.0,1.0,1.0	1.0,0.984,0.992	0.008	NA
63239	ENSG00000077279.18	DCX	chrX	-	111411969	111411997	111410034	111410420	111412137	111412187	63239	2,0,0	13,24,18	0,0,0	10,8,10	102	74	1	1	0.1,0.0,0.0	0.0,0.0,0.0	0.033	NA	NA		NA	NA	NA	NA	NA	NA	NA	NA	NA	NA	NA	NA	NA	NA	NA	NA	NA	NA	NA	NA	NA	NA	NA	NA
392	ENSG00000077454.16	LRCH4	chr7	-	100575870	100576008	100575704	100575782	100576237	100576323	392	76,82,92	0,1,0	59,80,70	1,0,0	212	74	1	1	1.0,0.966,1.0	0.954,1.0,1.0	0.004	0.297733	FALSE		409	ENSG00000077454.16	LRCH4	chr7	-	100575870	100576008	100575704	100575782	100576237	100576323	409	72100116	2,0,0	59,80,70	1,0,0	212	74	1	1	0.926,1.0,1.0	0.954,1.0,1.0	-0.009	0.634467
NA	NA	NA	NA	NA	NA	NA	NA	NA	NA	NA	NA	NA	NA	NA	NA	NA	NA	NA	NA	NA	NA	NA	NA	NA		9858	ENSG00000077522.13	ACTN2	chr1	+	236727677	236727756	236725932	236726020	236731232	236731314	9858	0,0,0	1,0,2	0,4,2	0,1,0	153	74	1	1	0.0,NA,0.0	NA,0.659,1.0	-0.83	NA
15811	ENSG00000077549.18	CAPZB	chr1	-	19385504	19385626	19378539	19378653	19419660	19419750	15811	8659351088	1,0,1	115610111121	3,0,0	196	74	1	1	0.997,1.0,0.998	0.993,1.0,1.0	0.001	NA	FALSE		15852	ENSG00000077549.18	CAPZB	chr1	-	19385504	19385626	19378539	19378653	19419660	19419750	15852	113512781605	0,0,1	115610111121	3,0,0	196	74	1	1	1.0,1.0,0.998	0.993,1.0,1.0	0.002	NA
53634	ENSG00000077782.20	FGFR1	chr8	-	38417305	38417416	38415869	38416060	38417869	38417991	53634	124010721017	0,1,0	110111301018	0,1,0	185	74	1	1	1.0,0.998,1.0	1.0,0.998,1.0	0	0.0087	FALSE		54168	ENSG00000077782.20	FGFR1	chr8	-	38417305	38417416	38415869	38416060	38417869	38417991	54168	205259284	0,0,0	110111301018	0,1,0	185	74	1	1	1.0,1.0,1.0	1.0,0.998,1.0	0.001	-0.332633
53655	ENSG00000077782.20	FGFR1	chr8	-	38461095	38461255	38457355	38457534	38467980	38468834	53655	17,22,23	247256291	31,19,10	222271236	234	74	0.885202	1	0.021,0.026,0.024	0.042,0.022,0.013	-0.002	-0.214533	FALSE		54186	ENSG00000077782.20	FGFR1	chr8	-	38461095	38461255	38457355	38457534	38467980	38468834	54186	12,6,3	61,65,45	31,19,10	222271236	234	74	0.344102	1	0.059,0.028,0.021	0.042,0.022,0.013	0.01	1.65167
26634	ENSG00000077942.19	FBLN1	chr22	+	45523090	45523204	45518681	45518787	45525542	45525678	26634	10,7,7	336217333	4,12,7	139163173	188	74	0.0970669	0.990827	0.012,0.013,0.008	0.011,0.028,0.016	-0.007	NA	FALSE		26838	ENSG00000077942.19	FBLN1	chr22	+	45523090	45523204	45518681	45518787	45525542	45525678	26838	11,6,11	287343400	4,12,7	139163173	188	74	0.100226	0.863797	0.015,0.007,0.011	0.011,0.028,0.016	-0.007	NA
NA	NA	NA	NA	NA	NA	NA	NA	NA	NA	NA	NA	NA	NA	NA	NA	NA	NA	NA	NA	NA	NA	NA	NA	NA		26843	ENSG00000077942.19	FBLN1	chr22	+	45535255	45535337	45533760	45533898	45541228	45541279	26843	371400459	1,1,1	160200171	0,0,0	156	74	1	1	0.994,0.995,0.995	1.0,1.0,1.0	-0.005	0.151133
68201	ENSG00000078018.19	MAP2	chr2	+	209507591	209507641	209424057	209424276	209580035	209580100	68201	160,100,68	10,3,9	45,32,38	0,0,2	124	74	0.000295664	0.0251614	0.905,0.952,0.818	1.0,1.0,0.919	-0.081	-1.1711	FALSE		68756	ENSG00000078018.19	MAP2	chr2	+	209507591	209507641	209424057	209424276	209580035	209580100	68756	1,1,1	0,0,0	45,32,38	0,0,2	124	74	1	1	1.0,1.0,1.0	1.0,1.0,0.919	0.027	NA
68213	ENSG00000078018.19	MAP2	chr2	+	209723594	209723687	209709913	209710254	209725708	209725790	68213	223,71,49	98,58,69	72,99,70	7,15,5	167	74	2.31e-11	3.69e-08	0.502,0.352,0.239	0.82,0.745,0.861	-0.444	-43.623	TRUE		68767	ENSG00000078018.19	MAP2	chr2	+	209723594	209723687	209709913	209710254	209725708	209725790	68767	0,1,2	0,2,0	72,99,70	7,15,5	167	74	1	1	NA,0.181,1.0	0.82,0.745,0.861	-0.218	NA
60480	ENSG00000078053.17	AMPH	chr7	-	38462974	38463113	38461282	38461411	38465466	38465549	60480	73,64,85	0,1,0	45,46,34	0,0,0	213	74	1	1	1.0,0.957,1.0	1.0,1.0,1.0	-0.014	1.32463	FALSE		NA	NA	NA	NA	NA	NA	NA	NA	NA	NA	NA	NA	NA	NA	NA	NA	NA	NA	NA	NA	NA	NA	NA	NA
73252	ENSG00000078177.14	N4BP2	chr4	+	40126133	40126330	40124159	40124205	40131800	40131919	73252	309346340	1,0,0	388372431	2,0,0	271	74	1	1	0.988,1.0,1.0	0.981,1.0,1.0	0.002	-0.0903667	FALSE		73801	ENSG00000078177.14	N4BP2	chr4	+	40126133	40126330	40124159	40124205	40131800	40131919	73801	307348285	1,1,0	388372431	2,0,0	271	74	1	1	0.988,0.99,1.0	0.981,1.0,1.0	-0.001	-1.14287
8574	ENSG00000078246.17	TULP3	chr12	+	2920762	2920922	2909528	2909580	2922261	2922402	8574	149137136	8,9,11	86,82,93	6,7,5	234	74	0.978809	1	0.855,0.828,0.796	0.819,0.787,0.855	0.006	2.4637	FALSE		8591	ENSG00000078246.17	TULP3	chr12	+	2920762	2920922	2909528	2909580	2922261	2922402	8591	129135161	7,8,17	86,82,93	6,7,5	234	74	0.790048	1	0.854,0.842,0.75	0.819,0.787,0.855	-0.005	3.17073
73038	ENSG00000078403.17	MLLT10	chr10	+	21733503	21733592	21732898	21733087	21733767	21734129	73038	208206118	0,1,1	161154128	0,1,1	163	74	1	1	1.0,0.989,0.982	1.0,0.986,0.983	0.001	0.451767	FALSE		73590	ENSG00000078403.17	MLLT10	chr10	+	21733503	21733592	21732898	21733087	21733767	21734129	73590	171214185	3,0,1	161154128	0,1,1	163	74	1	1	0.963,1.0,0.988	1.0,0.986,0.983	-0.006	0.149067
30536	ENSG00000078668.14	VDAC3	chr8	+	42393844	42393884	42391623	42391928	42394209	42394278	30536	362358256	0,2,0	346291363	0,0,1	114	74	1	1	1.0,0.991,1.0	1.0,1.0,0.996	-0.002	-0.0106333	FALSE		30776	ENSG00000078668.14	VDAC3	chr8	+	42393844	42393884	42391623	42391928	42394209	42394278	30776	256314341	0,0,0	346291363	0,0,1	114	74	1	1	1.0,1.0,1.0	1.0,1.0,0.996	0.001	0.172067
603	ENSG00000078674.17	PCM1	chr8	+	17966327	17966473	17965998	17966218	17966979	17967170	603	586681724	0,0,0	418410386	1,0,1	220	74	1	1	1.0,1.0,1.0	0.993,1.0,0.992	0.005	NA	FALSE		615	ENSG00000078674.17	PCM1	chr8	+	17966327	17966473	17965998	17966218	17966979	17967170	615	413365352	0,0,0	418410386	1,0,1	220	74	1	1	1.0,1.0,1.0	0.993,1.0,0.992	0.005	NA
59917	ENSG00000078967.13	UBE2D4	chr7	+	43928013	43928111	43926437	43926556	43938430	43938494	59917	5,3,1	9,8,6	1,1,1	4,6,6	172	74	0.0853664	0.924279	0.193,0.139,0.067	0.097,0.067,0.067	0.056	NA	NA		60546	ENSG00000078967.13	UBE2D4	chr7	+	43928013	43928111	43926437	43926556	43938430	43938494	60546	5,11,1	6,4,11	1,1,1	4,6,6	172	74	0.00578719	0.133176	0.264,0.542,0.038	0.097,0.067,0.067	0.204	NA
41716	ENSG00000079134.12	THOC1	chr18	-	254272	254355	252538	252612	259179	259275	41716	212216256	1,0,2	214209210	0,0,0	157	74	1	1	0.99,1.0,0.984	1.0,1.0,1.0	-0.009	-1.0534	FALSE		NA	NA	NA	NA	NA	NA	NA	NA	NA	NA	NA	NA	NA	NA	NA	NA	NA	NA	NA	NA	NA	NA	NA	NA
74511	ENSG00000079308.19	TNS1	chr2	-	217893438	217893561	217892947	217893012	217895005	217895056	74511	1,4,2	0,0,0	6,6,6	1,1,0	197	74	1	1	1.0,1.0,1.0	0.693,0.693,1.0	0.205	NA	NA		75023	ENSG00000079308.19	TNS1	chr2	-	217893438	217893561	217892947	217893012	217895005	217895056	75023	6,2,4	0,0,0	6,6,6	1,1,0	197	74	1	1	1.0,1.0,1.0	0.693,0.693,1.0	0.205	NA
14588	ENSG00000079337.16	RAPGEF3	chr12	-	47739370	47739418	47739142	47739230	47740140	47740191	14588	0,0,0	0,1,0	0,1,0	2,1,1	122	74	1	1	NA,0.0,NA	0.0,0.378,0.0	-0.126	NA	NA		14623	ENSG00000079337.16	RAPGEF3	chr12	-	47739370	47739418	47739142	47739230	47740140	47740191	14623	0,0,0	1,0,2	0,1,0	2,1,1	122	74	1	1	0.0,NA,0.0	0.0,0.378,0.0	-0.126	NA
14589	ENSG00000079337.16	RAPGEF3	chr12	-	47740641	47740823	47740304	47740395	47740914	47741040	14589	1,4,5	0,0,1	11,6,5	0,0,0	256	74	1	1	1.0,1.0,0.591	1.0,1.0,1.0	-0.136	NA	NA		NA	NA	NA	NA	NA	NA	NA	NA	NA	NA	NA	NA	NA	NA	NA	NA	NA	NA	NA	NA	NA	NA	NA	NA
25315	ENSG00000079387.14	SENP1	chr12	-	48066926	48066965	48065595	48065680	48071666	48071721	25315	129130102	5,9,6	85,93,105	4,3,4	113	74	0.258495	1	0.944,0.904,0.918	0.933,0.953,0.945	-0.022	-3.3575	FALSE		25503	ENSG00000079387.14	SENP1	chr12	-	48066926	48066965	48065595	48065680	48071666	48071721	25503	72,86,90	4,3,2	85,93,105	4,3,4	113	74	0.794295	1	0.922,0.949,0.967	0.933,0.953,0.945	0.002	1.80533
NA	NA	NA	NA	NA	NA	NA	NA	NA	NA	NA	NA	NA	NA	NA	NA	NA	NA	NA	NA	NA	NA	NA	NA	NA		25504	ENSG00000079387.14	SENP1	chr12	-	48083590	48083762	48074689	48074793	48088800	48088960	25504	189182215	0,0,2	271222187	0,0,0	246	74	1	1	1.0,1.0,0.97	1.0,1.0,1.0	-0.01	-0.704567
32273	ENSG00000079432.7	CIC	chr19	+	42292299	42292466	42292085	42292207	42292565	42292859	32273	46,58,56	1,0,0	40,52,30	0,0,0	241	74	1	1	0.934,1.0,1.0	1.0,1.0,1.0	-0.022	-6.1682	FALSE		32521	ENSG00000079432.7	CIC	chr19	+	42292299	42292466	42292085	42292207	42292565	42292859	32521	80119118	2,4,1	40,52,30	0,0,0	241	74	0.0138857	0.239982	0.925,0.901,0.973	1.0,1.0,1.0	-0.067	-7.9139
NA	NA	NA	NA	NA	NA	NA	NA	NA	NA	NA	NA	NA	NA	NA	NA	NA	NA	NA	NA	NA	NA	NA	NA	NA		32522	ENSG00000079432.7	CIC	chr19	+	42292299	42292466	42292085	42292207	42292568	42292859	32522	62,99,92	0,0,1	27,36,23	0,0,0	241	74	1	1	1.0,1.0,0.966	1.0,1.0,1.0	-0.011	-7.9139
11433	ENSG00000079435.10	LIPE	chr19	-	42406160	42406388	42405384	42405561	42407173	42407468	11433	24,42,42	1,0,5	51,44,41	5,6,2	302	74	0.17393	1	0.855,1.0,0.673	0.714,0.642,0.834	0.113	NA	FALSE		11471	ENSG00000079435.10	LIPE	chr19	-	42406160	42406388	42405384	42405561	42407173	42407468	11471	16,22,21	0,0,1	51,44,41	5,6,2	302	74	3.51e-05	0.00313326	1.0,1.0,0.837	0.714,0.642,0.834	0.216	NA
38152	ENSG00000079459.13	FDFT1	chr8	+	11830243	11830420	11825999	11826215	11831517	11831581	38152	138814681540	3,3,7	263923672599	8,6,7	251	74	1	1	0.993,0.993,0.985	0.99,0.991,0.991	0	-0.0827	FALSE		38559	ENSG00000079459.13	FDFT1	chr8	+	11830243	11830420	11825999	11826215	11831517	11831581	38559	187019502362	2,3,7	263923672599	8,6,7	251	74	1	1	0.996,0.995,0.99	0.99,0.991,0.991	0.003	0.556
NA	NA	NA	NA	NA	NA	NA	NA	NA	NA	NA	NA	NA	NA	NA	NA	NA	NA	NA	NA	NA	NA	NA	NA	NA		NA	NA	NA	NA	NA	NA	NA	NA	NA	NA	NA	NA	NA	NA	NA	NA	NA	NA	NA	NA	NA	NA	NA	NA
22537	ENSG00000079616.12	KIF22	chr16	+	29803448	29803608	29802768	29802937	29803997	29804065	22537	8511024967	3,3,1	891895862	3,4,1	234	74	1	1	0.989,0.991,0.997	0.989,0.986,0.996	0.002	-0.725867	FALSE		22647	ENSG00000079616.12	KIF22	chr16	+	29803448	29803608	29802768	29802937	29803997	29804065	22647	305427419	1,0,3	891895862	3,4,1	234	74	1	1	0.99,1.0,0.978	0.989,0.986,0.996	-0.001	-0.3666
22538	ENSG00000079616.12	KIF22	chr16	+	29805114	29805174	29804575	29805026	29805262	29805353	22538	254347452	0,0,0	289299280	0,0,1	134	74	1	1	1.0,1.0,1.0	1.0,1.0,0.994	0.002	0.205	FALSE		22650	ENSG00000079616.12	KIF22	chr16	+	29805114	29805174	29804575	29805026	29805262	29805353	22650	109154152	0,0,2	289299280	0,0,1	134	74	1	1	1.0,1.0,0.977	1.0,1.0,0.994	-0.006	-0.4713
23200	ENSG00000079691.18	CARMIL1	chr6	+	25482256	25482343	25472426	25472521	25488481	25488585	23200	60,87,57	0,0,0	136127150	1,1,1	161	74	1	1	1.0,1.0,1.0	0.984,0.983,0.986	0.016	1.23763	FALSE		23331	ENSG00000079691.18	CARMIL1	chr6	+	25482256	25482343	25472426	25472521	25488481	25488585	23331	41,49,56	0,0,0	136127150	1,1,1	161	74	1	1	1.0,1.0,1.0	0.984,0.983,0.986	0.016	0.558267
23201	ENSG00000079691.18	CARMIL1	chr6	+	25491731	25491809	25488481	25488585	25491947	25492024	23201	76,97,65	0,0,0	167131166	0,1,0	152	74	1	1	1.0,1.0,1.0	1.0,0.985,1.0	0.005	-0.856833	FALSE		23332	ENSG00000079691.18	CARMIL1	chr6	+	25491731	25491809	25488481	25488585	25491947	25492024	23332	37,62,58	0,0,0	167131166	0,1,0	152	74	1	1	1.0,1.0,1.0	1.0,0.985,1.0	0.005	-1.36567
33946	ENSG00000079785.15	DDX1	chr2	+	15613223	15613284	15607174	15607313	15617243	15617342	33946	399309361	4,1,1	424384468	1,0,1	135	74	1	1	0.982,0.994,0.995	0.996,1.0,0.996	-0.007	-1.3009	FALSE		34258	ENSG00000079785.15	DDX1	chr2	+	15613223	15613284	15607174	15607313	15617243	15617342	34258	352382478	1,1,1	424384468	1,0,1	135	74	1	1	0.995,0.995,0.996	0.996,1.0,0.996	-0.002	-0.787
70078	ENSG00000079805.16	DNM2	chr19	+	10793719	10793855	10786563	10786706	10795371	10795439	70078	361390583	1,0,0	522489422	0,0,0	210	74	1	1	0.992,1.0,1.0	1.0,1.0,1.0	-0.003	NA	FALSE		NA	NA	NA	NA	NA	NA	NA	NA	NA	NA	NA	NA	NA	NA	NA	NA	NA	NA	NA	NA	NA	NA	NA	NA
NA	NA	NA	NA	NA	NA	NA	NA	NA	NA	NA	NA	NA	NA	NA	NA	NA	NA	NA	NA	NA	NA	NA	NA	NA		NA	NA	NA	NA	NA	NA	NA	NA	NA	NA	NA	NA	NA	NA	NA	NA	NA	NA	NA	NA	NA	NA	NA	NA
22775	ENSG00000079841.18	RIMS1	chr6	+	72252760	72252832	72251214	72251368	72258124	72258281	22775	6,4,2	0,2,0	1,0,1	3,0,2	146	74	1	1	1.0,0.503,1.0	0.145,NA,0.202	0.661	NA	NA		22891	ENSG00000079841.18	RIMS1	chr6	+	72252760	72252832	72251214	72251368	72258124	72258281	22891	5,9,4	3,5,3	1,0,1	3,0,2	146	74	1	1	0.458,0.477,0.403	0.145,NA,0.202	0.273	NA
64570	ENSG00000079974.17	RABL2B	chr22	-	50780612	50780718	50777951	50777981	50782187	50782351	64570	0,2,1	20,27,33	0,1,0	14,12,25	180	74	1	1	0.0,0.03,0.012	0.0,0.033,0.0	0.003	NA	NA		65172	ENSG00000079974.17	RABL2B	chr22	-	50780612	50780718	50777951	50777981	50782187	50782351	65172	0,2,0	10,18,25	0,1,0	14,12,25	180	74	1	1	0.0,0.044,0.0	0.0,0.033,0.0	0.004	NA
64318	ENSG00000079999.14	KEAP1	chr19	-	10492572	10492717	10491946	10492262	10499394	10499509	64318	3,0,4	73,72,80	0,1,0	53,57,60	219	74	1	1	0.014,0.0,0.017	0.0,0.006,0.0	0.008	NA	NA		64933	ENSG00000079999.14	KEAP1	chr19	-	10492572	10492717	10491946	10492262	10499394	10499509	64933	4,0,3	51,65,100	0,1,0	53,57,60	219	74	1	1	0.026,0.0,0.01	0.0,0.006,0.0	0.01	NA
12856	ENSG00000080200.10	CRYBG3	chr3	+	97843194	97843261	97822010	97822355	97864216	97864647	12856	22,32,29	3,6,1	20,14,21	1,3,2	141	74	0.657643	1	0.794,0.737,0.938	0.913,0.71,0.846	0	-4.22957	FALSE		12883	ENSG00000080200.10	CRYBG3	chr3	+	97843194	97843261	97822010	97822355	97864216	97864647	12883	23,12,16	2,1,5	20,14,21	1,3,2	141	74	0.492732	1	0.858,0.863,0.627	0.913,0.71,0.846	-0.04	-1.6846
22500	ENSG00000080345.17	RIF1	chr2	+	151410413	151410527	151409882	151410033	151411259	151411338	22500	198199187	1,0,2	229239218	2,2,2	188	74	0.576914	1	0.987,1.0,0.974	0.978,0.979,0.977	0.009	0.337233	FALSE		22604	ENSG00000080345.17	RIF1	chr2	+	151410413	151410527	151409882	151410033	151411259	151411338	22604	142131144	0,1,0	229239218	2,2,2	188	74	0.577555	1	1.0,0.981,1.0	0.978,0.979,0.977	0.016	2.6986
22505	ENSG00000080345.17	RIF1	chr2	+	151422949	151423042	151420189	151420379	151428783	151428922	22505	404326228	2,1,1	400393430	1,0,3	167	74	1	1	0.989,0.993,0.99	0.994,1.0,0.984	-0.002	-0.0261667	FALSE		22609	ENSG00000080345.17	RIF1	chr2	+	151422949	151423042	151420189	151420379	151428783	151428922	22609	262239266	0,1,2	400393430	1,0,3	167	74	1	1	1.0,0.991,0.983	0.994,1.0,0.984	-0.001	-0.00933333
22510	ENSG00000080345.17	RIF1	chr2	+	151456577	151456620	151454894	151455159	151457760	151457963	22510	223171163	0,0,0	231236241	0,1,0	117	74	1	1	1.0,1.0,1.0	1.0,0.993,1.0	0.002	0.161733	FALSE		22614	ENSG00000080345.17	RIF1	chr2	+	151456577	151456620	151454894	151455159	151457760	151457963	22614	131135112	1,2,2	231236241	0,1,0	117	74	0.52109	1	0.988,0.977,0.973	1.0,0.993,1.0	-0.018	-2.57183
NA	NA	NA	NA	NA	NA	NA	NA	NA	NA	NA	NA	NA	NA	NA	NA	NA	NA	NA	NA	NA	NA	NA	NA	NA		22616	ENSG00000080345.17	RIF1	chr2	+	151459999	151460119	151458810	151458910	151461137	151461289	22616	296237280	0,0,1	353385415	0,0,0	194	74	1	1	1.0,1.0,0.991	1.0,1.0,1.0	-0.003	-0.501833
22512	ENSG00000080345.17	RIF1	chr2	+	151473963	151474072	151469710	151469864	151474856	151475219	22512	364263339	0,0,0	431376361	0,1,0	183	74	1	1	1.0,1.0,1.0	1.0,0.993,1.0	0.002	NA	FALSE		22618	ENSG00000080345.17	RIF1	chr2	+	151473963	151474072	151469710	151469864	151474856	151475219	22618	289206223	0,1,0	431376361	0,1,0	183	74	1	1	1.0,0.988,1.0	1.0,0.993,1.0	-0.002	NA
NA	NA	NA	NA	NA	NA	NA	NA	NA	NA	NA	NA	NA	NA	NA	NA	NA	NA	NA	NA	NA	NA	NA	NA	NA		67402	ENSG00000080503.24	SMARCA2	chr9	+	2072031	2072067	2070432	2070471	2073211	2073247	67402	0,0,1	6,11,6	0,0,0	6,4,5	110	74	1	1	0.0,0.0,0.101	0.0,0.0,0.0	0.034	NA
66836	ENSG00000080503.24	SMARCA2	chr9	+	2191265	2191408	2186095	2186228	2192703	2192751	66836	38,39,24	0,0,0	28,38,26	0,1,1	217	74	1	1	1.0,1.0,1.0	1.0,0.928,0.899	0.058	NA	FALSE		67419	ENSG00000080503.24	SMARCA2	chr9	+	2191265	2191408	2186095	2186228	2192703	2192751	67419	10,16,17	0,0,0	28,38,26	0,1,1	217	74	1	1	1.0,1.0,1.0	1.0,0.928,0.899	0.058	NA
31226	ENSG00000080573.7	COL5A3	chr19	-	9966313	9966426	9962818	9962887	9966535	9966746	31226	2,1,1	0,0,0	8,12,6	0,3,1	187	74	0.0606297	0.767472	1.0,1.0,1.0	1.0,0.613,0.704	0.228	NA	NA		31461	ENSG00000080573.7	COL5A3	chr19	-	9966313	9966426	9962818	9962887	9966535	9966746	31461	0,1,0	0,0,1	8,12,6	0,3,1	187	74	1	1	NA,1.0,0.0	1.0,0.613,0.704	-0.272	NA
NA	NA	NA	NA	NA	NA	NA	NA	NA	NA	NA	NA	NA	NA	NA	NA	NA	NA	NA	NA	NA	NA	NA	NA	NA		NA	NA	NA	NA	NA	NA	NA	NA	NA	NA	NA	NA	NA	NA	NA	NA	NA	NA	NA	NA	NA	NA	NA	NA
NA	NA	NA	NA	NA	NA	NA	NA	NA	NA	NA	NA	NA	NA	NA	NA	NA	NA	NA	NA	NA	NA	NA	NA	NA		2991	ENSG00000080644.16	CHRNA3	chr15	-	78617023	78617133	78601252	78602264	78618616	78618661	2991	8,13,14	0,0,1	9,5,6	0,0,0	184	74	1	1	1.0,1.0,0.849	1.0,1.0,1.0	-0.05	NA
72130	ENSG00000080709.15	KCNN2	chr5	+	114404437	114404856	114363905	114364001	114463048	114463190	72130	111,183,93	1,0,0	210220210	0,1,0	493	74	1	1	0.943,1.0,1.0	1.0,0.971,1.0	-0.009	-4.769	FALSE		72669	ENSG00000080709.15	KCNN2	chr5	+	114404437	114404856	114363905	114364001	114463048	114463190	72669	31,29,31	0,0,1	210220210	0,1,0	493	74	1	1	1.0,1.0,0.823	1.0,0.971,1.0	-0.049	NA
65294	ENSG00000080839.11	RBL1	chr20	-	37065423	37065473	37062083	37062270	37066723	37066884	65294	52,60,52	2,0,1	54,54,37	0,0,1	124	74	0.53423	1	0.939,1.0,0.969	1.0,1.0,0.957	-0.016	-2.53463	FALSE		65879	ENSG00000080839.11	RBL1	chr20	-	37065423	37065473	37062083	37062270	37066723	37066884	65879	17,26,36	0,0,0	54,54,37	0,0,1	124	74	1	1	1.0,1.0,1.0	1.0,1.0,0.957	0.014	-2.2074
20008	ENSG00000080845.17	DLGAP4	chr20	+	36442726	36442777	36439753	36439868	36446696	36446937	20008	6,2,7	1,0,0	7,12,11	0,1,0	125	74	1	1	0.78,1.0,1.0	1.0,0.877,1.0	-0.032	NA	NA		20109	ENSG00000080845.17	DLGAP4	chr20	+	36442726	36442777	36439753	36439868	36446696	36446937	20109	5,1,2	0,0,0	7,12,11	0,1,0	125	74	1	1	1.0,1.0,1.0	1.0,0.877,1.0	0.041	NA
5318	ENSG00000080854.14	IGSF9B	chr11	-	133929670	133929782	133926915	133927091	133930983	133931134	5318	16,8,13	2,1,1	34,17,13	3,2,2	186	74	0.745795	1	0.761,0.761,0.838	0.818,0.772,0.721	0.016	NA	NA		5315	ENSG00000080854.14	IGSF9B	chr11	-	133929670	133929782	133926915	133927091	133930983	133931134	5315	10,8,9	4,0,3	34,17,13	3,2,2	186	74	0.354029	1	0.499,1.0,0.544	0.818,0.772,0.721	-0.089	NA
63673	ENSG00000080986.13	NDC80	chr18	+	2577235	2577357	2574988	2575066	2577745	2577869	63673	7,3,2	143141118	3,4,1	84,83,122	196	74	1	1	0.018,0.008,0.006	0.013,0.018,0.003	-0.001	NA	FALSE		64278	ENSG00000080986.13	NDC80	chr18	+	2577235	2577357	2574988	2575066	2577745	2577869	64278	4,0,4	66,74,68	3,4,1	84,83,122	196	74	0.728907	1	0.022,0.0,0.022	0.013,0.018,0.003	0.003	NA
63674	ENSG00000080986.13	NDC80	chr18	+	2608699	2608830	2606414	2606507	2610758	2610861	63674	310398406	0,1,0	246285282	0,0,0	205	74	1	1	1.0,0.993,1.0	1.0,1.0,1.0	-0.002	-0.0977333	FALSE		NA	NA	NA	NA	NA	NA	NA	NA	NA	NA	NA	NA	NA	NA	NA	NA	NA	NA	NA	NA	NA	NA	NA	NA
63676	ENSG00000080986.13	NDC80	chr18	+	2614953	2615314	2610780	2610861	2616436	2616635	63676	21,24,33	66,83,85	16,25,32	74,74,72	435	74	0.970375	1	0.051,0.047,0.062	0.035,0.054,0.07	0	NA	NA		64280	ENSG00000080986.13	NDC80	chr18	+	2614953	2615314	2610780	2610861	2616436	2616635	64280	15,8,14	52,43,41	16,25,32	74,74,72	435	74	0.33913	1	0.047,0.031,0.055	0.035,0.054,0.07	-0.009	NA
NA	NA	NA	NA	NA	NA	NA	NA	NA	NA	NA	NA	NA	NA	NA	NA	NA	NA	NA	NA	NA	NA	NA	NA	NA		59451	ENSG00000081019.13	RSBN1	chr1	-	113777209	113777352	113768221	113768389	113777670	113777808	59451	52,63,85	1,0,0	80,71,93	0,0,0	217	74	1	1	0.947,1.0,1.0	1.0,1.0,1.0	-0.018	NA
52199	ENSG00000081026.19	MAGI3	chr1	+	113590483	113590658	113585386	113585596	113594480	113594560	52199	105206164	0,0,0	34,37,47	0,1,0	249	74	1	1	1.0,1.0,1.0	1.0,0.917,1.0	0.028	4.4712	FALSE		52709	ENSG00000081026.19	MAGI3	chr1	+	113590483	113590658	113585386	113585596	113594480	113594560	52709	288277307	3,3,2	34,37,47	0,1,0	249	74	0.157843	1	0.966,0.965,0.979	1.0,0.917,1.0	-0.002	2.15973
52202	ENSG00000081026.19	MAGI3	chr1	+	113682211	113682302	113681197	113681336	113682896	113685923	52202	18,22,19	12,10,10	0,9,6	10,6,5	165	74	0.0211427	0.408405	0.402,0.497,0.46	0.0,0.402,0.35	0.202	NA	FALSE		52713	ENSG00000081026.19	MAGI3	chr1	+	113682211	113682302	113681197	113681336	113682896	113685923	52713	53,72,54	20,14,17	0,9,6	10,6,5	165	74	0.000303298	0.0165504	0.543,0.698,0.588	0.0,0.402,0.35	0.359	NA
44595	ENSG00000081052.12	COL4A4	chr2	-	227060135	227060243	227059404	227059623	227062529	227062598	44595	2,7,3	0,0,0	3,1,3	2,0,0	182	74	0.620283	1	1.0,1.0,1.0	0.379,1.0,1.0	0.207	NA	NA		45033	ENSG00000081052.12	COL4A4	chr2	-	227060135	227060243	227059404	227059623	227062529	227062598	45033	7,13,6	0,0,1	3,1,3	2,0,0	182	74	0.62044	1	1.0,1.0,0.709	0.379,1.0,1.0	0.11	NA
13848	ENSG00000081181.8	ARG2	chr14	+	67645642	67645802	67642185	67642363	67646643	67646738	13848	486458462	0,0,0	459379395	1,0,0	234	74	1	1	1.0,1.0,1.0	0.993,1.0,1.0	0.002	0.331067	FALSE		13882	ENSG00000081181.8	ARG2	chr14	+	67645642	67645802	67642185	67642363	67646643	67646738	13882	108139145	0,0,1	459379395	1,0,0	234	74	1	1	1.0,1.0,0.979	0.993,1.0,1.0	-0.005	-1.1847
43437	ENSG00000081479.14	LRP2	chr2	-	169270903	169271107	169259024	169259217	169272926	169273067	43437	661325461	3,1,0	0,1,0	0,0,0	278	74	1	1	0.983,0.989,1.0	NA,1.0,NA	-0.009	NA	NA		NA	NA	NA	NA	NA	NA	NA	NA	NA	NA	NA	NA	NA	NA	NA	NA	NA	NA	NA	NA	NA	NA	NA	NA
NA	NA	NA	NA	NA	NA	NA	NA	NA	NA	NA	NA	NA	NA	NA	NA	NA	NA	NA	NA	NA	NA	NA	NA	NA		5082	ENSG00000081760.17	AACS	chr12	+	125073875	125073979	125065433	125065717	125076490	125076611	5082	130126134	0,1,0	113115104	0,0,0	178	74	1	1	1.0,0.981,1.0	1.0,1.0,1.0	-0.006	0.857733
5074	ENSG00000081760.17	AACS	chr12	+	125078095	125078370	125076490	125076611	125086329	125086443	5074	14,7,9	51,50,47	10,7,11	61,67,64	349	74	0.28591	1	0.055,0.029,0.039	0.034,0.022,0.035	0.011	NA	NA		5083	ENSG00000081760.17	AACS	chr12	+	125078095	125078370	125076490	125076611	125086329	125086443	5083	19,15,20	74,65,90	10,7,11	61,67,64	349	74	0.0485281	0.548225	0.052,0.047,0.045	0.034,0.022,0.035	0.018	NA
NA	NA	NA	NA	NA	NA	NA	NA	NA	NA	NA	NA	NA	NA	NA	NA	NA	NA	NA	NA	NA	NA	NA	NA	NA		7613	ENSG00000082014.16	SMARCD3	chr7	-	151242720	151242843	151242136	151242603	151243658	151243686	7613	284382398	1,0,0	19,24,22	0,0,0	197	74	1	1	0.991,1.0,1.0	1.0,1.0,1.0	-0.003	NA
7601	ENSG00000082014.16	SMARCD3	chr7	-	151245459	151245671	151243658	151243701	151275113	151275251	7601	56,78,93	0,0,0	21,16,26	1,0,1	286	74	1	1	1.0,1.0,1.0	0.845,1.0,0.871	0.095	NA	NA		7614	ENSG00000082014.16	SMARCD3	chr7	-	151245459	151245671	151243658	151243701	151275113	151275251	7614	325413472	1,4,1	21,16,26	1,0,1	286	74	0.790982	1	0.988,0.964,0.992	0.845,1.0,0.871	0.076	NA
NA	NA	NA	NA	NA	NA	NA	NA	NA	NA	NA	NA	NA	NA	NA	NA	NA	NA	NA	NA	NA	NA	NA	NA	NA		NA	NA	NA	NA	NA	NA	NA	NA	NA	NA	NA	NA	NA	NA	NA	NA	NA	NA	NA	NA	NA	NA	NA	NA
76291	ENSG00000082068.8	WDR70	chr5	+	37722854	37722934	37721114	37721215	37724933	37725050	76291	138172150	1,0,0	143118122	0,0,0	154	74	1	1	0.985,1.0,1.0	1.0,1.0,1.0	-0.005	-0.343867	FALSE		NA	NA	NA	NA	NA	NA	NA	NA	NA	NA	NA	NA	NA	NA	NA	NA	NA	NA	NA	NA	NA	NA	NA	NA
11530	ENSG00000082213.18	C5orf22	chr5	+	31534958	31535051	31534271	31534417	31535743	31535893	11530	1,3,5	73,68,30	9,2,7	49,45,50	167	74	0.0267374	0.470612	0.006,0.019,0.069	0.075,0.019,0.058	-0.019	-1.79133	FALSE		11564	ENSG00000082213.18	C5orf22	chr5	+	31534958	31535051	31534271	31534417	31535743	31535893	11564	3,8,6	42,58,54	9,2,7	49,45,50	167	74	0.774452	1	0.031,0.058,0.047	0.075,0.019,0.058	-0.005	-1.21847
NA	NA	NA	NA	NA	NA	NA	NA	NA	NA	NA	NA	NA	NA	NA	NA	NA	NA	NA	NA	NA	NA	NA	NA	NA		NA	NA	NA	NA	NA	NA	NA	NA	NA	NA	NA	NA	NA	NA	NA	NA	NA	NA	NA	NA	NA	NA	NA	NA
29566	ENSG00000082293.13	COL19A1	chr6	+	70130181	70130223	70121879	70121942	70137684	70137747	29566	3,12,8	0,1,2	0,2,0	0,0,0	116	74	1	1	1.0,0.884,0.718	NA,1.0,NA	-0.133	NA	NA		NA	NA	NA	NA	NA	NA	NA	NA	NA	NA	NA	NA	NA	NA	NA	NA	NA	NA	NA	NA	NA	NA	NA	NA
20658	ENSG00000082458.12	DLG3	chrX	+	70500470	70500580	70499876	70500049	70500897	70500989	20658	285316313	0,1,0	251259234	0,0,0	184	74	1	1	1.0,0.992,1.0	1.0,1.0,1.0	-0.003	NA	FALSE		20742	ENSG00000082458.12	DLG3	chrX	+	70500470	70500580	70499876	70500049	70500897	70500989	20742	202257261	2,1,0	251259234	0,0,0	184	74	1	1	0.976,0.99,1.0	1.0,1.0,1.0	-0.011	NA
18008	ENSG00000082516.9	GEMIN5	chr5	-	154911726	154911898	154907590	154907818	154912898	154913038	18008	252223249	0,0,0	325313353	1,0,1	246	74	1	1	1.0,1.0,1.0	0.99,1.0,0.991	0.006	0.756967	FALSE		18055	ENSG00000082516.9	GEMIN5	chr5	-	154911726	154911898	154907590	154907818	154912898	154913038	18055	305374355	1,0,0	325313353	1,0,1	246	74	1	1	0.989,1.0,1.0	0.99,1.0,0.991	0.003	0.646267
68377	ENSG00000082556.11	OPRK1	chr8	-	53242738	53242912	53234758	53235111	53250780	53251085	68377	4,1,3	0,1,1	0,4,0	0,0,0	248	74	1	1	1.0,0.23,0.472	NA,1.0,NA	-0.433	NA	NA		68930	ENSG00000082556.11	OPRK1	chr8	-	53242738	53242912	53234758	53235111	53250780	53251085	68930	4,3,9	2,7,3	0,4,0	0,0,0	248	74	1	1	0.374,0.113,0.472	NA,1.0,NA	-0.68	NA
59349	ENSG00000082684.15	SEMA5B	chr3	-	122911490	122911535	122910839	122911045	122911919	122912069	59349	21,18,14	1,1,1	17,7,23	1,1,1	119	74	1	1	0.929,0.918,0.897	0.914,0.813,0.935	0.027	7.60465	FALSE		59958	ENSG00000082684.15	SEMA5B	chr3	-	122911490	122911535	122910839	122911045	122911919	122912069	59958	29,39,27	0,1,1	17,7,23	1,1,1	119	74	1	1	1.0,0.96,0.944	0.914,0.813,0.935	0.081	13.2224
59354	ENSG00000082684.15	SEMA5B	chr3	-	122958212	122958320	122948551	122948709	122961139	122961301	59354	0,1,3	13,10,13	3,1,1	5,10,7	182	74	0.510803	1	0.0,0.039,0.086	0.196,0.039,0.055	-0.055	NA	NA		59962	ENSG00000082684.15	SEMA5B	chr3	-	122958212	122958320	122948551	122948709	122961139	122961301	59962	0,3,4	21,17,23	3,1,1	5,10,7	182	74	0.725832	1	0.0,0.067,0.066	0.196,0.039,0.055	-0.052	NA
61507	ENSG00000083067.22	TRPM3	chr9	-	70621243	70621273	70620075	70620365	70625190	70625331	61507	38,46,59	1,3,3	16,15,21	0,0,2	104	74	0.0563899	0.736435	0.964,0.916,0.933	1.0,1.0,0.882	-0.023	-0.7505	FALSE		62108	ENSG00000083067.22	TRPM3	chr9	-	70621243	70621273	70620075	70620365	70625190	70625331	62108	0,0,1	0,0,0	16,15,21	0,0,2	104	74	1	1	NA,NA,1.0	1.0,1.0,0.882	0.039	NA
61508	ENSG00000083067.22	TRPM3	chr9	-	70625481	70625517	70625190	70625331	70635210	70635261	61508	0,1,0	30,50,43	2,0,1	11,16,13	110	74	0.638716	1	0.0,0.013,0.0	0.109,0.0,0.049	-0.048	NA	FALSE		NA	NA	NA	NA	NA	NA	NA	NA	NA	NA	NA	NA	NA	NA	NA	NA	NA	NA	NA	NA	NA	NA	NA	NA
39513	ENSG00000083097.14	DOP1A	chr6	+	83152287	83152367	83151882	83152027	83153510	83153620	39513	45,82,75	0,1,0	44,36,55	1,0,0	154	74	1	1	1.0,0.975,1.0	0.955,1.0,1.0	0.007	4.94617	FALSE		39901	ENSG00000083097.14	DOP1A	chr6	+	83152287	83152367	83151882	83152027	83153510	83153620	39901	94,84,98	0,0,0	44,36,55	1,0,0	154	74	1	1	1.0,1.0,1.0	0.955,1.0,1.0	0.015	6.4844
NA	NA	NA	NA	NA	NA	NA	NA	NA	NA	NA	NA	NA	NA	NA	NA	NA	NA	NA	NA	NA	NA	NA	NA	NA		39902	ENSG00000083097.14	DOP1A	chr6	+	83153893	83154043	83153510	83153620	83154179	83154241	39902	164135122	0,0,2	72,80,75	0,0,0	224	74	1	1	1.0,1.0,0.953	1.0,1.0,1.0	-0.016	-0.0479
39514	ENSG00000083097.14	DOP1A	chr6	+	83164659	83164719	83162789	83162919	83167861	83168331	39514	17,15,19	18,40,54	13,16,20	18,32,20	134	74	0.21321	1	0.343,0.172,0.163	0.285,0.216,0.356	-0.06	-7.32013	FALSE		39903	ENSG00000083097.14	DOP1A	chr6	+	83164659	83164719	83162789	83162919	83167861	83168331	39903	20,7,12	66,55,38	13,16,20	18,32,20	134	74	0.000203111	0.0121238	0.143,0.066,0.148	0.285,0.216,0.356	-0.167	-16.8195
42324	ENSG00000083168.11	KAT6A	chr8	-	41942792	41943000	41940841	41941444	41943747	41943979	42324	248291220	0,0,0	166125130	1,0,0	282	74	1	1	1.0,1.0,1.0	0.978,1.0,1.0	0.007	1.55217	FALSE		42761	ENSG00000083168.11	KAT6A	chr8	-	41942792	41943000	41940841	41941444	41943747	41943979	42761	214208226	0,0,0	166125130	1,0,0	282	74	1	1	1.0,1.0,1.0	0.978,1.0,1.0	0.007	1.47607
NA	NA	NA	NA	NA	NA	NA	NA	NA	NA	NA	NA	NA	NA	NA	NA	NA	NA	NA	NA	NA	NA	NA	NA	NA		42763	ENSG00000083168.11	KAT6A	chr8	-	41987454	41987563	41981838	41981954	42048377	42049302	42763	143154147	0,2,0	100,76,95	0,0,0	183	74	1	1	1.0,0.969,1.0	1.0,1.0,1.0	-0.01	0.807433
42328	ENSG00000083168.11	KAT6A	chr8	-	42049619	42049707	42048377	42049302	42051900	42051987	42328	40,33,46	43,38,31	23,22,18	15,12,12	162	74	0.123747	1	0.298,0.284,0.404	0.412,0.456,0.407	-0.096	-9.56743	FALSE		42765	ENSG00000083168.11	KAT6A	chr8	-	42049619	42049707	42048377	42049302	42051900	42051987	42765	36,34,34	25,25,30	23,22,18	15,12,12	162	74	0.415398	1	0.397,0.383,0.341	0.412,0.456,0.407	-0.051	-9.09773
36139	ENSG00000083223.18	TUT7	chr9	-	86326370	86326491	86325333	86325514	86328339	86328492	36139	11,11,15	28,28,28	6,8,0	24,21,27	195	74	0.0106897	0.269979	0.13,0.13,0.169	0.087,0.126,0.0	0.072	9.9699	FALSE		36501	ENSG00000083223.18	TUT7	chr9	-	86326370	86326491	86325333	86325514	86328339	86328492	36501	8,14,11	22,23,25	6,8,0	24,21,27	195	74	0.00838482	0.171355	0.121,0.188,0.143	0.087,0.126,0.0	0.08	11.9795
76772	ENSG00000083290.20	ULK2	chr17	-	19860940	19861055	19849741	19849774	19864802	19864836	76772	1,1,4	29,23,25	5,8,3	9,8,16	189	74	0.000186337	0.0182882	0.013,0.017,0.059	0.179,0.281,0.068	-0.146	NA	NA		77267	ENSG00000083290.20	ULK2	chr17	-	19860940	19861055	19849741	19849774	19864802	19864836	77267	0,0,2	37,45,62	5,8,3	9,8,16	189	74	1.46e-08	4.31e-06	0.0,0.0,0.012	0.179,0.281,0.068	-0.172	NA
38276	ENSG00000083307.11	GRHL2	chr8	+	101552714	101552782	101543240	101543436	101558418	101558812	38276	67251214	0,1,0	75,88,72	0,0,0	142	74	1	1	1.0,0.992,1.0	1.0,1.0,1.0	-0.003	-0.9529	FALSE		NA	NA	NA	NA	NA	NA	NA	NA	NA	NA	NA	NA	NA	NA	NA	NA	NA	NA	NA	NA	NA	NA	NA	NA
38280	ENSG00000083307.11	GRHL2	chr8	+	101649413	101649499	101644130	101644225	101664453	101664501	38280	93226191	1,2,0	92,73,65	1,0,1	160	74	1	1	0.977,0.981,1.0	0.977,1.0,0.968	0.004	NA	FALSE		38687	ENSG00000083307.11	GRHL2	chr8	+	101649413	101649499	101644130	101644225	101664453	101664501	38687	2,1,1	0,0,0	92,73,65	1,0,1	160	74	1	1	1.0,1.0,1.0	0.977,1.0,0.968	0.018	NA
66014	ENSG00000083444.17	PLOD1	chr1	+	11964174	11964300	11963531	11963636	11964643	11964785	66014	139144221	1,0,0	84,86,89	0,0,0	200	74	1	1	0.981,1.0,1.0	1.0,1.0,1.0	-0.006	NA	FALSE		NA	NA	NA	NA	NA	NA	NA	NA	NA	NA	NA	NA	NA	NA	NA	NA	NA	NA	NA	NA	NA	NA	NA	NA
40164	ENSG00000083454.22	P2RX5	chr17	-	3690955	3691027	3690604	3690680	3691643	3691773	40164	0,2,2	0,0,0	11,13,8	0,3,2	146	74	1	1	NA,1.0,1.0	1.0,0.687,0.67	0.214	NA	NA		40565	ENSG00000083454.22	P2RX5	chr17	-	3690955	3691027	3690604	3690680	3691643	3691773	40565	0,0,1	0,0,0	11,13,8	0,3,2	146	74	1	1	NA,NA,1.0	1.0,0.687,0.67	0.214	NA
20038	ENSG00000083457.12	ITGAE	chr17	-	3755116	3755261	3753782	3753925	3755829	3755897	20038	0,1,0	0,0,0	0,0,2	1,0,0	219	74	1	1	NA,1.0,NA	0.0,NA,1.0	0.5	NA	NA		20143	ENSG00000083457.12	ITGAE	chr17	-	3755116	3755261	3753782	3753925	3755829	3755897	20143	0,1,2	0,0,0	0,0,2	1,0,0	219	74	1	1	NA,1.0,1.0	0.0,NA,1.0	0.5	NA
64055	ENSG00000083520.15	DIS3	chr13	-	72770903	72770988	72768784	72768912	72771080	72771145	64055	187194190	1,1,0	187220198	0,0,0	159	74	1	1	0.989,0.989,1.0	1.0,1.0,1.0	-0.007	NA	FALSE		NA	NA	NA	NA	NA	NA	NA	NA	NA	NA	NA	NA	NA	NA	NA	NA	NA	NA	NA	NA	NA	NA	NA	NA
64056	ENSG00000083520.15	DIS3	chr13	-	72777419	72777493	72775924	72776092	72778186	72778380	64056	186160143	0,0,0	170148166	0,1,0	148	74	1	1	1.0,1.0,1.0	1.0,0.987,1.0	0.004	NA	FALSE		64649	ENSG00000083520.15	DIS3	chr13	-	72777419	72777493	72775924	72776092	72778186	72778380	64649	171185168	0,0,0	170148166	0,1,0	148	74	1	1	1.0,1.0,1.0	1.0,0.987,1.0	0.004	NA
5389	ENSG00000083799.17	CYLD	chr16	+	50744729	50744866	50742761	50742841	50749548	50750202	5389	10,5,5	0,0,2	7,19,12	0,0,0	211	74	0.727612	1	1.0,1.0,0.467	1.0,1.0,1.0	-0.178	-8.5738	FALSE		5387	ENSG00000083799.17	CYLD	chr16	+	50744729	50744866	50742761	50742841	50749548	50750202	5387	10,9,9	0,1,0	7,19,12	0,0,0	211	74	1	1	1.0,0.759,1.0	1.0,1.0,1.0	-0.08	-11.2562
59085	ENSG00000083857.14	FAT1	chr4	-	186636584	186636914	186636024	186636235	186639721	186639783	59085	215415431837	0,0,1	625643651	0,0,0	404	74	1	1	1.0,1.0,0.997	1.0,1.0,1.0	-0.001	0.162433	FALSE		59694	ENSG00000083857.14	FAT1	chr4	-	186636584	186636914	186636024	186636235	186639721	186639783	59694	417450475	0,0,1	625643651	0,0,0	404	74	1	1	1.0,1.0,0.989	1.0,1.0,1.0	-0.004	-0.580733
6771	ENSG00000083896.12	YTHDC1	chr4	-	68344048	68344080	68338282	68338384	68349725	68350045	6771	1,1,0	96112147	0,1,0	102,101,80	106	74	1	1	0.007,0.006,0.0	0.0,0.007,0.0	0.002	NA	FALSE		6776	ENSG00000083896.12	YTHDC1	chr4	-	68344048	68344080	68338282	68338384	68349725	68350045	6776	0,0,0	106152115	0,1,0	102,101,80	106	74	1	1	0.0,0.0,0.0	0.0,0.007,0.0	-0.002	NA
NA	NA	NA	NA	NA	NA	NA	NA	NA	NA	NA	NA	NA	NA	NA	NA	NA	NA	NA	NA	NA	NA	NA	NA	NA		NA	NA	NA	NA	NA	NA	NA	NA	NA	NA	NA	NA	NA	NA	NA	NA	NA	NA	NA	NA	NA	NA	NA	NA
54695	ENSG00000084090.13	STARD7	chr2	-	96187216	96187301	96184858	96186914	96192368	96192468	54695	667525523	1,0,0	488495484	0,0,0	159	74	1	1	0.997,1.0,1.0	1.0,1.0,1.0	-0.001	-0.0933667	FALSE		NA	NA	NA	NA	NA	NA	NA	NA	NA	NA	NA	NA	NA	NA	NA	NA	NA	NA	NA	NA	NA	NA	NA	NA
14310	ENSG00000084110.11	HAL	chr12	-	95976428	95976498	95972661	95974372	95976597	95976706	14310	0,0,0	0,1,0	0,1,1	0,0,0	144	74	1	1	NA,0.0,NA	NA,1.0,1.0	-1	NA	NA		NA	NA	NA	NA	NA	NA	NA	NA	NA	NA	NA	NA	NA	NA	NA	NA	NA	NA	NA	NA	NA	NA	NA	NA
1257	ENSG00000084444.14	FAM234B	chr12	+	13058450	13058549	13055550	13055946	13061574	13061763	1257	114110130	0,0,0	90120118	1,0,0	173	74	1	1	1.0,1.0,1.0	0.975,1.0,1.0	0.008	NA	FALSE		1240	ENSG00000084444.14	FAM234B	chr12	+	13058450	13058549	13055550	13055946	13061574	13061763	1240	47,39,56	0,0,0	90120118	1,0,0	173	74	1	1	1.0,1.0,1.0	0.975,1.0,1.0	0.008	NA
58512	ENSG00000084463.8	WBP11	chr12	-	14801877	14802032	14801319	14801428	14803351	14803486	58512	13,10,5	69,57,71	3,5,4	67,55,55	229	74	0.0214458	0.412028	0.057,0.054,0.022	0.014,0.029,0.023	0.022	NA	NA		59086	ENSG00000084463.8	WBP11	chr12	-	14801877	14802032	14801319	14801428	14803351	14803486	59086	10,1,5	75,67,93	3,5,4	67,55,55	229	74	0.958402	1	0.041,0.005,0.017	0.014,0.029,0.023	-0.001	NA
60806	ENSG00000084623.11	EIF3I	chr1	+	32229134	32229208	32228726	32228816	32230926	32231019	60806	869855895	0,0,1	874784771	1,0,0	148	74	1	1	1.0,1.0,0.998	0.998,1.0,1.0	0	0.0229	FALSE		61419	ENSG00000084623.11	EIF3I	chr1	+	32229134	32229208	32228726	32228816	32230926	32231019	61419	681811974	0,0,0	874784771	1,0,0	148	74	1	1	1.0,1.0,1.0	0.998,1.0,1.0	0.001	0.013
NA	NA	NA	NA	NA	NA	NA	NA	NA	NA	NA	NA	NA	NA	NA	NA	NA	NA	NA	NA	NA	NA	NA	NA	NA		NA	NA	NA	NA	NA	NA	NA	NA	NA	NA	NA	NA	NA	NA	NA	NA	NA	NA	NA	NA	NA	NA	NA	NA
56906	ENSG00000084636.18	COL16A1	chr1	-	31662586	31662658	31662333	31662387	31665171	31665234	56906	9,20,17	0,0,0	14,14,24	1,0,0	146	74	1	1	1.0,1.0,1.0	0.876,1.0,1.0	0.041	NA	FALSE		57472	ENSG00000084636.18	COL16A1	chr1	-	31662586	31662658	31662333	31662387	31665171	31665234	57472	3,4,7	0,0,0	14,14,24	1,0,0	146	74	1	1	1.0,1.0,1.0	0.876,1.0,1.0	0.041	NA
56909	ENSG00000084636.18	COL16A1	chr1	-	31679803	31679851	31679631	31679685	31680041	31680101	56909	9,7,14	0,0,0	7,12,13	1,0,0	122	74	1	1	1.0,1.0,1.0	0.809,1.0,1.0	0.064	NA	FALSE		57475	ENSG00000084636.18	COL16A1	chr1	-	31679803	31679851	31679631	31679685	31680041	31680101	57475	3,0,1	0,0,0	7,12,13	1,0,0	122	74	1	1	1.0,NA,1.0	0.809,1.0,1.0	0.064	NA
31332	ENSG00000084710.14	EFR3B	chr2	+	25133382	25133434	25132902	25133014	25135466	25135639	31332	62,50,91	0,1,2	39,39,23	0,0,1	126	74	1	1	1.0,0.967,0.964	1.0,1.0,0.931	0	-0.379633	FALSE		31566	ENSG00000084710.14	EFR3B	chr2	+	25133382	25133434	25132902	25133014	25135466	25135639	31566	13,21,16	0,0,0	39,39,23	0,0,1	126	74	1	1	1.0,1.0,1.0	1.0,1.0,0.931	0.023	-0.895733
63353	ENSG00000084734.9	GCKR	chr2	+	27499141	27499208	27498723	27498797	27499396	27499450	63353	0,0,0	0,1,1	0,1,0	0,0,0	141	74	1	1	NA,0.0,0.0	NA,1.0,NA	-1	NA	NA		NA	NA	NA	NA	NA	NA	NA	NA	NA	NA	NA	NA	NA	NA	NA	NA	NA	NA	NA	NA	NA	NA	NA	NA
51669	ENSG00000084754.12	HADHA	chr2	-	26192309	26192424	26190654	26191628	26193576	26193772	51669	615690604	1,0,0	899904894	0,0,0	189	74	1	1	0.996,1.0,1.0	1.0,1.0,1.0	-0.001	NA	FALSE		52177	ENSG00000084754.12	HADHA	chr2	-	26192309	26192424	26190654	26191628	26193576	26193772	52177	528727723	0,1,0	899904894	0,0,0	189	74	1	1	1.0,0.996,1.0	1.0,1.0,1.0	-0.001	NA
51673	ENSG00000084754.12	HADHA	chr2	-	26210694	26210814	26209779	26209889	26212569	26212626	51673	5,9,6	286348261	8,11,4	377361422	194	74	1	1	0.007,0.01,0.009	0.008,0.011,0.004	0.001	NA	NA		52182	ENSG00000084754.12	HADHA	chr2	-	26210694	26210814	26209779	26209889	26212569	26212626	52182	24,11,7	304337368	8,11,4	377361422	194	74	0.0588997	0.615563	0.029,0.012,0.007	0.008,0.011,0.004	0.008	NA
3398	ENSG00000084774.14	CAD	chr2	+	27222865	27223037	27222518	27222660	27223562	27223748	3398	211174155	1,0,1	256255202	2,0,1	246	74	1	1	0.984,1.0,0.979	0.975,1.0,0.984	0.001	-0.453267	FALSE		3376	ENSG00000084774.14	CAD	chr2	+	27222865	27223037	27222518	27222660	27223562	27223748	3376	222262284	1,1,2	256255202	2,0,1	246	74	1	1	0.985,0.987,0.977	0.975,1.0,0.984	-0.003	-0.9267
3402	ENSG00000084774.14	CAD	chr2	+	27240566	27240617	27240264	27240361	27240910	27240955	3402	1,0,1	57,53,68	0,0,1	63,92,55	125	74	1	1	0.01,0.0,0.009	0.0,0.0,0.011	0.003	NA	FALSE		3381	ENSG00000084774.14	CAD	chr2	+	27240566	27240617	27240264	27240361	27240910	27240955	3381	0,0,1	59,62,74	0,0,1	63,92,55	125	74	1	1	0.0,0.0,0.008	0.0,0.0,0.011	-0.001	NA
NA	NA	NA	NA	NA	NA	NA	NA	NA	NA	NA	NA	NA	NA	NA	NA	NA	NA	NA	NA	NA	NA	NA	NA	NA		NA	NA	NA	NA	NA	NA	NA	NA	NA	NA	NA	NA	NA	NA	NA	NA	NA	NA	NA	NA	NA	NA	NA	NA
NA	NA	NA	NA	NA	NA	NA	NA	NA	NA	NA	NA	NA	NA	NA	NA	NA	NA	NA	NA	NA	NA	NA	NA	NA		NA	NA	NA	NA	NA	NA	NA	NA	NA	NA	NA	NA	NA	NA	NA	NA	NA	NA	NA	NA	NA	NA	NA	NA
NA	NA	NA	NA	NA	NA	NA	NA	NA	NA	NA	NA	NA	NA	NA	NA	NA	NA	NA	NA	NA	NA	NA	NA	NA		NA	NA	NA	NA	NA	NA	NA	NA	NA	NA	NA	NA	NA	NA	NA	NA	NA	NA	NA	NA	NA	NA	NA	NA
NA	NA	NA	NA	NA	NA	NA	NA	NA	NA	NA	NA	NA	NA	NA	NA	NA	NA	NA	NA	NA	NA	NA	NA	NA		NA	NA	NA	NA	NA	NA	NA	NA	NA	NA	NA	NA	NA	NA	NA	NA	NA	NA	NA	NA	NA	NA	NA	NA
NA	NA	NA	NA	NA	NA	NA	NA	NA	NA	NA	NA	NA	NA	NA	NA	NA	NA	NA	NA	NA	NA	NA	NA	NA		44992	ENSG00000085491.17	SLC25A24	chr1	-	108143542	108143710	108139057	108139208	108148278	108148386	44992	557570650	1,0,0	220207239	0,0,0	242	74	1	1	0.994,1.0,1.0	1.0,1.0,1.0	-0.002	NA
44555	ENSG00000085491.17	SLC25A24	chr1	-	108156700	108156885	108154982	108155135	108157461	108157620	44555	11,5,17	134196234	2,2,8	89,82,108	259	74	0.206237	1	0.023,0.007,0.02	0.006,0.007,0.021	0.005	NA	FALSE		44994	ENSG00000085491.17	SLC25A24	chr1	-	108156700	108156885	108154982	108155135	108157461	108157620	44994	20,22,16	208252228	2,2,8	89,82,108	259	74	0.00876433	0.176299	0.027,0.024,0.02	0.006,0.007,0.021	0.012	NA
NA	NA	NA	NA	NA	NA	NA	NA	NA	NA	NA	NA	NA	NA	NA	NA	NA	NA	NA	NA	NA	NA	NA	NA	NA		44996	ENSG00000085491.17	SLC25A24	chr1	-	108181940	108182028	108161181	108161293	108185827	108185954	44996	400500545	0,0,1	175144187	0,0,0	162	74	1	1	1.0,1.0,0.996	1.0,1.0,1.0	-0.001	NA
NA	NA	NA	NA	NA	NA	NA	NA	NA	NA	NA	NA	NA	NA	NA	NA	NA	NA	NA	NA	NA	NA	NA	NA	NA		26690	ENSG00000085511.20	MAP3K4	chr6	+	161089321	161089471	161087687	161087954	161091378	161091540	26690	193198221	1,0,0	154157150	0,0,0	224	74	1	1	0.985,1.0,1.0	1.0,1.0,1.0	-0.005	-0.237367
26503	ENSG00000085511.20	MAP3K4	chr6	+	161108950	161109041	161108742	161108859	161109754	161109914	26503	10,5,16	66,52,46	13,10,11	57,54,46	165	74	0.65374	1	0.064,0.041,0.135	0.093,0.077,0.097	-0.009	-2.4047	FALSE		26695	ENSG00000085511.20	MAP3K4	chr6	+	161108950	161109041	161108742	161108859	161109754	161109914	26695	16,21,17	38,58,38	13,10,11	57,54,46	165	74	0.0135731	0.236832	0.159,0.14,0.167	0.093,0.077,0.097	0.066	4.91223
NA	NA	NA	NA	NA	NA	NA	NA	NA	NA	NA	NA	NA	NA	NA	NA	NA	NA	NA	NA	NA	NA	NA	NA	NA		778	ENSG00000085563.14	ABCB1	chr7	-	87549347	87549518	87545862	87546024	87549850	87550054	778	0,1,0	1,0,0	8,5,3	0,0,0	245	74	1	1	0.0,1.0,NA	1.0,1.0,1.0	-0.5	NA
NA	NA	NA	NA	NA	NA	NA	NA	NA	NA	NA	NA	NA	NA	NA	NA	NA	NA	NA	NA	NA	NA	NA	NA	NA		NA	NA	NA	NA	NA	NA	NA	NA	NA	NA	NA	NA	NA	NA	NA	NA	NA	NA	NA	NA	NA	NA	NA	NA
NA	NA	NA	NA	NA	NA	NA	NA	NA	NA	NA	NA	NA	NA	NA	NA	NA	NA	NA	NA	NA	NA	NA	NA	NA		NA	NA	NA	NA	NA	NA	NA	NA	NA	NA	NA	NA	NA	NA	NA	NA	NA	NA	NA	NA	NA	NA	NA	NA
9431	ENSG00000085832.17	EPS15	chr1	-	51468472	51468568	51465260	51465326	51471689	51471737	9431	149130136	2,0,0	120116132	0,0,0	170	74	1	1	0.97,1.0,1.0	1.0,1.0,1.0	-0.01	-0.5467	FALSE		9447	ENSG00000085832.17	EPS15	chr1	-	51468472	51468568	51465260	51465326	51471689	51471737	9447	174143186	0,0,1	120116132	0,0,0	170	74	1	1	1.0,1.0,0.988	1.0,1.0,1.0	-0.004	-0.1544
7603	ENSG00000085998.14	POMGNT1	chr1	-	46193563	46193639	46193304	46193388	46193854	46193925	7603	196231241	1,1,0	128177148	0,0,0	150	74	1	1	0.99,0.991,1.0	1.0,1.0,1.0	-0.006	-1.03123	FALSE		7616	ENSG00000085998.14	POMGNT1	chr1	-	46193563	46193639	46193304	46193388	46193854	46193925	7616	184186231	1,2,0	128177148	0,0,0	150	74	1	1	0.989,0.979,1.0	1.0,1.0,1.0	-0.011	-0.479167
7608	ENSG00000085998.14	POMGNT1	chr1	-	46196778	46196849	46196011	46196077	46196969	46197084	7608	89134121	1,0,0	67,71,63	1,7,3	145	74	7.58e-05	0.00942405	0.978,1.0,1.0	0.972,0.838,0.915	0.084	5.26127	FALSE		7623	ENSG00000085998.14	POMGNT1	chr1	-	46196778	46196849	46196011	46196077	46196969	46197084	7623	88129155	3,0,0	67,71,63	1,7,3	145	74	0.000406818	0.0202094	0.937,1.0,1.0	0.972,0.838,0.915	0.071	5.39777
55926	ENSG00000085999.12	RAD54L	chr1	+	46274537	46274717	46274137	46274216	46277816	46277980	55926	236226252	0,0,0	251245220	2,0,2	254	74	0.804083	1	1.0,1.0,1.0	0.973,1.0,0.97	0.019	NA	FALSE		56474	ENSG00000085999.12	RAD54L	chr1	+	46274537	46274717	46274137	46274216	46277816	46277980	56474	117101117	1,0,0	251245220	2,0,2	254	74	0.808647	1	0.971,1.0,1.0	0.973,1.0,0.97	0.009	NA
NA	NA	NA	NA	NA	NA	NA	NA	NA	NA	NA	NA	NA	NA	NA	NA	NA	NA	NA	NA	NA	NA	NA	NA	NA		NA	NA	NA	NA	NA	NA	NA	NA	NA	NA	NA	NA	NA	NA	NA	NA	NA	NA	NA	NA	NA	NA	NA	NA
NA	NA	NA	NA	NA	NA	NA	NA	NA	NA	NA	NA	NA	NA	NA	NA	NA	NA	NA	NA	NA	NA	NA	NA	NA		NA	NA	NA	NA	NA	NA	NA	NA	NA	NA	NA	NA	NA	NA	NA	NA	NA	NA	NA	NA	NA	NA	NA	NA
NA	NA	NA	NA	NA	NA	NA	NA	NA	NA	NA	NA	NA	NA	NA	NA	NA	NA	NA	NA	NA	NA	NA	NA	NA		26715	ENSG00000086189.10	DIMT1	chr5	-	62392170	62392234	62390875	62390982	62392925	62392990	26715	73,93,109	0,1,1	180207206	0,0,0	138	74	1	1	1.0,0.98,0.983	1.0,1.0,1.0	-0.012	-1.90077
26521	ENSG00000086189.10	DIMT1	chr5	-	62402035	62402122	62398819	62398881	62403272	62403346	26521	152159146	0,0,0	223201242	1,1,0	161	74	1	1	1.0,1.0,1.0	0.99,0.989,1.0	0.007	1.13903	FALSE		26716	ENSG00000086189.10	DIMT1	chr5	-	62402035	62402122	62398819	62398881	62403272	62403346	26716	121,89,107	0,0,0	223201242	1,1,0	161	74	1	1	1.0,1.0,1.0	0.99,0.989,1.0	0.007	0.817133
NA	NA	NA	NA	NA	NA	NA	NA	NA	NA	NA	NA	NA	NA	NA	NA	NA	NA	NA	NA	NA	NA	NA	NA	NA		NA	NA	NA	NA	NA	NA	NA	NA	NA	NA	NA	NA	NA	NA	NA	NA	NA	NA	NA	NA	NA	NA	NA	NA
NA	NA	NA	NA	NA	NA	NA	NA	NA	NA	NA	NA	NA	NA	NA	NA	NA	NA	NA	NA	NA	NA	NA	NA	NA		NA	NA	NA	NA	NA	NA	NA	NA	NA	NA	NA	NA	NA	NA	NA	NA	NA	NA	NA	NA	NA	NA	NA	NA
NA	NA	NA	NA	NA	NA	NA	NA	NA	NA	NA	NA	NA	NA	NA	NA	NA	NA	NA	NA	NA	NA	NA	NA	NA		NA	NA	NA	NA	NA	NA	NA	NA	NA	NA	NA	NA	NA	NA	NA	NA	NA	NA	NA	NA	NA	NA	NA	NA
NA	NA	NA	NA	NA	NA	NA	NA	NA	NA	NA	NA	NA	NA	NA	NA	NA	NA	NA	NA	NA	NA	NA	NA	NA		9623	ENSG00000086758.16	HUWE1	chrX	-	53615743	53615835	53614533	53614745	53616969	53617147	9623	404494544	1,2,0	261275213	0,0,0	166	74	1	1	0.994,0.991,1.0	1.0,1.0,1.0	-0.005	NA
9605	ENSG00000086758.16	HUWE1	chrX	-	53631566	53631614	53631413	53631482	53632486	53632564	9605	193227150	0,0,1	220189196	0,0,0	122	74	1	1	1.0,1.0,0.989	1.0,1.0,1.0	-0.004	NA	FALSE		NA	NA	NA	NA	NA	NA	NA	NA	NA	NA	NA	NA	NA	NA	NA	NA	NA	NA	NA	NA	NA	NA	NA	NA
NA	NA	NA	NA	NA	NA	NA	NA	NA	NA	NA	NA	NA	NA	NA	NA	NA	NA	NA	NA	NA	NA	NA	NA	NA		33469	ENSG00000086827.9	ZW10	chr11	-	113743801	113744040	113741693	113741765	113747530	113747713	33469	196256278	0,0,1	164155131	0,0,0	313	74	1	1	1.0,1.0,0.985	1.0,1.0,1.0	-0.005	-0.0413667
33191	ENSG00000086827.9	ZW10	chr11	-	113757661	113757853	113748256	113748420	113758553	113758706	33191	164171156	2,1,2	108,80,106	0,0,0	266	74	0.65268	1	0.958,0.979,0.956	1.0,1.0,1.0	-0.036	-1.96027	FALSE		33470	ENSG00000086827.9	ZW10	chr11	-	113757661	113757853	113748256	113748420	113758553	113758706	33470	165130147	1,0,0	108,80,106	0,0,0	266	74	1	1	0.979,1.0,1.0	1.0,1.0,1.0	-0.007	1.31347
13275	ENSG00000087053.18	MTMR2	chr11	-	95841616	95841709	95838093	95838207	95844952	95845159	13275	308318353	2,1,0	234230241	0,0,0	167	74	1	1	0.986,0.993,1.0	1.0,1.0,1.0	-0.007	0.479967	FALSE		13314	ENSG00000087053.18	MTMR2	chr11	-	95841616	95841709	95838093	95838207	95844952	95845159	13314	239326288	3,0,0	234230241	0,0,0	167	74	1	1	0.972,1.0,1.0	1.0,1.0,1.0	-0.009	-0.381533
50191	ENSG00000087087.20	SRRT	chr7	+	100880695	100880769	100875572	100875712	100881284	100881413	50191	8,7,14	167152180	9,6,6	164235168	148	74	0.131107	1	0.023,0.023,0.037	0.027,0.013,0.018	0.008	0.621733	FALSE		50687	ENSG00000087087.20	SRRT	chr7	+	100880695	100880769	100875572	100875712	100881284	100881413	50687	10,10,17	107120134	9,6,6	164235168	148	74	0.000352588	0.0182352	0.045,0.04,0.06	0.027,0.013,0.018	0.029	2.07247
19989	ENSG00000087088.20	BAX	chr19	+	48960238	48960336	48956197	48956333	48960809	48960914	19989	3,5,8	315272295	1,3,3	257253235	172	74	1	1	0.004,0.008,0.012	0.002,0.005,0.005	0.004	NA	FALSE		20084	ENSG00000087088.20	BAX	chr19	+	48960238	48960336	48956197	48956333	48960809	48960914	20084	9,3,5	190221310	1,3,3	257253235	172	74	0.924364	1	0.02,0.006,0.007	0.002,0.005,0.005	0.007	NA
NA	NA	NA	NA	NA	NA	NA	NA	NA	NA	NA	NA	NA	NA	NA	NA	NA	NA	NA	NA	NA	NA	NA	NA	NA		NA	NA	NA	NA	NA	NA	NA	NA	NA	NA	NA	NA	NA	NA	NA	NA	NA	NA	NA	NA	NA	NA	NA	NA
13661	ENSG00000087128.10	TMPRSS11E	chr4	+	68461820	68461945	68447462	68447523	68466630	68466752	13661	0,6,3	0,0,0	5,5,8	0,1,0	199	74	1	1	NA,1.0,1.0	1.0,0.65,1.0	0.117	NA	NA		13700	ENSG00000087128.10	TMPRSS11E	chr4	+	68461820	68461945	68447462	68447523	68466630	68466752	13700	51,46,52	0,0,0	5,5,8	0,1,0	199	74	1	1	1.0,1.0,1.0	1.0,0.65,1.0	0.117	NA
13662	ENSG00000087128.10	TMPRSS11E	chr4	+	68471459	68471623	68468878	68468946	68474722	68474761	13662	3,3,10	0,0,0	1,8,3	1,0,0	238	74	1	1	1.0,1.0,1.0	0.237,1.0,1.0	0.254	NA	NA		13701	ENSG00000087128.10	TMPRSS11E	chr4	+	68471459	68471623	68468878	68468946	68474722	68474761	13701	74,62,72	6,1,3	1,8,3	1,0,0	238	74	0.0124087	0.223552	0.793,0.951,0.882	0.237,1.0,1.0	0.13	NA
3819	ENSG00000087245.13	MMP2	chr16	+	55485298	55485427	55484015	55484164	55485603	55485776	3819	133111128	1,0,0	130168149	1,0,0	203	74	1	1	0.98,1.0,1.0	0.979,1.0,1.0	0	NA	FALSE		3814	ENSG00000087245.13	MMP2	chr16	+	55485298	55485427	55484015	55484164	55485603	55485776	3814	110121142	0,0,1	130168149	1,0,0	203	74	1	1	1.0,1.0,0.981	0.979,1.0,1.0	0.001	NA
NA	NA	NA	NA	NA	NA	NA	NA	NA	NA	NA	NA	NA	NA	NA	NA	NA	NA	NA	NA	NA	NA	NA	NA	NA		3815	ENSG00000087245.13	MMP2	chr16	+	55489650	55489824	55488542	55488716	55491800	55491956	3815	94138115	1,0,0	137154137	0,0,0	248	74	1	1	0.966,1.0,1.0	1.0,1.0,1.0	-0.011	NA
NA	NA	NA	NA	NA	NA	NA	NA	NA	NA	NA	NA	NA	NA	NA	NA	NA	NA	NA	NA	NA	NA	NA	NA	NA		NA	NA	NA	NA	NA	NA	NA	NA	NA	NA	NA	NA	NA	NA	NA	NA	NA	NA	NA	NA	NA	NA	NA	NA
20432	ENSG00000087263.16	OGFOD1	chr16	+	56466875	56466967	56466151	56466268	56467164	56467198	20432	193132139	0,0,0	156132116	0,1,0	166	74	1	1	1.0,1.0,1.0	1.0,0.983,1.0	0.006	NA	FALSE		20531	ENSG00000087263.16	OGFOD1	chr16	+	56466875	56466967	56466151	56466268	56467164	56467198	20531	161147193	0,0,0	156132116	0,1,0	166	74	1	1	1.0,1.0,1.0	1.0,0.983,1.0	0.006	NA
30339	ENSG00000087266.16	SH3BP2	chr4	+	2829492	2830147	2827605	2827674	2831570	2831679	30339	129199264	2,3,2	262228234	1,3,1	729	74	0.284118	1	0.868,0.871,0.931	0.964,0.885,0.96	-0.046	-4.4315	FALSE		30569	ENSG00000087266.16	SH3BP2	chr4	+	2829492	2830147	2827605	2827674	2831570	2831679	30569	214195300	2,0,4	262228234	1,3,1	729	74	0.815187	1	0.916,1.0,0.884	0.964,0.885,0.96	-0.003	0.502633
48903	ENSG00000087303.18	NID2	chr14	-	52005736	52005849	52004802	52005496	52006536	52006660	48903	22,32,33	1,0,0	15,5,5	0,0,0	187	74	1	1	0.897,1.0,1.0	1.0,1.0,1.0	-0.034	NA	NA		NA	NA	NA	NA	NA	NA	NA	NA	NA	NA	NA	NA	NA	NA	NA	NA	NA	NA	NA	NA	NA	NA	NA	NA
NA	NA	NA	NA	NA	NA	NA	NA	NA	NA	NA	NA	NA	NA	NA	NA	NA	NA	NA	NA	NA	NA	NA	NA	NA		NA	NA	NA	NA	NA	NA	NA	NA	NA	NA	NA	NA	NA	NA	NA	NA	NA	NA	NA	NA	NA	NA	NA	NA
48904	ENSG00000087303.18	NID2	chr14	-	52027200	52027344	52020058	52020178	52028721	52028850	48904	6,21,13	0,3,1	2,2,2	2,0,0	218	74	0.303135	1	1.0,0.704,0.815	0.253,1.0,1.0	0.089	NA	NA		49370	ENSG00000087303.18	NID2	chr14	-	52027200	52027344	52020058	52020178	52028721	52028850	49370	0,0,2	0,0,0	2,2,2	2,0,0	218	74	1	1	NA,NA,1.0	0.253,1.0,1.0	0.249	NA
59591	ENSG00000087365.15	SF3B2	chr11	+	66055537	66055585	66055075	66055315	66056837	66056955	59591	155146222	0,0,1	120,95,132	0,0,0	122	74	1	1	1.0,1.0,0.993	1.0,1.0,1.0	-0.002	-0.044	FALSE		NA	NA	NA	NA	NA	NA	NA	NA	NA	NA	NA	NA	NA	NA	NA	NA	NA	NA	NA	NA	NA	NA	NA	NA
45126	ENSG00000087470.17	DNM1L	chr12	+	32732537	32732610	32731853	32731943	32733714	32733807	45126	0,0,0	119112113	0,1,0	109,114,97	147	74	1	1	0.0,0.0,0.0	0.0,0.004,0.0	-0.001	NA	FALSE		45561	ENSG00000087470.17	DNM1L	chr12	+	32732537	32732610	32731853	32731943	32733714	32733807	45561	0,0,0	117117119	0,1,0	109,114,97	147	74	1	1	0.0,0.0,0.0	0.0,0.004,0.0	-0.001	NA
NA	NA	NA	NA	NA	NA	NA	NA	NA	NA	NA	NA	NA	NA	NA	NA	NA	NA	NA	NA	NA	NA	NA	NA	NA		NA	NA	NA	NA	NA	NA	NA	NA	NA	NA	NA	NA	NA	NA	NA	NA	NA	NA	NA	NA	NA	NA	NA	NA
72585	ENSG00000087510.7	TFAP2C	chr20	+	56633352	56633569	56631804	56631856	56634149	56634268	72585	133167197	0,0,1	8,10,17	0,0,0	291	74	1	1	1.0,1.0,0.98	1.0,1.0,1.0	-0.007	NA	NA		73126	ENSG00000087510.7	TFAP2C	chr20	+	56633352	56633569	56631804	56631856	56634149	56634268	73126	96113113	0,1,0	8,10,17	0,0,0	291	74	1	1	1.0,0.966,1.0	1.0,1.0,1.0	-0.011	NA
NA	NA	NA	NA	NA	NA	NA	NA	NA	NA	NA	NA	NA	NA	NA	NA	NA	NA	NA	NA	NA	NA	NA	NA	NA		NA	NA	NA	NA	NA	NA	NA	NA	NA	NA	NA	NA	NA	NA	NA	NA	NA	NA	NA	NA	NA	NA	NA	NA
55424	ENSG00000088038.19	CNOT3	chr19	+	54144005	54144134	54143659	54143749	54144236	54144332	55424	108130133	0,0,1	109127112	0,0,0	203	74	1	1	1.0,1.0,0.98	1.0,1.0,1.0	-0.007	NA	NA		NA	NA	NA	NA	NA	NA	NA	NA	NA	NA	NA	NA	NA	NA	NA	NA	NA	NA	NA	NA	NA	NA	NA	NA
41596	ENSG00000088247.17	KHSRP	chr19	-	6420072	6420144	6419202	6419260	6420421	6420471	41596	894835747	0,0,0	10481099899	1,0,1	146	74	1	1	1.0,1.0,1.0	0.998,1.0,0.998	0.001	-0.0318667	FALSE		41995	ENSG00000088247.17	KHSRP	chr19	-	6420072	6420144	6419202	6419260	6420421	6420471	41995	7629811141	0,1,0	10481099899	1,0,1	146	74	1	1	1.0,0.998,1.0	0.998,1.0,0.998	0.001	0.0548333
58828	ENSG00000088280.19	ASAP3	chr1	-	23433625	23433693	23433361	23433532	23434253	23434369	58828	55,101,94	0,0,0	175158167	0,1,0	142	74	1	1	1.0,1.0,1.0	1.0,0.988,1.0	0.004	-0.952467	FALSE		59426	ENSG00000088280.19	ASAP3	chr1	-	23433625	23433693	23433361	23433532	23434253	23434369	59426	184211236	0,2,0	175158167	0,1,0	142	74	1	1	1.0,0.982,1.0	1.0,0.988,1.0	-0.002	-1.14383
58829	ENSG00000088280.19	ASAP3	chr1	-	23439160	23439230	23438746	23438834	23441101	23441211	58829	52,106,86	0,1,1	203136185	3,0,2	144	74	0.610112	1	1.0,0.982,0.978	0.972,1.0,0.979	0.003	-1.08983	FALSE		59430	ENSG00000088280.19	ASAP3	chr1	-	23439160	23439230	23438746	23438834	23441101	23441211	59430	185260256	2,1,2	203136185	3,0,2	144	74	0.611232	1	0.979,0.993,0.985	0.972,1.0,0.979	0.002	-0.5196
58830	ENSG00000088280.19	ASAP3	chr1	-	23441654	23441719	23441349	23441473	23442185	23442271	58830	26,27,35	0,1,0	70,48,76	1,0,0	139	74	1	1	1.0,0.935,1.0	0.974,1.0,1.0	-0.013	-1.0319	FALSE		59431	ENSG00000088280.19	ASAP3	chr1	-	23441654	23441719	23441349	23441473	23442185	23442271	59431	73,85,84	3,3,0	70,48,76	1,0,0	139	74	0.221289	1	0.928,0.938,1.0	0.974,1.0,1.0	-0.036	-2.96017
20289	ENSG00000088305.18	DNMT3B	chr20	+	32801277	32801426	32800834	32800925	32802384	32802470	20289	1234825968	0,0,0	497449904572	0,1,1	223	74	1	1	1.0,1.0,1.0	1.0,0.999,0.999	0.001	NA	FALSE		20394	ENSG00000088305.18	DNMT3B	chr20	+	32801277	32801426	32800834	32800925	32802384	32802470	20394	596684767	0,0,1	497449904572	0,1,1	223	74	1	1	1.0,1.0,0.996	1.0,0.999,0.999	-0.001	NA
10357	ENSG00000088325.16	TPX2	chr20	+	31780938	31781046	31778812	31778984	31782248	31782390	10357	11,4,12	329309303	2,7,5	223186264	182	74	0.947239	1	0.013,0.005,0.016	0.004,0.015,0.008	0.002	0.29	FALSE		10374	ENSG00000088325.16	TPX2	chr20	+	31780938	31781046	31778812	31778984	31782248	31782390	10374	4,3,11	120143172	2,7,5	223186264	182	74	0.297362	1	0.013,0.008,0.025	0.004,0.015,0.008	0.006	0.461933
NA	NA	NA	NA	NA	NA	NA	NA	NA	NA	NA	NA	NA	NA	NA	NA	NA	NA	NA	NA	NA	NA	NA	NA	NA		9877	ENSG00000088367.22	EPB41L1	chr20	+	36185116	36185335	36182271	36182347	36187675	36187763	9877	75,82,116	1,0,0	113,81,93	0,0,0	293	74	1	1	0.95,1.0,1.0	1.0,1.0,1.0	-0.017	NA
NA	NA	NA	NA	NA	NA	NA	NA	NA	NA	NA	NA	NA	NA	NA	NA	NA	NA	NA	NA	NA	NA	NA	NA	NA		NA	NA	NA	NA	NA	NA	NA	NA	NA	NA	NA	NA	NA	NA	NA	NA	NA	NA	NA	NA	NA	NA	NA	NA
962	ENSG00000088387.19	DOCK9	chr13	-	98829306	98829522	98826829	98826887	98829642	98829756	962	64146137	0,0,1	67,35,57	0,0,0	290	74	1	1	1.0,1.0,0.972	1.0,1.0,1.0	-0.009	1.4751	FALSE		NA	NA	NA	NA	NA	NA	NA	NA	NA	NA	NA	NA	NA	NA	NA	NA	NA	NA	NA	NA	NA	NA	NA	NA
971	ENSG00000088387.19	DOCK9	chr13	-	98879897	98879969	98868230	98868377	98880546	98880672	971	32,88,82	0,0,1	23,21,21	0,0,0	146	74	1	1	1.0,1.0,0.977	1.0,1.0,1.0	-0.008	1.03297	FALSE		NA	NA	NA	NA	NA	NA	NA	NA	NA	NA	NA	NA	NA	NA	NA	NA	NA	NA	NA	NA	NA	NA	NA	NA
NA	NA	NA	NA	NA	NA	NA	NA	NA	NA	NA	NA	NA	NA	NA	NA	NA	NA	NA	NA	NA	NA	NA	NA	NA		NA	NA	NA	NA	NA	NA	NA	NA	NA	NA	NA	NA	NA	NA	NA	NA	NA	NA	NA	NA	NA	NA	NA	NA
38994	ENSG00000088538.13	DOCK3	chr3	+	51227282	51227445	51225648	51225773	51227981	51228088	38994	75,85,118	0,0,0	35,23,24	1,0,0	237	74	1	1	1.0,1.0,1.0	0.916,1.0,1.0	0.028	4.33025	FALSE		39366	ENSG00000088538.13	DOCK3	chr3	+	51227282	51227445	51225648	51225773	51227981	51228088	39366	31,36,47	0,0,0	35,23,24	1,0,0	237	74	1	1	1.0,1.0,1.0	0.916,1.0,1.0	0.028	1.9891
NA	NA	NA	NA	NA	NA	NA	NA	NA	NA	NA	NA	NA	NA	NA	NA	NA	NA	NA	NA	NA	NA	NA	NA	NA		39367	ENSG00000088538.13	DOCK3	chr3	+	51229511	51229609	51228660	51228832	51236344	51236428	39367	32,33,39	0,1,1	29,19,24	0,0,0	172	74	1	1	1.0,0.934,0.944	1.0,1.0,1.0	-0.041	-3.3348
39001	ENSG00000088538.13	DOCK3	chr3	+	51348851	51348938	51341236	51341385	51350287	51350392	39001	22,30,27	1,1,5	14,9,10	2,1,3	161	74	0.358193	1	0.91,0.932,0.713	0.763,0.805,0.605	0.127	NA	FALSE		39373	ENSG00000088538.13	DOCK3	chr3	+	51348851	51348938	51341236	51341385	51350287	51350392	39373	17,20,19	3,1,1	14,9,10	2,1,3	161	74	0.271719	1	0.723,0.902,0.897	0.763,0.805,0.605	0.116	NA
58059	ENSG00000088756.12	ARHGAP28	chr18	+	6859830	6859897	6851033	6851126	6868149	6868231	58059	60,92,96	0,1,0	23,26,25	0,1,0	141	74	1	1	1.0,0.98,1.0	1.0,0.932,1.0	0.016	1.6999	FALSE		58652	ENSG00000088756.12	ARHGAP28	chr18	+	6859830	6859897	6851033	6851126	6868149	6868231	58652	148180189	3,4,4	23,26,25	0,1,0	141	74	0.0300622	0.398986	0.963,0.959,0.961	1.0,0.932,1.0	-0.016	-0.612667
58061	ENSG00000088756.12	ARHGAP28	chr18	+	6887156	6887239	6882136	6882299	6889887	6890048	58061	88141158	1,0,0	48,54,42	0,0,0	157	74	1	1	0.976,1.0,1.0	1.0,1.0,1.0	-0.008	NA	FALSE		58654	ENSG00000088756.12	ARHGAP28	chr18	+	6887156	6887239	6882136	6882299	6889887	6890048	58654	260315306	1,0,0	48,54,42	0,0,0	157	74	1	1	0.992,1.0,1.0	1.0,1.0,1.0	-0.003	NA
54861	ENSG00000088826.18	SMOX	chr20	+	4176045	4176163	4175029	4175263	4177350	4177577	54861	2,1,2	9,17,16	1,0,1	6,13,9	192	74	1	1	0.079,0.022,0.046	0.06,0.0,0.041	0.015	NA	NA		55398	ENSG00000088826.18	SMOX	chr20	+	4176045	4176163	4175029	4175263	4177350	4177577	55398	2,1,1	17,27,29	1,0,1	6,13,9	192	74	1	1	0.043,0.014,0.013	0.06,0.0,0.041	-0.01	NA
58762	ENSG00000088833.17	NSFL1C	chr20	-	1454212	1454305	1453030	1453140	1454966	1455037	58762	374381366	1,1,0	304299317	0,0,0	167	74	1	1	0.994,0.994,1.0	1.0,1.0,1.0	-0.004	NA	FALSE		59356	ENSG00000088833.17	NSFL1C	chr20	-	1454212	1454305	1453030	1453140	1454966	1455037	59356	343367468	1,0,0	304299317	0,0,0	167	74	1	1	0.993,1.0,1.0	1.0,1.0,1.0	-0.002	NA
24321	ENSG00000088882.8	CPXM1	chr20	-	2797967	2798058	2797191	2797342	2798151	2798291	24321	171163290	5,4,3	144136130	1,1,0	165	74	0.0102111	0.262654	0.939,0.948,0.977	0.985,0.984,1.0	-0.035	-4.02683	FALSE		24464	ENSG00000088882.8	CPXM1	chr20	-	2797967	2798058	2797191	2797342	2798151	2798291	24464	73102105	1,1,1	144136130	1,1,0	165	74	1	1	0.97,0.979,0.979	0.985,0.984,1.0	-0.014	-2.1152
76410	ENSG00000088992.18	TESC	chr12	-	117083968	117084090	117075270	117075340	117099224	117099431	76410	0,0,1	20,7,9	1,1,0	10,15,14	196	74	1	1	0.0,0.0,0.04	0.036,0.025,0.0	-0.007	NA	FALSE		76903	ENSG00000088992.18	TESC	chr12	-	117083968	117084090	117075270	117075340	117099224	117099431	76903	4,5,5	101,99,103	1,1,0	10,15,14	196	74	0.338552	1	0.015,0.019,0.018	0.036,0.025,0.0	-0.003	NA
19822	ENSG00000089006.16	SNX5	chr20	-	17944121	17944144	17943109	17943195	17947485	17947621	19822	0,0,0	196149244	0,1,2	210193198	97	74	1	1	0.0,0.0,0.0	0.0,0.004,0.008	-0.004	NA	NA		19926	ENSG00000089006.16	SNX5	chr20	-	17944121	17944144	17943109	17943195	17947485	17947621	19926	0,1,1	107119130	0,1,2	210193198	97	74	1	1	0.0,0.006,0.006	0.0,0.004,0.008	0	NA
NA	NA	NA	NA	NA	NA	NA	NA	NA	NA	NA	NA	NA	NA	NA	NA	NA	NA	NA	NA	NA	NA	NA	NA	NA		40472	ENSG00000089048.14	ESF1	chr20	-	13718907	13718984	13717367	13717514	13728377	13728465	40472	81,59,76	2,0,0	118,85,117	0,0,0	151	74	1	1	0.952,1.0,1.0	1.0,1.0,1.0	-0.016	-2.04987
53111	ENSG00000089050.16	RBBP9	chr20	-	18495837	18495880	18493957	18494063	18497068	18497225	53111	54,67,49	8,6,8	32,55,45	4,2,6	117	74	0.264697	1	0.81,0.876,0.795	0.835,0.946,0.826	-0.042	0.249933	FALSE		53647	ENSG00000089050.16	RBBP9	chr20	-	18495837	18495880	18493957	18494063	18497068	18497225	53647	27,37,32	8,5,6	32,55,45	4,2,6	117	74	0.0460888	0.529495	0.681,0.824,0.771	0.835,0.946,0.826	-0.11	-7.19027
54504	ENSG00000089060.11	SLC8B1	chr12	-	113302139	113302700	113298776	113299974	113304320	113304385	54504	2,5,2	11,16,9	3,3,9	8,10,9	635	74	0.0846697	0.920181	0.021,0.035,0.025	0.042,0.034,0.104	-0.033	NA	NA		55044	ENSG00000089060.11	SLC8B1	chr12	-	113302139	113302700	113298776	113299974	113304320	113304385	55044	6,5,2	1,13,12	3,3,9	8,10,9	635	74	0.803816	1	0.411,0.043,0.019	0.042,0.034,0.104	0.098	NA
26223	ENSG00000089094.19	KDM2B	chr12	-	121575780	121575859	121574364	121574593	121578801	121578946	26223	165175194	0,0,1	138148144	0,0,0	153	74	1	1	1.0,1.0,0.989	1.0,1.0,1.0	-0.004	-0.2362	FALSE		NA	NA	NA	NA	NA	NA	NA	NA	NA	NA	NA	NA	NA	NA	NA	NA	NA	NA	NA	NA	NA	NA	NA	NA
42434	ENSG00000089154.11	GCN1	chr12	-	120131184	120131333	120130645	120130753	120131925	120132022	42434	500503538	2,0,0	676651676	3,0,0	223	74	1	1	0.988,1.0,1.0	0.987,1.0,1.0	0	0.334	FALSE		42874	ENSG00000089154.11	GCN1	chr12	-	120131184	120131333	120130645	120130753	120131925	120132022	42874	339454456	0,2,0	676651676	3,0,0	223	74	1	1	1.0,0.987,1.0	0.987,1.0,1.0	0	-0.7723
42436	ENSG00000089154.11	GCN1	chr12	-	120144638	120144835	120144305	120144448	120144922	120145061	42436	712647532	0,2,1	885879818	2,4,5	271	74	0.841438	1	1.0,0.989,0.993	0.992,0.984,0.978	0.009	1.18553	FALSE		42877	ENSG00000089154.11	GCN1	chr12	-	120144638	120144835	120144305	120144448	120144922	120145061	42877	473597625	1,2,2	885879818	2,4,5	271	74	0.830888	1	0.992,0.988,0.988	0.992,0.984,0.978	0.005	0.3425
NA	NA	NA	NA	NA	NA	NA	NA	NA	NA	NA	NA	NA	NA	NA	NA	NA	NA	NA	NA	NA	NA	NA	NA	NA		42882	ENSG00000089154.11	GCN1	chr12	-	120162846	120162971	120161879	120162058	120163069	120163259	42882	385483466	1,0,0	712689711	0,0,0	199	74	1	1	0.993,1.0,1.0	1.0,1.0,1.0	-0.002	-0.335133
42469	ENSG00000089177.18	KIF16B	chr20	-	16374256	16374409	16371664	16371761	16378804	16380163	42469	59,76,91	3,5,7	44,29,48	4,0,2	227	74	0.280407	1	0.865,0.832,0.809	0.782,1.0,0.887	-0.054	-3.2348	FALSE		42913	ENSG00000089177.18	KIF16B	chr20	-	16374256	16374409	16371664	16371761	16378804	16380163	42913	57,66,64	2,3,0	44,29,48	4,0,2	227	74	0.459277	1	0.903,0.878,1.0	0.782,1.0,0.887	0.037	5.9288
21287	ENSG00000089199.10	CHGB	chr20	+	5914617	5914713	5911529	5911682	5916325	5916372	21287	0,0,1	1,0,6	0,0,0	5,2,8	170	74	1	1	0.0,NA,0.068	0.0,0.0,0.0	0.034	NA	NA		NA	NA	NA	NA	NA	NA	NA	NA	NA	NA	NA	NA	NA	NA	NA	NA	NA	NA	NA	NA	NA	NA	NA	NA
35612	ENSG00000089250.19	NOS1	chr12	-	117285240	117285332	117280724	117280866	117286103	117286266	35612	1,0,1	0,0,0	4,0,3	0,1,0	166	74	1	1	1.0,NA,1.0	1.0,0.0,1.0	0.333	NA	NA		35943	ENSG00000089250.19	NOS1	chr12	-	117285240	117285332	117280724	117280866	117286103	117286266	35943	1,3,5	0,0,0	4,0,3	0,1,0	166	74	1	1	1.0,1.0,1.0	1.0,0.0,1.0	0.333	NA
69668	ENSG00000089327.14	FXYD5	chr19	+	35156843	35156974	35155550	35155611	35157420	35157501	69668	1,0,0	24,27,22	1,1,3	48,35,55	205	74	1	1	0.015,0.0,0.0	0.007,0.01,0.019	-0.007	NA	FALSE		70217	ENSG00000089327.14	FXYD5	chr19	+	35156843	35156974	35155550	35155611	35157420	35157501	70217	1,1,2	29,36,41	1,1,3	48,35,55	205	74	1	1	0.012,0.01,0.017	0.007,0.01,0.019	0.001	NA
25397	ENSG00000089597.18	GANAB	chr11	-	62627047	62627124	62626859	62626934	62627288	62627353	25397	11681355928	0,0,0	10759981015	0,1,0	151	74	1	1	1.0,1.0,1.0	1.0,0.998,1.0	0.001	0.0981	FALSE		25583	ENSG00000089597.18	GANAB	chr11	-	62627047	62627124	62626859	62626934	62627288	62627353	25583	7959501045	0,1,0	10759981015	0,1,0	151	74	1	1	1.0,0.998,1.0	1.0,0.998,1.0	0	0.0134333
25398	ENSG00000089597.18	GANAB	chr11	-	62629813	62629957	62629587	62629684	62630196	62630276	25398	181020292229	3,3,5	173316781579	9,11,5	218	74	0.310086	1	0.995,0.996,0.993	0.985,0.981,0.991	0.009	NA	FALSE		25584	ENSG00000089597.18	GANAB	chr11	-	62629813	62629957	62629587	62629684	62630196	62630276	25584	122815001469	2,7,3	173316781579	9,11,5	218	74	0.32617	1	0.995,0.986,0.994	0.985,0.981,0.991	0.006	NA
25399	ENSG00000089597.18	GANAB	chr11	-	62634309	62634375	62633440	62633567	62634820	62635000	25399	118127116	0,0,1	91,101,96	1,2,0	140	74	1	1	1.0,1.0,0.984	0.98,0.964,1.0	0.013	0.625867	FALSE		25587	ENSG00000089597.18	GANAB	chr11	-	62634309	62634375	62633440	62633567	62634820	62635000	25587	75,103,78	0,0,2	91,101,96	1,2,0	140	74	1	1	1.0,1.0,0.954	0.98,0.964,1.0	0.003	0.640167
20070	ENSG00000089639.11	GMIP	chr19	-	19634506	19634703	19633802	19634190	19634791	19634929	20070	31,25,41	1,3,0	45,42,38	1,3,2	271	74	0.517738	1	0.894,0.695,1.0	0.925,0.793,0.838	0.011	NA	FALSE		20173	ENSG00000089639.11	GMIP	chr19	-	19634506	19634703	19633802	19634190	19634791	19634929	20173	47,86,68	3,2,5	45,42,38	1,3,2	271	74	0.711059	1	0.811,0.922,0.788	0.925,0.793,0.838	-0.012	4.09373
NA	NA	NA	NA	NA	NA	NA	NA	NA	NA	NA	NA	NA	NA	NA	NA	NA	NA	NA	NA	NA	NA	NA	NA	NA		20178	ENSG00000089639.11	GMIP	chr19	-	19641809	19641867	19640445	19640571	19641975	19642051	20178	34,59,40	0,0,1	43,21,21	0,0,0	132	74	1	1	1.0,1.0,0.957	1.0,1.0,1.0	-0.014	-0.0107333
13726	ENSG00000089682.16	RBM41	chrX	-	107116150	107116244	107115861	107116054	107116649	107116768	13726	18,17,13	34,39,23	12,15,8	38,33,40	168	74	0.0832962	0.911794	0.189,0.161,0.199	0.122,0.167,0.081	0.06	3.6333	FALSE		13766	ENSG00000089682.16	RBM41	chrX	-	107116150	107116244	107115861	107116054	107116649	107116768	13766	8,11,11	42,28,28	12,15,8	38,33,40	168	74	0.932588	1	0.077,0.148,0.148	0.122,0.167,0.081	0.001	2.207
45620	ENSG00000089737.17	DDX24	chr14	-	94079024	94079621	94062096	94062621	94081118	94081202	45620	227021882404	0,0,0	270626232593	1,0,0	671	74	1	1	1.0,1.0,1.0	0.997,1.0,1.0	0.001	0.257033	FALSE		46069	ENSG00000089737.17	DDX24	chr14	-	94079024	94079621	94062096	94062621	94081118	94081202	46069	129216091688	0,0,0	270626232593	1,0,0	671	74	1	1	1.0,1.0,1.0	0.997,1.0,1.0	0.001	0.170733
42364	ENSG00000089876.11	DHX32	chr10	-	125853960	125854203	125852542	125852642	125859602	125859975	42364	230317285	0,0,1	117,73,95	0,0,2	317	74	1	1	1.0,1.0,0.985	1.0,1.0,0.917	0.023	2.6157	FALSE		42804	ENSG00000089876.11	DHX32	chr10	-	125853960	125854203	125852542	125852642	125859602	125859975	42804	187160181	0,1,0	117,73,95	0,0,2	317	74	1	1	1.0,0.974,1.0	1.0,1.0,0.917	0.019	1.92097
59448	ENSG00000090061.17	CCNK	chr14	+	99501355	99501413	99500765	99500871	99502206	99502312	59448	74,65,46	0,0,0	70,45,60	1,0,0	132	74	1	1	1.0,1.0,1.0	0.975,1.0,1.0	0.008	0.898133	FALSE		60070	ENSG00000090061.17	CCNK	chr14	+	99501355	99501413	99500765	99500871	99502206	99502312	60070	70,80,87	0,0,0	70,45,60	1,0,0	132	74	1	1	1.0,1.0,1.0	0.975,1.0,1.0	0.008	1.30193
28298	ENSG00000090273.14	NUDC	chr1	+	26911127	26911235	26902281	26902366	26924088	26924166	28298	6,4,0	1,0,0	2,0,1	0,0,0	182	74	1	1	0.709,1.0,NA	1.0,NA,1.0	-0.145	NA	NA		NA	NA	NA	NA	NA	NA	NA	NA	NA	NA	NA	NA	NA	NA	NA	NA	NA	NA	NA	NA	NA	NA	NA	NA
41508	ENSG00000090372.15	STRN4	chr19	-	46721985	46722072	46720408	46720771	46722241	46722340	41508	321286398	0,1,0	273297300	1,1,0	161	74	1	1	1.0,0.992,1.0	0.992,0.993,1.0	0.002	0.5038	FALSE		41907	ENSG00000090372.15	STRN4	chr19	-	46721985	46722072	46720408	46720771	46722241	46722340	41907	286436319	0,2,0	273297300	1,1,0	161	74	1	1	1.0,0.99,1.0	0.992,0.993,1.0	0.002	0.371233
NA	NA	NA	NA	NA	NA	NA	NA	NA	NA	NA	NA	NA	NA	NA	NA	NA	NA	NA	NA	NA	NA	NA	NA	NA		8636	ENSG00000090530.10	P3H2	chr3	-	189963957	189964098	189956727	189958004	189970815	189970891	8636	124914551515	0,0,1	73,95,103	0,0,0	215	74	1	1	1.0,1.0,0.998	1.0,1.0,1.0	-0.001	NA
NA	NA	NA	NA	NA	NA	NA	NA	NA	NA	NA	NA	NA	NA	NA	NA	NA	NA	NA	NA	NA	NA	NA	NA	NA		NA	NA	NA	NA	NA	NA	NA	NA	NA	NA	NA	NA	NA	NA	NA	NA	NA	NA	NA	NA	NA	NA	NA	NA
NA	NA	NA	NA	NA	NA	NA	NA	NA	NA	NA	NA	NA	NA	NA	NA	NA	NA	NA	NA	NA	NA	NA	NA	NA		NA	NA	NA	NA	NA	NA	NA	NA	NA	NA	NA	NA	NA	NA	NA	NA	NA	NA	NA	NA	NA	NA	NA	NA
23920	ENSG00000090621.14	PABPC4	chr1	-	39563835	39563922	39563613	39563741	39564422	39564491	23920	220228310	13,19,13	230240219	20,19,15	161	74	0.214186	1	0.886,0.847,0.916	0.841,0.853,0.87	0.028	3.49937	FALSE		24061	ENSG00000090621.14	PABPC4	chr1	-	39563835	39563922	39563613	39563741	39564422	39564491	24061	157185241	9,8,8	230240219	20,19,15	161	74	0.0126724	0.226577	0.889,0.914,0.933	0.841,0.853,0.87	0.057	1.18227
23927	ENSG00000090621.14	PABPC4	chr1	-	39575758	39576223	39572392	39572586	39576551	39576790	23927	769594725	0,0,1	687714653	0,1,1	539	74	1	1	1.0,1.0,0.99	1.0,0.99,0.989	0.004	NA	FALSE		24068	ENSG00000090621.14	PABPC4	chr1	-	39575758	39576223	39572392	39572586	39576551	39576790	24068	529594750	1,1,0	687714653	0,1,1	539	74	1	1	0.986,0.988,1.0	1.0,0.99,0.989	-0.002	NA
60216	ENSG00000090861.15	AARS	chr16	-	70270195	70270340	70269617	70269763	70271780	70271972	60216	742711698	0,0,3	120911671149	0,1,1	219	74	1	1	1.0,1.0,0.987	1.0,0.997,0.997	-0.002	NA	FALSE		60846	ENSG00000090861.15	AARS	chr16	-	70270195	70270340	70269617	70269763	70271780	70271972	60846	138918021779	1,0,2	120911671149	0,1,1	219	74	1	1	0.998,1.0,0.997	1.0,0.997,0.997	0	NA
69381	ENSG00000090905.19	TNRC6A	chr16	+	24793472	24793649	24789231	24791817	24794543	24794719	69381	86,99,138	55,41,75	116134101	63,83,61	251	74	0.499333	1	0.316,0.416,0.352	0.352,0.322,0.328	0.027	5.49823	FALSE		69919	ENSG00000090905.19	TNRC6A	chr16	+	24793472	24793649	24789231	24791817	24794543	24794719	69919	101,94,109	35,42,51	116134101	63,83,61	251	74	0.0343983	0.438246	0.46,0.398,0.387	0.352,0.322,0.328	0.081	7.49917
69383	ENSG00000090905.19	TNRC6A	chr16	+	24804704	24804851	24804176	24804319	24805013	24805151	69383	15,11,14	90,83,61	16,14,8	89,86,81	221	74	0.574335	1	0.053,0.042,0.071	0.057,0.052,0.032	0.008	NA	FALSE		69922	ENSG00000090905.19	TNRC6A	chr16	+	24804704	24804851	24804176	24804319	24805013	24805151	69922	17,7,8	52,55,75	16,14,8	89,86,81	221	74	0.592671	1	0.099,0.041,0.034	0.057,0.052,0.032	0.011	-0.4554
NA	NA	NA	NA	NA	NA	NA	NA	NA	NA	NA	NA	NA	NA	NA	NA	NA	NA	NA	NA	NA	NA	NA	NA	NA		2223	ENSG00000090975.12	PITPNM2	chr12	-	122987510	122987659	122987280	122987430	122987784	122987901	2223	11,19,18	1,0,0	7,3,3	0,0,0	223	74	1	1	0.785,1.0,1.0	1.0,1.0,1.0	-0.072	NA
NA	NA	NA	NA	NA	NA	NA	NA	NA	NA	NA	NA	NA	NA	NA	NA	NA	NA	NA	NA	NA	NA	NA	NA	NA		NA	NA	NA	NA	NA	NA	NA	NA	NA	NA	NA	NA	NA	NA	NA	NA	NA	NA	NA	NA	NA	NA	NA	NA
16387	ENSG00000091127.14	PUS7	chr7	-	105482311	105482440	105481051	105481177	105491539	105491617	16387	222189247	1,0,0	291266296	0,0,3	203	74	1	1	0.988,1.0,1.0	1.0,1.0,0.973	0.005	-0.0842	FALSE		16439	ENSG00000091127.14	PUS7	chr7	-	105482311	105482440	105481051	105481177	105491539	105491617	16439	152156145	0,0,0	291266296	0,0,3	203	74	1	1	1.0,1.0,1.0	1.0,1.0,0.973	0.009	0.142033
NA	NA	NA	NA	NA	NA	NA	NA	NA	NA	NA	NA	NA	NA	NA	NA	NA	NA	NA	NA	NA	NA	NA	NA	NA		NA	NA	NA	NA	NA	NA	NA	NA	NA	NA	NA	NA	NA	NA	NA	NA	NA	NA	NA	NA	NA	NA	NA	NA
NA	NA	NA	NA	NA	NA	NA	NA	NA	NA	NA	NA	NA	NA	NA	NA	NA	NA	NA	NA	NA	NA	NA	NA	NA		NA	NA	NA	NA	NA	NA	NA	NA	NA	NA	NA	NA	NA	NA	NA	NA	NA	NA	NA	NA	NA	NA	NA	NA
75944	ENSG00000091129.20	NRCAM	chr7	-	108225644	108225701	108223724	108223836	108226207	108226378	75944	100,32,58	3,1,0	6,14,10	1,3,3	131	74	0.000741632	0.0478542	0.95,0.948,1.0	0.772,0.725,0.653	0.249	NA	NA		76422	ENSG00000091129.20	NRCAM	chr7	-	108225644	108225701	108223724	108223836	108226207	108226378	76422	11,19,12	0,1,3	6,14,10	1,3,3	131	74	0.0872935	0.79343	1.0,0.915,0.693	0.772,0.725,0.653	0.153	NA
75945	ENSG00000091129.20	NRCAM	chr7	-	108232325	108232522	108231030	108231153	108234582	108234688	75945	262,96,179	0,0,0	30,24,32	0,1,0	271	74	1	1	1.0,1.0,1.0	1.0,0.868,1.0	0.044	NA	FALSE		76423	ENSG00000091129.20	NRCAM	chr7	-	108232325	108232522	108231030	108231153	108234582	108234688	76423	44,41,46	0,0,0	30,24,32	0,1,0	271	74	1	1	1.0,1.0,1.0	1.0,0.868,1.0	0.044	NA
22444	ENSG00000091136.14	LAMB1	chr7	-	107929411	107929619	107929063	107929205	107931355	107931500	22444	75310731001	0,0,4	215264230	0,0,0	282	74	1	1	1.0,1.0,0.985	1.0,1.0,1.0	-0.005	NA	FALSE		22546	ENSG00000091136.14	LAMB1	chr7	-	107929411	107929619	107929063	107929205	107931355	107931500	22546	296362377	1,0,0	215264230	0,0,0	282	74	1	1	0.987,1.0,1.0	1.0,1.0,1.0	-0.004	NA
22445	ENSG00000091136.14	LAMB1	chr7	-	107932173	107932377	107931355	107931500	107935414	107935656	22445	80911671390	0,1,1	288247229	1,2,0	278	74	1	1	1.0,0.997,0.997	0.987,0.97,1.0	0.012	1.66493	FALSE		22547	ENSG00000091136.14	LAMB1	chr7	-	107932173	107932377	107931355	107931500	107935414	107935656	22547	273370388	0,0,0	288247229	1,2,0	278	74	1	1	1.0,1.0,1.0	0.987,0.97,1.0	0.014	1.56873
22447	ENSG00000091136.14	LAMB1	chr7	-	107936278	107936373	107935373	107935656	107937092	107937163	22447	2,2,1	211321297	1,2,2	68,65,60	169	74	1	1	0.004,0.003,0.001	0.006,0.013,0.014	-0.008	NA	FALSE		22549	ENSG00000091136.14	LAMB1	chr7	-	107936278	107936373	107935373	107935656	107937092	107937163	22549	0,0,1	82107107	1,2,2	68,65,60	169	74	1	1	0.0,0.0,0.004	0.006,0.013,0.014	-0.01	NA
22448	ENSG00000091136.14	LAMB1	chr7	-	107939988	107940358	107937092	107937277	107951225	107951322	22448	97415891888	2,0,2	395372352	0,0,0	444	74	1	1	0.988,1.0,0.994	1.0,1.0,1.0	-0.006	-0.103933	FALSE		22550	ENSG00000091136.14	LAMB1	chr7	-	107939988	107940358	107937092	107937277	107951225	107951322	22550	399459473	1,2,0	395372352	0,0,0	444	74	1	1	0.985,0.975,1.0	1.0,1.0,1.0	-0.013	-1.99217
22449	ENSG00000091136.14	LAMB1	chr7	-	107959248	107959480	107955466	107955630	107959690	107959834	22449	67810661315	1,0,1	209199212	1,1,0	306	74	1	1	0.994,1.0,0.997	0.981,0.98,1.0	0.01	2.29093	FALSE		22551	ENSG00000091136.14	LAMB1	chr7	-	107959248	107959480	107955466	107955630	107959690	107959834	22551	280310349	0,0,0	209199212	1,1,0	306	74	1	1	1.0,1.0,1.0	0.981,0.98,1.0	0.013	2.3005
22451	ENSG00000091136.14	LAMB1	chr7	-	107972991	107973071	107964551	107964687	107974985	107975098	22451	380574663	1,3,1	105,124,97	1,0,0	154	74	1	1	0.995,0.989,0.997	0.981,1.0,1.0	0	0.4082	FALSE		22553	ENSG00000091136.14	LAMB1	chr7	-	107972991	107973071	107964551	107964687	107974985	107975098	22553	145158166	0,0,0	105,124,97	1,0,0	154	74	1	1	1.0,1.0,1.0	0.981,1.0,1.0	0.006	0.368567
22454	ENSG00000091136.14	LAMB1	chr7	-	107998356	107998492	107994886	107994960	108001557	108001733	22454	439702579	0,2,0	158168128	0,0,0	210	74	1	1	1.0,0.992,1.0	1.0,1.0,1.0	-0.003	0.517933	FALSE		22555	ENSG00000091136.14	LAMB1	chr7	-	107998356	107998492	107994886	107994960	108001557	108001733	22555	214203216	0,2,0	158168128	0,0,0	210	74	1	1	1.0,0.973,1.0	1.0,1.0,1.0	-0.009	-0.262033
22455	ENSG00000091136.14	LAMB1	chr7	-	108002126	108002384	108001557	108001733	108002848	108002971	22455	36,71,111	91129132	5,9,9	40,32,34	332	74	4.24e-06	0.00116102	0.081,0.109,0.158	0.027,0.059,0.056	0.069	NA	FALSE		22556	ENSG00000091136.14	LAMB1	chr7	-	108002126	108002384	108001557	108001733	108002848	108002971	22556	37,30,52	42,33,34	5,9,9	40,32,34	332	74	2.34e-10	1.18e-07	0.164,0.168,0.254	0.027,0.059,0.056	0.148	NA
NA	NA	NA	NA	NA	NA	NA	NA	NA	NA	NA	NA	NA	NA	NA	NA	NA	NA	NA	NA	NA	NA	NA	NA	NA		NA	NA	NA	NA	NA	NA	NA	NA	NA	NA	NA	NA	NA	NA	NA	NA	NA	NA	NA	NA	NA	NA	NA	NA
69880	ENSG00000091164.13	TXNL1	chr18	-	56626161	56626266	56624287	56624461	56626360	56626457	69880	1,10,3	160151124	8,5,6	162135166	179	74	0.458935	1	0.003,0.027,0.01	0.02,0.015,0.015	-0.003	-0.320567	FALSE		70418	ENSG00000091164.13	TXNL1	chr18	-	56626161	56626266	56624287	56624461	56626360	56626457	70418	17,8,9	148185219	8,5,6	162135166	179	74	0.130832	1	0.045,0.018,0.017	0.02,0.015,0.015	0.01	0.3493
59269	ENSG00000091409.15	ITGA6	chr2	+	172501771	172501901	172497974	172498100	172504090	172504534	59269	18,12,11	86,49,40	49,30,35	139147169	204	74	0.634491	1	0.071,0.082,0.091	0.113,0.069,0.07	-0.003	3.0919	FALSE		59872	ENSG00000091409.15	ITGA6	chr2	+	172501771	172501901	172497974	172498100	172504090	172504534	59872	10,5,5	17,14,18	49,30,35	139147169	204	74	0.299924	1	0.176,0.115,0.092	0.113,0.069,0.07	0.044	2.20087
NA	NA	NA	NA	NA	NA	NA	NA	NA	NA	NA	NA	NA	NA	NA	NA	NA	NA	NA	NA	NA	NA	NA	NA	NA		NA	NA	NA	NA	NA	NA	NA	NA	NA	NA	NA	NA	NA	NA	NA	NA	NA	NA	NA	NA	NA	NA	NA	NA
73590	ENSG00000091483.6	FH	chr1	-	241517181	241517316	241513602	241513713	241519590	241519761	73590	448521345	1,0,0	401412470	1,1,0	209	74	1	1	0.994,1.0,1.0	0.993,0.993,1.0	0.003	NA	FALSE		74130	ENSG00000091483.6	FH	chr1	-	241517181	241517316	241513602	241513713	241519590	241519761	74130	317386471	0,1,1	401412470	1,1,0	209	74	1	1	1.0,0.993,0.994	0.993,0.993,1.0	0	NA
910	ENSG00000091490.11	SEL1L3	chr4	-	25757687	25757790	25757533	25757606	25758940	25759068	910	267247230	1,0,0	219205225	0,0,0	177	74	1	1	0.991,1.0,1.0	1.0,1.0,1.0	-0.003	0.0427333	FALSE		NA	NA	NA	NA	NA	NA	NA	NA	NA	NA	NA	NA	NA	NA	NA	NA	NA	NA	NA	NA	NA	NA	NA	NA
NA	NA	NA	NA	NA	NA	NA	NA	NA	NA	NA	NA	NA	NA	NA	NA	NA	NA	NA	NA	NA	NA	NA	NA	NA		32300	ENSG00000091536.18	MYO15A	chr17	+	18148760	18148952	18148495	18148568	18149215	18149376	32300	8,3,8	0,1,0	2,3,5	0,0,0	266	74	1	1	1.0,0.455,1.0	1.0,1.0,1.0	-0.182	NA
NA	NA	NA	NA	NA	NA	NA	NA	NA	NA	NA	NA	NA	NA	NA	NA	NA	NA	NA	NA	NA	NA	NA	NA	NA		77567	ENSG00000091879.13	ANGPT2	chr8	-	6508931	6509062	6499650	6503261	6513677	6513844	77567	351380392	0,0,1	2,2,2	0,0,0	205	74	1	1	1.0,1.0,0.993	1.0,1.0,1.0	-0.002	NA
13830	ENSG00000092010.15	PSME1	chr14	+	24137142	24137205	24136897	24137017	24137320	24137431	13830	118118180	0,0,0	75,66,113	0,0,1	137	74	1	1	1.0,1.0,1.0	1.0,1.0,0.984	0.005	NA	FALSE		13868	ENSG00000092010.15	PSME1	chr14	+	24137142	24137205	24136897	24137017	24137320	24137431	13868	100,86,131	0,1,0	75,66,113	0,0,1	137	74	1	1	1.0,0.979,1.0	1.0,1.0,0.984	-0.002	NA
NA	NA	NA	NA	NA	NA	NA	NA	NA	NA	NA	NA	NA	NA	NA	NA	NA	NA	NA	NA	NA	NA	NA	NA	NA		NA	NA	NA	NA	NA	NA	NA	NA	NA	NA	NA	NA	NA	NA	NA	NA	NA	NA	NA	NA	NA	NA	NA	NA
9543	ENSG00000092096.16	SLC22A17	chr14	-	23351751	23351855	23348626	23349426	23351947	23352043	9543	148174148	3,2,3	134125132	1,1,2	178	74	0.190747	1	0.954,0.973,0.954	0.982,0.981,0.965	-0.016	-1.31267	FALSE		9564	ENSG00000092096.16	SLC22A17	chr14	-	23351751	23351855	23348626	23349426	23351947	23352043	9564	70106120	1,0,0	134125132	1,1,2	178	74	0.479855	1	0.967,1.0,1.0	0.982,0.981,0.965	0.013	1.99797
73918	ENSG00000092421.16	SEMA6A	chr5	-	116478541	116478718	116478013	116478154	116480121	116480277	73918	731489598	4,5,2	471405408	3,7,3	251	74	0.238533	1	0.982,0.966,0.989	0.979,0.945,0.976	0.012	1.23773	FALSE		74435	ENSG00000092421.16	SEMA6A	chr5	-	116478541	116478718	116478013	116478154	116480121	116480277	74435	92119123	0,3,0	471405408	3,7,3	251	74	0.115986	0.940958	1.0,0.921,1.0	0.979,0.945,0.976	0.007	1.30803
73919	ENSG00000092421.16	SEMA6A	chr5	-	116492326	116492485	116491739	116491830	116495412	116495445	73919	32,20,28	178113120	19,26,22	118,100,99	233	74	0.724739	1	0.054,0.053,0.069	0.049,0.076,0.066	-0.005	NA	FALSE		74436	ENSG00000092421.16	SEMA6A	chr5	-	116492326	116492485	116491739	116491830	116495412	116495445	74436	3,3,1	25,25,28	19,26,22	118,100,99	233	74	0.00274891	0.0794513	0.037,0.037,0.011	0.049,0.076,0.066	-0.035	NA
22295	ENSG00000092439.15	TRPM7	chr15	-	50596254	50596381	50594428	50594613	50599121	50599296	22295	194160155	0,3,0	181145165	1,1,0	201	74	1	1	1.0,0.952,1.0	0.985,0.982,1.0	-0.005	0.556833	FALSE		22395	ENSG00000092439.15	TRPM7	chr15	-	50596254	50596381	50594428	50594613	50599121	50599296	22395	168149115	0,0,0	181145165	1,1,0	201	74	1	1	1.0,1.0,1.0	0.985,0.982,1.0	0.011	1.21427
22296	ENSG00000092439.15	TRPM7	chr15	-	50607199	50607328	50603946	50605144	50609580	50609724	22296	168154155	0,0,2	171134167	0,0,0	203	74	1	1	1.0,1.0,0.966	1.0,1.0,1.0	-0.011	-0.5136	FALSE		22396	ENSG00000092439.15	TRPM7	chr15	-	50607199	50607328	50603946	50605144	50609580	50609724	22396	147155169	1,0,0	171134167	0,0,0	203	74	1	1	0.982,1.0,1.0	1.0,1.0,1.0	-0.006	-0.4631
22300	ENSG00000092439.15	TRPM7	chr15	-	50628148	50628249	50624165	50624300	50631416	50631489	22300	180177138	1,0,2	147162147	2,4,1	175	74	0.162002	1	0.987,1.0,0.967	0.969,0.945,0.984	0.019	2.4643	FALSE		22400	ENSG00000092439.15	TRPM7	chr15	-	50628148	50628249	50624165	50624300	50631416	50631489	22400	128151127	6,3,2	147162147	2,4,1	175	74	0.186204	1	0.9,0.955,0.964	0.969,0.945,0.984	-0.026	-4.53803
NA	NA	NA	NA	NA	NA	NA	NA	NA	NA	NA	NA	NA	NA	NA	NA	NA	NA	NA	NA	NA	NA	NA	NA	NA		22401	ENSG00000092439.15	TRPM7	chr15	-	50634381	50634556	50632868	50632992	50637421	50637593	22401	237284256	4,0,1	292286263	0,0,0	249	74	0.515231	1	0.946,1.0,0.987	1.0,1.0,1.0	-0.022	-1.39487
27769	ENSG00000092445.12	TYRO3	chr15	+	41573016	41573111	41572442	41572564	41573307	41573467	27769	270368404	0,1,0	158172138	0,0,0	169	74	1	1	1.0,0.994,1.0	1.0,1.0,1.0	-0.002	NA	FALSE		27964	ENSG00000092445.12	TYRO3	chr15	+	41573016	41573111	41572442	41572564	41573307	41573467	27964	166190205	0,0,1	158172138	0,0,0	169	74	1	1	1.0,1.0,0.989	1.0,1.0,1.0	-0.004	NA
10207	ENSG00000092607.15	TBX15	chr1	-	118890866	118890965	118883046	118885516	118899027	118899125	10207	0,0,4	4,9,8	0,2,1	10,14,12	173	74	0.418054	1	0.0,0.0,0.176	0.0,0.058,0.034	0.028	NA	NA		10229	ENSG00000092607.15	TBX15	chr1	-	118890866	118890965	118883046	118885516	118899027	118899125	10229	2,1,0	3,7,0	0,2,1	10,14,12	173	74	1	1	0.222,0.058,NA	0.0,0.058,0.034	0.109	NA
72613	ENSG00000092621.12	PHGDH	chr1	+	119729508	119729633	119727003	119727102	119734633	119734682	72613	18,27,33	790906960	51,45,52	9359291012	199	74	0.000448231	0.0337856	0.008,0.011,0.013	0.02,0.018,0.019	-0.008	-0.4647	FALSE		73152	ENSG00000092621.12	PHGDH	chr1	+	119729508	119729633	119727003	119727102	119734633	119734682	73152	41,52,62	8239981153	51,45,52	9359291012	199	74	0.962868	1	0.018,0.019,0.02	0.02,0.018,0.019	0	-0.2502
36411	ENSG00000092820.18	EZR	chr6	-	158783519	158783666	158776407	158776504	158784643	158784727	36411	106714731292	2,0,0	127611671026	0,1,0	221	74	1	1	0.994,1.0,1.0	1.0,0.997,1.0	-0.001	NA	FALSE		36790	ENSG00000092820.18	EZR	chr6	-	158783519	158783666	158776407	158776504	158784643	158784727	36790	8508371026	0,0,1	127611671026	0,1,0	221	74	1	1	1.0,1.0,0.997	1.0,0.997,1.0	0	NA
49260	ENSG00000092841.18	MYL6	chr12	+	56162562	56162639	56162263	56162331	56162854	56162970	49260	6,9,6	2,3,3	3,2,10	2,3,1	151	74	0.817992	1	0.595,0.595,0.495	0.424,0.246,0.831	0.061	NA	NA		49733	ENSG00000092841.18	MYL6	chr12	+	56162562	56162639	56162263	56162331	56162854	56162970	49733	2,9,4	5,1,0	3,2,10	2,3,1	151	74	0.490061	1	0.164,0.815,1.0	0.424,0.246,0.831	0.159	NA
36215	ENSG00000092929.11	UNC13D	chr17	-	75828786	75828983	75827224	75828086	75830027	75830147	36215	16,22,15	0,2,0	47,37,49	1,2,2	271	74	0.0887713	0.9428	1.0,0.75,1.0	0.928,0.835,0.87	0.039	NA	FALSE		36591	ENSG00000092929.11	UNC13D	chr17	-	75828786	75828983	75827224	75828086	75830027	75830147	36591	13,16,13	0,0,0	47,37,49	1,2,2	271	74	0.0475487	0.540918	1.0,1.0,1.0	0.928,0.835,0.87	0.122	NA
69338	ENSG00000092964.18	DPYSL2	chr8	+	26643949	26644091	26643438	26643595	26647629	26647800	69338	893874960	1,0,0	918984779	3,0,1	216	74	1	1	0.997,1.0,1.0	0.991,1.0,0.996	0.003	0.755133	FALSE		69876	ENSG00000092964.18	DPYSL2	chr8	+	26643949	26644091	26643438	26643595	26647629	26647800	69876	265302301	0,1,0	918984779	3,0,1	216	74	1	1	1.0,0.99,1.0	0.991,1.0,0.996	0.001	0.222267
32933	ENSG00000092969.12	TGFB2	chr1	+	218363333	218363417	218346234	218347047	218405168	218405332	32933	0,2,0	8,11,6	0,0,0	0,0,1	158	74	1	1	0.0,0.078,0.0	NA,NA,0.0	0.026	NA	NA		NA	NA	NA	NA	NA	NA	NA	NA	NA	NA	NA	NA	NA	NA	NA	NA	NA	NA	NA	NA	NA	NA	NA	NA
3331	ENSG00000093009.9	CDC45	chr22	+	19482689	19482827	19480952	19481045	19483861	19483873	3331	183187114	3,6,15	164165156	3,5,5	212	74	0.0834047	0.912233	0.955,0.916,0.726	0.95,0.92,0.916	-0.063	0.6502	FALSE		3312	ENSG00000093009.9	CDC45	chr22	+	19482689	19482827	19480952	19481045	19483861	19483873	3312	83111102	1,1,2	164165156	3,5,5	212	74	0.0514666	0.567819	0.967,0.975,0.947	0.95,0.92,0.916	0.034	3.98993
72672	ENSG00000093072.17	ADA2	chr22	-	17189941	17190032	17188338	17188447	17191682	17191810	72672	82138156	1,0,1	100,91,96	2,0,0	165	74	1	1	0.974,1.0,0.986	0.957,1.0,1.0	0.001	-0.446033	FALSE		73210	ENSG00000093072.17	ADA2	chr22	-	17189941	17190032	17188338	17188447	17191682	17191810	73210	198212246	0,0,0	100,91,96	2,0,0	165	74	1	1	1.0,1.0,1.0	0.957,1.0,1.0	0.014	1.75647
NA	NA	NA	NA	NA	NA	NA	NA	NA	NA	NA	NA	NA	NA	NA	NA	NA	NA	NA	NA	NA	NA	NA	NA	NA		NA	NA	NA	NA	NA	NA	NA	NA	NA	NA	NA	NA	NA	NA	NA	NA	NA	NA	NA	NA	NA	NA	NA	NA
11320	ENSG00000094631.19	HDAC6	chrX	+	48808257	48808326	48808032	48808137	48814439	48814566	11320	136113102	0,1,2	75,79,71	0,0,0	143	74	1	1	1.0,0.983,0.963	1.0,1.0,1.0	-0.018	-1.74953	FALSE		11352	ENSG00000094631.19	HDAC6	chrX	+	48808257	48808326	48808032	48808137	48814439	48814566	11352	104135143	1,1,1	75,79,71	0,0,0	143	74	1	1	0.982,0.986,0.987	1.0,1.0,1.0	-0.015	-0.629333
NA	NA	NA	NA	NA	NA	NA	NA	NA	NA	NA	NA	NA	NA	NA	NA	NA	NA	NA	NA	NA	NA	NA	NA	NA		11353	ENSG00000094631.19	HDAC6	chrX	+	48814674	48814740	48814439	48814566	48814833	48814893	11353	95,110,97	0,0,1	48,66,70	0,0,0	140	74	1	1	1.0,1.0,0.981	1.0,1.0,1.0	-0.006	NA
44099	ENSG00000094755.17	GABRP	chr5	+	170789128	170789247	170788573	170788668	170794230	170794236	44099	81143171	0,1,4	5,2,8	1,0,0	193	74	0.610643	1	1.0,0.982,0.942	0.657,1.0,1.0	0.089	NA	NA		NA	NA	NA	NA	NA	NA	NA	NA	NA	NA	NA	NA	NA	NA	NA	NA	NA	NA	NA	NA	NA	NA	NA	NA
NA	NA	NA	NA	NA	NA	NA	NA	NA	NA	NA	NA	NA	NA	NA	NA	NA	NA	NA	NA	NA	NA	NA	NA	NA		27812	ENSG00000094880.11	CDC23	chr5	-	138198604	138198782	138198425	138198523	138201106	138201239	27812	240243299	0,1,0	280244253	0,0,0	252	74	1	1	1.0,0.986,1.0	1.0,1.0,1.0	-0.005	-1.51773
5800	ENSG00000095319.14	NUP188	chr9	+	128973159	128973249	128970757	128970958	128979261	128979327	5800	360311286	1,1,0	341336375	1,1,0	164	74	1	1	0.994,0.993,1.0	0.994,0.993,1.0	0	-0.0923333	FALSE		5806	ENSG00000095319.14	NUP188	chr9	+	128973159	128973249	128970757	128970958	128979261	128979327	5806	183247234	0,0,0	341336375	1,1,0	164	74	1	1	1.0,1.0,1.0	0.994,0.993,1.0	0.004	0.377067
64778	ENSG00000095564.14	BTAF1	chr10	+	91989153	91989580	91984200	91984404	91992118	91992309	64778	684711636	1,0,1	616626716	0,0,0	501	74	1	1	0.99,1.0,0.989	1.0,1.0,1.0	-0.007	-0.626867	FALSE		65372	ENSG00000095564.14	BTAF1	chr10	+	91989153	91989580	91984200	91984404	91992118	91992309	65372	872812774	0,1,0	616626716	0,0,0	501	74	1	1	1.0,0.992,1.0	1.0,1.0,1.0	-0.003	-0.119733
64781	ENSG00000095564.14	BTAF1	chr10	+	92016339	92016465	92013898	92014029	92018782	92018935	64781	258304243	1,0,0	252200287	0,0,0	200	74	1	1	0.99,1.0,1.0	1.0,1.0,1.0	-0.003	-0.356567	FALSE		NA	NA	NA	NA	NA	NA	NA	NA	NA	NA	NA	NA	NA	NA	NA	NA	NA	NA	NA	NA	NA	NA	NA	NA
59769	ENSG00000095596.12	CYP26A1	chr10	+	93075148	93075307	93074778	93075069	93075825	93075960	59769	286367492	0,1,1	36,46,49	0,0,0	233	74	1	1	1.0,0.991,0.994	1.0,1.0,1.0	-0.005	2.05165	FALSE		60399	ENSG00000095596.12	CYP26A1	chr10	+	93075148	93075307	93074778	93075069	93075825	93075960	60399	515046796498	5,2,6	36,46,49	0,0,0	233	74	1	1	0.997,0.999,0.997	1.0,1.0,1.0	-0.002	2.69115
68973	ENSG00000095637.22	SORBS1	chr10	-	95406117	95406147	95399016	95399189	95410632	95410777	68973	19,24,12	0,1,1	31,33,36	2,1,2	104	74	1	1	1.0,0.945,0.895	0.917,0.959,0.928	0.012	0.09245	FALSE		69520	ENSG00000095637.22	SORBS1	chr10	-	95406117	95406147	95399016	95399189	95410632	95410777	69520	8,8,13	0,0,0	31,33,36	2,1,2	104	74	0.290099	1	1.0,1.0,1.0	0.917,0.959,0.928	0.065	NA
68979	ENSG00000095637.22	SORBS1	chr10	-	95422189	95422216	95421960	95422073	95432447	95432576	68979	11,13,9	4,1,15	22,18,18	16,10,19	101	74	0.319033	1	0.668,0.905,0.305	0.502,0.569,0.41	0.132	5.34625	FALSE		69526	ENSG00000095637.22	SORBS1	chr10	-	95422189	95422216	95421960	95422073	95432447	95432576	69526	4,1,3	3,5,2	22,18,18	16,10,19	101	74	0.290281	1	0.494,0.128,0.524	0.502,0.569,0.41	-0.112	NA
68980	ENSG00000095637.22	SORBS1	chr10	-	95434621	95434717	95432447	95432576	95437489	95437555	68980	0,5,3	13,11,22	5,1,1	37,23,33	170	74	0.231024	1	0.0,0.165,0.056	0.056,0.019,0.013	0.044	3.53525	FALSE		69527	ENSG00000095637.22	SORBS1	chr10	-	95434621	95434717	95432447	95432576	95437489	95437555	69527	0,0,0	5,6,7	5,1,1	37,23,33	170	74	0.349147	1	0.0,0.0,0.0	0.056,0.019,0.013	-0.029	NA
51316	ENSG00000095787.22	WAC	chr10	+	28611254	28611481	28610698	28610821	28611773	28611922	51316	46,47,75	181160149	68,44,37	109115110	301	74	0.104691	1	0.059,0.067,0.11	0.133,0.086,0.076	-0.02	-0.201867	FALSE		51795	ENSG00000095787.22	WAC	chr10	+	28611254	28611481	28610698	28610821	28611773	28611922	51795	56,66,52	177156182	68,44,37	109115110	301	74	0.0888095	0.802163	0.072,0.094,0.066	0.133,0.086,0.076	-0.021	-0.157333
69529	ENSG00000096063.16	SRPK1	chr6	-	35870280	35870494	35869481	35869901	35870933	35870959	69529	954993994	0,1,1	10679791116	5,2,1	288	74	1	1	1.0,0.996,0.996	0.982,0.992,0.997	0.007	0.626633	FALSE		70082	ENSG00000096063.16	SRPK1	chr6	-	35870280	35870494	35869481	35869901	35870933	35870959	70082	481506534	1,6,2	10679791116	5,2,1	288	74	0.378969	1	0.992,0.956,0.986	0.982,0.992,0.997	-0.012	-2.53527
67814	ENSG00000096433.11	ITPR3	chr6	+	33659020	33659119	33658669	33658828	33659465	33659549	67814	37,33,45	0,0,1	100,75,87	0,2,0	173	74	1	1	1.0,1.0,0.951	1.0,0.941,1.0	0.003	-2.21265	FALSE		68389	ENSG00000096433.11	ITPR3	chr6	+	33659020	33659119	33658669	33658828	33659465	33659549	68389	51,51,49	0,0,0	100,75,87	0,2,0	173	74	1	1	1.0,1.0,1.0	1.0,0.941,1.0	0.02	0.3209
67816	ENSG00000096433.11	ITPR3	chr6	+	33677503	33677629	33677014	33677089	33678420	33678543	67816	22,30,42	0,0,0	83,104,86	0,1,0	200	74	1	1	1.0,1.0,1.0	1.0,0.975,1.0	0.008	NA	FALSE		68391	ENSG00000096433.11	ITPR3	chr6	+	33677503	33677629	33677014	33677089	33678420	33678543	68391	32,35,53	0,0,0	83,104,86	0,1,0	200	74	1	1	1.0,1.0,1.0	1.0,0.975,1.0	0.008	NA
67817	ENSG00000096433.11	ITPR3	chr6	+	33686408	33686519	33686052	33686253	33687008	33687104	67817	13,35,39	1,0,0	76,59,67	0,0,1	185	74	1	1	0.839,1.0,1.0	1.0,1.0,0.964	-0.042	-1.0318	FALSE		68392	ENSG00000096433.11	ITPR3	chr6	+	33686408	33686519	33686052	33686253	33687008	33687104	68392	27,36,37	0,0,0	76,59,67	0,0,1	185	74	1	1	1.0,1.0,1.0	1.0,1.0,0.964	0.012	NA
32329	ENSG00000096872.16	IFT74	chr9	+	27018646	27018687	27016906	27017050	27029024	27029104	32329	125102115	0,2,0	61,53,76	0,1,0	115	74	1	1	1.0,0.97,1.0	1.0,0.972,1.0	-0.001	0.729267	FALSE		32573	ENSG00000096872.16	IFT74	chr9	+	27018646	27018687	27016906	27017050	27029024	27029104	32573	84,72,72	0,0,2	61,53,76	0,1,0	115	74	1	1	1.0,1.0,0.959	1.0,0.972,1.0	-0.004	-0.0151333
29394	ENSG00000097007.18	ABL1	chr9	+	130874867	130875052	130872859	130873037	130878414	130878567	29394	679702884	0,0,0	495504445	0,1,1	259	74	1	1	1.0,1.0,1.0	1.0,0.993,0.992	0.005	0.660667	FALSE		29607	ENSG00000097007.18	ABL1	chr9	+	130874867	130875052	130872859	130873037	130878414	130878567	29607	431532561	0,0,0	495504445	0,1,1	259	74	1	1	1.0,1.0,1.0	1.0,0.993,0.992	0.005	0.580367
62413	ENSG00000097046.13	CDC7	chr1	+	91520129	91520279	91515793	91515876	91524040	91525764	62413	238287276	0,1,0	268258287	2,1,2	224	74	0.590703	1	1.0,0.99,1.0	0.978,0.988,0.979	0.015	1.95097	FALSE		63051	ENSG00000097046.13	CDC7	chr1	+	91520129	91520279	91515793	91515876	91524040	91525764	63051	135143169	1,1,0	268258287	2,1,2	224	74	0.589134	1	0.978,0.979,1.0	0.978,0.988,0.979	0.004	0.680533
40985	ENSG00000099139.13	PCSK5	chr9	+	76179595	76179698	76174985	76175129	76181397	76181591	40985	39,61,59	1,1,0	22,25,17	0,0,0	177	74	1	1	0.942,0.962,1.0	1.0,1.0,1.0	-0.032	-1.08655	FALSE		41407	ENSG00000099139.13	PCSK5	chr9	+	76179595	76179698	76174985	76175129	76181397	76181591	41407	4,3,2	0,0,1	22,25,17	0,0,0	177	74	1	1	1.0,1.0,0.455	1.0,1.0,1.0	-0.182	NA
40986	ENSG00000099139.13	PCSK5	chr9	+	76184672	76184757	76181397	76181591	76188577	76188675	40986	30,61,74	0,1,1	28,21,22	0,0,0	159	74	1	1	1.0,0.966,0.972	1.0,1.0,1.0	-0.021	-1.22145	FALSE		NA	NA	NA	NA	NA	NA	NA	NA	NA	NA	NA	NA	NA	NA	NA	NA	NA	NA	NA	NA	NA	NA	NA	NA
6738	ENSG00000099194.6	SCD	chr10	+	100352365	100352496	100348063	100348346	100354426	100354632	6738	156815041257	0,0,0	423142724162	1,2,3	205	74	1	1	1.0,1.0,1.0	0.999,0.999,0.998	0.001	NA	NA		6742	ENSG00000099194.6	SCD	chr10	+	100352365	100352496	100348063	100348346	100354426	100354632	6742	289535754130	2,2,2	423142724162	1,2,3	205	74	1	1	0.998,0.998,0.999	0.999,0.999,0.998	0	NA
17034	ENSG00000099204.20	ABLIM1	chr10	-	114571296	114571406	114547490	114547776	114575415	114575537	17034	49,33,34	0,0,0	22,27,27	0,1,0	184	74	1	1	1.0,1.0,1.0	1.0,0.916,1.0	0.028	NA	FALSE		17071	ENSG00000099204.20	ABLIM1	chr10	-	114571296	114571406	114547490	114547776	114575415	114575537	17071	10,9,11	0,0,0	22,27,27	0,1,0	184	74	1	1	1.0,1.0,1.0	1.0,0.916,1.0	0.028	NA
69931	ENSG00000099219.14	ERMP1	chr9	-	5791233	5791282	5787429	5787593	5797816	5797932	69931	0,2,2	48,43,55	3,2,0	59,41,48	123	74	0.580683	1	0.0,0.027,0.021	0.03,0.029,0.0	-0.004	NA	FALSE		70476	ENSG00000099219.14	ERMP1	chr9	-	5791233	5791282	5787429	5787593	5797816	5797932	70476	3,3,3	53,48,57	3,2,0	59,41,48	123	74	0.214819	1	0.033,0.036,0.031	0.03,0.029,0.0	0.014	NA
NA	NA	NA	NA	NA	NA	NA	NA	NA	NA	NA	NA	NA	NA	NA	NA	NA	NA	NA	NA	NA	NA	NA	NA	NA		NA	NA	NA	NA	NA	NA	NA	NA	NA	NA	NA	NA	NA	NA	NA	NA	NA	NA	NA	NA	NA	NA	NA	NA
NA	NA	NA	NA	NA	NA	NA	NA	NA	NA	NA	NA	NA	NA	NA	NA	NA	NA	NA	NA	NA	NA	NA	NA	NA		27607	ENSG00000099250.18	NRP1	chr10	-	33270674	33270856	33263645	33263873	33330707	33330882	27607	139157149	2,0,3	19,29,23	0,0,0	256	74	0.561768	1	0.953,1.0,0.935	1.0,1.0,1.0	-0.037	NA
58513	ENSG00000099284.14	H2AFY2	chr10	+	70075599	70075830	70052845	70053000	70090059	70090166	58513	113615261798	1,1,0	335301278	0,0,0	305	74	1	1	0.996,0.997,1.0	1.0,1.0,1.0	-0.002	NA	FALSE		NA	NA	NA	NA	NA	NA	NA	NA	NA	NA	NA	NA	NA	NA	NA	NA	NA	NA	NA	NA	NA	NA	NA	NA
NA	NA	NA	NA	NA	NA	NA	NA	NA	NA	NA	NA	NA	NA	NA	NA	NA	NA	NA	NA	NA	NA	NA	NA	NA		20778	ENSG00000099308.10	MAST3	chr19	+	18110651	18110741	18107586	18107618	18121684	18121773	20778	2,2,5	1,2,4	2,0,1	6,4,0	164	74	0.0249519	0.354345	0.474,0.311,0.361	0.131,0.0,1.0	0.005	NA
NA	NA	NA	NA	NA	NA	NA	NA	NA	NA	NA	NA	NA	NA	NA	NA	NA	NA	NA	NA	NA	NA	NA	NA	NA		48681	ENSG00000099381.18	SETD1A	chr16	+	30963432	30963554	30961266	30961537	30964093	30964323	48681	33,27,47	1,0,1	35,17,18	0,0,0	196	74	1	1	0.926,1.0,0.947	1.0,1.0,1.0	-0.042	NA
NA	NA	NA	NA	NA	NA	NA	NA	NA	NA	NA	NA	NA	NA	NA	NA	NA	NA	NA	NA	NA	NA	NA	NA	NA		29347	ENSG00000099625.13	CBARP	chr19	-	1234190	1234290	1233425	1233636	1234570	1234742	29347	32,44,46	0,0,1	27,21,27	0,0,0	174	74	1	1	1.0,1.0,0.951	1.0,1.0,1.0	-0.016	2.6847
NA	NA	NA	NA	NA	NA	NA	NA	NA	NA	NA	NA	NA	NA	NA	NA	NA	NA	NA	NA	NA	NA	NA	NA	NA		NA	NA	NA	NA	NA	NA	NA	NA	NA	NA	NA	NA	NA	NA	NA	NA	NA	NA	NA	NA	NA	NA	NA	NA
57792	ENSG00000099889.14	ARVCF	chr22	-	19972357	19972411	19971885	19971971	19972736	19972827	57792	103108105	2,3,5	101105116	2,1,2	128	74	0.101761	1	0.968,0.954,0.924	0.967,0.984,0.971	-0.025	-3.8107	FALSE		58387	ENSG00000099889.14	ARVCF	chr22	-	19972357	19972411	19971885	19971971	19972736	19972827	58387	109,103,76	2,4,3	101105116	2,1,2	128	74	0.129016	0.998263	0.969,0.937,0.936	0.967,0.984,0.971	-0.027	-3.06337
33612	ENSG00000099949.20	LZTR1	chr22	+	20995367	20995484	20994869	20995026	20995745	20995872	33612	2,2,8	27,33,37	3,2,2	30,24,31	191	74	0.300685	1	0.028,0.023,0.077	0.037,0.031,0.024	0.012	NA	FALSE		33928	ENSG00000099949.20	LZTR1	chr22	+	20995367	20995484	20994869	20995026	20995745	20995872	33928	8,1,5	38,42,50	3,2,2	30,24,31	191	74	0.384515	1	0.075,0.009,0.037	0.037,0.031,0.024	0.01	NA
4717	ENSG00000285314.1	AC002470.2	chr22	+	20996885	20996966	20996695	20996801	20997231	20998121	4717	63,89,105	1,0,0	67,77,68	0,0,0	155	74	1	1	0.968,1.0,1.0	1.0,1.0,1.0	-0.011	-1.70387	FALSE		4711	ENSG00000285314.1	AC002470.2	chr22	+	20996885	20996966	20996695	20996801	20997231	20998121	4711	86,81,96	0,0,1	67,77,68	0,0,0	155	74	1	1	1.0,1.0,0.979	1.0,1.0,1.0	-0.007	-0.5724
27983	ENSG00000099954.18	CECR2	chr22	+	17550242	17550409	17548998	17549564	17552030	17552142	27983	2,10,1	97,88,103	3,7,10	114150101	241	74	0.505751	1	0.006,0.034,0.003	0.008,0.014,0.03	-0.003	NA	FALSE		28190	ENSG00000099954.18	CECR2	chr22	+	17550242	17550409	17548998	17549564	17552030	17552142	28190	6,11,6	156167188	3,7,10	114150101	241	74	0.632666	1	0.012,0.02,0.01	0.008,0.014,0.03	-0.003	NA
9966	ENSG00000099956.19	SMARCB1	chr22	+	23791755	23791867	23786930	23787262	23793558	23793688	9966	452538487	1,0,0	526533502	2,0,0	186	74	1	1	0.994,1.0,1.0	0.991,1.0,1.0	0.001	0.3947	FALSE		9978	ENSG00000099956.19	SMARCB1	chr22	+	23791755	23791867	23786930	23787262	23793558	23793688	9978	389445549	0,1,0	526533502	2,0,0	186	74	1	1	1.0,0.994,1.0	0.991,1.0,1.0	0.001	0.250433
9970	ENSG00000099956.19	SMARCB1	chr22	+	23800943	23800970	23793558	23793688	23803294	23803322	9970	156169184	0,0,1	167151134	0,1,0	101	74	1	1	1.0,1.0,0.993	1.0,0.991,1.0	0.001	NA	FALSE		9982	ENSG00000099956.19	SMARCB1	chr22	+	23800943	23800970	23793558	23793688	23803294	23803322	9982	116146135	0,0,0	167151134	0,1,0	101	74	1	1	1.0,1.0,1.0	1.0,0.991,1.0	0.003	NA
NA	NA	NA	NA	NA	NA	NA	NA	NA	NA	NA	NA	NA	NA	NA	NA	NA	NA	NA	NA	NA	NA	NA	NA	NA		9986	ENSG00000099956.19	SMARCB1	chr22	+	23825224	23825415	23814990	23816936	23833571	23833587	9986	8399271165	1,0,0	102510921042	0,0,0	265	74	1	1	0.996,1.0,1.0	1.0,1.0,1.0	-0.001	NA
72743	ENSG00000099991.18	CABIN1	chr22	+	24059226	24059363	24056191	24056360	24059923	24060141	72743	241242273	0,0,0	210208241	1,0,0	211	74	1	1	1.0,1.0,1.0	0.987,1.0,1.0	0.004	NA	FALSE		73280	ENSG00000099991.18	CABIN1	chr22	+	24059226	24059363	24056191	24056360	24059923	24060141	73280	195210274	0,1,0	210208241	1,0,0	211	74	1	1	1.0,0.987,1.0	0.987,1.0,1.0	0	NA
72745	ENSG00000099991.18	CABIN1	chr22	+	24085005	24085151	24084578	24084785	24087451	24087713	72745	170191221	1,0,1	191178200	0,0,0	220	74	1	1	0.983,1.0,0.987	1.0,1.0,1.0	-0.01	-0.5041	FALSE		73282	ENSG00000099991.18	CABIN1	chr22	+	24085005	24085151	24084578	24084785	24087451	24087713	73282	127189191	0,0,2	191178200	0,0,0	220	74	1	1	1.0,1.0,0.97	1.0,1.0,1.0	-0.01	-0.619567
72749	ENSG00000099991.18	CABIN1	chr22	+	24168446	24168521	24166638	24167313	24171712	24171995	72749	115131151	1,0,1	136156151	0,0,0	149	74	1	1	0.983,1.0,0.987	1.0,1.0,1.0	-0.01	-1.14623	FALSE		NA	NA	NA	NA	NA	NA	NA	NA	NA	NA	NA	NA	NA	NA	NA	NA	NA	NA	NA	NA	NA	NA	NA	NA
13092	ENSG00000100003.18	SEC14L2	chr22	+	30399642	30399718	30396994	30397170	30406341	30406385	13092	12,13,19	1,0,1	8,12,19	2,0,3	150	74	1	1	0.855,1.0,0.904	0.664,1.0,0.758	0.112	NA	FALSE		13115	ENSG00000100003.18	SEC14L2	chr22	+	30399642	30399718	30396994	30397170	30406341	30406385	13115	58,75,91	8,8,2	8,12,19	2,0,3	150	74	0.59049	1	0.782,0.822,0.957	0.664,1.0,0.758	0.046	NA
35834	ENSG00000258555.6	SPECC1L-ADORA2A	chr22	+	24338385	24338477	24334409	24334573	24347085	24347176	35834	229240237	0,0,0	222222191	1,0,0	166	74	1	1	1.0,1.0,1.0	0.99,1.0,1.0	0.003	0.397733	FALSE		36193	ENSG00000258555.6	SPECC1L-ADORA2A	chr22	+	24338385	24338477	24334409	24334573	24347085	24347176	36193	205227227	0,0,0	222222191	1,0,0	166	74	1	1	1.0,1.0,1.0	0.99,1.0,1.0	0.003	0.0858
35836	ENSG00000258555.6	SPECC1L-ADORA2A	chr22	+	24363260	24363344	24347085	24347176	24365475	24365632	35836	219229236	0,0,0	197194194	0,2,0	158	74	1	1	1.0,1.0,1.0	1.0,0.978,1.0	0.007	1.34367	FALSE		36195	ENSG00000258555.6	SPECC1L-ADORA2A	chr22	+	24363260	24363344	24347085	24347176	24365475	24365632	36195	198232241	0,0,0	197194194	0,2,0	158	74	1	1	1.0,1.0,1.0	1.0,0.978,1.0	0.007	1.34413
47841	ENSG00000100023.19	PPIL2	chr22	+	21693815	21693872	21688731	21688849	21694592	21694665	47841	74,80,107	0,0,2	74,80,84	0,0,0	131	74	1	1	1.0,1.0,0.968	1.0,1.0,1.0	-0.011	-0.973433	FALSE		48281	ENSG00000100023.19	PPIL2	chr22	+	21693815	21693872	21688731	21688849	21694592	21694665	48281	56,72,91	0,1,0	74,80,84	0,0,0	131	74	1	1	1.0,0.976,1.0	1.0,1.0,1.0	-0.008	-0.844733
49614	ENSG00000100029.18	PES1	chr22	-	30581011	30581101	30580570	30580701	30581333	30581408	49614	323310291	0,1,2	507505409	2,1,0	164	74	1	1	1.0,0.993,0.985	0.991,0.996,1.0	-0.003	-0.3448	FALSE		50096	ENSG00000100029.18	PES1	chr22	-	30581011	30581101	30580570	30580701	30581333	30581408	50096	197234250	0,0,0	507505409	2,1,0	164	74	1	1	1.0,1.0,1.0	0.991,0.996,1.0	0.004	0.315133
13738	ENSG00000100031.19	GGT1	chr22	+	24614775	24614906	24611074	24611245	24615040	24615071	13738	17,38,37	0,0,0	29,46,33	2,0,1	205	74	0.869445	1	1.0,1.0,1.0	0.84,1.0,0.923	0.079	-0.298767	FALSE		13783	ENSG00000100031.19	GGT1	chr22	+	24614775	24614906	24611074	24611245	24615040	24615071	13783	36,88,93	0,0,0	29,46,33	2,0,1	205	74	0.867738	1	1.0,1.0,1.0	0.84,1.0,0.923	0.079	1.9125
NA	NA	NA	NA	NA	NA	NA	NA	NA	NA	NA	NA	NA	NA	NA	NA	NA	NA	NA	NA	NA	NA	NA	NA	NA		32659	ENSG00000100053.10	CRYBB3	chr22	+	25205219	25205362	25203762	25203895	25207046	25207359	32659	4,5,3	0,0,1	1,3,3	0,0,0	217	74	1	1	1.0,1.0,0.506	1.0,1.0,1.0	-0.165	NA
22928	ENSG00000100092.22	SH3BP1	chr22	+	37641125	37641168	37639049	37639846	37641373	37641478	22928	12,16,22	3,2,5	21,16,22	5,9,2	117	74	0.546411	1	0.717,0.835,0.736	0.727,0.529,0.874	0.053	1.2649	FALSE		23055	ENSG00000100092.22	SH3BP1	chr22	+	37641125	37641168	37639049	37639846	37641373	37641478	23055	12,21,24	0,2,2	21,16,22	5,9,2	117	74	0.00375944	0.0990443	1.0,0.869,0.884	0.727,0.529,0.874	0.208	16.8705
22930	ENSG00000100092.22	SH3BP1	chr22	+	37646817	37646929	37645364	37645510	37647266	37647291	22930	39,26,56	0,0,1	59,42,48	1,0,0	186	74	1	1	1.0,1.0,0.957	0.959,1.0,1.0	-0.001	0.622933	FALSE		23057	ENSG00000100092.22	SH3BP1	chr22	+	37646817	37646929	37645364	37645510	37647266	37647291	23057	25,48,46	0,1,0	59,42,48	1,0,0	186	74	1	1	1.0,0.95,1.0	0.959,1.0,1.0	-0.003	0.6202
NA	NA	NA	NA	NA	NA	NA	NA	NA	NA	NA	NA	NA	NA	NA	NA	NA	NA	NA	NA	NA	NA	NA	NA	NA		NA	NA	NA	NA	NA	NA	NA	NA	NA	NA	NA	NA	NA	NA	NA	NA	NA	NA	NA	NA	NA	NA	NA	NA
68738	ENSG00000100099.20	HPS4	chr22	-	26482745	26482873	26481834	26482240	26483673	26483836	68738	12,3,12	15,23,15	14,12,17	18,20,16	202	74	0.167768	1	0.227,0.046,0.227	0.222,0.18,0.28	-0.061	-0.919567	FALSE		69283	ENSG00000100099.20	HPS4	chr22	-	26482745	26482873	26481834	26482240	26483673	26483836	69283	10,7,13	10,23,9	14,12,17	18,20,16	202	74	0.788869	1	0.268,0.1,0.346	0.222,0.18,0.28	0.011	-0.850867
30206	ENSG00000100105.18	PATZ1	chr22	-	31328786	31328859	31325808	31327309	31335691	31335863	30206	17,32,38	76110121	16,12,22	82,92,83	147	74	0.0648394	0.795141	0.101,0.128,0.137	0.089,0.062,0.118	0.032	4.13397	FALSE		30424	ENSG00000100105.18	PATZ1	chr22	-	31328786	31328859	31325808	31327309	31335691	31335863	30424	21,37,32	90,87,114	16,12,22	82,92,83	147	74	0.0219295	0.324999	0.105,0.176,0.124	0.089,0.062,0.118	0.045	2.646
19607	ENSG00000100106.21	TRIOBP	chr22	+	37740894	37741032	37738641	37738719	37751771	37751828	19607	1,6,6	0,0,2	6,2,8	3,1,2	212	74	0.00277089	0.114799	1.0,1.0,0.512	0.411,0.411,0.583	0.369	NA	NA		19705	ENSG00000100106.21	TRIOBP	chr22	+	37740894	37741032	37738641	37738719	37751771	37751828	19705	8,4,5	1,5,3	6,2,8	3,1,2	212	74	0.617703	1	0.736,0.218,0.368	0.411,0.411,0.583	-0.028	NA
NA	NA	NA	NA	NA	NA	NA	NA	NA	NA	NA	NA	NA	NA	NA	NA	NA	NA	NA	NA	NA	NA	NA	NA	NA		40769	ENSG00000100139.13	MICALL1	chr22	+	37937745	37937792	37937079	37937194	37940708	37941533	40769	74111128	0,1,0	83,98,84	0,0,0	121	74	1	1	1.0,0.985,1.0	1.0,1.0,1.0	-0.005	NA
36136	ENSG00000285404.1	Z82190.2	chr22	+	31783906	31783985	31778098	31778168	31784813	31784875	36136	60,39,39	0,0,0	36,46,41	0,1,0	153	74	1	1	1.0,1.0,1.0	1.0,0.957,1.0	0.014	NA	FALSE		36494	ENSG00000285404.1	Z82190.2	chr22	+	31783906	31783985	31778098	31778168	31784813	31784875	36494	42,46,43	0,0,0	36,46,41	0,1,0	153	74	1	1	1.0,1.0,1.0	1.0,0.957,1.0	0.014	NA
NA	NA	NA	NA	NA	NA	NA	NA	NA	NA	NA	NA	NA	NA	NA	NA	NA	NA	NA	NA	NA	NA	NA	NA	NA		78398	ENSG00000100156.10	SLC16A8	chr22	-	38080839	38081679	38078133	38078704	38081888	38082032	78398	32,29,43	0,0,1	19,19,23	0,0,0	914	74	1	1	1.0,1.0,0.777	1.0,1.0,1.0	-0.074	NA
NA	NA	NA	NA	NA	NA	NA	NA	NA	NA	NA	NA	NA	NA	NA	NA	NA	NA	NA	NA	NA	NA	NA	NA	NA		78415	ENSG00000100197.22	CYP2D6	chr22	-	42129032	42129185	42128783	42128944	42129737	42129909	78415	4,3,3	1,0,1	2,6,2	0,0,0	227	74	1	1	0.566,1.0,0.494	1.0,1.0,1.0	-0.313	NA
10638	ENSG00000100201.21	DDX17	chr22	-	38489227	38489458	38488025	38488115	38492055	38492115	10638	454711870	482409337	421356439	493428435	305	74	0.0004406	0.0335309	0.186,0.297,0.385	0.172,0.168,0.197	0.11	1.31943	FALSE		10658	ENSG00000100201.21	DDX17	chr22	-	38489227	38489458	38488025	38488115	38492055	38492115	10658	485416376	350371367	421356439	493428435	305	74	0.00755619	0.159842	0.252,0.214,0.199	0.172,0.168,0.197	0.043	0.7192
10640	ENSG00000100201.21	DDX17	chr22	-	38495795	38495937	38494885	38495046	38498084	38498150	10640	287830002521	0,3,0	262126542459	2,0,0	216	74	1	1	1.0,0.997,1.0	0.998,1.0,1.0	0	NA	FALSE		10663	ENSG00000100201.21	DDX17	chr22	-	38495795	38495937	38494885	38495046	38498084	38498150	10663	254125942736	1,6,8	262126542459	2,0,0	216	74	1	1	0.999,0.993,0.992	0.998,1.0,1.0	-0.005	NA
31948	ENSG00000100225.18	FBXO7	chr22	+	32491085	32491181	32487744	32487828	32493104	32493281	31948	323300264	0,1,1	241231274	0,0,0	170	74	1	1	1.0,0.992,0.991	1.0,1.0,1.0	-0.006	-0.598667	FALSE		32199	ENSG00000100225.18	FBXO7	chr22	+	32491085	32491181	32487744	32487828	32493104	32493281	32199	409471520	0,0,1	241231274	0,0,0	170	74	1	1	1.0,1.0,0.996	1.0,1.0,1.0	-0.001	-0.0116
NA	NA	NA	NA	NA	NA	NA	NA	NA	NA	NA	NA	NA	NA	NA	NA	NA	NA	NA	NA	NA	NA	NA	NA	NA		3181	ENSG00000100266.19	PACSIN2	chr22	-	42876887	42877010	42876136	42876333	42879047	42879169	3181	281270344	0,1,1	187164162	0,0,0	197	74	1	1	1.0,0.99,0.992	1.0,1.0,1.0	-0.006	-0.3761
71833	ENSG00000100280.16	AP1B1	chr22	-	29341500	29341760	29340655	29340857	29342284	29342383	71833	284346386	0,0,0	316366336	1,1,0	334	74	1	1	1.0,1.0,1.0	0.986,0.988,1.0	0.009	1.1782	FALSE		72389	ENSG00000100280.16	AP1B1	chr22	-	29341500	29341760	29340655	29340857	29342284	29342383	72389	305413480	0,0,0	316366336	1,1,0	334	74	1	1	1.0,1.0,1.0	0.986,0.988,1.0	0.009	1.27973
33632	ENSG00000100284.21	TOM1	chr22	+	35331295	35331495	35330346	35330480	35332980	35333014	33632	1,2,4	35,59,47	6,4,7	38,23,26	274	74	0.00139187	0.0735385	0.008,0.009,0.022	0.041,0.045,0.068	-0.038	NA	FALSE		33949	ENSG00000100284.21	TOM1	chr22	+	35331295	35331495	35330346	35330480	35332980	35333014	33949	4,3,6	30,26,38	6,4,7	38,23,26	274	74	0.357468	1	0.035,0.03,0.041	0.041,0.045,0.068	-0.016	NA
33633	ENSG00000100284.21	TOM1	chr22	+	35338712	35338788	35334327	35334448	35345724	35345784	33633	77,105,94	0,1,0	70,69,83	0,0,0	150	74	1	1	1.0,0.981,1.0	1.0,1.0,1.0	-0.006	NA	FALSE		33950	ENSG00000100284.21	TOM1	chr22	+	35338712	35338788	35334327	35334448	35345724	35345784	33950	72,106,89	0,0,1	70,69,83	0,0,0	150	74	1	1	1.0,1.0,0.978	1.0,1.0,1.0	-0.007	NA
31794	ENSG00000100324.14	TAB1	chr22	+	39417710	39417849	39416790	39416877	39418731	39418845	31794	151178181	0,0,0	174134159	0,0,2	213	74	1	1	1.0,1.0,1.0	1.0,1.0,0.965	0.012	0.640267	FALSE		32039	ENSG00000100324.14	TAB1	chr22	+	39417710	39417849	39416790	39416877	39418731	39418845	32039	110138181	0,0,1	174134159	0,0,2	213	74	1	1	1.0,1.0,0.984	1.0,1.0,0.965	0.006	-0.2717
7748	ENSG00000100325.15	ASCC2	chr22	-	29808110	29808185	29806796	29806904	29813429	29813542	7748	73,67,93	1,1,1	62,74,46	1,0,0	149	74	0.831867	1	0.973,0.971,0.979	0.969,1.0,1.0	-0.015	-3.14627	FALSE		7746	ENSG00000100325.15	ASCC2	chr22	-	29808110	29808185	29806796	29806904	29813429	29813542	7746	64,57,78	1,0,2	62,74,46	1,0,0	149	74	0.535082	1	0.969,1.0,0.951	0.969,1.0,1.0	-0.016	-0.850267
7749	ENSG00000100325.15	ASCC2	chr22	-	29815171	29815289	29814656	29814767	29816005	29816073	7749	1,0,3	45,47,43	0,2,1	29,25,27	192	74	1	1	0.008,0.0,0.026	0.0,0.03,0.014	-0.003	NA	NA		7747	ENSG00000100325.15	ASCC2	chr22	-	29815171	29815289	29814656	29814767	29816005	29816073	7747	1,2,1	40,39,48	0,2,1	29,25,27	192	74	1	1	0.01,0.019,0.008	0.0,0.03,0.014	-0.002	NA
NA	NA	NA	NA	NA	NA	NA	NA	NA	NA	NA	NA	NA	NA	NA	NA	NA	NA	NA	NA	NA	NA	NA	NA	NA		23725	ENSG00000100345.21	MYH9	chr22	-	36303994	36304155	36302567	36302676	36305032	36305102	23725	133217691880	1,0,1	103111261192	0,0,0	235	74	1	1	0.998,1.0,0.998	1.0,1.0,1.0	-0.001	NA
NA	NA	NA	NA	NA	NA	NA	NA	NA	NA	NA	NA	NA	NA	NA	NA	NA	NA	NA	NA	NA	NA	NA	NA	NA		51755	ENSG00000100347.15	SAMM50	chr22	+	43968730	43968818	43964451	43964553	43972235	43972342	51755	167196226	0,0,1	283338315	0,0,0	162	74	1	1	1.0,1.0,0.99	1.0,1.0,1.0	-0.003	NA
78108	ENSG00000100353.18	EIF3D	chr22	-	36512459	36512602	36511502	36511786	36516477	36516607	78108	9211147885	0,3,1	110210801133	0,0,0	217	74	1	1	1.0,0.992,0.997	1.0,1.0,1.0	-0.004	NA	FALSE		78584	ENSG00000100353.18	EIF3D	chr22	-	36512459	36512602	36511502	36511786	36516477	36516607	78584	759901903	2,1,0	110210801133	0,0,0	217	74	1	1	0.992,0.997,1.0	1.0,1.0,1.0	-0.004	NA
78109	ENSG00000100353.18	EIF3D	chr22	-	36517300	36517431	36516704	36516790	36518762	36518910	78109	99710611313	1,1,2	115110361121	1,2,1	205	74	1	1	0.997,0.997,0.996	0.998,0.995,0.998	0	NA	FALSE		78585	ENSG00000100353.18	EIF3D	chr22	-	36517300	36517431	36516704	36516790	36518762	36518910	78585	815939952	0,0,1	115110361121	1,2,1	205	74	1	1	1.0,1.0,0.997	0.998,0.995,0.998	0.002	NA
46564	ENSG00000100354.21	TNRC6B	chr22	+	40281118	40281289	40279994	40280143	40285644	40285770	46564	12,14,11	84,100,83	18,8,11	93,87,75	245	74	0.925041	1	0.041,0.041,0.038	0.055,0.027,0.042	-0.001	NA	FALSE		46992	ENSG00000100354.21	TNRC6B	chr22	+	40281118	40281289	40279994	40280143	40285644	40285770	46992	14,10,14	98,93,100	18,8,11	93,87,75	245	74	0.71772	1	0.041,0.031,0.041	0.055,0.027,0.042	-0.004	NA
20180	ENSG00000284431.1	AL022238.4	chr22	+	40405140	40405284	40404556	40404664	40405648	40405844	20180	196249324	1,1,1	166185180	1,1,4	218	74	0.566952	1	0.985,0.988,0.991	0.983,0.984,0.939	0.019	2.12977	FALSE		20285	ENSG00000284431.1	AL022238.4	chr22	+	40405140	40405284	40404556	40404664	40405648	40405844	20285	166185218	1,0,2	166185180	1,1,4	218	74	0.351241	1	0.983,1.0,0.974	0.983,0.984,0.939	0.017	0.836667
10197	ENSG00000100364.18	KIAA0930	chr22	-	45207572	45207772	45205792	45205912	45211955	45212081	10197	3,2,1	67,46,82	7,1,5	79,72,75	274	74	0.761796	1	0.012,0.012,0.003	0.023,0.004,0.018	-0.006	NA	FALSE		10218	ENSG00000100364.18	KIAA0930	chr22	-	45207572	45207772	45205792	45205912	45211955	45212081	10218	4,1,0	44,58,63	7,1,5	79,72,75	274	74	0.820094	1	0.024,0.005,0.0	0.023,0.004,0.018	-0.005	NA
NA	NA	NA	NA	NA	NA	NA	NA	NA	NA	NA	NA	NA	NA	NA	NA	NA	NA	NA	NA	NA	NA	NA	NA	NA		NA	NA	NA	NA	NA	NA	NA	NA	NA	NA	NA	NA	NA	NA	NA	NA	NA	NA	NA	NA	NA	NA	NA	NA
NA	NA	NA	NA	NA	NA	NA	NA	NA	NA	NA	NA	NA	NA	NA	NA	NA	NA	NA	NA	NA	NA	NA	NA	NA		55516	ENSG00000100393.13	EP300	chr22	+	41166598	41166666	41164052	41164130	41168448	41168599	55516	224225253	1,0,0	137104104	0,0,0	142	74	1	1	0.992,1.0,1.0	1.0,1.0,1.0	-0.003	0.1657
12097	ENSG00000100395.15	L3MBTL2	chr22	+	41206006	41206125	41205301	41205386	41209695	41209933	12097	2,3,1	70,60,43	2,6,0	70,60,66	193	74	0.651885	1	0.011,0.019,0.009	0.011,0.037,0.0	-0.003	NA	FALSE		12144	ENSG00000100395.15	L3MBTL2	chr22	+	41206006	41206125	41205301	41205386	41209695	41209933	12144	4,5,11	47,55,62	2,6,0	70,60,66	193	74	0.00429572	0.108347	0.032,0.034,0.064	0.011,0.037,0.0	0.027	NA
66529	ENSG00000100401.19	RANGAP1	chr22	-	41274599	41274727	41268096	41268156	41280932	41281082	66529	812777883	0,0,1	786883702	0,1,0	202	74	1	1	1.0,1.0,0.997	1.0,0.997,1.0	0	NA	FALSE		67130	ENSG00000100401.19	RANGAP1	chr22	-	41274599	41274727	41268096	41268156	41280932	41281082	67130	395471538	2,0,0	786883702	0,1,0	202	74	1	1	0.986,1.0,1.0	1.0,0.997,1.0	-0.004	NA
71952	ENSG00000100403.12	ZC3H7B	chr22	+	41320654	41320713	41301524	41301772	41325563	41325597	71952	159139129	0,0,0	119,117,91	0,0,1	133	74	1	1	1.0,1.0,1.0	1.0,1.0,0.981	0.006	0.8568	FALSE		72505	ENSG00000100403.12	ZC3H7B	chr22	+	41320654	41320713	41301524	41301772	41325563	41325597	72505	120156151	1,2,1	119,117,91	0,0,1	133	74	1	1	0.985,0.977,0.988	1.0,1.0,0.981	-0.01	-1.62587
71953	ENSG00000100403.12	ZC3H7B	chr22	+	41327205	41327364	41325720	41325918	41330022	41330103	71953	364335373	0,0,1	258234210	0,0,0	233	74	1	1	1.0,1.0,0.992	1.0,1.0,1.0	-0.003	NA	FALSE		NA	NA	NA	NA	NA	NA	NA	NA	NA	NA	NA	NA	NA	NA	NA	NA	NA	NA	NA	NA	NA	NA	NA	NA
NA	NA	NA	NA	NA	NA	NA	NA	NA	NA	NA	NA	NA	NA	NA	NA	NA	NA	NA	NA	NA	NA	NA	NA	NA		NA	NA	NA	NA	NA	NA	NA	NA	NA	NA	NA	NA	NA	NA	NA	NA	NA	NA	NA	NA	NA	NA	NA	NA
52084	ENSG00000100429.18	HDAC10	chr22	-	50247691	50247776	50246874	50246966	50247889	50247948	52084	6,8,18	0,4,4	9,8,10	1,0,1	159	74	0.00177184	0.0863206	1.0,0.482,0.677	0.807,1.0,0.823	-0.157	NA	NA		52598	ENSG00000100429.18	HDAC10	chr22	-	50247691	50247776	50246874	50246966	50247889	50247948	52598	24,20,19	9,7,5	9,8,10	1,0,1	159	74	7.36e-05	0.00569274	0.554,0.571,0.639	0.807,1.0,0.823	-0.289	NA
52829	ENSG00000100433.15	KCNK10	chr14	-	88240702	88240820	88227374	88227535	88263201	88263551	52829	46,13,15	0,0,0	4,12,10	0,0,1	192	74	1	1	1.0,1.0,1.0	1.0,1.0,0.794	0.069	NA	NA		53340	ENSG00000100433.15	KCNK10	chr14	-	88240702	88240820	88227374	88227535	88263201	88263551	53340	0,1,0	0,0,0	4,12,10	0,0,1	192	74	1	1	NA,1.0,NA	1.0,1.0,0.794	0.069	NA
56577	ENSG00000100461.18	RBM23	chr14	-	22905605	22905659	22905335	22905453	22906194	22906368	56577	227231220	1,0,0	184173166	0,0,0	128	74	1	1	0.992,1.0,1.0	1.0,1.0,1.0	-0.003	-0.153467	FALSE		57129	ENSG00000100461.18	RBM23	chr14	-	22905605	22905659	22905335	22905453	22906194	22906368	57129	140165166	0,1,0	184173166	0,0,0	128	74	1	1	1.0,0.99,1.0	1.0,1.0,1.0	-0.003	-0.0095
50689	ENSG00000100503.23	NIN	chr14	-	50752517	50752733	50747991	50748105	50754562	50754632	50689	254265328	0,0,0	98120107	0,1,0	290	74	1	1	1.0,1.0,1.0	1.0,0.968,1.0	0.011	1.89323	FALSE		51187	ENSG00000100503.23	NIN	chr14	-	50752517	50752733	50747991	50748105	50754562	50754632	51187	31,31,50	0,0,0	98120107	0,1,0	290	74	1	1	1.0,1.0,1.0	1.0,0.968,1.0	0.011	-1.15863
NA	NA	NA	NA	NA	NA	NA	NA	NA	NA	NA	NA	NA	NA	NA	NA	NA	NA	NA	NA	NA	NA	NA	NA	NA		20503	ENSG00000100567.13	PSMA3	chr14	+	58270933	58270998	58269974	58270485	58271850	58272004	20503	749906895	1,0,1	1006910966	0,0,0	139	74	1	1	0.997,1.0,0.998	1.0,1.0,1.0	-0.002	NA
NA	NA	NA	NA	NA	NA	NA	NA	NA	NA	NA	NA	NA	NA	NA	NA	NA	NA	NA	NA	NA	NA	NA	NA	NA		NA	NA	NA	NA	NA	NA	NA	NA	NA	NA	NA	NA	NA	NA	NA	NA	NA	NA	NA	NA	NA	NA	NA	NA
59313	ENSG00000100629.17	CEP128	chr14	-	80497468	80497582	80476982	80478407	80504911	80505020	59313	21,34,28	0,3,0	11,8,14	0,2,0	188	74	0.431946	1	1.0,0.817,1.0	1.0,0.612,1.0	0.068	NA	NA		59918	ENSG00000100629.17	CEP128	chr14	-	80497468	80497582	80476982	80478407	80504911	80505020	59918	27,20,17	3,0,0	11,8,14	0,2,0	188	74	0.563012	1	0.78,1.0,1.0	1.0,0.612,1.0	0.056	NA
59314	ENSG00000100629.17	CEP128	chr14	-	80527168	80527261	80526868	80526982	80530808	80530886	59314	2,1,2	15,14,19	3,0,0	10,5,6	167	74	0.460098	1	0.056,0.031,0.045	0.117,0.0,0.0	0.005	NA	NA		59919	ENSG00000100629.17	CEP128	chr14	-	80527168	80527261	80526868	80526982	80530808	80530886	59919	0,0,2	8,5,14	3,0,0	10,5,6	167	74	1	1	0.0,0.0,0.06	0.117,0.0,0.0	-0.019	NA
NA	NA	NA	NA	NA	NA	NA	NA	NA	NA	NA	NA	NA	NA	NA	NA	NA	NA	NA	NA	NA	NA	NA	NA	NA		9117	ENSG00000100644.17	HIF1A	chr14	+	61720381	61720572	61695512	61695839	61721508	61721654	9117	99410121089	0,1,0	720635657	0,0,0	265	74	1	1	1.0,0.996,1.0	1.0,1.0,1.0	-0.001	NA
62734	ENSG00000100650.15	SRSF5	chr14	+	69770994	69771105	69768797	69770540	69771196	69772005	62734	534769687	0,0,1	419394509	0,0,0	185	74	1	1	1.0,1.0,0.996	1.0,1.0,1.0	-0.001	NA	FALSE		NA	NA	NA	NA	NA	NA	NA	NA	NA	NA	NA	NA	NA	NA	NA	NA	NA	NA	NA	NA	NA	NA	NA	NA
15198	ENSG00000100697.14	DICER1	chr14	-	95131508	95131639	95130057	95130192	95132514	95132677	15198	305260300	8,2,5	258266234	1,1,3	205	74	0.0154369	0.33965	0.932,0.979,0.956	0.989,0.99,0.966	-0.026	-3.46463	FALSE		15225	ENSG00000100697.14	DICER1	chr14	-	95131508	95131639	95130057	95130192	95132514	95132677	15225	200216237	9,4,6	258266234	1,1,3	205	74	0.000236365	0.0137026	0.889,0.951,0.934	0.989,0.99,0.966	-0.057	-6.95777
NA	NA	NA	NA	NA	NA	NA	NA	NA	NA	NA	NA	NA	NA	NA	NA	NA	NA	NA	NA	NA	NA	NA	NA	NA		31057	ENSG00000100714.16	MTHFD1	chr14	+	64427336	64427473	64426018	64426192	64430183	64430230	31057	209202264	0,0,1	669609637	0,0,0	211	74	1	1	1.0,1.0,0.989	1.0,1.0,1.0	-0.004	NA
7584	ENSG00000100726.15	TELO2	chr16	+	1497360	1497508	1497035	1497104	1499230	1499333	7584	117137151	0,0,0	154164136	0,1,0	222	74	1	1	1.0,1.0,1.0	1.0,0.982,1.0	0.006	0.405767	FALSE		7596	ENSG00000100726.15	TELO2	chr16	+	1497360	1497508	1497035	1497104	1499230	1499333	7596	136178173	0,0,0	154164136	0,1,0	222	74	1	1	1.0,1.0,1.0	1.0,0.982,1.0	0.006	0.5907
33357	ENSG00000100731.15	PCNX1	chr14	+	71108603	71109046	71105234	71105440	71109451	71109592	33357	630642756	0,0,0	578610588	0,0,1	517	74	1	1	1.0,1.0,1.0	1.0,1.0,0.988	0.004	NA	FALSE		33652	ENSG00000100731.15	PCNX1	chr14	+	71108603	71109046	71105234	71105440	71109451	71109592	33652	635764762	0,0,0	578610588	0,0,1	517	74	1	1	1.0,1.0,1.0	1.0,1.0,0.988	0.004	NA
22763	ENSG00000100767.16	PAPLN	chr14	+	73251485	73251566	73250906	73251030	73251663	73251836	22763	13,2,9	0,0,0	14,22,25	0,1,0	155	74	1	1	1.0,1.0,1.0	1.0,0.913,1.0	0.029	NA	NA		22882	ENSG00000100767.16	PAPLN	chr14	+	73251485	73251566	73250906	73251030	73251663	73251836	22882	12,3,10	0,0,0	14,22,25	0,1,0	155	74	1	1	1.0,1.0,1.0	1.0,0.913,1.0	0.029	NA
22766	ENSG00000100767.16	PAPLN	chr14	+	73260708	73260829	73259268	73259545	73261155	73261294	22766	15,5,11	0,0,0	15,13,13	1,0,0	195	74	1	1	1.0,1.0,1.0	0.851,1.0,1.0	0.05	NA	NA		22883	ENSG00000100767.16	PAPLN	chr14	+	73260708	73260829	73259268	73259545	73261155	73261294	22883	7,6,12	1,0,0	15,13,13	1,0,0	195	74	1	1	0.727,1.0,1.0	0.851,1.0,1.0	-0.041	NA
30984	ENSG00000100796.17	PPP4R3A	chr14	-	91476407	91476479	91475819	91475966	91476908	91476986	30984	141131104	1,1,0	144121137	0,0,0	146	74	1	1	0.986,0.985,1.0	1.0,1.0,1.0	-0.01	-0.608033	FALSE		31221	ENSG00000100796.17	PPP4R3A	chr14	-	91476407	91476479	91475819	91475966	91476908	91476986	31221	111116131	1,0,0	144121137	0,0,0	146	74	1	1	0.983,1.0,1.0	1.0,1.0,1.0	-0.006	-0.660933
67133	ENSG00000100813.14	ACIN1	chr14	-	23089981	23090101	23081747	23081836	23090521	23090633	67133	116114181	73,61,111	131,98,108	108,96,61	194	74	0.0908816	0.953633	0.377,0.416,0.383	0.316,0.28,0.403	0.059	7.69633	FALSE		67722	ENSG00000100813.14	ACIN1	chr14	-	23089981	23090101	23081747	23081836	23090521	23090633	67722	96104115	59,63,56	131,98,108	108,96,61	194	74	0.0550447	0.5908	0.383,0.386,0.439	0.316,0.28,0.403	0.07	6.50897
21577	ENSG00000100842.13	EFS	chr14	-	23358875	23358965	23356402	23357660	23359316	23359694	21577	176243368	0,1,1	93,96,97	1,0,0	164	74	1	1	1.0,0.991,0.994	0.977,1.0,1.0	0.003	0.7062	FALSE		21652	ENSG00000100842.13	EFS	chr14	-	23358875	23358965	23356402	23357660	23359316	23359694	21652	151200176	0,0,1	93,96,97	1,0,0	164	74	1	1	1.0,1.0,0.988	0.977,1.0,1.0	0.004	0.737067
NA	NA	NA	NA	NA	NA	NA	NA	NA	NA	NA	NA	NA	NA	NA	NA	NA	NA	NA	NA	NA	NA	NA	NA	NA		19745	ENSG00000100883.12	SRP54	chr14	+	35013345	35013494	35011508	35011659	35013801	35013902	19745	255266306	1,0,0	183193218	0,0,0	223	74	1	1	0.988,1.0,1.0	1.0,1.0,1.0	-0.004	NA
19649	ENSG00000100883.12	SRP54	chr14	+	35022909	35023080	35018965	35019074	35028087	35028183	19649	320385401	1,3,1	294302294	3,0,3	245	74	0.656072	1	0.99,0.975,0.992	0.967,1.0,0.967	0.008	1.8269	FALSE		19746	ENSG00000100883.12	SRP54	chr14	+	35022909	35023080	35018965	35019074	35028087	35028183	19746	433448450	3,0,3	294302294	3,0,3	245	74	0.911204	1	0.978,1.0,0.978	0.967,1.0,0.967	0.007	1.09413
NA	NA	NA	NA	NA	NA	NA	NA	NA	NA	NA	NA	NA	NA	NA	NA	NA	NA	NA	NA	NA	NA	NA	NA	NA		55790	ENSG00000100888.13	CHD8	chr14	-	21395297	21395352	21394911	21395119	21395816	21395892	55790	203151197	1,0,1	247225226	0,0,0	129	74	1	1	0.991,1.0,0.991	1.0,1.0,1.0	-0.006	-1.13863
NA	NA	NA	NA	NA	NA	NA	NA	NA	NA	NA	NA	NA	NA	NA	NA	NA	NA	NA	NA	NA	NA	NA	NA	NA		55791	ENSG00000100888.13	CHD8	chr14	-	21408311	21408555	21406855	21407032	21408703	21408825	55791	497464549	1,0,0	481501518	0,0,0	318	74	1	1	0.991,1.0,1.0	1.0,1.0,1.0	-0.003	NA
52001	ENSG00000100889.11	PCK2	chr14	+	24099994	24100213	24099557	24099720	24102752	24102830	52001	286304314	5,7,3	634522649	12,5,15	293	74	0.708009	1	0.935,0.916,0.964	0.93,0.963,0.916	0.002	0.924233	FALSE		52520	ENSG00000100889.11	PCK2	chr14	+	24099994	24100213	24099557	24099720	24102752	24102830	52520	125616781813	11,15,24	634522649	12,5,15	293	74	0.0558197	0.595848	0.966,0.966,0.95	0.93,0.963,0.916	0.024	4.81293
22395	ENSG00000258790.1	AL121594.1	chr14	+	35126734	35126782	35122951	35124231	35127478	35127611	22395	119,81,109	13,10,16	128113111	7,10,14	122	74	0.168364	1	0.847,0.831,0.805	0.917,0.873,0.828	-0.045	-4.1219	FALSE		22496	ENSG00000258790.1	AL121594.1	chr14	+	35126734	35126782	35122951	35124231	35127478	35127611	22496	90124125	12,14,19	128113111	7,10,14	122	74	0.10049	0.864957	0.82,0.843,0.8	0.917,0.873,0.828	-0.052	-4.54427
22396	ENSG00000258790.1	AL121594.1	chr14	+	35270400	35270596	35266726	35266875	35273434	35274291	22396	435426357	0,1,0	461454472	0,0,0	270	74	1	1	1.0,0.992,1.0	1.0,1.0,1.0	-0.003	NA	FALSE		22497	ENSG00000258790.1	AL121594.1	chr14	+	35270400	35270596	35266726	35266875	35273434	35274291	22497	307371384	0,2,0	461454472	0,0,0	270	74	1	1	1.0,0.981,1.0	1.0,1.0,1.0	-0.006	NA
NA	NA	NA	NA	NA	NA	NA	NA	NA	NA	NA	NA	NA	NA	NA	NA	NA	NA	NA	NA	NA	NA	NA	NA	NA		NA	NA	NA	NA	NA	NA	NA	NA	NA	NA	NA	NA	NA	NA	NA	NA	NA	NA	NA	NA	NA	NA	NA	NA
NA	NA	NA	NA	NA	NA	NA	NA	NA	NA	NA	NA	NA	NA	NA	NA	NA	NA	NA	NA	NA	NA	NA	NA	NA		NA	NA	NA	NA	NA	NA	NA	NA	NA	NA	NA	NA	NA	NA	NA	NA	NA	NA	NA	NA	NA	NA	NA	NA
77163	ENSG00000100934.15	SEC23A	chr14	-	39092540	39092627	39091476	39091713	39093186	39093244	77163	263250191	0,0,0	263217228	0,0,1	161	74	1	1	1.0,1.0,1.0	1.0,1.0,0.991	0.003	0.340367	FALSE		77666	ENSG00000100934.15	SEC23A	chr14	-	39092540	39092627	39091476	39091713	39093186	39093244	77666	228226261	0,0,1	263217228	0,0,1	161	74	1	1	1.0,1.0,0.992	1.0,1.0,0.991	0	0.357567
75952	ENSG00000100979.15	PLTP	chr20	-	45899461	45899538	45898620	45899063	45899621	45899685	75952	316298396	1,0,0	320358348	0,0,0	151	74	1	1	0.994,1.0,1.0	1.0,1.0,1.0	-0.002	-0.2224	FALSE		NA	NA	NA	NA	NA	NA	NA	NA	NA	NA	NA	NA	NA	NA	NA	NA	NA	NA	NA	NA	NA	NA	NA	NA
57930	ENSG00000100982.12	PCIF1	chr20	+	45945710	45945883	45944867	45945030	45946028	45946115	57930	78,71,94	0,1,0	76,67,72	0,0,0	247	74	1	1	1.0,0.955,1.0	1.0,1.0,1.0	-0.015	-0.525167	FALSE		NA	NA	NA	NA	NA	NA	NA	NA	NA	NA	NA	NA	NA	NA	NA	NA	NA	NA	NA	NA	NA	NA	NA	NA
55141	ENSG00000100991.12	TRPC4AP	chr20	-	35021189	35021332	35016007	35016139	35035122	35035308	55141	256313346	0,0,2	299286270	0,2,2	217	74	1	1	1.0,1.0,0.983	1.0,0.98,0.979	0.008	1.01937	FALSE		55697	ENSG00000100991.12	TRPC4AP	chr20	-	35021189	35021332	35016007	35016139	35035122	35035308	55697	256271277	4,1,3	299286270	0,2,2	217	74	0.202615	1	0.956,0.989,0.969	1.0,0.98,0.979	-0.015	-2.18813
40538	ENSG00000100994.12	PYGB	chr20	+	25259236	25259338	25248084	25248421	25269128	25269207	40538	287217223	0,1,0	224239213	2,0,1	176	74	1	1	1.0,0.989,1.0	0.979,1.0,0.989	0.007	NA	FALSE		40953	ENSG00000100994.12	PYGB	chr20	+	25259236	25259338	25248084	25248421	25269128	25269207	40953	171258229	0,1,0	224239213	2,0,1	176	74	1	1	1.0,0.991,1.0	0.979,1.0,0.989	0.008	NA
22172	ENSG00000101109.12	STK4	chr20	+	45053085	45053180	45024972	45025130	45075017	45075608	22172	2,6,3	86,83,89	2,8,3	77,73,46	169	74	0.318691	1	0.01,0.031,0.015	0.011,0.046,0.028	-0.01	-0.0605333	FALSE		22268	ENSG00000101109.12	STK4	chr20	+	45053085	45053180	45024972	45025130	45075017	45075608	22268	3,6,4	46,39,52	2,8,3	77,73,46	169	74	0.450735	1	0.028,0.063,0.033	0.011,0.046,0.028	0.013	0.627167
24191	ENSG00000101132.10	PFDN4	chr20	+	54208834	54208915	54208094	54208124	54214350	54214458	24191	2,1,1	246256183	1,4,3	285244286	155	74	1	1	0.004,0.002,0.003	0.002,0.008,0.005	-0.002	NA	FALSE		24338	ENSG00000101132.10	PFDN4	chr20	+	54208834	54208915	54208094	54208124	54214350	54214458	24338	0,5,0	207218266	1,4,3	285244286	155	74	1	1	0.0,0.011,0.0	0.002,0.008,0.005	-0.001	NA
NA	NA	NA	NA	NA	NA	NA	NA	NA	NA	NA	NA	NA	NA	NA	NA	NA	NA	NA	NA	NA	NA	NA	NA	NA		71025	ENSG00000101138.11	CSTF1	chr20	+	56398966	56399357	56397643	56397841	56403467	56404462	71025	550604635	0,1,0	710702714	0,0,0	465	74	1	1	1.0,0.99,1.0	1.0,1.0,1.0	-0.003	NA
58658	ENSG00000101144.13	BMP7	chr20	-	57225854	57225962	57202474	57202623	57228228	57228421	58658	0,0,2	49,73,70	0,0,0	17,14,24	182	74	1	1	0.0,0.0,0.011	0.0,0.0,0.0	0.004	NA	FALSE		59244	ENSG00000101144.13	BMP7	chr20	-	57225854	57225962	57202474	57202623	57228228	57228421	59244	1,0,0	39,64,46	0,0,0	17,14,24	182	74	1	1	0.01,0.0,0.0	0.0,0.0,0.0	0.003	NA
9530	ENSG00000101146.13	RAE1	chr20	+	57373474	57373581	57368704	57368812	57373662	57373738	9530	234190244	1,0,0	161160133	0,0,0	181	74	1	1	0.99,1.0,1.0	1.0,1.0,1.0	-0.003	NA	FALSE		9546	ENSG00000101146.13	RAE1	chr20	+	57373474	57373581	57368704	57368812	57373662	57373738	9546	193236300	1,1,0	161160133	0,0,0	181	74	1	1	0.987,0.99,1.0	1.0,1.0,1.0	-0.008	NA
68819	ENSG00000101158.14	NELFCD	chr20	+	58989857	58989988	58989487	58989640	58990909	58991075	68819	190213321	1,0,0	167174168	0,2,0	205	74	1	1	0.986,1.0,1.0	1.0,0.969,1.0	0.006	0.645933	FALSE		69370	ENSG00000101158.14	NELFCD	chr20	+	58989857	58989988	58989487	58989640	58990909	58991075	69370	163186216	0,0,0	167174168	0,2,0	205	74	1	1	1.0,1.0,1.0	1.0,0.969,1.0	0.01	0.796967
54133	ENSG00000101160.14	CTSZ	chr20	-	58996638	58996801	58995184	58995759	58997602	58997753	54133	351418378	2,5,2	181155165	3,2,3	237	74	0.292218	1	0.982,0.963,0.983	0.95,0.96,0.945	0.024	4.84393	FALSE		54650	ENSG00000101160.14	CTSZ	chr20	-	58996638	58996801	58995184	58995759	58997602	58997753	54650	339440505	6,3,5	181155165	3,2,3	237	74	0.877001	1	0.946,0.979,0.969	0.95,0.96,0.945	0.013	3.32003
52357	ENSG00000101161.8	PRPF6	chr20	+	63994915	63995092	63993406	63993485	63995326	63995482	52357	627645727	1,0,1	668655657	0,2,2	251	74	1	1	0.995,1.0,0.995	1.0,0.99,0.99	0.003	NA	FALSE		52883	ENSG00000101161.8	PRPF6	chr20	+	63994915	63995092	63993406	63993485	63995326	63995482	52883	637724712	2,1,0	668655657	0,2,2	251	74	1	1	0.989,0.995,1.0	1.0,0.99,0.99	0.001	NA
52361	ENSG00000101161.8	PRPF6	chr20	+	64028477	64028569	64027602	64027736	64029376	64029491	52361	353362423	1,0,1	354416295	0,0,0	166	74	1	1	0.994,1.0,0.995	1.0,1.0,1.0	-0.004	NA	FALSE		52887	ENSG00000101161.8	PRPF6	chr20	+	64028477	64028569	64027602	64027736	64029376	64029491	52887	289328370	1,0,0	354416295	0,0,0	166	74	1	1	0.992,1.0,1.0	1.0,1.0,1.0	-0.003	NA
6144	ENSG00000101191.16	DIDO1	chr20	-	62914209	62914406	62910773	62911614	62937795	62937952	6144	326349355	1,1,0	391370394	2,2,0	271	74	1	1	0.989,0.99,1.0	0.982,0.981,1.0	0.005	0.5315	FALSE		6149	ENSG00000101191.16	DIDO1	chr20	-	62914209	62914406	62910773	62911614	62937795	62937952	6149	232288296	0,0,0	391370394	2,2,0	271	74	1	1	1.0,1.0,1.0	0.982,0.981,1.0	0.012	1.73873
38253	ENSG00000101194.18	SLC17A9	chr20	+	62953210	62953272	62952706	62952889	62956764	62956962	38253	0,0,0	0,1,2	4,0,3	8,7,14	136	74	1	1	NA,0.0,0.0	0.214,0.0,0.104	-0.106	NA	NA		38664	ENSG00000101194.18	SLC17A9	chr20	+	62953210	62953272	62952706	62952889	62956764	62956962	38664	0,0,0	2,0,2	4,0,3	8,7,14	136	74	1	1	0.0,NA,0.0	0.214,0.0,0.104	-0.106	NA
13208	ENSG00000101198.15	NKAIN4	chr20	-	63244469	63244543	63244023	63244084	63247577	63247775	13208	1,4,3	22,39,51	1,0,1	16,24,9	148	74	1	1	0.022,0.049,0.029	0.03,0.0,0.053	0.006	NA	FALSE		13238	ENSG00000101198.15	NKAIN4	chr20	-	63244469	63244543	63244023	63244084	63247577	63247775	13238	0,0,0	1,0,0	1,0,1	16,24,9	148	74	1	1	0.0,NA,NA	0.03,0.0,0.053	-0.028	NA
8962	ENSG00000101220.17	C20orf27	chr20	-	3754396	3754519	3753507	3754158	3755468	3755607	8962	353304347	4,1,3	567584616	7,4,4	197	74	0.61689	1	0.971,0.991,0.978	0.968,0.982,0.983	0.002	0.129433	FALSE		8990	ENSG00000101220.17	C20orf27	chr20	-	3754396	3754519	3753507	3754158	3755468	3755607	8990	173232253	0,1,2	567584616	7,4,4	197	74	0.106007	0.894353	1.0,0.989,0.979	0.968,0.982,0.983	0.012	0.839167
NA	NA	NA	NA	NA	NA	NA	NA	NA	NA	NA	NA	NA	NA	NA	NA	NA	NA	NA	NA	NA	NA	NA	NA	NA		NA	NA	NA	NA	NA	NA	NA	NA	NA	NA	NA	NA	NA	NA	NA	NA	NA	NA	NA	NA	NA	NA	NA	NA
57178	ENSG00000101294.17	HM13	chr20	+	31554759	31554829	31550063	31550121	31559610	31559647	57178	149153176	2,7,4	166163155	9,9,5	144	74	0.0848991	0.921198	0.975,0.918,0.958	0.905,0.903,0.941	0.034	3.24507	FALSE		57757	ENSG00000101294.17	HM13	chr20	+	31554759	31554829	31550063	31550121	31559610	31559647	57757	128158165	2,6,1	166163155	9,9,5	144	74	0.0105572	0.199291	0.97,0.931,0.988	0.905,0.903,0.941	0.047	2.8055
68454	ENSG00000101310.16	SEC23B	chr20	+	18532663	18532744	18530679	18530803	18535652	18535742	68454	244241223	0,0,0	244283246	0,1,0	155	74	1	1	1.0,1.0,1.0	1.0,0.993,1.0	0.002	NA	FALSE		69002	ENSG00000101310.16	SEC23B	chr20	+	18532663	18532744	18530679	18530803	18535652	18535742	69002	187221287	0,0,2	244283246	0,1,0	155	74	1	1	1.0,1.0,0.986	1.0,0.993,1.0	-0.002	NA
68457	ENSG00000101310.16	SEC23B	chr20	+	18555107	18555173	18554234	18554390	18560650	18560833	68457	237240214	0,1,0	271237240	0,0,0	140	74	1	1	1.0,0.992,1.0	1.0,1.0,1.0	-0.003	NA	FALSE		69006	ENSG00000101310.16	SEC23B	chr20	+	18555107	18555173	18554234	18554390	18560650	18560833	69006	192232236	0,1,0	271237240	0,0,0	140	74	1	1	1.0,0.992,1.0	1.0,1.0,1.0	-0.003	NA
16636	ENSG00000101333.16	PLCB4	chr20	+	9421296	9421461	9419806	9419909	9423747	9423952	16636	80,76,71	0,0,0	44,49,46	0,1,0	239	74	1	1	1.0,1.0,1.0	1.0,0.938,1.0	0.021	2.69513	FALSE		16686	ENSG00000101333.16	PLCB4	chr20	+	9421296	9421461	9419806	9419909	9423747	9423952	16686	33,27,28	1,0,0	44,49,46	0,1,0	239	74	1	1	0.911,1.0,1.0	1.0,0.938,1.0	-0.009	NA
44902	ENSG00000101337.15	TM9SF4	chr20	+	32150621	32150703	32149633	32149766	32150799	32150875	44902	219215191	1,0,0	178200175	0,0,0	156	74	1	1	0.99,1.0,1.0	1.0,1.0,1.0	-0.003	NA	FALSE		NA	NA	NA	NA	NA	NA	NA	NA	NA	NA	NA	NA	NA	NA	NA	NA	NA	NA	NA	NA	NA	NA	NA	NA
11879	ENSG00000101342.10	TLDC2	chr20	+	36889250	36889403	36887454	36887528	36892861	36894235	11879	9,15,15	2,0,1	3,9,1	0,0,0	227	74	0.636531	1	0.595,1.0,0.83	1.0,1.0,1.0	-0.192	NA	NA		11917	ENSG00000101342.10	TLDC2	chr20	+	36889250	36889403	36887454	36887528	36892861	36894235	11917	2,1,1	0,1,0	3,9,1	0,0,0	227	74	1	1	1.0,0.246,1.0	1.0,1.0,1.0	-0.251	NA
33020	ENSG00000101384.12	JAG1	chr20	-	10643777	10643863	10642487	10642601	10644356	10644384	33020	319151178	1,1,0	49,66,59	0,0,0	160	74	1	1	0.993,0.986,1.0	1.0,1.0,1.0	-0.007	1.39955	FALSE		NA	NA	NA	NA	NA	NA	NA	NA	NA	NA	NA	NA	NA	NA	NA	NA	NA	NA	NA	NA	NA	NA	NA	NA
33023	ENSG00000101384.12	JAG1	chr20	-	10645970	10646084	10645355	10645469	10646938	10647103	33023	287,154,88	0,0,0	44,43,67	1,0,0	188	74	1	1	1.0,1.0,1.0	0.945,1.0,1.0	0.018	2.9887	FALSE		33290	ENSG00000101384.12	JAG1	chr20	-	10645970	10646084	10645355	10645469	10646938	10647103	33290	0,4,11	0,0,0	44,43,67	1,0,0	188	74	1	1	NA,1.0,1.0	0.945,1.0,1.0	0.018	NA
56271	ENSG00000101412.13	E2F1	chr20	-	33680325	33680416	33679754	33679974	33686003	33686385	56271	74,87,94	0,0,1	71,86,63	0,0,1	165	74	1	1	1.0,1.0,0.977	1.0,1.0,0.966	0.004	1.94257	FALSE		56816	ENSG00000101412.13	E2F1	chr20	-	33680325	33680416	33679754	33679974	33686003	33686385	56816	28,50,50	0,1,0	71,86,63	0,0,1	165	74	1	1	1.0,0.957,1.0	1.0,1.0,0.966	-0.003	-0.00316667
NA	NA	NA	NA	NA	NA	NA	NA	NA	NA	NA	NA	NA	NA	NA	NA	NA	NA	NA	NA	NA	NA	NA	NA	NA		36661	ENSG00000101445.10	PPP1R16B	chr20	+	38900580	38900684	38895564	38895710	38902667	38902792	36661	250299308	7,4,5	39,40,35	0,0,0	178	74	0.00365811	0.0971321	0.937,0.969,0.962	1.0,1.0,1.0	-0.044	-1.5677
36278	ENSG00000101445.10	PPP1R16B	chr20	+	38905968	38906094	38902667	38902792	38906978	38907054	36278	7,2,5	0,0,0	40,43,49	0,0,1	200	74	1	1	1.0,1.0,1.0	1.0,1.0,0.948	0.017	NA	NA		36662	ENSG00000101445.10	PPP1R16B	chr20	+	38905968	38906094	38902667	38902792	38906978	38907054	36662	247322348	1,2,0	40,43,49	0,0,1	200	74	1	1	0.989,0.983,1.0	1.0,1.0,0.948	0.008	2.6714
NA	NA	NA	NA	NA	NA	NA	NA	NA	NA	NA	NA	NA	NA	NA	NA	NA	NA	NA	NA	NA	NA	NA	NA	NA		40234	ENSG00000101457.13	DNTTIP1	chr20	+	45801998	45802057	45801401	45801458	45803332	45803378	40234	89112135	0,1,0	116,92,83	0,0,0	133	74	1	1	1.0,0.984,1.0	1.0,1.0,1.0	-0.005	0.2835
47370	ENSG00000101489.20	CELF4	chr18	-	37247185	37247270	37245003	37245197	37253766	37253938	47370	0,0,0	0,1,3	0,1,1	0,3,1	159	74	1	1	NA,0.0,0.0	NA,0.134,0.318	-0.226	NA	NA		47807	ENSG00000101489.20	CELF4	chr18	-	37247185	37247270	37245003	37245197	37253766	37253938	47807	2,0,0	1,0,3	0,1,1	0,3,1	159	74	1	1	0.482,NA,0.0	NA,0.134,0.318	0.015	NA
54258	ENSG00000101557.15	USP14	chr18	+	162982	163174	158556	158714	163307	163431	54258	6,4,6	26,43,26	3,3,2	41,33,29	266	74	0.0515576	0.700375	0.06,0.025,0.06	0.02,0.025,0.019	0.027	NA	FALSE		54790	ENSG00000101557.15	USP14	chr18	+	162982	163174	158556	158714	163307	163431	54790	7,7,5	58,59,64	3,3,2	41,33,29	266	74	0.267973	1	0.032,0.032,0.021	0.02,0.025,0.019	0.007	NA
NA	NA	NA	NA	NA	NA	NA	NA	NA	NA	NA	NA	NA	NA	NA	NA	NA	NA	NA	NA	NA	NA	NA	NA	NA		54797	ENSG00000101557.15	USP14	chr18	+	192841	192900	180235	180339	196636	196767	54797	161163186	1,0,0	118,71,76	0,0,0	133	74	1	1	0.989,1.0,1.0	1.0,1.0,1.0	-0.004	NA
54266	ENSG00000101557.15	USP14	chr18	+	204563	204692	203097	203190	209970	210031	54266	198,97,177	1,0,0	180138138	1,1,1	203	74	1	1	0.986,1.0,1.0	0.985,0.981,0.981	0.013	NA	FALSE		54798	ENSG00000101557.15	USP14	chr18	+	204563	204692	203097	203190	209970	210031	54798	322351350	1,1,3	180138138	1,1,1	203	74	1	1	0.992,0.992,0.977	0.985,0.981,0.981	0.005	NA
60384	ENSG00000101596.15	SMCHD1	chr18	+	2666156	2666232	2655737	2656261	2666869	2667031	60384	206202175	1,1,0	162152173	0,1,0	150	74	1	1	0.99,0.99,1.0	1.0,0.987,1.0	-0.002	-0.612033	FALSE		61005	ENSG00000101596.15	SMCHD1	chr18	+	2666156	2666232	2655737	2656261	2666869	2667031	61005	156161149	0,1,1	162152173	0,1,0	150	74	1	1	1.0,0.988,0.987	1.0,0.987,1.0	-0.004	-1.19927
60385	ENSG00000101596.15	SMCHD1	chr18	+	2694526	2694693	2688627	2688747	2697031	2697122	60385	408404320	0,1,0	365416347	0,0,0	241	74	1	1	1.0,0.992,1.0	1.0,1.0,1.0	-0.003	-0.251067	FALSE		NA	NA	NA	NA	NA	NA	NA	NA	NA	NA	NA	NA	NA	NA	NA	NA	NA	NA	NA	NA	NA	NA	NA	NA
60390	ENSG00000101596.15	SMCHD1	chr18	+	2750042	2750122	2747521	2747647	2750349	2750507	60390	259263261	1,1,2	213258219	0,0,0	154	74	1	1	0.992,0.992,0.984	1.0,1.0,1.0	-0.011	-1.1618	FALSE		61010	ENSG00000101596.15	SMCHD1	chr18	+	2750042	2750122	2747521	2747647	2750349	2750507	61010	232230203	0,0,2	213258219	0,0,0	154	74	1	1	1.0,1.0,0.98	1.0,1.0,1.0	-0.007	-0.3562
60395	ENSG00000101596.15	SMCHD1	chr18	+	2784844	2784987	2784449	2784621	2795948	2796107	60395	0,0,1	140123110	1,2,0	113115126	217	74	1	1	0.0,0.0,0.003	0.003,0.006,0.0	-0.002	NA	NA		61017	ENSG00000101596.15	SMCHD1	chr18	+	2784844	2784987	2784449	2784621	2795948	2796107	61017	2,2,3	66,106,89	1,2,0	113115126	217	74	1	1	0.01,0.006,0.011	0.003,0.006,0.0	0.006	NA
1210	ENSG00000101639.18	CEP192	chr18	+	13069088	13069181	13068851	13068991	13069737	13069856	1210	130136214	1,0,0	135,95,124	0,3,0	167	74	1	1	0.983,1.0,1.0	1.0,0.933,1.0	0.017	0.365	FALSE		1195	ENSG00000101639.18	CEP192	chr18	+	13069088	13069181	13068851	13068991	13069737	13069856	1195	156174168	1,0,0	135,95,124	0,3,0	167	74	1	1	0.986,1.0,1.0	1.0,0.933,1.0	0.018	0.551733
1217	ENSG00000101639.18	CEP192	chr18	+	13096183	13096307	13095502	13095681	13099475	13099581	1217	158133182	1,0,1	96,99,104	0,0,0	198	74	1	1	0.983,1.0,0.986	1.0,1.0,1.0	-0.01	-0.803967	FALSE		NA	NA	NA	NA	NA	NA	NA	NA	NA	NA	NA	NA	NA	NA	NA	NA	NA	NA	NA	NA	NA	NA	NA	NA
NA	NA	NA	NA	NA	NA	NA	NA	NA	NA	NA	NA	NA	NA	NA	NA	NA	NA	NA	NA	NA	NA	NA	NA	NA		63394	ENSG00000101670.12	LIPG	chr18	+	49567441	49567621	49565316	49565498	49569436	49569548	63394	125169184	0,4,1	98,102,59	0,0,0	254	74	0.641037	1	1.0,0.925,0.982	1.0,1.0,1.0	-0.031	-2.59393
NA	NA	NA	NA	NA	NA	NA	NA	NA	NA	NA	NA	NA	NA	NA	NA	NA	NA	NA	NA	NA	NA	NA	NA	NA		63396	ENSG00000101670.12	LIPG	chr18	+	49582361	49582482	49581414	49581657	49583555	49583774	63396	95107127	0,1,1	43,56,50	0,0,0	195	74	1	1	1.0,0.976,0.98	1.0,1.0,1.0	-0.015	-0.485767
53525	ENSG00000101773.19	RBBP8	chr18	+	22993720	22993847	22992747	22993639	22996373	22996462	53525	387327372	1,2,0	318305294	1,0,0	201	74	1	1	0.993,0.984,1.0	0.992,1.0,1.0	-0.005	-0.264433	FALSE		54055	ENSG00000101773.19	RBBP8	chr18	+	22993720	22993847	22992747	22993639	22996373	22996462	54055	216254224	1,1,0	318305294	1,0,0	201	74	1	1	0.988,0.989,1.0	0.992,1.0,1.0	-0.005	-0.8247
NA	NA	NA	NA	NA	NA	NA	NA	NA	NA	NA	NA	NA	NA	NA	NA	NA	NA	NA	NA	NA	NA	NA	NA	NA		NA	NA	NA	NA	NA	NA	NA	NA	NA	NA	NA	NA	NA	NA	NA	NA	NA	NA	NA	NA	NA	NA	NA	NA
NA	NA	NA	NA	NA	NA	NA	NA	NA	NA	NA	NA	NA	NA	NA	NA	NA	NA	NA	NA	NA	NA	NA	NA	NA		30438	ENSG00000101882.10	NKAP	chrX	-	119938729	119938810	119936611	119936682	119943219	119943604	30438	64,110,95	2,0,0	75,73,74	0,0,0	155	74	1	1	0.939,1.0,1.0	1.0,1.0,1.0	-0.02	-0.477267
NA	NA	NA	NA	NA	NA	NA	NA	NA	NA	NA	NA	NA	NA	NA	NA	NA	NA	NA	NA	NA	NA	NA	NA	NA		NA	NA	NA	NA	NA	NA	NA	NA	NA	NA	NA	NA	NA	NA	NA	NA	NA	NA	NA	NA	NA	NA	NA	NA
32105	ENSG00000101997.13	CCDC22	chrX	+	49247495	49247558	49246730	49246925	49247648	49247768	32105	27,39,73	0,0,1	41,33,40	0,0,0	137	74	1	1	1.0,1.0,0.975	1.0,1.0,1.0	-0.008	-1.58827	FALSE		NA	NA	NA	NA	NA	NA	NA	NA	NA	NA	NA	NA	NA	NA	NA	NA	NA	NA	NA	NA	NA	NA	NA	NA
76797	ENSG00000102024.18	PLS3	chrX	+	115640109	115640136	115636835	115636978	115640407	115640503	76797	1,0,0	521493546	0,0,0	539522534	101	74	1	1	0.001,0.0,0.0	0.0,0.0,0.0	0	NA	FALSE		NA	NA	NA	NA	NA	NA	NA	NA	NA	NA	NA	NA	NA	NA	NA	NA	NA	NA	NA	NA	NA	NA	NA	NA
76798	ENSG00000102024.18	PLS3	chrX	+	115643312	115643508	115640303	115640503	115645020	115645099	76798	214420361810	1,0,0	224823702210	0,0,0	270	74	1	1	0.998,1.0,1.0	1.0,1.0,1.0	-0.001	-0.0635667	FALSE		77289	ENSG00000102024.18	PLS3	chrX	+	115643312	115643508	115640303	115640503	115645020	115645099	77289	111813271345	0,1,0	224823702210	0,0,0	270	74	1	1	1.0,0.997,1.0	1.0,1.0,1.0	-0.001	-0.1436
18811	ENSG00000102032.13	RENBP	chrX	-	153936003	153936105	153935488	153935576	153940101	153940215	18811	0,0,1	3,6,3	3,3,1	6,3,4	176	74	0.00171057	0.0846961	0.0,0.0,0.123	0.174,0.296,0.095	-0.147	NA	NA		18862	ENSG00000102032.13	RENBP	chrX	-	153936003	153936105	153935488	153935576	153940101	153940215	18862	0,5,5	5,10,21	3,3,1	6,3,4	176	74	0.569016	1	0.0,0.174,0.091	0.174,0.296,0.095	-0.1	NA
18813	ENSG00000102032.13	RENBP	chrX	-	153941949	153942031	153941477	153941653	153942854	153943079	18813	12,23,31	0,0,2	25,11,29	0,0,0	156	74	1	1	1.0,1.0,0.88	1.0,1.0,1.0	-0.04	-4.1143	FALSE		18864	ENSG00000102032.13	RENBP	chrX	-	153941949	153942031	153941477	153941653	153942854	153943079	18864	48,66,70	1,1,0	25,11,29	0,0,0	156	74	1	1	0.958,0.969,1.0	1.0,1.0,1.0	-0.024	-1.0059
18815	ENSG00000102032.13	RENBP	chrX	-	153944121	153944155	153943894	153943970	153944308	153944418	18815	3,8,4	0,0,1	3,6,5	0,0,0	108	74	1	1	1.0,1.0,0.733	1.0,1.0,1.0	-0.089	NA	FALSE		NA	NA	NA	NA	NA	NA	NA	NA	NA	NA	NA	NA	NA	NA	NA	NA	NA	NA	NA	NA	NA	NA	NA	NA
16510	ENSG00000102078.16	SLC25A14	chrX	+	130359046	130359139	130358639	130358735	130364627	130364752	16510	5,1,0	13,28,17	1,1,1	12,8,10	167	74	0.47333	1	0.146,0.016,0.0	0.036,0.052,0.042	0.011	NA	NA		16556	ENSG00000102078.16	SLC25A14	chrX	+	130359046	130359139	130358639	130358735	130364627	130364752	16556	1,1,0	17,11,19	1,1,1	12,8,10	167	74	0.23765	1	0.025,0.039,0.0	0.036,0.052,0.042	-0.022	NA
NA	NA	NA	NA	NA	NA	NA	NA	NA	NA	NA	NA	NA	NA	NA	NA	NA	NA	NA	NA	NA	NA	NA	NA	NA		NA	NA	NA	NA	NA	NA	NA	NA	NA	NA	NA	NA	NA	NA	NA	NA	NA	NA	NA	NA	NA	NA	NA	NA
33328	ENSG00000102098.18	SCML2	chrX	-	18242438	18242590	18239312	18241379	18246576	18246755	33328	61,48,44	13,7,13	72,45,59	2,4,7	226	74	0.00265962	0.112026	0.606,0.692,0.526	0.922,0.786,0.734	-0.206	-26.7843	FALSE		33617	ENSG00000102098.18	SCML2	chrX	-	18242438	18242590	18239312	18241379	18246576	18246755	33617	69,54,80	10,9,19	72,45,59	2,4,7	226	74	0.00581935	0.133661	0.693,0.663,0.58	0.922,0.786,0.734	-0.169	-26.6231
NA	NA	NA	NA	NA	NA	NA	NA	NA	NA	NA	NA	NA	NA	NA	NA	NA	NA	NA	NA	NA	NA	NA	NA	NA		65284	ENSG00000102119.10	EMD	chrX	+	154379689	154379794	154379196	154379566	154379941	154380019	65284	186167245	0,0,2	119118113	0,0,0	179	74	1	1	1.0,1.0,0.981	1.0,1.0,1.0	-0.006	NA
27967	ENSG00000102189.16	EEA1	chr12	-	92905485	92905596	92891628	92891721	92929042	92929331	27967	1,1,1	20,8,10	0,2,1	8,13,13	185	74	1	1	0.02,0.048,0.038	0.0,0.058,0.03	0.006	NA	FALSE		28167	ENSG00000102189.16	EEA1	chr12	-	92905485	92905596	92891628	92891721	92929042	92929331	28167	2,1,0	32,25,29	0,2,1	8,13,13	185	74	0.493325	1	0.024,0.016,0.0	0.0,0.058,0.03	-0.016	NA
42874	ENSG00000102218.6	RP2	chrX	+	46877504	46877590	46859987	46860102	46879685	46882358	42874	78,73,54	0,0,0	74,62,60	0,1,0	160	74	1	1	1.0,1.0,1.0	1.0,0.966,1.0	0.011	1.1338	FALSE		43331	ENSG00000102218.6	RP2	chrX	+	46877504	46877590	46859987	46860102	46879685	46882358	43331	86107116	0,0,0	74,62,60	0,1,0	160	74	1	1	1.0,1.0,1.0	1.0,0.966,1.0	0.011	1.6431
20788	ENSG00000102221.14	JADE3	chrX	+	47027891	47028103	47024723	47024914	47033620	47033788	20788	288317222	0,3,0	238208163	0,0,0	286	74	1	1	1.0,0.965,1.0	1.0,1.0,1.0	-0.012	-0.386433	FALSE		20870	ENSG00000102221.14	JADE3	chrX	+	47027891	47028103	47024723	47024914	47033620	47033788	20870	153177172	1,0,0	238208163	0,0,0	286	74	1	1	0.975,1.0,1.0	1.0,1.0,1.0	-0.008	-0.881633
NA	NA	NA	NA	NA	NA	NA	NA	NA	NA	NA	NA	NA	NA	NA	NA	NA	NA	NA	NA	NA	NA	NA	NA	NA		29105	ENSG00000102225.16	CDK16	chrX	+	47224833	47224890	47224617	47224743	47224987	47225036	29105	572640772	0,0,1	472507473	0,0,0	131	74	1	1	1.0,1.0,0.998	1.0,1.0,1.0	-0.001	NA
28879	ENSG00000102225.16	CDK16	chrX	+	47225771	47225866	47224987	47225102	47225964	47226027	28879	8759921051	0,0,1	760802779	0,0,0	169	74	1	1	1.0,1.0,0.998	1.0,1.0,1.0	-0.001	-0.0365	FALSE		29106	ENSG00000102225.16	CDK16	chrX	+	47225771	47225866	47224987	47225102	47225964	47226027	29106	89011881222	0,0,1	760802779	0,0,0	169	74	1	1	1.0,1.0,0.998	1.0,1.0,1.0	-0.001	-0.0233333
28880	ENSG00000102225.16	CDK16	chrX	+	47226278	47226402	47225964	47226027	47226582	47226703	28880	90810861294	0,1,3	823782809	0,2,1	198	74	1	1	1.0,0.998,0.994	1.0,0.993,0.997	0.001	0.0832333	FALSE		29107	ENSG00000102225.16	CDK16	chrX	+	47226278	47226402	47225964	47226027	47226582	47226703	29107	90712261220	0,0,0	823782809	0,2,1	198	74	1	1	1.0,1.0,1.0	1.0,0.993,0.997	0.003	0.416133
27122	ENSG00000102226.9	USP11	chrX	+	47242438	47242522	47242081	47242306	47242625	47242720	27122	448471424	0,1,0	349370317	0,0,0	158	74	1	1	1.0,0.995,1.0	1.0,1.0,1.0	-0.002	NA	FALSE		NA	NA	NA	NA	NA	NA	NA	NA	NA	NA	NA	NA	NA	NA	NA	NA	NA	NA	NA	NA	NA	NA	NA	NA
12194	ENSG00000102265.12	TIMP1	chrX	+	47583407	47583536	47582407	47582474	47584935	47585015	12194	267231321	0,1,2	139111169	0,1,0	203	74	1	1	1.0,0.988,0.983	1.0,0.976,1.0	-0.002	0.2401	FALSE		12243	ENSG00000102265.12	TIMP1	chrX	+	47583407	47583536	47582407	47582474	47584935	47585015	12243	253305389	0,0,1	139111169	0,1,0	203	74	1	1	1.0,1.0,0.993	1.0,0.976,1.0	0.006	0.817633
68170	ENSG00000102271.14	KLHL4	chrX	+	87633748	87633911	87632209	87632434	87635562	87635775	68170	30,8,9	0,0,0	521494478	2,1,2	237	74	1	1	1.0,1.0,1.0	0.988,0.994,0.987	0.01	NA	FALSE		68723	ENSG00000102271.14	KLHL4	chrX	+	87633748	87633911	87632209	87632434	87635562	87635775	68723	232279282	2,1,1	521494478	2,1,2	237	74	1	1	0.973,0.989,0.989	0.988,0.994,0.987	-0.006	NA
54924	ENSG00000102287.19	GABRE	chrX	-	151971139	151971317	151970056	151970402	151974569	151974664	54924	3,3,5	0,0,0	10,12,7	1,1,0	252	74	1	1	1.0,1.0,1.0	0.746,0.779,1.0	0.158	NA	NA		55466	ENSG00000102287.19	GABRE	chrX	-	151971139	151971317	151970056	151970402	151974569	151974664	55466	3,3,3	0,0,0	10,12,7	1,1,0	252	74	1	1	1.0,1.0,1.0	0.746,0.779,1.0	0.158	NA
14266	ENSG00000102349.18	KLF8	chrX	+	56250230	56250304	56232355	56233341	56265179	56265744	14266	25,44,31	2,2,1	7,21,18	2,4,1	148	74	0.120953	1	0.862,0.917,0.939	0.636,0.724,0.9	0.153	NA	FALSE		14290	ENSG00000102349.18	KLF8	chrX	+	56250230	56250304	56232355	56233341	56265179	56265744	14290	349338296	11,11,19	7,21,18	2,4,1	148	74	0.126694	0.987383	0.941,0.939,0.886	0.636,0.724,0.9	0.169	NA
72560	ENSG00000102383.14	ZDHHC15	chrX	-	75450801	75450922	75431450	75431520	75478890	75478985	72560	30,48,43	2,3,3	25,20,17	3,1,0	195	74	0.442461	1	0.851,0.859,0.845	0.76,0.884,1.0	-0.03	-2.94085	FALSE		73103	ENSG00000102383.14	ZDHHC15	chrX	-	75450801	75450922	75431450	75431520	75478890	75478985	73103	11,19,28	0,0,2	25,20,17	3,1,0	195	74	0.215942	1	1.0,1.0,0.842	0.76,0.884,1.0	0.066	NA
72561	ENSG00000102383.14	ZDHHC15	chrX	-	75505820	75505847	75478890	75478985	75522888	75523037	72561	16,33,9	6,2,3	12,11,10	2,2,1	101	74	0.495404	1	0.661,0.924,0.687	0.815,0.801,0.88	-0.075	NA	NA		73104	ENSG00000102383.14	ZDHHC15	chrX	-	75505820	75505847	75478890	75478985	75522888	75523037	73104	3,9,4	0,2,0	12,11,10	2,2,1	101	74	0.0441262	0.514142	1.0,0.767,1.0	0.815,0.801,0.88	0.09	NA
50118	ENSG00000102385.12	DRP2	chrX	+	101242903	101242982	101242324	101242471	101245016	101245077	50118	2,7,7	0,0,0	2,1,2	0,0,1	153	74	1	1	1.0,1.0,1.0	1.0,1.0,0.492	0.169	NA	NA		50609	ENSG00000102385.12	DRP2	chrX	+	101242903	101242982	101242324	101242471	101245016	101245077	50609	2,2,1	0,0,0	2,1,2	0,0,1	153	74	1	1	1.0,1.0,1.0	1.0,1.0,0.492	0.169	NA
50120	ENSG00000102385.12	DRP2	chrX	+	101247089	101247164	101245387	101245449	101248088	101248290	50120	0,5,4	0,0,0	2,1,1	0,0,1	149	74	1	1	NA,1.0,1.0	1.0,1.0,0.332	0.223	NA	NA		50611	ENSG00000102385.12	DRP2	chrX	+	101247089	101247164	101245387	101245449	101248088	101248290	50611	4,1,0	0,0,0	2,1,1	0,0,1	149	74	1	1	1.0,1.0,NA	1.0,1.0,0.332	0.223	NA
36531	ENSG00000102409.10	BEX4	chrX	+	103215681	103215764	103215107	103215238	103216148	103217246	36531	187226223	2,2,1	192149132	1,4,3	157	74	0.142874	1	0.978,0.982,0.991	0.989,0.946,0.954	0.021	2.08207	FALSE		36922	ENSG00000102409.10	BEX4	chrX	+	103215681	103215764	103215107	103215238	103216148	103217246	36922	192181278	2,0,4	192149132	1,4,3	157	74	0.259499	1	0.978,1.0,0.97	0.989,0.946,0.954	0.02	1.69953
46178	ENSG00000102452.17	NALCN	chr13	-	101116919	101117006	101111124	101111226	101124607	101124681	46178	0,0,0	1,1,0	1,0,0	0,0,0	161	74	1	1	0.0,0.0,NA	1.0,NA,NA	-1	NA	NA		46618	ENSG00000102452.17	NALCN	chr13	-	101116919	101117006	101111124	101111226	101124607	101124681	46618	0,0,0	0,1,0	1,0,0	0,0,0	161	74	1	1	NA,0.0,NA	1.0,NA,NA	-1	NA
22878	ENSG00000102531.16	FNDC3A	chr13	+	49185963	49186102	49178567	49178654	49187121	49187190	22878	259268223	0,1,0	186175190	0,0,0	213	74	1	1	1.0,0.989,1.0	1.0,1.0,1.0	-0.004	NA	FALSE		NA	NA	NA	NA	NA	NA	NA	NA	NA	NA	NA	NA	NA	NA	NA	NA	NA	NA	NA	NA	NA	NA	NA	NA
22879	ENSG00000102531.16	FNDC3A	chr13	+	49191014	49191109	49188514	49188633	49191208	49191384	22879	102110144	0,1,0	62,77,62	0,0,0	169	74	1	1	1.0,0.98,1.0	1.0,1.0,1.0	-0.007	0.103267	FALSE		23003	ENSG00000102531.16	FNDC3A	chr13	+	49191014	49191109	49188514	49188633	49191208	49191384	23003	52,59,74	0,2,0	62,77,62	0,0,0	169	74	1	1	1.0,0.928,1.0	1.0,1.0,1.0	-0.024	-1.08747
NA	NA	NA	NA	NA	NA	NA	NA	NA	NA	NA	NA	NA	NA	NA	NA	NA	NA	NA	NA	NA	NA	NA	NA	NA		58193	ENSG00000102595.20	UGGT2	chr13	-	96023039	96023152	96013306	96013481	96023628	96023759	58193	119,112,98	1,0,0	109141110	0,0,0	187	74	1	1	0.979,1.0,1.0	1.0,1.0,1.0	-0.007	NA
50865	ENSG00000102699.6	PARP4	chr13	-	24456340	24456478	24455016	24455212	24459043	24459122	50865	159232244	1,0,0	177154202	1,2,0	212	74	1	1	0.982,1.0,1.0	0.984,0.964,1.0	0.011	0.751467	FALSE		51355	ENSG00000102699.6	PARP4	chr13	-	24456340	24456478	24455016	24455212	24459043	24459122	51355	208172205	0,0,0	177154202	1,2,0	212	74	1	1	1.0,1.0,1.0	0.984,0.964,1.0	0.017	1.7492
NA	NA	NA	NA	NA	NA	NA	NA	NA	NA	NA	NA	NA	NA	NA	NA	NA	NA	NA	NA	NA	NA	NA	NA	NA		51357	ENSG00000102699.6	PARP4	chr13	-	24475471	24475596	24469893	24470025	24477700	24477857	51357	194211273	1,0,0	164205188	0,0,0	199	74	1	1	0.986,1.0,1.0	1.0,1.0,1.0	-0.005	NA
19058	ENSG00000102710.20	SUPT20H	chr13	-	37017244	37017328	37012191	37012297	37019341	37019397	19058	123169137	6,1,1	150135165	1,2,4	158	74	1	1	0.906,0.988,0.985	0.986,0.969,0.951	-0.009	0.861833	FALSE		19126	ENSG00000102710.20	SUPT20H	chr13	-	37017244	37017328	37012191	37012297	37019341	37019397	19126	107128154	0,1,0	150135165	1,2,4	158	74	0.309178	1	1.0,0.984,1.0	0.986,0.969,0.951	0.026	2.47523
19062	ENSG00000102710.20	SUPT20H	chr13	-	37029764	37029836	37028147	37028305	37031566	37031623	19062	193210155	2,1,2	236219219	3,1,0	146	74	0.658268	1	0.98,0.991,0.975	0.976,0.991,1.0	-0.007	-1.0798	FALSE		19135	ENSG00000102710.20	SUPT20H	chr13	-	37029764	37029836	37028147	37028305	37031566	37031623	19135	190202206	0,2,3	236219219	3,1,0	146	74	0.812039	1	1.0,0.981,0.972	0.976,0.991,1.0	-0.005	-1.06313
19063	ENSG00000102710.20	SUPT20H	chr13	-	37033448	37033588	37031738	37031895	37040404	37040458	19063	415472470	1,0,1	423427486	0,0,0	214	74	1	1	0.993,1.0,0.994	1.0,1.0,1.0	-0.004	NA	FALSE		19136	ENSG00000102710.20	SUPT20H	chr13	-	37033448	37033588	37031738	37031895	37040404	37040458	19136	441490448	0,1,0	423427486	0,0,0	214	74	1	1	1.0,0.994,1.0	1.0,1.0,1.0	-0.002	NA
19067	ENSG00000102710.20	SUPT20H	chr13	-	37048563	37048599	37047877	37047936	37051487	37051559	19067	134135132	8,5,7	159126175	10,16,13	110	74	0.0463641	0.657355	0.918,0.948,0.927	0.915,0.841,0.901	0.045	4.7452	FALSE		19140	ENSG00000102710.20	SUPT20H	chr13	-	37048563	37048599	37047877	37047936	37051487	37051559	19140	101130153	22,9,22	159126175	10,16,13	110	74	0.0538126	0.583706	0.755,0.907,0.824	0.915,0.841,0.901	-0.057	-6.90663
NA	NA	NA	NA	NA	NA	NA	NA	NA	NA	NA	NA	NA	NA	NA	NA	NA	NA	NA	NA	NA	NA	NA	NA	NA		NA	NA	NA	NA	NA	NA	NA	NA	NA	NA	NA	NA	NA	NA	NA	NA	NA	NA	NA	NA	NA	NA	NA	NA
55416	ENSG00000102760.13	RGCC	chr13	+	41468775	41468838	41466822	41466930	41470477	41470871	55416	3,0,3	1,0,0	0,1,0	0,0,0	137	74	1	1	0.618,NA,1.0	NA,1.0,NA	-0.191	NA	NA		NA	NA	NA	NA	NA	NA	NA	NA	NA	NA	NA	NA	NA	NA	NA	NA	NA	NA	NA	NA	NA	NA	NA	NA
41676	ENSG00000102763.18	VWA8	chr13	-	41675214	41675296	41670945	41671147	41685046	41685242	41676	34,44,39	1,1,1	30,37,31	0,1,1	156	74	1	1	0.942,0.954,0.949	1.0,0.946,0.936	-0.012	2.19233	FALSE		42080	ENSG00000102763.18	VWA8	chr13	-	41675214	41675296	41670945	41671147	41685046	41685242	42080	57,52,43	3,2,1	30,37,31	0,1,1	156	74	1	1	0.9,0.925,0.953	1.0,0.946,0.936	-0.035	0.8085
36813	ENSG00000102780.16	DGKH	chr13	+	42178134	42178220	42174059	42174144	42187048	42187148	36813	35,43,31	0,0,0	36,24,36	0,0,1	160	74	1	1	1.0,1.0,1.0	1.0,1.0,0.943	0.019	2.29947	FALSE		37219	ENSG00000102780.16	DGKH	chr13	+	42178134	42178220	42174059	42174144	42187048	42187148	37219	64,53,45	0,1,1	36,24,36	0,0,1	160	74	1	1	1.0,0.961,0.954	1.0,1.0,0.943	-0.009	-0.0151333
36816	ENSG00000102780.16	DGKH	chr13	+	42210601	42210765	42209330	42209465	42214506	42214612	36816	49,47,53	0,0,1	35,22,31	0,0,0	238	74	1	1	1.0,1.0,0.943	1.0,1.0,1.0	-0.019	-0.5948	FALSE		NA	NA	NA	NA	NA	NA	NA	NA	NA	NA	NA	NA	NA	NA	NA	NA	NA	NA	NA	NA	NA	NA	NA	NA
38878	ENSG00000102858.13	MGRN1	chr16	+	4686258	4686303	4683842	4683932	4688795	4689039	38878	4,5,7	5,4,11	5,4,4	9,8,10	119	74	0.297235	1	0.332,0.437,0.284	0.257,0.237,0.199	0.12	NA	FALSE		39250	ENSG00000102858.13	MGRN1	chr16	+	4686258	4686303	4683842	4683932	4688795	4689039	39250	9,7,12	15,15,29	5,4,4	9,8,10	119	74	0.926308	1	0.272,0.225,0.205	0.257,0.237,0.199	0.003	NA
NA	NA	NA	NA	NA	NA	NA	NA	NA	NA	NA	NA	NA	NA	NA	NA	NA	NA	NA	NA	NA	NA	NA	NA	NA		NA	NA	NA	NA	NA	NA	NA	NA	NA	NA	NA	NA	NA	NA	NA	NA	NA	NA	NA	NA	NA	NA	NA	NA
4470	ENSG00000102893.16	PHKB	chr16	+	47594136	47594214	47593499	47593557	47596372	47596531	4470	158187153	1,1,0	95107117	0,0,1	152	74	1	1	0.987,0.989,1.0	1.0,1.0,0.983	-0.002	-0.0101667	FALSE		4475	ENSG00000102893.16	PHKB	chr16	+	47594136	47594214	47593499	47593557	47596372	47596531	4475	177213209	1,0,0	95107117	0,0,1	152	74	1	1	0.989,1.0,1.0	1.0,1.0,0.983	0.002	0.6712
4471	ENSG00000102893.16	PHKB	chr16	+	47649099	47649204	47648532	47648616	47650543	47650626	4471	188169175	0,0,1	114109127	0,0,0	179	74	1	1	1.0,1.0,0.986	1.0,1.0,1.0	-0.005	-0.0906333	FALSE		4476	ENSG00000102893.16	PHKB	chr16	+	47649099	47649204	47648532	47648616	47650543	47650626	4476	174203221	1,0,0	114109127	0,0,0	179	74	1	1	0.986,1.0,1.0	1.0,1.0,1.0	-0.005	0.0884667
46386	ENSG00000102900.13	NUP93	chr16	+	56834127	56834254	56833214	56833406	56834369	56834442	46386	483550561	0,0,1	512525530	0,0,1	201	74	1	1	1.0,1.0,0.995	1.0,1.0,0.995	0	NA	FALSE		46828	ENSG00000102900.13	NUP93	chr16	+	56834127	56834254	56833214	56833406	56834369	56834442	46828	255302363	0,0,0	512525530	0,0,1	201	74	1	1	1.0,1.0,1.0	1.0,1.0,0.995	0.002	NA
29621	ENSG00000102904.14	TSNAXIP1	chr16	+	67826151	67826282	67825666	67826076	67826436	67826562	29621	7,10,6	0,0,0	2,3,2	2,0,0	205	74	0.494298	1	1.0,1.0,1.0	0.265,1.0,1.0	0.245	NA	NA		29830	ENSG00000102904.14	TSNAXIP1	chr16	+	67826151	67826282	67825666	67826076	67826436	67826562	29830	4,5,3	0,0,0	2,3,2	2,0,0	205	74	0.494298	1	1.0,1.0,1.0	0.265,1.0,1.0	0.245	NA
29622	ENSG00000102904.14	TSNAXIP1	chr16	+	67826962	67827072	67826691	67826844	67827248	67827375	29622	5,8,8	0,0,0	7,8,5	1,0,0	184	74	1	1	1.0,1.0,1.0	0.738,1.0,1.0	0.087	NA	NA		29831	ENSG00000102904.14	TSNAXIP1	chr16	+	67826962	67827072	67826691	67826844	67827248	67827375	29831	3,1,4	0,0,0	7,8,5	1,0,0	184	74	1	1	1.0,1.0,1.0	0.738,1.0,1.0	0.087	NA
53849	ENSG00000102967.12	DHODH	chr16	+	72015683	72015858	72014450	72014672	72017023	72017079	53849	5,7,10	40,28,24	8,5,14	30,40,34	249	74	0.789128	1	0.036,0.069,0.11	0.073,0.036,0.109	-0.001	NA	FALSE		54364	ENSG00000102967.12	DHODH	chr16	+	72015683	72015858	72014450	72014672	72017023	72017079	54364	2,6,10	20,23,26	8,5,14	30,40,34	249	74	0.896369	1	0.029,0.072,0.103	0.073,0.036,0.109	-0.005	NA
55784	ENSG00000102978.13	POLR2C	chr16	+	57463655	57464055	57463028	57463078	57465952	57466021	55784	7,29,27	133150154	14,26,12	188153159	474	74	0.141582	1	0.008,0.029,0.027	0.011,0.026,0.012	0.005	NA	NA		56335	ENSG00000102978.13	POLR2C	chr16	+	57463655	57464055	57463028	57463078	57465952	57466021	56335	14,9,16	111120154	14,26,12	188153159	474	74	0.892321	1	0.019,0.012,0.016	0.011,0.026,0.012	-0.001	NA
33622	ENSG00000103035.11	PSMD7	chr16	+	74299575	74299745	74296819	74296988	74300114	74300206	33622	35,19,35	274262305	21,31,29	347316322	244	74	0.174936	1	0.037,0.022,0.034	0.018,0.029,0.027	0.006	NA	NA		33939	ENSG00000103035.11	PSMD7	chr16	+	74299575	74299745	74296819	74296988	74300114	74300206	33939	22,22,17	260318375	21,31,29	347316322	244	74	0.19573	1	0.025,0.021,0.014	0.018,0.029,0.027	-0.005	NA
33623	ENSG00000103035.11	PSMD7	chr16	+	74304302	74304394	74302211	74302292	74305288	74305888	33623	9059041052	0,1,0	120810301153	0,0,0	166	74	1	1	1.0,0.998,1.0	1.0,1.0,1.0	-0.001	NA	FALSE		NA	NA	NA	NA	NA	NA	NA	NA	NA	NA	NA	NA	NA	NA	NA	NA	NA	NA	NA	NA	NA	NA	NA	NA
62787	ENSG00000103047.8	TANGO6	chr16	+	68930237	68930295	68927567	68928083	68974027	68974168	62787	55,65,62	1,0,0	61,75,63	0,0,0	132	74	1	1	0.969,1.0,1.0	1.0,1.0,1.0	-0.01	-0.9805	FALSE		NA	NA	NA	NA	NA	NA	NA	NA	NA	NA	NA	NA	NA	NA	NA	NA	NA	NA	NA	NA	NA	NA	NA	NA
70332	ENSG00000103051.19	COG4	chr16	-	70482091	70482175	70481763	70481865	70482728	70482821	70332	217244279	1,1,1	183194211	0,1,0	158	74	1	1	0.99,0.991,0.992	1.0,0.989,1.0	-0.005	NA	FALSE		70876	ENSG00000103051.19	COG4	chr16	-	70482091	70482175	70481763	70481865	70482728	70482821	70876	171226238	1,0,0	183194211	0,1,0	158	74	1	1	0.988,1.0,1.0	1.0,0.989,1.0	0	NA
70333	ENSG00000103051.19	COG4	chr16	-	70490329	70490392	70483852	70483969	70496265	70496372	70333	157182246	6,1,1	183144144	4,6,3	137	74	0.0925451	0.964282	0.934,0.99,0.993	0.961,0.928,0.963	0.022	3.58117	FALSE		70877	ENSG00000103051.19	COG4	chr16	-	70490329	70490392	70483852	70483969	70496265	70496372	70877	122184165	1,6,2	183144144	4,6,3	137	74	0.323376	1	0.985,0.943,0.978	0.961,0.928,0.963	0.018	2.54193
70334	ENSG00000103051.19	COG4	chr16	-	70508665	70508824	70508405	70508464	70509230	70509388	70334	9,25,25	94110107	15,7,11	59,61,54	233	74	0.883694	1	0.03,0.067,0.069	0.075,0.035,0.061	-0.002	NA	FALSE		70878	ENSG00000103051.19	COG4	chr16	-	70508665	70508824	70508405	70508464	70509230	70509388	70878	24,16,20	84105101	15,7,11	59,61,54	233	74	0.602905	1	0.083,0.046,0.059	0.075,0.035,0.061	0.006	NA
64946	ENSG00000103091.15	WDR59	chr16	-	74909821	74909917	74909500	74909657	74912197	74912235	64946	91105169	0,1,0	100,93,109	0,1,1	170	74	1	1	1.0,0.979,1.0	1.0,0.976,0.979	0.008	1.224	FALSE		65539	ENSG00000103091.15	WDR59	chr16	-	74909821	74909917	74909500	74909657	74912197	74912235	65539	59,77,67	0,0,2	100,93,109	0,1,1	170	74	1	1	1.0,1.0,0.936	1.0,0.976,0.979	-0.006	-0.1986
44432	ENSG00000103126.15	AXIN1	chr16	-	291189	291297	289439	289607	293487	293718	44432	16,20,25	32,42,47	27,23,16	35,35,27	182	74	0.21032	1	0.169,0.162,0.178	0.239,0.211,0.194	-0.045	-5.80807	FALSE		44874	ENSG00000103126.15	AXIN1	chr16	-	291189	291297	289439	289607	293487	293718	44874	47,48,37	33,45,52	27,23,16	35,35,27	182	74	0.0686319	0.680102	0.367,0.303,0.224	0.239,0.211,0.194	0.083	3.54653
40715	ENSG00000103154.9	NECAB2	chr16	+	83972150	83972175	83968631	83968849	83978443	83978552	40715	16,24,28	1,0,0	16,9,18	0,2,0	99	74	1	1	0.923,1.0,1.0	1.0,0.771,1.0	0.051	NA	FALSE		41147	ENSG00000103154.9	NECAB2	chr16	+	83972150	83972175	83968631	83968849	83978443	83978552	41147	2,1,2	0,0,0	16,9,18	0,2,0	99	74	1	1	1.0,1.0,1.0	1.0,0.771,1.0	0.076	NA
40717	ENSG00000103154.9	NECAB2	chr16	+	83997215	83997269	83994608	83994688	83998204	83998298	40717	49,32,75	0,0,0	42,40,42	2,0,1	128	74	0.332746	1	1.0,1.0,1.0	0.924,1.0,0.96	0.039	1.2108	FALSE		41149	ENSG00000103154.9	NECAB2	chr16	+	83997215	83997269	83994608	83994688	83998204	83998298	41149	1,4,5	0,0,0	42,40,42	2,0,1	128	74	0.332174	1	1.0,1.0,1.0	0.924,1.0,0.96	0.039	NA
40718	ENSG00000103154.9	NECAB2	chr16	+	84000723	84000801	83998204	83998317	84001824	84001916	40718	54,52,65	0,0,0	30,35,45	0,1,0	152	74	1	1	1.0,1.0,1.0	1.0,0.945,1.0	0.018	5.3828	FALSE		41150	ENSG00000103154.9	NECAB2	chr16	+	84000723	84000801	83998204	83998317	84001824	84001916	41150	5,2,5	0,0,0	30,35,45	0,1,0	152	74	1	1	1.0,1.0,1.0	1.0,0.945,1.0	0.018	NA
NA	NA	NA	NA	NA	NA	NA	NA	NA	NA	NA	NA	NA	NA	NA	NA	NA	NA	NA	NA	NA	NA	NA	NA	NA		NA	NA	NA	NA	NA	NA	NA	NA	NA	NA	NA	NA	NA	NA	NA	NA	NA	NA	NA	NA	NA	NA	NA	NA
59969	ENSG00000103197.18	TSC2	chr16	+	2068557	2068776	2065518	2065635	2070455	2070578	59969	1,0,1	43,33,50	2,0,1	13,27,20	293	74	1	1	0.006,0.0,0.005	0.037,0.0,0.012	-0.013	NA	FALSE		60592	ENSG00000103197.18	TSC2	chr16	+	2068557	2068776	2065518	2065635	2070455	2070578	60592	2,1,1	37,63,58	2,0,1	13,27,20	293	74	1	1	0.013,0.004,0.004	0.037,0.0,0.012	-0.009	NA
59975	ENSG00000103197.18	TSC2	chr16	+	2088047	2088139	2087862	2087941	2088226	2088325	59975	84,90,98	0,0,0	62,58,66	0,0,1	166	74	1	1	1.0,1.0,1.0	1.0,1.0,0.967	0.011	NA	FALSE		60598	ENSG00000103197.18	TSC2	chr16	+	2088047	2088139	2087862	2087941	2088226	2088325	60598	92,81,128	0,0,0	62,58,66	0,0,1	166	74	1	1	1.0,1.0,1.0	1.0,1.0,0.967	0.011	NA
5422	ENSG00000103202.13	NME4	chr16	+	399378	399480	398207	399123	399626	399739	5422	1073808953	1,0,5	926764836	0,3,1	176	74	1	1	0.998,1.0,0.988	1.0,0.991,0.997	-0.001	-0.169333	FALSE		5422	ENSG00000103202.13	NME4	chr16	+	399378	399480	398207	399123	399626	399739	5422	9248891361	6,1,0	926764836	0,3,1	176	74	1	1	0.985,0.997,1.0	1.0,0.991,0.997	-0.002	0.0377667
58576	ENSG00000103222.19	ABCC1	chr16	+	16138363	16138558	16136477	16136644	16141172	16141525	58576	163122157	2,1,0	159134119	0,2,1	269	74	1	1	0.957,0.971,1.0	1.0,0.949,0.97	0.003	1.16827	FALSE		59160	ENSG00000103222.19	ABCC1	chr16	+	16138363	16138558	16136477	16136644	16141172	16141525	59160	114100139	0,0,0	159134119	0,2,1	269	74	0.76407	1	1.0,1.0,1.0	1.0,0.949,0.97	0.027	4.18853
42576	ENSG00000103245.14	CIAO3	chr16	-	731564	731702	730842	731000	732300	732373	42576	64107148	1,0,0	83,74,88	0,0,0	212	74	1	1	0.957,1.0,1.0	1.0,1.0,1.0	-0.014	-0.495267	FALSE		43032	ENSG00000103245.14	CIAO3	chr16	-	731564	731702	730842	731000	732300	732373	43032	98120114	1,0,0	83,74,88	0,0,0	212	74	1	1	0.972,1.0,1.0	1.0,1.0,1.0	-0.009	-0.4051
42578	ENSG00000103245.14	CIAO3	chr16	-	736265	736398	734714	734871	737185	737329	42578	95,94,98	1,1,0	72,85,61	0,0,1	207	74	1	1	0.971,0.971,1.0	1.0,1.0,0.956	-0.005	-0.749733	FALSE		43034	ENSG00000103245.14	CIAO3	chr16	-	736265	736398	734714	734871	737185	737329	43034	94,88,119	2,0,0	72,85,61	0,0,1	207	74	1	1	0.944,1.0,1.0	1.0,1.0,0.956	-0.004	0.451667
1870	ENSG00000103249.18	CLCN7	chr16	-	1465266	1465338	1461602	1461674	1474833	1475025	1870	37,50,57	0,1,2	32,44,33	0,0,0	146	74	0.340306	1	1.0,0.962,0.935	1.0,1.0,1.0	-0.034	-0.5467	FALSE		1855	ENSG00000103249.18	CLCN7	chr16	-	1465266	1465338	1461602	1461674	1474833	1475025	1855	80,91,128	0,2,2	32,44,33	0,0,0	146	74	0.449843	1	1.0,0.958,0.97	1.0,1.0,1.0	-0.024	-1.3252
1835	ENSG00000103335.22	PIEZO1	chr16	-	88725008	88725080	88723870	88723971	88725415	88725519	1835	24,22,36	1,0,0	40,31,36	1,0,0	146	74	1	1	0.924,1.0,1.0	0.953,1.0,1.0	-0.01	-0.625167	FALSE		1809	ENSG00000103335.22	PIEZO1	chr16	-	88725008	88725080	88723870	88723971	88725415	88725519	1809	77,109,87	0,0,1	40,31,36	1,0,0	146	74	1	1	1.0,1.0,0.978	0.953,1.0,1.0	0.008	2.93963
10575	ENSG00000103351.13	CLUAP1	chr16	+	3526411	3526484	3523157	3523299	3530567	3530590	10575	91126117	3,2,7	66,52,43	5,1,2	147	74	0.782935	1	0.939,0.969,0.894	0.869,0.963,0.915	0.018	1.0437	FALSE		10598	ENSG00000103351.13	CLUAP1	chr16	+	3526411	3526484	3523157	3523299	3530567	3530590	10598	95,89,103	8,5,4	66,52,43	5,1,2	147	74	0.41467	1	0.857,0.9,0.928	0.869,0.963,0.915	-0.021	-4.24477
10576	ENSG00000103351.13	CLUAP1	chr16	+	3533098	3533155	3532785	3532841	3536121	3536559	10576	4,5,9	35,54,42	7,2,1	14,29,13	131	74	0.899106	1	0.061,0.05,0.108	0.22,0.037,0.042	-0.027	-1.72227	FALSE		10599	ENSG00000103351.13	CLUAP1	chr16	+	3533098	3533155	3532785	3532841	3536121	3536559	10599	7,15,16	40,33,45	7,2,1	14,29,13	131	74	0.0637324	0.64552	0.09,0.204,0.167	0.22,0.037,0.042	0.054	4.2526
9536	ENSG00000103355.13	PRSS33	chr16	-	2785374	2785646	2784943	2785171	2785798	2785961	9536	0,2,0	0,0,0	0,1,0	1,0,0	346	74	1	1	NA,1.0,NA	0.0,1.0,NA	0.5	NA	NA		9554	ENSG00000103355.13	PRSS33	chr16	-	2785374	2785646	2784943	2785171	2785798	2785961	9554	2,0,0	0,0,0	0,1,0	1,0,0	346	74	1	1	1.0,NA,NA	0.0,1.0,NA	0.5	NA
70274	ENSG00000103365.15	GGA2	chr16	-	23493359	23493458	23491676	23491800	23494302	23494378	70274	399367414	0,0,0	304278285	0,1,1	173	74	1	1	1.0,1.0,1.0	1.0,0.992,0.992	0.005	0.5669	FALSE		70817	ENSG00000103365.15	GGA2	chr16	-	23493359	23493458	23491676	23491800	23494302	23494378	70817	247269285	0,0,0	304278285	0,1,1	173	74	1	1	1.0,1.0,1.0	1.0,0.992,0.992	0.005	0.6461
72477	ENSG00000103490.14	PYCARD	chr16	-	31202146	31202203	31201485	31201841	31202416	31202760	72477	15,9,21	0,0,0	82,92,85	8,7,3	131	74	5.44e-05	0.00738915	1.0,1.0,1.0	0.853,0.881,0.941	0.108	9.58593	FALSE		73025	ENSG00000103490.14	PYCARD	chr16	-	31202146	31202203	31201485	31201841	31202416	31202760	73025	6,2,9	0,1,1	82,92,85	8,7,3	131	74	0.0259919	0.363112	1.0,0.53,0.836	0.853,0.881,0.941	-0.103	NA
20173	ENSG00000103494.14	RPGRIP1L	chr16	-	53658771	53658878	53658413	53658464	53664869	53665009	20173	49,82,62	1,1,2	62,32,48	1,0,0	181	74	0.226979	1	0.952,0.971,0.927	0.962,1.0,1.0	-0.037	-4.4743	FALSE		20279	ENSG00000103494.14	RPGRIP1L	chr16	-	53658771	53658878	53658413	53658464	53664869	53665009	20279	31,31,39	0,0,0	62,32,48	1,0,0	181	74	1	1	1.0,1.0,1.0	0.962,1.0,1.0	0.013	2.35007
20174	ENSG00000103494.14	RPGRIP1L	chr16	-	53671509	53671583	53664869	53665009	53672869	53673016	20174	50,61,72	0,2,0	50,37,41	0,0,0	148	74	1	1	1.0,0.938,1.0	1.0,1.0,1.0	-0.021	-2.66697	FALSE		NA	NA	NA	NA	NA	NA	NA	NA	NA	NA	NA	NA	NA	NA	NA	NA	NA	NA	NA	NA	NA	NA	NA	NA
22285	ENSG00000103502.14	CDIPT	chr16	-	29859441	29859523	29858356	29859334	29860580	29860662	22285	193274269	0,1,2	282230258	1,3,1	156	74	1	1	1.0,0.992,0.985	0.993,0.973,0.992	0.006	0.1153	FALSE		22385	ENSG00000103502.14	CDIPT	chr16	-	29859441	29859523	29858356	29859334	29860580	29860662	22385	254335363	2,2,3	282230258	1,3,1	156	74	0.659065	1	0.984,0.988,0.983	0.993,0.973,0.992	-0.001	-0.1318
22286	ENSG00000103502.14	CDIPT	chr16	-	29862585	29862635	29861105	29861259	29862814	29863276	22286	57,91,72	4,2,1	75,96,77	2,2,2	124	74	0.637104	1	0.895,0.964,0.977	0.957,0.966,0.958	-0.015	0.120733	FALSE		22386	ENSG00000103502.14	CDIPT	chr16	-	29862585	29862635	29861105	29861259	29862814	29863276	22386	81104116	2,0,2	75,96,77	2,2,2	124	74	0.271612	1	0.96,1.0,0.972	0.957,0.966,0.958	0.017	1.5277
NA	NA	NA	NA	NA	NA	NA	NA	NA	NA	NA	NA	NA	NA	NA	NA	NA	NA	NA	NA	NA	NA	NA	NA	NA		74830	ENSG00000103507.14	BCKDK	chr16	+	31110687	31110761	31110400	31110499	31111090	31111219	74830	139143200	1,0,1	180204204	0,0,0	148	74	1	1	0.986,1.0,0.99	1.0,1.0,1.0	-0.008	-1.4321
NA	NA	NA	NA	NA	NA	NA	NA	NA	NA	NA	NA	NA	NA	NA	NA	NA	NA	NA	NA	NA	NA	NA	NA	NA		74831	ENSG00000103507.14	BCKDK	chr16	+	31111299	31111389	31110400	31111219	31111868	31112027	74831	145206233	0,1,0	261247261	0,0,0	164	74	1	1	1.0,0.989,1.0	1.0,1.0,1.0	-0.004	NA
13374	ENSG00000103510.20	KAT8	chr16	+	31127188	31127353	31125583	31127088	31128049	31128139	13374	196180245	0,0,0	218204221	0,2,0	239	74	1	1	1.0,1.0,1.0	1.0,0.969,1.0	0.01	0.561033	FALSE		13410	ENSG00000103510.20	KAT8	chr16	+	31127188	31127353	31125583	31127088	31128049	31128139	13410	137132141	0,1,0	218204221	0,2,0	239	74	1	1	1.0,0.976,1.0	1.0,0.969,1.0	0.002	-0.464267
NA	NA	NA	NA	NA	NA	NA	NA	NA	NA	NA	NA	NA	NA	NA	NA	NA	NA	NA	NA	NA	NA	NA	NA	NA		NA	NA	NA	NA	NA	NA	NA	NA	NA	NA	NA	NA	NA	NA	NA	NA	NA	NA	NA	NA	NA	NA	NA	NA
12413	ENSG00000103544.14	VPS35L	chr16	+	19569423	19569591	19564850	19564950	19573118	19573241	12413	140203268	1,0,0	159129105	0,0,0	242	74	1	1	0.977,1.0,1.0	1.0,1.0,1.0	-0.008	-0.248733	FALSE		NA	NA	NA	NA	NA	NA	NA	NA	NA	NA	NA	NA	NA	NA	NA	NA	NA	NA	NA	NA	NA	NA	NA	NA
12425	ENSG00000103544.14	VPS35L	chr16	+	19650381	19650459	19647783	19647882	19651975	19652090	12425	94,95,131	1,1,2	47,48,55	0,0,1	152	74	0.455405	1	0.979,0.979,0.97	1.0,1.0,0.964	-0.012	-0.1161	FALSE		12478	ENSG00000103544.14	VPS35L	chr16	+	19650381	19650459	19647783	19647882	19651975	19652090	12478	122126129	1,0,3	47,48,55	0,0,1	152	74	0.581059	1	0.983,1.0,0.954	1.0,1.0,0.964	-0.009	0.9718
NA	NA	NA	NA	NA	NA	NA	NA	NA	NA	NA	NA	NA	NA	NA	NA	NA	NA	NA	NA	NA	NA	NA	NA	NA		60366	ENSG00000103591.12	AAGAB	chr15	-	67203547	67203597	67201032	67202898	67204043	67204148	60366	229355331	0,0,1	193175208	0,0,0	124	74	1	1	1.0,1.0,0.995	1.0,1.0,1.0	-0.002	-0.0156
NA	NA	NA	NA	NA	NA	NA	NA	NA	NA	NA	NA	NA	NA	NA	NA	NA	NA	NA	NA	NA	NA	NA	NA	NA		52003	ENSG00000103657.14	HERC1	chr15	-	63623724	63623890	63622814	63622891	63624157	63624327	52003	80109103	0,1,0	91,88,102	0,0,0	240	74	1	1	1.0,0.971,1.0	1.0,1.0,1.0	-0.01	-1.2156
41680	ENSG00000103671.9	TRIP4	chr15	+	64393340	64393434	64387861	64388048	64393945	64394026	41680	2,4,1	1,1,2	0,1,0	1,0,1	168	74	0.00451864	0.159996	0.468,0.638,0.18	0.0,1.0,0.0	0.095	NA	NA		42087	ENSG00000103671.9	TRIP4	chr15	+	64393340	64393434	64387861	64388048	64393945	64394026	42087	6,2,0	4,2,3	0,1,0	1,0,1	168	74	0.0188977	0.294215	0.398,0.306,0.0	0.0,1.0,0.0	-0.099	NA
41683	ENSG00000103671.9	TRIP4	chr15	+	64406329	64406459	64400742	64400821	64409612	64409684	41683	99122124	2,1,2	81,65,59	0,0,1	204	74	0.228848	1	0.947,0.978,0.957	1.0,1.0,0.955	-0.024	-2.9185	FALSE		42092	ENSG00000103671.9	TRIP4	chr15	+	64406329	64406459	64400742	64400821	64409612	64409684	42092	152151197	2,1,1	81,65,59	0,0,1	204	74	0.55365	1	0.965,0.982,0.986	1.0,1.0,0.955	-0.007	-0.443767
59778	ENSG00000103723.13	AP3B2	chr15	-	82679728	82679800	82678104	82678167	82680174	82680229	59778	6,4,3	0,0,0	16,20,14	0,1,0	146	74	1	1	1.0,1.0,1.0	1.0,0.91,1.0	0.03	NA	NA		60408	ENSG00000103723.13	AP3B2	chr15	-	82679728	82679800	82678104	82678167	82680174	82680229	60408	7,10,12	0,0,0	16,20,14	0,1,0	146	74	1	1	1.0,1.0,1.0	1.0,0.91,1.0	0.03	NA
59780	ENSG00000103723.13	AP3B2	chr15	-	82689762	82689934	82689399	82689453	82709593	82709865	59780	0,0,0	1,0,1	4,4,4	10,8,9	246	74	1	1	0.0,NA,0.0	0.107,0.131,0.118	-0.119	NA	NA		60410	ENSG00000103723.13	AP3B2	chr15	-	82689762	82689934	82689399	82689453	82709593	82709865	60410	1,0,2	2,11,4	4,4,4	10,8,9	246	74	0.00973334	0.188994	0.131,0.0,0.131	0.107,0.131,0.118	-0.031	NA
1691	ENSG00000103855.18	CD276	chr15	+	73711134	73711170	73709564	73709689	73712933	73712956	1691	122,79,143	0,0,0	58,59,72	1,0,0	110	74	1	1	1.0,1.0,1.0	0.975,1.0,1.0	0.008	NA	FALSE		1672	ENSG00000103855.18	CD276	chr15	+	73711134	73711170	73709564	73709689	73712933	73712956	1672	127,95,161	1,0,0	58,59,72	1,0,0	110	74	1	1	0.988,1.0,1.0	0.975,1.0,1.0	0.004	NA
50138	ENSG00000103932.12	RPAP1	chr15	-	41536500	41536649	41536128	41536218	41536944	41537201	50138	83,63,77	1,0,0	64,83,58	0,0,0	223	74	1	1	0.965,1.0,1.0	1.0,1.0,1.0	-0.012	-0.859867	FALSE		NA	NA	NA	NA	NA	NA	NA	NA	NA	NA	NA	NA	NA	NA	NA	NA	NA	NA	NA	NA	NA	NA	NA	NA
23021	ENSG00000103994.17	ZNF106	chr15	-	42428017	42428134	42424833	42425025	42435383	42435518	23021	271244264	0,0,0	187238210	1,0,1	191	74	1	1	1.0,1.0,1.0	0.986,1.0,0.988	0.009	NA	FALSE		23154	ENSG00000103994.17	ZNF106	chr15	-	42428017	42428134	42424833	42425025	42435383	42435518	23154	151173161	0,0,0	187238210	1,0,1	191	74	1	1	1.0,1.0,1.0	0.986,1.0,0.988	0.009	NA
40038	ENSG00000103995.14	CEP152	chr15	-	48797300	48797579	48796009	48796160	48797660	48797730	40038	227171143	1,0,1	127154161	1,0,0	353	74	1	1	0.979,1.0,0.968	0.964,1.0,1.0	-0.006	-3.75477	FALSE		40432	ENSG00000103995.14	CEP152	chr15	-	48797300	48797579	48796009	48796160	48797660	48797730	40432	81,65,54	1,0,0	127154161	1,0,0	353	74	1	1	0.944,1.0,1.0	0.964,1.0,1.0	-0.007	-3.39703
76514	ENSG00000104067.16	TJP1	chr15	-	29704221	29704305	29699366	29701689	29705527	29705745	76514	318304363	0,0,0	216245215	1,1,0	158	74	1	1	1.0,1.0,1.0	0.99,0.991,1.0	0.006	1.00013	FALSE		77011	ENSG00000104067.16	TJP1	chr15	-	29704221	29704305	29699366	29701689	29705527	29705745	77011	271275319	0,1,0	216245215	1,1,0	158	74	1	1	1.0,0.992,1.0	0.99,0.991,1.0	0.004	0.730933
76516	ENSG00000104067.16	TJP1	chr15	-	29727936	29728019	29726780	29726991	29732432	29732528	76516	485550536	1,0,0	353369362	0,0,0	157	74	1	1	0.996,1.0,1.0	1.0,1.0,1.0	-0.001	NA	FALSE		77013	ENSG00000104067.16	TJP1	chr15	-	29727936	29728019	29726780	29726991	29732432	29732528	77013	480566545	1,0,0	353369362	0,0,0	157	74	1	1	0.996,1.0,1.0	1.0,1.0,1.0	-0.001	NA
NA	NA	NA	NA	NA	NA	NA	NA	NA	NA	NA	NA	NA	NA	NA	NA	NA	NA	NA	NA	NA	NA	NA	NA	NA		NA	NA	NA	NA	NA	NA	NA	NA	NA	NA	NA	NA	NA	NA	NA	NA	NA	NA	NA	NA	NA	NA	NA	NA
26902	ENSG00000104093.13	DMXL2	chr15	-	51478270	51478347	51476588	51476719	51479947	51480139	26902	63,63,61	0,0,0	40,23,29	1,0,0	151	74	1	1	1.0,1.0,1.0	0.951,1.0,1.0	0.016	2.00223	FALSE		27100	ENSG00000104093.13	DMXL2	chr15	-	51478270	51478347	51476588	51476719	51479947	51480139	27100	45,50,38	0,0,0	40,23,29	1,0,0	151	74	1	1	1.0,1.0,1.0	0.951,1.0,1.0	0.016	2.6547
53264	ENSG00000104112.9	SCG3	chr15	+	51682516	51682569	51681502	51681837	51683078	51683124	53264	11,13,20	0,0,0	74,72,82	0,1,0	127	74	1	1	1.0,1.0,1.0	1.0,0.977,1.0	0.008	-3.0217	FALSE		53794	ENSG00000104112.9	SCG3	chr15	+	51682516	51682569	51681502	51681837	51683078	51683124	53794	13,6,12	0,0,0	74,72,82	0,1,0	127	74	1	1	1.0,1.0,1.0	1.0,0.977,1.0	0.008	NA
77367	ENSG00000104133.15	SPG11	chr15	-	44626330	44626507	44622475	44622799	44628668	44628844	77367	194209214	0,1,0	119118142	0,0,1	251	74	1	1	1.0,0.984,1.0	1.0,1.0,0.977	0.002	0.6871	FALSE		77854	ENSG00000104133.15	SPG11	chr15	-	44626330	44626507	44622475	44622799	44628668	44628844	77854	201167197	0,0,0	119118142	0,0,1	251	74	1	1	1.0,1.0,1.0	1.0,1.0,0.977	0.008	1.11917
NA	NA	NA	NA	NA	NA	NA	NA	NA	NA	NA	NA	NA	NA	NA	NA	NA	NA	NA	NA	NA	NA	NA	NA	NA		56461	ENSG00000104154.7	SLC30A4	chr15	-	45511137	45511284	45490727	45490881	45521963	45522236	56461	19,22,21	0,1,0	2,0,0	0,0,0	221	74	1	1	1.0,0.88,1.0	1.0,NA,NA	-0.04	NA
78610	ENSG00000104231.11	ZFAND1	chr8	-	81708787	81708829	81702968	81703124	81713917	81714039	78610	5,3,1	44,58,63	2,1,4	61,67,57	116	74	0.443827	1	0.068,0.032,0.01	0.02,0.009,0.043	0.013	0.851033	FALSE		79108	ENSG00000104231.11	ZFAND1	chr8	-	81708787	81708829	81702968	81703124	81713917	81714039	79108	1,6,5	37,56,35	2,1,4	61,67,57	116	74	0.0511817	0.565818	0.017,0.064,0.084	0.02,0.009,0.043	0.031	1.5053
78611	ENSG00000104231.11	ZFAND1	chr8	-	81717248	81717288	81714986	81715114	81718181	81718224	78611	48,65,56	26,27,15	89,51,90	22,28,26	114	74	0.533976	1	0.545,0.61,0.708	0.724,0.542,0.692	-0.032	-4.85897	FALSE		79109	ENSG00000104231.11	ZFAND1	chr8	-	81717248	81717288	81714986	81715114	81718181	81718224	79109	53,64,65	27,24,31	89,51,90	22,28,26	114	74	0.229184	1	0.56,0.634,0.576	0.724,0.542,0.692	-0.063	-1.4668
18487	ENSG00000104332.12	SFRP1	chr8	-	41303460	41303538	41261961	41265489	41308615	41309473	18487	114310661154	1,3,4	170117971663	7,2,4	152	74	1	1	0.998,0.994,0.993	0.992,0.998,0.995	0	NA	FALSE		18544	ENSG00000104332.12	SFRP1	chr8	-	41303460	41303538	41261961	41265489	41308615	41309473	18544	173420502063	3,5,12	170117971663	7,2,4	152	74	1	1	0.996,0.995,0.988	0.992,0.998,0.995	-0.002	NA
33090	ENSG00000104356.11	POP1	chr8	+	98134471	98134659	98133948	98134036	98136481	98136738	33090	96,116,89	0,0,0	139121148	1,0,0	262	74	1	1	1.0,1.0,1.0	0.975,1.0,1.0	0.008	0.491767	FALSE		33354	ENSG00000104356.11	POP1	chr8	+	98134471	98134659	98133948	98134036	98136481	98136738	33354	89,96,96	1,0,0	139121148	1,0,0	262	74	1	1	0.962,1.0,1.0	0.975,1.0,1.0	-0.004	-2.51043
38658	ENSG00000104368.17	PLAT	chr8	-	42206646	42206698	42193113	42193211	42207493	42207565	38658	1,0,0	27,12,4	0,0,0	22,24,14	126	74	1	1	0.021,0.0,0.0	0.0,0.0,0.0	0.007	NA	FALSE		NA	NA	NA	NA	NA	NA	NA	NA	NA	NA	NA	NA	NA	NA	NA	NA	NA	NA	NA	NA	NA	NA	NA	NA
68823	ENSG00000104517.13	UBR5	chr8	-	102264473	102264558	102261914	102262070	102265099	102265275	68823	252304190	1,1,3	370381406	1,0,2	159	74	1	1	0.992,0.993,0.967	0.994,1.0,0.99	-0.011	-1.83723	FALSE		69375	ENSG00000104517.13	UBR5	chr8	-	102264473	102264558	102261914	102262070	102265099	102265275	69375	201229271	2,3,5	370381406	1,0,2	159	74	0.0889536	0.802842	0.979,0.973,0.962	0.994,1.0,0.99	-0.023	-3.75773
68824	ENSG00000104517.13	UBR5	chr8	-	102278825	102278939	102276971	102277192	102279035	102279208	68824	294337385	1,0,0	517487496	0,0,0	188	74	1	1	0.991,1.0,1.0	1.0,1.0,1.0	-0.003	-0.317767	FALSE		69376	ENSG00000104517.13	UBR5	chr8	-	102278825	102278939	102276971	102277192	102279035	102279208	69376	268279290	0,1,0	517487496	0,0,0	188	74	1	1	1.0,0.991,1.0	1.0,1.0,1.0	-0.003	-0.451633
68826	ENSG00000104517.13	UBR5	chr8	-	102311298	102311496	102305084	102305295	102311734	102311889	68826	465562568	0,1,0	670711696	1,0,0	272	74	1	1	1.0,0.994,1.0	0.995,1.0,1.0	0	-0.110767	FALSE		69378	ENSG00000104517.13	UBR5	chr8	-	102311298	102311496	102305084	102305295	102311734	102311889	69378	471410440	0,0,0	670711696	1,0,0	272	74	1	1	1.0,1.0,1.0	0.995,1.0,1.0	0.002	0.0558667
68829	ENSG00000104517.13	UBR5	chr8	-	102346235	102346395	102345395	102345545	102346902	102347092	68829	403582617	0,0,0	747758721	0,1,0	234	74	1	1	1.0,1.0,1.0	1.0,0.996,1.0	0.001	NA	FALSE		69382	ENSG00000104517.13	UBR5	chr8	-	102346235	102346395	102345395	102345545	102346902	102347092	69382	416460489	0,0,0	747758721	0,1,0	234	74	1	1	1.0,1.0,1.0	1.0,0.996,1.0	0.001	NA
68833	ENSG00000104517.13	UBR5	chr8	-	102361581	102361626	102361124	102361206	102412172	102412689	68833	155219114	2,0,0	286305239	0,2,0	119	74	1	1	0.98,1.0,1.0	1.0,0.99,1.0	-0.003	0.393033	FALSE		69384	ENSG00000104517.13	UBR5	chr8	-	102361581	102361626	102361124	102361206	102412172	102412689	69384	146141158	0,0,2	286305239	0,2,0	119	74	1	1	1.0,1.0,0.98	1.0,0.99,1.0	-0.003	-0.452667
1996	ENSG00000104524.14	PYCR3	chr8	-	143606952	143607132	143606466	143606679	143608061	143608126	1996	74,73,93	1,0,0	86,104,62	0,1,0	254	74	1	1	0.956,1.0,1.0	1.0,0.968,1.0	-0.004	0.765	FALSE		1976	ENSG00000104524.14	PYCR3	chr8	-	143606952	143607132	143606466	143606679	143608061	143608126	1976	54,59,93	1,0,1	86,104,62	0,1,0	254	74	1	1	0.94,1.0,0.964	1.0,0.968,1.0	-0.021	-1.76163
43641	ENSG00000104611.12	SH2D4A	chr8	+	19357202	19357283	19334685	19334857	19361202	19361314	43641	9,27,33	7,23,18	7,5,8	3,2,4	155	74	0.312792	1	0.38,0.359,0.467	0.527,0.544,0.488	-0.118	NA	FALSE		44085	ENSG00000104611.12	SH2D4A	chr8	+	19357202	19357283	19334685	19334857	19361202	19361314	44085	8,7,3	7,2,3	7,5,8	3,2,4	155	74	0.370598	1	0.353,0.626,0.323	0.527,0.544,0.488	-0.086	NA
16822	ENSG00000104613.12	INTS10	chr8	+	19833168	19833321	19832027	19832110	19837051	19837160	16822	194261267	0,0,0	258244225	1,0,0	227	74	1	1	1.0,1.0,1.0	0.988,1.0,1.0	0.004	0.4557	FALSE		16860	ENSG00000104613.12	INTS10	chr8	+	19833168	19833321	19832027	19832110	19837051	19837160	16860	187190214	0,0,0	258244225	1,0,0	227	74	1	1	1.0,1.0,1.0	0.988,1.0,1.0	0.004	0.3301
13647	ENSG00000104626.14	ERI1	chr8	+	9009031	9009138	9007969	9008148	9011541	9011752	13647	3,7,2	75,63,94	2,1,3	69,45,68	181	74	0.254613	1	0.016,0.043,0.009	0.012,0.009,0.018	0.01	NA	NA		13681	ENSG00000104626.14	ERI1	chr8	+	9009031	9009138	9007969	9008148	9011541	9011752	13681	2,4,4	52,45,51	2,1,3	69,45,68	181	74	0.162493	1	0.015,0.035,0.031	0.012,0.009,0.018	0.014	NA
63417	ENSG00000104679.11	R3HCC1	chr8	+	23293302	23293373	23290975	23291533	23294768	23294864	63417	155150194	2,0,0	137115111	0,0,0	145	74	1	1	0.975,1.0,1.0	1.0,1.0,1.0	-0.008	-1.0707	FALSE		NA	NA	NA	NA	NA	NA	NA	NA	NA	NA	NA	NA	NA	NA	NA	NA	NA	NA	NA	NA	NA	NA	NA	NA
28502	ENSG00000104723.20	TUSC3	chr8	+	15650696	15650814	15623079	15623249	15659506	15659647	28502	664898774	2,1,1	505523521	1,1,0	192	74	1	1	0.992,0.997,0.997	0.995,0.995,1.0	-0.001	NA	FALSE		28732	ENSG00000104723.20	TUSC3	chr8	+	15650696	15650814	15623079	15623249	15659506	15659647	28732	445515529	1,0,1	505523521	1,1,0	192	74	1	1	0.994,1.0,0.995	0.995,0.995,1.0	0	NA
53133	ENSG00000104823.9	ECH1	chr19	-	38816283	38816355	38815856	38816007	38816452	38816523	53133	282290338	1,0,1	270293273	0,0,0	146	74	1	1	0.993,1.0,0.994	1.0,1.0,1.0	-0.004	NA	FALSE		53667	ENSG00000104823.9	ECH1	chr19	-	38816283	38816355	38815856	38816007	38816452	38816523	53667	324330405	1,0,0	270293273	0,0,0	146	74	1	1	0.994,1.0,1.0	1.0,1.0,1.0	-0.002	NA
38580	ENSG00000104835.14	SARS2	chr19	-	38915840	38915906	38915265	38915749	38916036	38916129	38580	105,98,110	0,0,0	159189112	1,0,0	140	74	1	1	1.0,1.0,1.0	0.988,1.0,1.0	0.004	0.1715	FALSE		38965	ENSG00000104835.14	SARS2	chr19	-	38915840	38915906	38915265	38915749	38916036	38916129	38965	45,71,81	0,0,0	159189112	1,0,0	140	74	1	1	1.0,1.0,1.0	0.988,1.0,1.0	0.004	-0.2872
38585	ENSG00000104835.14	SARS2	chr19	-	38918765	38918813	38918421	38918530	38919761	38919784	38585	123109145	0,1,0	178148132	1,2,1	122	74	1	1	1.0,0.985,1.0	0.991,0.978,0.988	0.009	NA	FALSE		38970	ENSG00000104835.14	SARS2	chr19	-	38918765	38918813	38918421	38918530	38919761	38919784	38970	57,83,101	0,0,0	178148132	1,2,1	122	74	1	1	1.0,1.0,1.0	0.991,0.978,0.988	0.014	NA
38586	ENSG00000104835.14	SARS2	chr19	-	38920085	38920149	38919761	38919867	38921391	38921446	38586	130131133	3,0,1	153165160	0,0,1	138	74	0.865196	1	0.959,1.0,0.986	1.0,1.0,0.988	-0.014	0.207633	FALSE		38971	ENSG00000104835.14	SARS2	chr19	-	38920085	38920149	38919761	38919867	38921391	38921446	38971	56,98,101	0,0,0	153165160	0,0,1	138	74	1	1	1.0,1.0,1.0	1.0,1.0,0.988	0.004	-0.0357667
38590	ENSG00000104835.14	SARS2	chr19	-	38928268	38928350	38926204	38926300	38930469	38930759	38590	0,0,2	69,61,70	1,0,0	80,82,90	156	74	1	1	0.0,0.0,0.013	0.006,0.0,0.0	0.002	NA	NA		38977	ENSG00000104835.14	SARS2	chr19	-	38928268	38928350	38926204	38926300	38930469	38930759	38977	0,0,0	35,41,54	1,0,0	80,82,90	156	74	1	1	0.0,0.0,0.0	0.006,0.0,0.0	-0.002	NA
4447	ENSG00000104852.15	SNRNP70	chr19	+	49102113	49102173	49101389	49101471	49104633	49104735	4447	13,26,32	448472483	16,16,1	562556603	134	74	1.2e-05	0.00255385	0.016,0.03,0.035	0.015,0.016,0.001	0.016	1.42937	FALSE		4455	ENSG00000104852.15	SNRNP70	chr19	+	49102113	49102173	49101389	49101471	49104633	49104735	4455	49,31,31	300453422	16,16,1	562556603	134	74	9.99e-16	1.08e-12	0.083,0.036,0.039	0.015,0.016,0.001	0.042	NA
67601	ENSG00000104853.16	CLPTM1	chr19	+	44991237	44991373	44990849	44990945	44992232	44992400	67601	280273235	1,0,1	296286244	0,0,0	210	74	1	1	0.99,1.0,0.988	1.0,1.0,1.0	-0.007	-0.829	FALSE		68173	ENSG00000104853.16	CLPTM1	chr19	+	44991237	44991373	44990849	44990945	44992232	44992400	68173	253334430	0,0,2	296286244	0,0,0	210	74	1	1	1.0,1.0,0.987	1.0,1.0,1.0	-0.004	0.0805667
73415	ENSG00000104866.11	PPP1R37	chr19	+	45143520	45143633	45142302	45142458	45144853	45144995	73415	96110113	0,0,1	104126118	2,2,1	187	74	0.555451	1	1.0,1.0,0.978	0.954,0.961,0.979	0.028	1.5459	FALSE		73965	ENSG00000104866.11	PPP1R37	chr19	+	45143520	45143633	45142302	45142458	45144853	45144995	73965	74,84,102	0,1,0	104126118	2,2,1	187	74	0.409838	1	1.0,0.971,1.0	0.954,0.961,0.979	0.026	1.19523
77677	ENSG00000104884.15	ERCC2	chr19	-	45355664	45355728	45354729	45354851	45357269	45357371	77677	174170164	2,2,3	218227184	3,4,2	138	74	0.828696	1	0.979,0.979,0.967	0.975,0.968,0.98	0.001	0.120167	FALSE		78142	ENSG00000104884.15	ERCC2	chr19	-	45355664	45355728	45354729	45354851	45357269	45357371	78142	129147137	1,0,2	218227184	3,4,2	138	74	0.188155	1	0.986,1.0,0.973	0.975,0.968,0.98	0.012	1.68507
77692	ENSG00000104884.15	ERCC2	chr19	-	45369069	45369147	45368929	45368992	45370132	45370232	77692	165173154	8,8,8	251237233	7,14,4	152	74	0.294435	1	0.909,0.913,0.904	0.946,0.892,0.966	-0.026	-2.9324	FALSE		78155	ENSG00000104884.15	ERCC2	chr19	-	45369069	45369147	45368929	45368992	45370132	45370232	78155	151134155	4,2,7	251237233	7,14,4	152	74	0.512324	1	0.948,0.97,0.915	0.946,0.892,0.966	0.01	-0.6331
NA	NA	NA	NA	NA	NA	NA	NA	NA	NA	NA	NA	NA	NA	NA	NA	NA	NA	NA	NA	NA	NA	NA	NA	NA		NA	NA	NA	NA	NA	NA	NA	NA	NA	NA	NA	NA	NA	NA	NA	NA	NA	NA	NA	NA	NA	NA	NA	NA
71147	ENSG00000104907.12	TRMT1	chr19	-	13109914	13110001	13109768	13109838	13110157	13110306	71147	37,57,63	13,7,13	81,75,78	27,34,24	161	74	0.0527893	0.710109	0.567,0.789,0.69	0.58,0.503,0.599	0.121	12.5832	FALSE		71687	ENSG00000104907.12	TRMT1	chr19	-	13109914	13110001	13109768	13109838	13110157	13110306	71687	70,89,91	9,13,26	81,75,78	27,34,24	161	74	0.00697789	0.151134	0.781,0.759,0.617	0.58,0.503,0.599	0.158	17.3749
NA	NA	NA	NA	NA	NA	NA	NA	NA	NA	NA	NA	NA	NA	NA	NA	NA	NA	NA	NA	NA	NA	NA	NA	NA		61181	ENSG00000104936.17	DMPK	chr19	-	45777341	45777590	45774948	45775034	45777666	45777873	61181	110124164	0,1,0	96,74,69	0,0,0	323	74	1	1	1.0,0.966,1.0	1.0,1.0,1.0	-0.011	0.432433
14068	ENSG00000104953.20	TLE6	chr19	+	2978197	2978284	2977537	2977619	2980099	2980182	14068	2,0,0	0,0,0	0,0,1	0,0,1	161	74	1	1	1.0,NA,NA	NA,NA,0.315	0.685	NA	NA		14094	ENSG00000104953.20	TLE6	chr19	+	2978197	2978284	2977537	2977619	2980099	2980182	14094	13,12,23	0,0,0	0,0,1	0,0,1	161	74	1	1	1.0,1.0,1.0	NA,NA,0.315	0.685	NA
58161	ENSG00000104969.10	SGTA	chr19	-	2767579	2767686	2767135	2767220	2768968	2769091	58161	498390443	0,1,0	488566495	0,0,0	181	74	1	1	1.0,0.994,1.0	1.0,1.0,1.0	-0.002	NA	FALSE		NA	NA	NA	NA	NA	NA	NA	NA	NA	NA	NA	NA	NA	NA	NA	NA	NA	NA	NA	NA	NA	NA	NA	NA
58162	ENSG00000104969.10	SGTA	chr19	-	2782569	2782658	2768968	2769091	2783232	2783270	58162	21,6,11	167121175	11,17,5	184196189	163	74	0.189041	1	0.054,0.022,0.028	0.026,0.038,0.012	0.009	0.488667	FALSE		58750	ENSG00000104969.10	SGTA	chr19	-	2782569	2782658	2768968	2769091	2783232	2783270	58750	9,7,9	104166174	11,17,5	184196189	163	74	0.933421	1	0.038,0.019,0.023	0.026,0.038,0.012	0.001	0.8084
73637	ENSG00000104980.8	TIMM44	chr19	-	7941101	7941197	7937797	7938197	7943606	7943635	73637	178134158	0,0,0	215222196	0,0,1	170	74	1	1	1.0,1.0,1.0	1.0,1.0,0.988	0.004	0.163867	FALSE		74175	ENSG00000104980.8	TIMM44	chr19	-	7941101	7941197	7937797	7938197	7943606	7943635	74175	191228286	0,2,0	215222196	0,0,1	170	74	1	1	1.0,0.98,1.0	1.0,1.0,0.988	-0.003	0.0581333
55107	ENSG00000105063.19	PPP6R1	chr19	-	55239998	55240114	55239825	55239911	55240235	55240300	55107	186181214	0,1,0	208221222	0,0,0	190	74	1	1	1.0,0.986,1.0	1.0,1.0,1.0	-0.005	NA	FALSE		NA	NA	NA	NA	NA	NA	NA	NA	NA	NA	NA	NA	NA	NA	NA	NA	NA	NA	NA	NA	NA	NA	NA	NA
55108	ENSG00000105063.19	PPP6R1	chr19	-	55241238	55241391	55240944	55241079	55241476	55241639	55108	212158218	0,0,0	203191199	1,1,0	227	74	1	1	1.0,1.0,1.0	0.985,0.984,1.0	0.01	2.68587	FALSE		55662	ENSG00000105063.19	PPP6R1	chr19	-	55241238	55241391	55240944	55241079	55241476	55241639	55662	234284293	0,0,0	203191199	1,1,0	227	74	1	1	1.0,1.0,1.0	0.985,0.984,1.0	0.01	2.85223
62845	ENSG00000105127.9	AKAP8	chr19	-	15360847	15360978	15358966	15359062	15361728	15361822	62845	162208271	0,0,0	190204185	0,1,0	205	74	1	1	1.0,1.0,1.0	1.0,0.987,1.0	0.004	-0.420433	FALSE		63488	ENSG00000105127.9	AKAP8	chr19	-	15360847	15360978	15358966	15359062	15361728	15361822	63488	150189183	0,1,0	190204185	0,1,0	205	74	1	1	1.0,0.986,1.0	1.0,0.987,1.0	0	-0.608467
62846	ENSG00000105127.9	AKAP8	chr19	-	15369066	15369224	15368234	15368322	15370145	15370179	62846	21,15,26	63,76,97	14,13,12	94,83,67	232	74	0.0304237	0.508213	0.096,0.059,0.079	0.045,0.048,0.054	0.029	1.92657	FALSE		63489	ENSG00000105127.9	AKAP8	chr19	-	15369066	15369224	15368234	15368322	15370145	15370179	63489	5,17,9	67,52,61	14,13,12	94,83,67	232	74	1	1	0.023,0.094,0.045	0.045,0.048,0.054	0.005	NA
NA	NA	NA	NA	NA	NA	NA	NA	NA	NA	NA	NA	NA	NA	NA	NA	NA	NA	NA	NA	NA	NA	NA	NA	NA		26800	ENSG00000105135.16	ILVBL	chr19	-	15115565	15115671	15114986	15115430	15115849	15115921	26800	149187184	1,0,0	272277265	0,0,0	180	74	1	1	0.984,1.0,1.0	1.0,1.0,1.0	-0.005	-0.5539
26602	ENSG00000105135.16	ILVBL	chr19	-	15116000	15116071	15114983	15115921	15116151	15116321	26602	167176179	0,0,0	180171151	1,1,0	145	74	1	1	1.0,1.0,1.0	0.989,0.989,1.0	0.007	1.27003	FALSE		26801	ENSG00000105135.16	ILVBL	chr19	-	15116000	15116071	15114983	15115921	15116151	15116321	26801	104116124	0,1,0	180171151	1,1,0	145	74	1	1	1.0,0.983,1.0	0.989,0.989,1.0	0.002	0.608067
NA	NA	NA	NA	NA	NA	NA	NA	NA	NA	NA	NA	NA	NA	NA	NA	NA	NA	NA	NA	NA	NA	NA	NA	NA		NA	NA	NA	NA	NA	NA	NA	NA	NA	NA	NA	NA	NA	NA	NA	NA	NA	NA	NA	NA	NA	NA	NA	NA
36629	ENSG00000105173.14	CCNE1	chr19	+	29812531	29812578	29811990	29812152	29812688	29812776	36629	52,60,68	4,3,4	75,84,63	4,5,2	121	74	0.671387	1	0.888,0.924,0.912	0.92,0.911,0.951	-0.019	-4.3644	FALSE		37031	ENSG00000105173.14	CCNE1	chr19	+	29812531	29812578	29811990	29812152	29812688	29812776	37031	22,29,27	1,1,4	75,84,63	4,5,2	121	74	0.859462	1	0.931,0.947,0.805	0.92,0.911,0.951	-0.033	-4.92473
36631	ENSG00000105173.14	CCNE1	chr19	+	29821995	29822130	29821721	29821817	29822239	29822351	36631	191172121	13,3,5	268298290	6,9,7	209	74	0.150409	1	0.839,0.953,0.895	0.941,0.921,0.936	-0.037	-2.24263	FALSE		37033	ENSG00000105173.14	CCNE1	chr19	+	29821995	29822130	29821721	29821817	29822239	29822351	37033	89132122	4,1,5	268298290	6,9,7	209	74	0.893628	1	0.887,0.979,0.896	0.941,0.921,0.936	-0.012	-1.69713
13556	ENSG00000105176.18	URI1	chr19	+	30007469	30007638	30005650	30005708	30009004	30009019	13556	614512630	0,1,0	639543612	1,0,0	243	74	1	1	1.0,0.994,1.0	0.995,1.0,1.0	0	0.0094	FALSE		13594	ENSG00000105176.18	URI1	chr19	+	30007469	30007638	30005650	30005708	30009004	30009019	13594	353415440	0,0,0	639543612	1,0,0	243	74	1	1	1.0,1.0,1.0	0.995,1.0,1.0	0.002	-0.651633
13557	ENSG00000105176.18	URI1	chr19	+	30011093	30011236	30009004	30009353	30012284	30012531	13557	501434482	0,0,1	492502493	0,0,0	217	74	1	1	1.0,1.0,0.994	1.0,1.0,1.0	-0.002	NA	FALSE		13595	ENSG00000105176.18	URI1	chr19	+	30011093	30011236	30009004	30009353	30012284	30012531	13595	280319378	0,1,0	492502493	0,0,0	217	74	1	1	1.0,0.991,1.0	1.0,1.0,1.0	-0.003	NA
54990	ENSG00000105186.16	ANKRD27	chr19	-	32602014	32602126	32599971	32600050	32604262	32604424	54990	102,109,95	0,0,0	183160196	1,1,1	186	74	1	1	1.0,1.0,1.0	0.986,0.985,0.987	0.014	1.5257	FALSE		55542	ENSG00000105186.16	ANKRD27	chr19	-	32602014	32602126	32599971	32600050	32604262	32604424	55542	107126130	0,1,2	183160196	1,1,1	186	74	1	1	1.0,0.98,0.963	0.986,0.985,0.987	-0.005	-0.2553
75453	ENSG00000105204.14	DYRK1B	chr19	-	39826951	39826987	39826671	39826867	39827284	39827425	75453	4,1,4	1,2,7	2,2,1	2,0,0	110	74	0.00258213	0.109673	0.729,0.252,0.278	0.402,1.0,1.0	-0.381	NA	NA		75952	ENSG00000105204.14	DYRK1B	chr19	-	39826951	39826987	39826671	39826867	39827284	39827425	75952	6,4,6	3,2,1	2,2,1	2,0,0	110	74	0.0163762	0.268084	0.574,0.574,0.801	0.402,1.0,1.0	-0.151	NA
NA	NA	NA	NA	NA	NA	NA	NA	NA	NA	NA	NA	NA	NA	NA	NA	NA	NA	NA	NA	NA	NA	NA	NA	NA		75953	ENSG00000105204.14	DYRK1B	chr19	-	39827509	39827656	39827284	39827425	39828296	39828583	75953	54,50,61	0,1,0	15,21,20	0,0,0	221	74	1	1	1.0,0.944,1.0	1.0,1.0,1.0	-0.019	NA
71003	ENSG00000105258.9	POLR2I	chr19	-	36114658	36114713	36114338	36114412	36114797	36114875	71003	182162185	0,1,0	132121142	1,1,0	129	74	1	1	1.0,0.989,1.0	0.987,0.986,1.0	0.005	0.897233	FALSE		71548	ENSG00000105258.9	POLR2I	chr19	-	36114658	36114713	36114338	36114412	36114797	36114875	71548	156132215	0,1,0	132121142	1,1,0	129	74	1	1	1.0,0.987,1.0	0.987,0.986,1.0	0.005	1.13237
50066	ENSG00000105278.11	ZFR2	chr19	-	3825229	3825407	3823245	3823403	3827470	3827653	50066	0,2,7	0,0,1	3,2,4	0,0,1	252	74	1	1	NA,1.0,0.673	1.0,1.0,0.54	-0.01	NA	NA		50560	ENSG00000105278.11	ZFR2	chr19	-	3825229	3825407	3823245	3823403	3827470	3827653	50560	6,2,3	0,0,0	3,2,4	0,0,1	252	74	1	1	1.0,1.0,1.0	1.0,1.0,0.54	0.153	NA
35226	ENSG00000105281.12	SLC1A5	chr19	-	46778674	46778908	46777210	46777405	46782382	46782549	35226	155813271064	2,0,0	251124652406	0,2,1	308	74	1	1	0.995,1.0,1.0	1.0,0.997,0.998	0	NA	FALSE		35560	ENSG00000105281.12	SLC1A5	chr19	-	46778674	46778908	46777210	46777405	46782382	46782549	35560	139318482090	2,2,2	251124652406	0,2,1	308	74	1	1	0.994,0.996,0.996	1.0,0.997,0.998	-0.003	NA
NA	NA	NA	NA	NA	NA	NA	NA	NA	NA	NA	NA	NA	NA	NA	NA	NA	NA	NA	NA	NA	NA	NA	NA	NA		NA	NA	NA	NA	NA	NA	NA	NA	NA	NA	NA	NA	NA	NA	NA	NA	NA	NA	NA	NA	NA	NA	NA	NA
75621	ENSG00000105290.12	APLP1	chr19	+	35872482	35872613	35871857	35872036	35873638	35873713	75621	199188212	0,0,0	83,83,82	1,0,0	205	74	1	1	1.0,1.0,1.0	0.968,1.0,1.0	0.011	NA	FALSE		76109	ENSG00000105290.12	APLP1	chr19	+	35872482	35872613	35871857	35872036	35873638	35873713	76109	48,50,62	0,0,0	83,83,82	1,0,0	205	74	1	1	1.0,1.0,1.0	0.968,1.0,1.0	0.011	NA
75622	ENSG00000105290.12	APLP1	chr19	+	35874503	35874662	35873638	35873713	35874740	35874869	75622	152191216	9,6,2	72,60,85	0,3,0	233	74	0.00735306	0.215768	0.843,0.91,0.972	1.0,0.864,1.0	-0.046	-3.25263	FALSE		76110	ENSG00000105290.12	APLP1	chr19	+	35874503	35874662	35873638	35873713	35874740	35874869	76110	38,61,37	0,0,1	72,60,85	0,3,0	233	74	0.815475	1	1.0,1.0,0.922	1.0,0.864,1.0	0.019	-5.4307
65873	ENSG00000105373.19	NOP53	chr19	+	47746966	47747031	47745545	47745783	47750177	47750286	65873	127215032001	0,1,0	108110651100	2,0,1	139	74	1	1	1.0,0.999,1.0	0.997,1.0,0.998	0.001	NA	FALSE		66460	ENSG00000105373.19	NOP53	chr19	+	47746966	47747031	47745545	47745783	47750177	47750286	66460	7169281124	0,2,0	108110651100	2,0,1	139	74	1	1	1.0,0.996,1.0	0.997,1.0,0.998	0	NA
67862	ENSG00000105426.16	PTPRS	chr19	-	5216719	5216767	5215497	5215595	5218419	5218532	67862	85,79,101	187184197	97,80,86	139158134	122	74	0.0462079	0.655908	0.216,0.207,0.237	0.297,0.235,0.28	-0.051	-2.8061	FALSE		68441	ENSG00000105426.16	PTPRS	chr19	-	5216719	5216767	5215497	5215595	5218419	5218532	68441	136143155	212228283	97,80,86	139158134	122	74	0.939999	1	0.28,0.276,0.249	0.297,0.235,0.28	-0.002	0.892867
67879	ENSG00000105426.16	PTPRS	chr19	-	5273441	5273583	5265007	5265196	5274198	5274344	67879	726725924	0,0,0	613647569	1,0,1	216	74	1	1	1.0,1.0,1.0	0.995,1.0,0.995	0.003	-0.0117333	FALSE		68455	ENSG00000105426.16	PTPRS	chr19	-	5273441	5273583	5265007	5265196	5274198	5274344	68455	94310791267	0,0,1	613647569	1,0,1	216	74	1	1	1.0,1.0,0.998	0.995,1.0,0.995	0.003	0.2339
55297	ENSG00000105486.14	LIG1	chr19	-	48137521	48137688	48137007	48137084	48139970	48140143	55297	354378369	1,0,0	339337356	0,0,0	241	74	1	1	0.991,1.0,1.0	1.0,1.0,1.0	-0.003	-0.2692	FALSE		NA	NA	NA	NA	NA	NA	NA	NA	NA	NA	NA	NA	NA	NA	NA	NA	NA	NA	NA	NA	NA	NA	NA	NA
55306	ENSG00000105486.14	LIG1	chr19	-	48162261	48162351	48161173	48161507	48165549	48165623	55306	287357338	11,10,16	325347317	15,9,5	164	74	0.326567	1	0.922,0.942,0.905	0.907,0.946,0.966	-0.017	-2.3546	FALSE		55868	ENSG00000105486.14	LIG1	chr19	-	48162261	48162351	48161173	48161507	48165549	48165623	55868	107111114	2,5,5	325347317	15,9,5	164	74	0.754743	1	0.96,0.909,0.911	0.907,0.946,0.966	-0.013	-2.06647
18427	ENSG00000105523.3	FAM83E	chr19	-	48603493	48603911	48600809	48601369	48609875	48610000	18427	14,22,19	0,0,1	13,17,7	0,0,0	492	74	1	1	1.0,1.0,0.741	1.0,1.0,1.0	-0.086	NA	NA		NA	NA	NA	NA	NA	NA	NA	NA	NA	NA	NA	NA	NA	NA	NA	NA	NA	NA	NA	NA	NA	NA	NA	NA
72910	ENSG00000105552.15	BCAT2	chr19	-	48796146	48796329	48795099	48795464	48796427	48796502	72910	4,4,3	66,91,110	3,1,5	57,76,70	257	74	0.976961	1	0.017,0.012,0.008	0.015,0.004,0.02	-0.001	NA	NA		73452	ENSG00000105552.15	BCAT2	chr19	-	48796146	48796329	48795099	48795464	48796427	48796502	73452	8,5,6	67,99,82	3,1,5	57,76,70	257	74	0.112347	0.924309	0.033,0.014,0.021	0.015,0.004,0.02	0.01	NA
68918	ENSG00000105576.15	TNPO2	chr19	-	12703713	12703801	12703427	12703526	12705239	12705398	68918	224226219	0,0,1	207263213	0,0,0	162	74	1	1	1.0,1.0,0.99	1.0,1.0,1.0	-0.003	NA	FALSE		NA	NA	NA	NA	NA	NA	NA	NA	NA	NA	NA	NA	NA	NA	NA	NA	NA	NA	NA	NA	NA	NA	NA	NA
68923	ENSG00000105576.15	TNPO2	chr19	-	12706009	12706109	12705681	12705830	12706195	12706282	68923	7,8,23	2,0,1	5,5,8	2,1,0	174	74	0.484734	1	0.598,1.0,0.907	0.515,0.68,1.0	0.103	1.09137	FALSE		69472	ENSG00000105576.15	TNPO2	chr19	-	12706009	12706109	12705681	12705830	12706195	12706282	69472	5,13,6	0,1,4	5,5,8	2,1,0	174	74	0.376384	1	1.0,0.847,0.389	0.515,0.68,1.0	0.014	-0.422333
45876	ENSG00000105613.10	MAST1	chr19	+	12865315	12865481	12865045	12865178	12865716	12865818	45876	13,21,10	0,0,0	11,11,14	0,1,2	240	74	0.796579	1	1.0,1.0,1.0	1.0,0.772,0.683	0.182	NA	NA		46320	ENSG00000105613.10	MAST1	chr19	+	12865315	12865481	12865045	12865178	12865716	12865818	46320	12,18,16	0,0,0	11,11,14	0,1,2	240	74	0.796579	1	1.0,1.0,1.0	1.0,0.772,0.683	0.182	NA
36167	ENSG00000105641.4	SLC5A5	chr19	+	17875951	17876106	17874663	17874731	17877722	17877863	36167	3,5,1	0,0,0	3,4,5	0,0,1	229	74	1	1	1.0,1.0,1.0	1.0,1.0,0.618	0.127	NA	NA		36531	ENSG00000105641.4	SLC5A5	chr19	+	17875951	17876106	17874663	17874731	17877722	17877863	36531	0,0,2	0,1,1	3,4,5	0,0,1	229	74	1	1	NA,0.0,0.393	1.0,1.0,0.618	-0.676	NA
77174	ENSG00000105642.15	KCNN1	chr19	+	17988414	17988525	17985311	17985453	17989715	17989843	77174	9,13,9	0,0,0	10,7,12	0,2,0	185	74	1	1	1.0,1.0,1.0	1.0,0.583,1.0	0.139	NA	NA		77676	ENSG00000105642.15	KCNN1	chr19	+	17988414	17988525	17985311	17985453	17989715	17989843	77676	12,13,16	0,0,0	10,7,12	0,2,0	185	74	1	1	1.0,1.0,1.0	1.0,0.583,1.0	0.139	NA
5231	ENSG00000105647.17	PIK3R2	chr19	+	18161278	18161495	18161053	18161185	18161965	18162051	5231	92103170	0,1,0	61,81,85	1,0,1	291	74	1	1	1.0,0.963,1.0	0.939,1.0,0.956	0.023	5.59747	FALSE		5229	ENSG00000105647.17	PIK3R2	chr19	+	18161278	18161495	18161053	18161185	18161965	18162051	5229	78147109	3,0,0	61,81,85	1,0,1	291	74	1	1	0.869,1.0,1.0	0.939,1.0,0.956	-0.009	3.33027
43580	ENSG00000105649.9	RAB3A	chr19	-	18198724	18198849	18196783	18197660	18200326	18200445	43580	10,15,7	0,0,0	41,37,34	1,0,0	199	74	1	1	1.0,1.0,1.0	0.938,1.0,1.0	0.021	NA	NA		44031	ENSG00000105649.9	RAB3A	chr19	-	18198724	18198849	18196783	18197660	18200326	18200445	44031	7,9,17	0,0,0	41,37,34	1,0,0	199	74	1	1	1.0,1.0,1.0	0.938,1.0,1.0	0.021	NA
13900	ENSG00000105650.22	PDE4C	chr19	-	18218333	18218498	18218148	18218248	18218939	18219038	13900	1,3,0	0,0,0	6,1,2	0,0,1	239	74	1	1	1.0,1.0,NA	1.0,1.0,0.382	0.206	NA	NA		13930	ENSG00000105650.22	PDE4C	chr19	-	18218333	18218498	18218148	18218248	18218939	18219038	13930	2,4,0	0,0,0	6,1,2	0,0,1	239	74	1	1	1.0,1.0,NA	1.0,1.0,0.382	0.206	NA
NA	NA	NA	NA	NA	NA	NA	NA	NA	NA	NA	NA	NA	NA	NA	NA	NA	NA	NA	NA	NA	NA	NA	NA	NA		36969	ENSG00000105656.13	ELL	chr19	-	18475813	18475933	18472834	18472882	18521920	18522116	36969	1,3,1	18,25,29	3,0,1	15,12,9	194	74	0.805946	1	0.021,0.044,0.013	0.071,0.0,0.041	-0.011	NA
44241	ENSG00000105675.8	ATP4A	chr19	-	35553705	35553829	35553036	35553182	35554921	35555076	44241	3,0,0	0,0,1	2,0,0	0,0,0	198	74	1	1	1.0,NA,0.0	1.0,NA,NA	-0.5	NA	NA		NA	NA	NA	NA	NA	NA	NA	NA	NA	NA	NA	NA	NA	NA	NA	NA	NA	NA	NA	NA	NA	NA	NA	NA
34547	ENSG00000105723.12	GSK3A	chr19	-	42232495	42232682	42232056	42232149	42233109	42233205	34547	365375448	0,0,0	397349343	1,0,1	261	74	1	1	1.0,1.0,1.0	0.991,1.0,0.99	0.006	1.0916	FALSE		34852	ENSG00000105723.12	GSK3A	chr19	-	42232495	42232682	42232056	42232149	42233109	42233205	34852	239323337	0,1,0	397349343	1,0,1	261	74	1	1	1.0,0.989,1.0	0.991,1.0,0.99	0.003	0.564133
NA	NA	NA	NA	NA	NA	NA	NA	NA	NA	NA	NA	NA	NA	NA	NA	NA	NA	NA	NA	NA	NA	NA	NA	NA		NA	NA	NA	NA	NA	NA	NA	NA	NA	NA	NA	NA	NA	NA	NA	NA	NA	NA	NA	NA	NA	NA	NA	NA
65542	ENSG00000105738.11	SIPA1L3	chr19	+	38182518	38182740	38164478	38164906	38192144	38192310	65542	74111127	0,0,1	91121115	0,1,0	296	74	1	1	1.0,1.0,0.969	1.0,0.968,1.0	0	0.726567	FALSE		66131	ENSG00000105738.11	SIPA1L3	chr19	+	38182518	38182740	38164478	38164906	38192144	38192310	66131	50,60,94	0,0,1	91121115	0,1,0	296	74	1	1	1.0,1.0,0.959	1.0,0.968,1.0	-0.003	-0.0288
23912	ENSG00000105767.3	CADM4	chr19	-	43626783	43626918	43626123	43626288	43627165	43627318	23912	136151188	1,0,0	94,84,78	0,0,0	209	74	1	1	0.98,1.0,1.0	1.0,1.0,1.0	-0.007	0.976167	FALSE		NA	NA	NA	NA	NA	NA	NA	NA	NA	NA	NA	NA	NA	NA	NA	NA	NA	NA	NA	NA	NA	NA	NA	NA
23913	ENSG00000105767.3	CADM4	chr19	-	43627643	43627790	43627165	43627318	43639726	43639850	23913	95116121	2,0,0	42,50,60	0,0,0	221	74	1	1	0.941,1.0,1.0	1.0,1.0,1.0	-0.02	NA	FALSE		NA	NA	NA	NA	NA	NA	NA	NA	NA	NA	NA	NA	NA	NA	NA	NA	NA	NA	NA	NA	NA	NA	NA	NA
57651	ENSG00000105792.19	CFAP69	chr7	+	90309262	90309367	90307767	90307854	90310067	90310288	57651	15,10,18	0,0,0	13,14,14	1,0,0	179	74	1	1	1.0,1.0,1.0	0.843,1.0,1.0	0.052	NA	NA		58242	ENSG00000105792.19	CFAP69	chr7	+	90309262	90309367	90307767	90307854	90310067	90310288	58242	11,10,9	0,0,0	13,14,14	1,0,0	179	74	1	1	1.0,1.0,1.0	0.843,1.0,1.0	0.052	NA
17389	ENSG00000105854.13	PON2	chr7	-	95415147	95415272	95412323	95412477	95416171	95416297	17389	7,17,19	4,1,2	6,10,2	0,0,3	199	74	0.181986	1	0.394,0.863,0.779	1.0,1.0,0.199	-0.054	NA	FALSE		17431	ENSG00000105854.13	PON2	chr7	-	95415147	95415272	95412323	95412477	95416171	95416297	17431	12,9,6	0,0,0	6,10,2	0,0,3	199	74	0.106756	0.898116	1.0,1.0,1.0	1.0,1.0,0.199	0.267	NA
NA	NA	NA	NA	NA	NA	NA	NA	NA	NA	NA	NA	NA	NA	NA	NA	NA	NA	NA	NA	NA	NA	NA	NA	NA		NA	NA	NA	NA	NA	NA	NA	NA	NA	NA	NA	NA	NA	NA	NA	NA	NA	NA	NA	NA	NA	NA	NA	NA
3218	ENSG00000105855.10	ITGB8	chr7	+	20409614	20409778	20406061	20406171	20409874	20410330	3218	49,37,45	0,1,0	19,14,14	0,0,0	238	74	1	1	1.0,0.92,1.0	1.0,1.0,1.0	-0.027	NA	NA		NA	NA	NA	NA	NA	NA	NA	NA	NA	NA	NA	NA	NA	NA	NA	NA	NA	NA	NA	NA	NA	NA	NA	NA
26155	ENSG00000105877.18	DNAH11	chr7	+	21589207	21589403	21588511	21588636	21590917	21591022	26155	1,4,2	0,0,0	13,5,10	1,0,2	270	74	0.667455	1	1.0,1.0,1.0	0.781,1.0,0.578	0.214	NA	NA		26343	ENSG00000105877.18	DNAH11	chr7	+	21589207	21589403	21588511	21588636	21590917	21591022	26343	1,4,2	0,0,0	13,5,10	1,0,2	270	74	0.667455	1	1.0,1.0,1.0	0.781,1.0,0.578	0.214	NA
26156	ENSG00000105877.18	DNAH11	chr7	+	21635870	21636095	21619955	21620078	21637610	21637702	26156	0,3,3	0,0,1	12,16,7	0,0,0	299	74	1	1	NA,1.0,0.426	1.0,1.0,1.0	-0.287	NA	NA		NA	NA	NA	NA	NA	NA	NA	NA	NA	NA	NA	NA	NA	NA	NA	NA	NA	NA	NA	NA	NA	NA	NA	NA
59235	ENSG00000105879.12	CBLL1	chr7	+	107752544	107752617	107748879	107749047	107753410	107753511	59235	5,5,8	18,15,14	6,7,10	10,9,13	147	74	0.105092	1	0.123,0.144,0.223	0.232,0.281,0.279	-0.101	-2.7651	FALSE		59834	ENSG00000105879.12	CBLL1	chr7	+	107752544	107752617	107748879	107749047	107753410	107753511	59834	9,7,10	16,21,28	6,7,10	10,9,13	147	74	0.133129	1	0.221,0.144,0.152	0.232,0.281,0.279	-0.092	-9.91713
59236	ENSG00000105879.12	CBLL1	chr7	+	107752544	107752617	107748879	107749047	107753413	107753511	59236	4,2,4	4,6,4	0,3,5	6,2,3	147	74	0.906307	1	0.335,0.144,0.335	0.0,0.43,0.456	-0.024	-2.7651	FALSE		59835	ENSG00000105879.12	CBLL1	chr7	+	107752544	107752617	107748879	107749047	107753413	107753511	59835	5,7,4	9,3,5	0,3,5	6,2,3	147	74	0.441578	1	0.219,0.54,0.287	0.0,0.43,0.456	0.053	-9.91713
NA	NA	NA	NA	NA	NA	NA	NA	NA	NA	NA	NA	NA	NA	NA	NA	NA	NA	NA	NA	NA	NA	NA	NA	NA		44286	ENSG00000105889.15	STEAP1B	chr7	-	22493323	22493779	22492564	22492729	22494771	22494886	44286	183182200	0,0,1	78,69,77	0,0,0	530	74	1	1	1.0,1.0,0.965	1.0,1.0,1.0	-0.012	0.00973333
7222	ENSG00000105894.11	PTN	chr7	-	137236143	137236242	137227363	137228075	137251229	137251391	7222	1,3,5	187224322	5,3,1	136116112	173	74	1	1	0.002,0.006,0.007	0.015,0.011,0.004	-0.005	NA	FALSE		7236	ENSG00000105894.11	PTN	chr7	-	137236143	137236242	137227363	137228075	137251229	137251391	7236	0,0,0	21,25,15	5,3,1	136116112	173	74	1	1	0.0,0.0,0.0	0.015,0.011,0.004	-0.01	NA
53778	ENSG00000105953.15	OGDH	chr7	+	44701542	44701615	44700140	44700269	44707224	44707388	53778	267197188	0,0,1	244223241	0,0,0	147	74	1	1	1.0,1.0,0.99	1.0,1.0,1.0	-0.003	-0.3377	FALSE		54291	ENSG00000105953.15	OGDH	chr7	+	44701542	44701615	44700140	44700269	44707224	44707388	54291	157171221	0,1,0	244223241	0,0,0	147	74	1	1	1.0,0.989,1.0	1.0,1.0,1.0	-0.004	-1.07007
20846	ENSG00000105982.16	RNF32	chr7	+	156646453	156646560	156644498	156644757	156654575	156654718	20846	0,0,1	4,1,6	0,0,1	4,4,1	181	74	1	1	0.0,0.0,0.064	0.0,0.0,0.29	-0.075	NA	NA		20917	ENSG00000105982.16	RNF32	chr7	+	156646453	156646560	156644498	156644757	156654575	156654718	20917	3,0,1	6,4,10	0,0,1	4,4,1	181	74	0.621795	1	0.17,0.0,0.039	0.0,0.0,0.29	-0.027	NA
62039	ENSG00000106105.14	GARS	chr7	+	30595823	30595933	30594840	30595143	30598795	30598897	62039	5,6,7	141109161	10,5,6	178142194	184	74	0.958041	1	0.014,0.022,0.017	0.022,0.014,0.012	0.002	-0.281933	FALSE		62659	ENSG00000106105.14	GARS	chr7	+	30595823	30595933	30594840	30595143	30598795	30598897	62659	19,32,38	323311434	10,5,6	178142194	184	74	0.00150371	0.0516986	0.023,0.04,0.034	0.022,0.014,0.012	0.016	0.7209
32593	ENSG00000106113.19	CRHR2	chr7	-	30654697	30654808	30651942	30653600	30655038	30655080	32593	6,3,2	0,0,1	4,3,2	1,1,1	185	74	0.024589	0.447875	1.0,1.0,0.444	0.615,0.545,0.444	0.28	NA	NA		32844	ENSG00000106113.19	CRHR2	chr7	-	30654697	30654808	30651942	30653600	30655038	30655080	32844	1,1,0	0,0,1	4,3,2	1,1,1	185	74	0.492044	1	1.0,1.0,0.0	0.615,0.545,0.444	0.132	NA
14758	ENSG00000106123.12	EPHB6	chr7	+	142863630	142863695	142862755	142863327	142863965	142864262	14758	46,98,115	0,0,0	31,38,26	0,1,2	139	74	0.712376	1	1.0,1.0,1.0	1.0,0.953,0.874	0.058	3.1636	FALSE		14800	ENSG00000106123.12	EPHB6	chr7	+	142863630	142863695	142862755	142863327	142863965	142864262	14800	34,43,62	0,1,2	31,38,26	0,1,2	139	74	0.439693	1	1.0,0.958,0.943	1.0,0.953,0.874	0.025	-1.70223
75341	ENSG00000106263.18	EIF3B	chr7	+	2360709	2360902	2354826	2355420	2362644	2362764	75341	140310591311	0,2,0	170917711741	0,0,0	267	74	1	1	1.0,0.993,1.0	1.0,1.0,1.0	-0.002	-0.1392	FALSE		75839	ENSG00000106263.18	EIF3B	chr7	+	2360709	2360902	2354826	2355420	2362644	2362764	75839	87210591109	0,1,1	170917711741	0,0,0	267	74	1	1	1.0,0.997,0.997	1.0,1.0,1.0	-0.002	-0.347433
75348	ENSG00000106263.18	EIF3B	chr7	+	2371776	2371849	2369471	2369682	2372672	2372795	75348	861737801	1,0,2	116711861082	2,0,0	147	74	1	1	0.998,1.0,0.995	0.997,1.0,1.0	-0.001	NA	FALSE		75844	ENSG00000106263.18	EIF3B	chr7	+	2371776	2371849	2369471	2369682	2372672	2372795	75844	499682707	2,0,0	116711861082	2,0,0	147	74	1	1	0.992,1.0,1.0	0.997,1.0,1.0	-0.002	NA
62629	ENSG00000106266.11	SNX8	chr7	-	2263229	2263362	2257665	2257803	2264297	2264458	62629	166182175	0,0,0	155134162	2,0,0	207	74	1	1	1.0,1.0,1.0	0.965,1.0,1.0	0.012	NA	FALSE		63261	ENSG00000106266.11	SNX8	chr7	-	2263229	2263362	2257665	2257803	2264297	2264458	63261	137138136	0,0,0	155134162	2,0,0	207	74	1	1	1.0,1.0,1.0	0.965,1.0,1.0	0.012	NA
62630	ENSG00000106266.11	SNX8	chr7	-	2269558	2269639	2264297	2264458	2271849	2271896	62630	119157124	0,0,0	153114124	1,0,0	155	74	1	1	1.0,1.0,1.0	0.986,1.0,1.0	0.005	-0.724	FALSE		63262	ENSG00000106266.11	SNX8	chr7	-	2269558	2269639	2264297	2264458	2271849	2271896	63262	100116102	0,0,0	153114124	1,0,0	155	74	1	1	1.0,1.0,1.0	0.986,1.0,1.0	0.005	0.440233
62635	ENSG00000106266.11	SNX8	chr7	-	2337115	2337281	2278099	2278305	2354221	2354318	62635	14,9,8	0,0,1	16,17,9	0,1,2	240	74	0.624019	1	1.0,1.0,0.712	1.0,0.84,0.581	0.097	NA	NA		63263	ENSG00000106266.11	SNX8	chr7	-	2337115	2337281	2278099	2278305	2354221	2354318	63263	16,11,13	0,0,0	16,17,9	0,1,2	240	74	0.621011	1	1.0,1.0,1.0	1.0,0.84,0.581	0.193	NA
35292	ENSG00000106278.12	PTPRZ1	chr7	+	122038754	122038889	122036599	122036682	122039453	122039584	35292	303351320	0,1,1	9879481037	0,1,0	209	74	1	1	1.0,0.992,0.991	1.0,0.997,1.0	-0.005	-1.0277	FALSE		35627	ENSG00000106278.12	PTPRZ1	chr7	+	122038754	122038889	122036599	122036682	122039453	122039584	35627	15,11,7	0,0,0	9879481037	0,1,0	209	74	1	1	1.0,1.0,1.0	1.0,0.997,1.0	0.001	NA
35293	ENSG00000106278.12	PTPRZ1	chr7	+	122047673	122047790	122044421	122044568	122051427	122051521	35293	10,13,15	128,128,90	40,36,36	368353404	191	74	0.911202	1	0.029,0.038,0.061	0.04,0.038,0.033	0.006	3.10913	FALSE		35628	ENSG00000106278.12	PTPRZ1	chr7	+	122047673	122047790	122044421	122044568	122051427	122051521	35628	2,0,1	10,3,3	40,36,36	368353404	191	74	0.190156	1	0.072,0.0,0.114	0.04,0.038,0.033	0.025	NA
35294	ENSG00000106278.12	PTPRZ1	chr7	+	122058799	122058942	122054940	122055087	122059752	122059888	35294	292300260	1,0,1	9168671019	1,0,1	217	74	1	1	0.99,1.0,0.989	0.997,1.0,0.997	-0.005	-0.81015	FALSE		35629	ENSG00000106278.12	PTPRZ1	chr7	+	122058799	122058942	122054940	122055087	122059752	122059888	35629	9,9,14	0,0,0	9168671019	1,0,1	217	74	1	1	1.0,1.0,1.0	0.997,1.0,0.997	0.002	NA
NA	NA	NA	NA	NA	NA	NA	NA	NA	NA	NA	NA	NA	NA	NA	NA	NA	NA	NA	NA	NA	NA	NA	NA	NA		NA	NA	NA	NA	NA	NA	NA	NA	NA	NA	NA	NA	NA	NA	NA	NA	NA	NA	NA	NA	NA	NA	NA	NA
19123	ENSG00000106336.13	FBXO24	chr7	+	100590173	100590315	100589976	100590075	100591666	100591902	19123	2,2,6	0,0,0	3,1,5	0,0,1	216	74	1	1	1.0,1.0,1.0	1.0,1.0,0.631	0.123	NA	NA		19202	ENSG00000106336.13	FBXO24	chr7	+	100590173	100590315	100589976	100590075	100591666	100591902	19202	2,6,4	0,0,0	3,1,5	0,0,1	216	74	1	1	1.0,1.0,1.0	1.0,1.0,0.631	0.123	NA
5311	ENSG00000106344.8	RBM28	chr7	-	128313174	128313274	128297684	128310931	128314763	128315020	5311	193168195	0,0,0	259231213	1,0,0	174	74	1	1	1.0,1.0,1.0	0.991,1.0,1.0	0.003	0.2453	FALSE		5307	ENSG00000106344.8	RBM28	chr7	-	128313174	128313274	128297684	128310931	128314763	128315020	5307	124108163	0,0,0	259231213	1,0,0	174	74	1	1	1.0,1.0,1.0	0.991,1.0,1.0	0.003	0.0472333
5312	ENSG00000106344.8	RBM28	chr7	-	128325817	128325891	128324558	128324694	128330818	128330928	5312	136123148	1,2,5	176174142	0,2,1	148	74	0.0744037	0.858907	0.986,0.969,0.937	1.0,0.978,0.986	-0.024	-2.5835	FALSE		5308	ENSG00000106344.8	RBM28	chr7	-	128325817	128325891	128324558	128324694	128330818	128330928	5308	93,94,113	2,1,1	176174142	0,2,1	148	74	0.444459	1	0.959,0.979,0.983	1.0,0.978,0.986	-0.014	-1.37153
36515	ENSG00000106346.11	USP42	chr7	+	6140127	6140195	6139091	6139194	6140913	6140984	36515	42,22,51	0,0,0	28,26,22	1,0,0	142	74	1	1	1.0,1.0,1.0	0.936,1.0,1.0	0.021	3.90307	FALSE		36904	ENSG00000106346.11	USP42	chr7	+	6140127	6140195	6139091	6139194	6140913	6140984	36904	48,66,65	0,0,0	28,26,22	1,0,0	142	74	1	1	1.0,1.0,1.0	0.936,1.0,1.0	0.021	4.82083
66353	ENSG00000106348.18	IMPDH1	chr7	-	128393721	128393738	128392276	128393028	128394277	128394361	66353	0,0,0	62,53,50	2,3,2	66,63,63	91	74	0.43271	1	0.0,0.0,0.0	0.024,0.037,0.025	-0.029	NA	FALSE		66943	ENSG00000106348.18	IMPDH1	chr7	-	128393721	128393738	128392276	128393028	128394277	128394361	66943	1,0,1	34,61,53	2,3,2	66,63,63	91	74	0.411299	1	0.023,0.0,0.015	0.024,0.037,0.025	-0.016	NA
27372	ENSG00000106397.12	PLOD3	chr7	-	101212529	101212655	101212252	101212374	101212841	101212943	27372	114125150	0,4,3	88116109	0,0,1	200	74	0.0620562	0.776875	1.0,0.92,0.949	1.0,1.0,0.976	-0.036	-2.02977	FALSE		27574	ENSG00000106397.12	PLOD3	chr7	-	101212529	101212655	101212252	101212374	101212841	101212943	27574	119169180	3,1,0	88116109	0,0,1	200	74	0.53086	1	0.936,0.984,1.0	1.0,1.0,0.976	-0.019	-0.7924
27374	ENSG00000106397.12	PLOD3	chr7	-	101215088	101215152	101212841	101213204	101215907	101216020	27374	109,73,88	0,0,0	76,61,77	2,0,0	138	74	1	1	1.0,1.0,1.0	0.953,1.0,1.0	0.016	0.735067	FALSE		27575	ENSG00000106397.12	PLOD3	chr7	-	101215088	101215152	101212841	101213204	101215907	101216020	27575	85140119	0,0,0	76,61,77	2,0,0	138	74	1	1	1.0,1.0,1.0	0.953,1.0,1.0	0.016	1.4699
39502	ENSG00000106436.6	MYL10	chr7	-	101613661	101613710	101613324	101613573	101616219	101616298	39502	1,0,0	0,0,0	0,1,0	1,0,0	123	74	1	1	1.0,NA,NA	0.0,1.0,NA	0.5	NA	NA		NA	NA	NA	NA	NA	NA	NA	NA	NA	NA	NA	NA	NA	NA	NA	NA	NA	NA	NA	NA	NA	NA	NA	NA
29948	ENSG00000106459.15	NRF1	chr7	+	129744172	129744229	129727240	129727365	129755017	129756015	29948	1,1,3	36,51,39	7,1,2	33,46,36	131	74	0.0988011	1	0.015,0.011,0.042	0.107,0.012,0.03	-0.027	NA	FALSE		30166	ENSG00000106459.15	NRF1	chr7	+	129744172	129744229	129727240	129727365	129755017	129756015	30166	0,0,3	25,42,32	7,1,2	33,46,36	131	74	0.0247772	0.352842	0.0,0.0,0.05	0.107,0.012,0.03	-0.033	NA
30602	ENSG00000106460.19	TMEM106B	chr7	+	12231061	12231115	12230357	12230438	12231836	12232400	30602	148147152	0,1,0	151121131	1,0,0	128	74	1	1	1.0,0.988,1.0	0.989,1.0,1.0	0	0.217133	FALSE		30840	ENSG00000106460.19	TMEM106B	chr7	+	12231061	12231115	12230357	12230438	12231836	12232400	30840	197189197	0,0,1	151121131	1,0,0	128	74	1	1	1.0,1.0,0.991	0.989,1.0,1.0	0.001	0.421633
23948	ENSG00000106479.11	ZNF862	chr7	+	149860382	149862494	149859421	149859526	149864108	149867479	23948	165312309	0,0,0	90,54,82	0,1,0	2186	74	1	1	1.0,1.0,1.0	1.0,0.646,1.0	0.118	NA	NA		24093	ENSG00000106479.11	ZNF862	chr7	+	149860382	149862494	149859421	149859526	149864108	149867479	24093	207278263	0,0,0	90,54,82	0,1,0	2186	74	1	1	1.0,1.0,1.0	1.0,0.646,1.0	0.118	NA
NA	NA	NA	NA	NA	NA	NA	NA	NA	NA	NA	NA	NA	NA	NA	NA	NA	NA	NA	NA	NA	NA	NA	NA	NA		12373	ENSG00000106524.9	ANKMY2	chr7	-	16609629	16609765	16604720	16604849	16610548	16610763	12373	130151156	1,0,0	80,71,93	0,0,0	210	74	1	1	0.979,1.0,1.0	1.0,1.0,1.0	-0.007	NA
67315	ENSG00000106565.18	TMEM176B	chr7	-	150793960	150794071	150793543	150793600	150796365	150796574	67315	0,3,6	1,1,1	5,3,5	1,0,1	185	74	0.230693	1	0.0,0.545,0.706	0.667,1.0,0.667	-0.361	NA	NA		67892	ENSG00000106565.18	TMEM176B	chr7	-	150793960	150794071	150793543	150793600	150796365	150796574	67892	0,4,3	0,0,0	5,3,5	1,0,1	185	74	1	1	NA,1.0,1.0	0.667,1.0,0.667	0.222	NA
NA	NA	NA	NA	NA	NA	NA	NA	NA	NA	NA	NA	NA	NA	NA	NA	NA	NA	NA	NA	NA	NA	NA	NA	NA		NA	NA	NA	NA	NA	NA	NA	NA	NA	NA	NA	NA	NA	NA	NA	NA	NA	NA	NA	NA	NA	NA	NA	NA
NA	NA	NA	NA	NA	NA	NA	NA	NA	NA	NA	NA	NA	NA	NA	NA	NA	NA	NA	NA	NA	NA	NA	NA	NA		65961	ENSG00000106624.11	AEBP1	chr7	+	44110014	44110124	44109287	44109341	44110206	44110346	65961	71,108,90	2,2,0	32,39,24	0,0,0	184	74	0.386658	1	0.935,0.956,1.0	1.0,1.0,1.0	-0.036	-2.40843
15520	ENSG00000106631.8	MYL7	chr7	-	44139520	44139569	44138863	44139022	44139781	44139860	15520	29,29,21	0,1,0	3,2,1	0,0,0	123	74	1	1	1.0,0.946,1.0	1.0,1.0,1.0	-0.018	NA	NA		15552	ENSG00000106631.8	MYL7	chr7	-	44139520	44139569	44138863	44139022	44139781	44139860	15552	314348366	9,5,8	3,2,1	0,0,0	123	74	0.0114225	0.211	0.955,0.977,0.965	1.0,1.0,1.0	-0.034	NA
NA	NA	NA	NA	NA	NA	NA	NA	NA	NA	NA	NA	NA	NA	NA	NA	NA	NA	NA	NA	NA	NA	NA	NA	NA		NA	NA	NA	NA	NA	NA	NA	NA	NA	NA	NA	NA	NA	NA	NA	NA	NA	NA	NA	NA	NA	NA	NA	NA
NA	NA	NA	NA	NA	NA	NA	NA	NA	NA	NA	NA	NA	NA	NA	NA	NA	NA	NA	NA	NA	NA	NA	NA	NA		25043	ENSG00000106665.15	CLIP2	chr7	+	74401504	74401567	74400369	74400555	74403836	74403848	25043	156226232	0,0,1	46,55,52	0,0,0	137	74	1	1	1.0,1.0,0.992	1.0,1.0,1.0	-0.003	0.794867
74588	ENSG00000106683.15	LIMK1	chr7	+	74108904	74109036	74107870	74107957	74111647	74111707	74588	271239304	2,0,0	280302295	0,0,0	206	74	1	1	0.98,1.0,1.0	1.0,1.0,1.0	-0.007	NA	NA		NA	NA	NA	NA	NA	NA	NA	NA	NA	NA	NA	NA	NA	NA	NA	NA	NA	NA	NA	NA	NA	NA	NA	NA
NA	NA	NA	NA	NA	NA	NA	NA	NA	NA	NA	NA	NA	NA	NA	NA	NA	NA	NA	NA	NA	NA	NA	NA	NA		65691	ENSG00000106688.12	SLC1A1	chr9	+	4573906	4574014	4572203	4572388	4576000	4576123	65691	221285285	1,0,0	41,43,69	0,0,0	182	74	1	1	0.989,1.0,1.0	1.0,1.0,1.0	-0.004	1.48305
NA	NA	NA	NA	NA	NA	NA	NA	NA	NA	NA	NA	NA	NA	NA	NA	NA	NA	NA	NA	NA	NA	NA	NA	NA		65692	ENSG00000106688.12	SLC1A1	chr9	+	4583037	4583172	4576568	4576763	4585311	4587469	65692	185229243	1,0,1	57,38,57	0,0,0	209	74	1	1	0.985,1.0,0.989	1.0,1.0,1.0	-0.009	0.622
15415	ENSG00000106771.13	TMEM245	chr9	-	109033306	109033501	109015134	109020505	109036205	109036380	15415	366343401	1,0,0	274257310	0,0,0	269	74	1	1	0.99,1.0,1.0	1.0,1.0,1.0	-0.003	NA	FALSE		NA	NA	NA	NA	NA	NA	NA	NA	NA	NA	NA	NA	NA	NA	NA	NA	NA	NA	NA	NA	NA	NA	NA	NA
34351	ENSG00000106804.7	C5	chr9	-	120961481	120961565	120960247	120960337	120962670	120962707	34351	13,24,19	0,0,1	3,3,4	0,0,0	158	74	1	1	1.0,1.0,0.899	1.0,1.0,1.0	-0.034	NA	NA		NA	NA	NA	NA	NA	NA	NA	NA	NA	NA	NA	NA	NA	NA	NA	NA	NA	NA	NA	NA	NA	NA	NA	NA
[truncated: 30,716 more rows]
[truncated: 51 more columns]
