# Supplementary material for: Definition of germ layer cell lineage alternative splicing programs reveals a critical role for Quaking in specifying cardiac cell fate
Source: Nucleic Acids Res. 2022 May 11;50(9):5313–34. doi: 10.1093/nar/gkac327 (PMC9122611; doi:10.1093/nar/gkac327)
Supplement: gkac327_Supplemental_Files [file gkac327_supplemental_files.zip › TableS6_H9-hrGN-Diff_LC-MSMS_Sam_ALL_proteins_RBPs.xlsx]

## Sheet: H9-hrGN-Diff_LC-MSMS_Sam_ALL_pr
Checked	Protein FDR Confidence: Combined	Master	Accession	Description	RBP	Exp. q-value: Combined	Sum PEP Score	Coverage [%]	# Peptides	# PSMs	# Unique Peptides	# AAs	MW [kDa]	calc. pI	Score Sequest HT: Sequest HT	# Peptides (by Search Engine): Sequest HT	Abundances (Grouped): CM	Abundances (Grouped): DE	Abundances (Grouped): UD	Abundance Ratio (log2): (CM) / (DE)	Abundance Ratio (log2): (CM) / (UD)	Abundance Ratio (log2): (DE) / (UD)	Abundance Ratio P-Value: (DE) / (CM)	Abundance Ratio P-Value: (UD) / (CM)	Abundance Ratio P-Value: (UD) / (DE)	Abundance Ratio Adj. P-Value: (DE) / (CM)	Abundance Ratio Adj. P-Value: (UD) / (CM)	Abundance Ratio Adj. P-Value: (UD) / (DE)	Abundance: F1: Sample, CM	Abundance: F2: Sample, CM	Abundance: F3: Sample, CM	Abundance: F4: Sample, DE	Abundance: F6: Sample, DE	Abundance: F10: Sample, DE	Abundance: F7: Sample, UD	Abundance: F8: Sample, UD	Abundance: F9: Sample, UD	Abundances (Normalized): F1: Sample, CM	Abundances (Normalized): F2: Sample, CM	Abundances (Normalized): F3: Sample, CM	Abundances (Normalized): F4: Sample, DE	Abundances (Normalized): F6: Sample, DE	Abundances (Normalized): F10: Sample, DE	Abundances (Normalized): F7: Sample, UD	Abundances (Normalized): F8: Sample, UD	Abundances (Normalized): F9: Sample, UD	Found in Sample: [S1] F1: Sample, CM	Found in Sample: [S2] F2: Sample, CM	Found in Sample: [S3] F3: Sample, CM
FALSE	High	Master Protein	Q09666	Neuroblast differentiation-associated protein AHNAK OS=Homo sapiens OX=9606 GN=AHNAK PE=1 SV=2	+	0	1881.09	70	254	1144	254	5890	628.7	6.15	3556.49	254	250.5	34	15.5	2.8812	4.01447	1.13327	1e-17	3.23093e-08	0.1878	1.27674e-16	4.50958e-07	0.638773	4.55687e+08	3.72257e+08	3.5225e+08	7.9402e+07	5.69487e+07	2.50372e+07	2.6942e+07	3.34662e+07	3.40518e+07	7.03038e+08	5.97079e+08	5.36743e+08	7.9402e+07	8.10566e+07	8.75648e+07	3.88107e+07	3.40999e+07	3.68694e+07	High	High	High
FALSE	High	Master Protein	P13796	Plastin-2 OS=Homo sapiens OX=9606 GN=LCP1 PE=1 SV=6	+	0	255.461	60	32	188	26	627	70.2	5.43	538.33	32	286	6	8	5.57491	5.15987	-0.415037	1e-17	9.442e-12	0.347991	1.27674e-16	1.41004e-10	0.824981	3.169e+07	30116244	3.25375e+07	1.75147e+06	718107	183563	951489	986723	1.45093e+06	4.88917e+07	4.83048e+07	4.95791e+07	1.75147e+06	1.0221e+06	641993	1.37065e+06	1.0054e+06	1.57099e+06	High	High	High
FALSE	High	Master Protein	Q9Y2T7	Y-box-binding protein 2 OS=Homo sapiens OX=9606 GN=YBX2 PE=1 SV=2	+	0	73.443	40	9	100	5	364	38.5	10.8	301.67	9		132.4	167.6	#VALUE!	#VALUE!	-0.340119	1e-17	1e-17	0.91557	1.27674e-16	1.52331e-16	0.994557				221876	131189	2359.36		289746	174845				221876	186725	8251.6		295232	189312	Not Found	Not Found	Not Found
FALSE	High	Master Protein	Q96CX2	BTB/POZ domain-containing protein KCTD12 OS=Homo sapiens OX=9606 GN=KCTD12 PE=1 SV=1	+	0	70.719	47	11	45	11	325	35.7	5.64	129.55	11	292.8	0.9	6.3	8.34577	5.53842	-2.80735	1e-17	3.8991e-13	0.00539322	1.27674e-16	5.89521e-12	0.0488629	1.13668e+07	9.51022e+06	8.12169e+06		31153.9		228126	648561	234582	1.75369e+07	1.52539e+07	1.23755e+07		44342.2		328622	660840	253992	High	High	High
TRUE	High	Master Protein	P78559	Microtubule-associated protein 1A OS=Homo sapiens OX=9606 GN=MAP1A PE=1 SV=6	+	0	31.567	4	6	32	4	2803	305.3	4.92	81	6	300			#VALUE!	#VALUE!	#VALUE!	1e-17	1e-17		1.27674e-16	1.52331e-16		322220	293295	271668							497124	470429	413956							High	High	High
TRUE	High	Master Protein	Q15149	Plectin OS=Homo sapiens OX=9606 GN=PLEC PE=1 SV=3	+	0	26.489	2	4	10	2	4684	531.5	5.96	27.72	4	300			#VALUE!	#VALUE!	#VALUE!	1e-17	1e-17		1.27674e-16	1.52331e-16				192571									293430							Not Found	Not Found	High
FALSE	High	Master Protein	Q9NVV4	Poly(A) RNA polymerase, mitochondrial OS=Homo sapiens OX=9606 GN=MTPAP PE=1 SV=1	+	0	24.231	17	6	9	6	582	66.1	9.04	32.32	6	203.1		96.9	#VALUE!	1.06762	#VALUE!	1e-17	0.136364	1e-17	1.27674e-16	0.562759	1.45048e-16			281835				132599	201031	271687			429448				191012	204837	294168	High	High	High
FALSE	High	Master Protein	Q9BXS6	Nucleolar and spindle-associated protein 1 OS=Homo sapiens OX=9606 GN=NUSAP1 PE=1 SV=1	+	0	21.199	14	4	10	4	441	49.4	9.91	24.34	4	115.2		184.8	#VALUE!	-0.681824	#VALUE!	1e-17	0.939873	1e-17	1.27674e-16	0.990043	1.45048e-16	277883	258166	151886				492444	651621	610209	428721	414084	231437				709378	663959	660701	High	High	High
FALSE	High	Master Protein	P49750	YLP motif-containing protein 1 OS=Homo sapiens OX=9606 GN=YLPM1 PE=1 SV=4	+	0	17.325	4	4	12	4	2146	241.5	6.55	39.62	4	231.2		68.8	#VALUE!	1.74866	#VALUE!	1e-17	0.150472	1e-17	1.27674e-16	0.583589	1.45048e-16		103101	409447						88349.8		165369	623896						95660.3	High	High	High
FALSE	High	Master Protein	Q86TG7	Retrotransposon-derived protein PEG10 OS=Homo sapiens OX=9606 GN=PEG10 PE=1 SV=2	+	0	17.076	4	2	9	2	708	80.1	6.39	27.39	2	191.2		108.8	#VALUE!	0.813404	#VALUE!	1e-17	0.10954	1e-17	1.27674e-16	0.497251	1.45048e-16	374300		251352				134428	394007	247267	577474		382999				193648	401467	267727	High	High	High
FALSE	High	Master Protein	Q9BZI7	Regulator of nonsense transcripts 3B OS=Homo sapiens OX=9606 GN=UPF3B PE=1 SV=1	+	0	16.715	10	5	8	5	483	57.7	9.48	18.14	5	130.7		169.3	#VALUE!	-0.373323	#VALUE!	1e-17	0.292773	1e-17	1.27674e-16	0.78703	1.45048e-16	114557	79440.5	196137				158838	226988	66027	176739	127418	298865				228811	231285	71490.4	Peak Found	Peak Found	Peak Found
FALSE	High	Master Protein	O75113	NEDD4-binding protein 1 OS=Homo sapiens OX=9606 GN=N4BP1 PE=1 SV=4	+	0	13.636	4	2	7	2	896	100.3	5.36	19.91	2		163.1	136.9	#VALUE!	#VALUE!	0.252634	1e-17	1e-17	0.821122	1.27674e-16	1.52331e-16	0.982113				115307	150249		87984.3	165355	121765				115307	213853		126744	168486	131840	High	Not Found	Not Found
FALSE	High	Master Protein	Q9GZR7	ATP-dependent RNA helicase DDX24 OS=Homo sapiens OX=9606 GN=DDX24 PE=1 SV=1	+	0	13.474	7	3	11	3	859	96.3	9.06	29.54	3	130.9		169.1	#VALUE!	-0.369412	#VALUE!	1e-17	0.471121	1e-17	1.27674e-16	0.889192	1.45048e-16		20173.4					29023.4	30871.1	44362.6		32357					41809	31455.6	48033.4	High	High	High
FALSE	High	Master Protein	Q14249	Endonuclease G, mitochondrial OS=Homo sapiens OX=9606 GN=ENDOG PE=1 SV=4	+	0	11.503	15	3	6	3	297	32.6	9.5	15.4	3		153.2	146.8	#VALUE!	#VALUE!	0.0615643	1e-17	1e-17	0.720248	1.27674e-16	1.52331e-16	0.963767				164633	92328.1		101330	99977.5	130219				164633	131413		145969	101870	140994	Not Found	Not Found	Not Found
FALSE	High	Master Protein	Q8IVS2	Malonyl-CoA-acyl carrier protein transacylase, mitochondrial OS=Homo sapiens OX=9606 GN=MCAT PE=1 SV=2	+	0	11.231	13	3	3	3	390	42.9	8.72	7.15	3		138.2	161.8	#VALUE!	#VALUE!	-0.227454	1e-17	1e-17	0.86687	1.27674e-16	1.52331e-16	0.990101				156343	139708		163765	202644	153625				156343	198850		235907	206481	166337	Not Found	High	Not Found
FALSE	High	Master Protein	P36954	DNA-directed RNA polymerase II subunit RPB9 OS=Homo sapiens OX=9606 GN=POLR2I PE=1 SV=1	+	0	11.194	32	2	5	2	125	14.5	5.14	17.96	2	161.7		138.3	#VALUE!	0.225519	#VALUE!	1e-17	0.910049	1e-17	1.27674e-16	0.98725	1.45048e-16	12286.2	78995.8	41653.4				23551.2	91263.7	50125.3	18955.2	126705	63469.6				33926.1	92991.7	54272.9	High	High	High
FALSE	High	Master Protein	P04040	Catalase OS=Homo sapiens OX=9606 GN=CAT PE=1 SV=3	+	0	11.155	5	2	6	2	527	59.7	7.39	15.47	2		202	98	#VALUE!	#VALUE!	1.0435	1e-17	1e-17	0.692838	1.27674e-16	1.52331e-16	0.959414				2.62737e+06	362544	89780.3			231337				2.62737e+06	516018	313997			250479	High	Not Found	Not Found
TRUE	High	Master Protein	O15047	Histone-lysine N-methyltransferase SETD1A OS=Homo sapiens OX=9606 GN=SETD1A PE=1 SV=3	+	0	9.132	2	2	6	2	1707	185.9	5.14	17.69	2	300			#VALUE!	#VALUE!	#VALUE!	1e-17	1e-17		1.27674e-16	1.52331e-16		314837	305229	174620							485734	489570	266078							High	Peak Found	High
FALSE	High	Master Protein	Q14493	Histone RNA hairpin-binding protein OS=Homo sapiens OX=9606 GN=SLBP PE=1 SV=1	+	0	8.467	10	2	5	2	270	31.3	7.47	4.84	2	210		90	#VALUE!	1.22239	#VALUE!	1e-17	0.118945	1e-17	1.27674e-16	0.523494	1.45048e-16			156020				59949.1	117839				237736				86358.3	120070		High	Not Found	High
FALSE	High	Master Protein	Q9H7Z6	Histone acetyltransferase KAT8 OS=Homo sapiens OX=9606 GN=KAT8 PE=1 SV=2	+	0	7.39	6	2	5	2	458	52.4	8.27	13.47	2	152.1	10.7	137.2	3.82934	0.14874	-3.6806	1e-17	0.951327	2.71356e-10	1.27674e-16	0.993552	3.78143e-09	2.42302e+06	1.80298e+06		232050	130492	82767.7	2.05978e+06	3.53804e+06	2.56143e+06	3.73826e+06	2.89189e+06		232050	185732	289471	2.96717e+06	3.60502e+06	2.77337e+06	Peak Found	Peak Found	High
FALSE	High	Master Protein	Q9NV06	DDB1- and CUL4-associated factor 13 OS=Homo sapiens OX=9606 GN=DCAF13 PE=1 SV=2	+	0	6.527	7	2	5	2	445	51.4	9.19	13.39	2	117.5		182.5	#VALUE!	-0.635236	#VALUE!	1e-17	0.244566	1e-17	1.27674e-16	0.734423	1.45048e-16			436097				686341	1.04795e+06	953069			664505				988693	1.06779e+06	1.03193e+06	Not Found	Not Found	Peak Found
FALSE	High	Master Protein	O75367	Core histone macro-H2A.1 OS=Homo sapiens OX=9606 GN=H2AFY PE=1 SV=4	+	0	6.487	12	3	5	2	372	39.6	9.79	11.82	3		300		#VALUE!	#VALUE!	#VALUE!	1e-17		1e-17	1.27674e-16		1.45048e-16				185177	145804								185177	207527					Not Found	Not Found	Not Found
FALSE	High	Master Protein	Q86TN4	tRNA 2'-phosphotransferase 1 OS=Homo sapiens OX=9606 GN=TRPT1 PE=1 SV=2	+	0	6.394	13	2	4	2	253	27.7	9.98	10.51	2		135.4	164.6	#VALUE!	#VALUE!	-0.281737	1e-17	1e-17	0.836833	1.27674e-16	1.52331e-16	0.986478				121552	96982.8		109842	154485	128613				121552	138038		158231	157410	139255	Not Found	Not Found	Not Found
FALSE	High	Master Protein	O60294	tRNA wybutosine-synthesizing protein 4 OS=Homo sapiens OX=9606 GN=LCMT2 PE=1 SV=3	+	0	6.232	4	2	5	2	686	75.6	6.73	11.94	2	164.6		135.4	#VALUE!	0.281737	#VALUE!	1e-17	0.842547	1e-17	1.27674e-16	0.981996	1.45048e-16	121729	122687					109449	155129	182594	187805	196782					157665	158066	197703	High	Peak Found	High
FALSE	High	Master Protein	P11137	Microtubule-associated protein 2 OS=Homo sapiens OX=9606 GN=MAP2 PE=1 SV=4	+	0	6.006	2	2	3	2	1827	199.4	4.91	5.24	2	76		224	#VALUE!	-1.55943	#VALUE!	1e-17	0.020222	1e-17	1.27674e-16	0.149525	1.45048e-16	13580.4		27469.4				60575.8	63304.4	102057	20951.9		41856.6				87261.1	64503	110501	Peak Found	Not Found	High
FALSE	High	Master Protein	O94886	CSC1-like protein 1 OS=Homo sapiens OX=9606 GN=TMEM63A PE=1 SV=3	+	0	5.471	3	2	3	2	807	92.1	7.27	6.61	2		300		#VALUE!	#VALUE!	#VALUE!	1e-17		1e-17	1.27674e-16		1.45048e-16				252972	280044	35471.8							252972	398594	124059				Not Found	Not Found	Not Found
FALSE	High	Master Protein	P56270	Myc-associated zinc finger protein OS=Homo sapiens OX=9606 GN=MAZ PE=1 SV=1	+	0	16.32	9	3	7	3	477	48.6	8.95	16.97	3	68.8	61.5	169.7	0.161822	-1.30251	-1.46433	2.03639e-11	0.378673	0.00789762	2.52521e-10	0.840358	0.0670243	78281.5	196116	295088	295336	187683		793669	760953	489374	120773	314560	449642	295336	267134		1.1433e+06	775360	529867	Peak Found	Peak Found	High
FALSE	High	Master Protein	P48735	Isocitrate dehydrogenase [NADP], mitochondrial OS=Homo sapiens OX=9606 GN=IDH2 PE=1 SV=2	+	0	119.243	48	19	166	18	452	50.9	8.69	454.12	19	151.6	44.7	103.8	1.76192	0.546463	-1.21546	1.27281e-08	0.0778713	0.00901078	1.49253e-07	0.403841	0.0742773	1.53834e+07	1.66487e+07	1.55821e+07	8.09249e+06	4.91406e+06	1.41673e+06	1.09052e+07	1.59519e+07	1.54739e+07	2.37336e+07	2.67036e+07	2.37432e+07	8.09249e+06	6.99431e+06	4.95487e+06	1.57092e+07	1.62539e+07	1.67543e+07	High	High	High
FALSE	High	Master Protein	O95319	CUGBP Elav-like family member 2 OS=Homo sapiens OX=9606 GN=CELF2 PE=1 SV=1	+	0	64.649	17	8	39	7	508	54.3	8.76	106.28	8	24.8	233.6	41.6	-3.23563	-0.746243	2.48938	1.36506e-08	0.451273	6.81356e-05	1.59142e-07	0.87996	0.000833935	131649	479199	277875	4.33729e+06	2.80011e+06	717044	505894	532668	655375	203110	768608	423413	4.33729e+06	3.98547e+06	2.50779e+06	728754	542753	709604	Peak Found	Peak Found	Peak Found
FALSE	High	Master Protein	Q93062	RNA-binding protein with multiple splicing OS=Homo sapiens OX=9606 GN=RBPMS PE=1 SV=1	+	0	61.717	48	8	77	6	196	21.8	8.07	222.94	8	148.1	27.7	124.2	2.41861	0.253906	-2.16471	2.10948e-08	0.554279	9.88669e-05	2.4265e-07	0.923123	0.00118837	8.20593e+06	7.95622e+06	6.18704e+06	2.3659e+06	1.9256e+06	337814	7.85491e+06	1.04176e+07	9.02687e+06	1.26602e+07	1.27613e+07	9.42754e+06	2.3659e+06	2.74076e+06	1.18147e+06	1.13152e+07	1.06149e+07	9.7738e+06	High	High	High
FALSE	High	Master Protein	P10412	Histone H1.4 OS=Homo sapiens OX=9606 GN=HIST1H1E PE=1 SV=2	+	0	49.97	27	9	67	2	219	21.9	11.03	164.77	9	189.8	24	86.2	2.98337	1.13872	-1.84465	9.86499e-08	0.100647	0.161774	1.1012e-06	0.474577	0.59017	1.52071e+06	929210	1.51834e+06	475542	125937		648415	1.03115e+06	1100456	2.34617e+06	1.4904e+06	2.31358e+06	475542	179250		934059	1.05067e+06	1.19151e+06	High	Peak Found	High
FALSE	High	Master Protein	Q12955	Ankyrin-3 OS=Homo sapiens OX=9606 GN=ANK3 PE=1 SV=3	+	0	112.074	8	23	76	23	4377	480.1	6.49	213.88	23	124.9	74.8	100.3	0.739663	0.316452	-0.423211	2.06377e-07	0.000151486	0.426392	2.27015e-06	0.00180183	0.878109	1.84523e+07	1.61605e+07	1.82805e+07	1.77195e+07	1.17201e+07	4.46603e+06	1.55206e+07	2.02798e+07	2.16716e+07	2.84684e+07	2.59205e+07	2.78549e+07	1.77195e+07	1.66816e+07	1.56195e+07	2.23578e+07	2.06638e+07	2.34648e+07	High	High	High
FALSE	High	Master Protein	Q9UN36	Protein NDRG2 OS=Homo sapiens OX=9606 GN=NDRG2 PE=1 SV=2	+	0	40.84	27	6	27	6	371	40.8	5.21	91.53	6	218.3	47.8	34	2.19123	2.68271	0.491476	3.93992e-07	3.08726e-05	0.288955	4.24121e-06	0.000390111	0.770462	3.59699e+06	3.31612e+06	2.87698e+06	1.16448e+06	934115	233966	574569	475427	789193	5.54947e+06	5.31887e+06	4.38382e+06	1.16448e+06	1.32955e+06	818273	827682	484429	854494	High	High	High
FALSE	High	Master Protein	Q5T6F2	Ubiquitin-associated protein 2 OS=Homo sapiens OX=9606 GN=UBAP2 PE=1 SV=1	+	0	141.818	32	17	94	17	1119	117	7.34	358.68	17	31.6	190.9	77.4	-2.59482	-1.29241	1.30241	5.43353e-07	0.147083	0.0192785	5.78714e-06	0.577039	0.138649	1.26859e+06	1.11233e+06	1.42032e+06	1.1808e+07	8.29665e+06	2.45118e+06	3.32434e+06	4.60721e+06	4.7033e+06	1.95719e+06	1.78411e+06	2.16421e+06	1.1808e+07	1.18088e+07	8.57274e+06	4.7888e+06	4.69444e+06	5.09247e+06	High	High	High
FALSE	High	Master Protein	P51911	Calponin-1 OS=Homo sapiens OX=9606 GN=CNN1 PE=1 SV=2	+	0	45.336	34	8	31	8	297	33.2	9.07	91.51	8	230.7	37.3	32.1	2.62877	2.84537	0.216602	5.95383e-07	0.00512473	0.210662	6.33014e-06	0.0464204	0.671138	4.43304e+06	4.63455e+06	4.545e+06	1.0776e+06	786089	465214	336342	944352	942189	6.83934e+06	7.43356e+06	6.92546e+06	1.0776e+06	1.11886e+06	1.62704e+06	484510	962232	1.02015e+06	High	High	High
FALSE	High	Master Protein	Q16637	Survival motor neuron protein OS=Homo sapiens OX=9606 GN=SMN1 PE=1 SV=1	+	0	37.459	28	5	31	5	294	31.8	6.55	102.16	5	29.5	170	100.4	-2.52675	-1.76697	0.759775	6.18365e-07	0.00148199	0.353917	6.56293e-06	0.0154239	0.830549	596867	278009	169369	2.567e+06	1.52607e+06	810525	982324	1.48787e+06	1.89329e+06	920853	445911	258076	2.567e+06	2.17209e+06	2.83473e+06	1.41506e+06	1.51604e+06	2.04995e+06	High	High	High
FALSE	High	Master Protein	P08670	Vimentin OS=Homo sapiens OX=9606 GN=VIM PE=1 SV=4	+	0	235.736	61	29	248	29	466	53.6	5.12	704.34	29	202.3	66.5	31.2	1.60507	2.69688	1.09181	1.97637e-06	1.491e-10	0.00178211	2.06851e-05	2.17843e-09	0.0183503	5.2975e+07	5.67435e+07	6.75777e+07	2.99255e+07	1.98552e+07	8.98514e+06	1.02375e+07	1.37809e+07	1.25767e+07	8.17303e+07	9.10134e+07	1.02972e+08	2.99255e+07	2.82604e+07	3.14246e+07	1.47474e+07	1.40418e+07	1.36174e+07	High	High	High
TRUE	High	Master Protein	Q9NZB2	Constitutive coactivator of PPAR-gamma-like protein 1 OS=Homo sapiens OX=9606 GN=FAM120A PE=1 SV=2	+	0	8.474	2	2	2	2	1118	121.8	8.88	5.06	2	227	43.5	29.5	2.3836	2.94391	0.5603	8.14757e-06	0.432029		8.26945e-05	0.873543				941231	274541			142108		156850			1.4342e+06	274541			204710		169828	Not Found	Not Found	High
FALSE	High	Master Protein	P26447	Protein S100-A4 OS=Homo sapiens OX=9606 GN=S100A4 PE=1 SV=1	+	0	7.74	19	2	11	2	101	11.7	6.11	18.51	2	107.1	16.4	176.5	2.70719	-0.72071	-3.4279	1.90733e-05	0.22848	5.70865e-07	0.000191017	0.709607	7.55395e-06	505824	528603	733128	104052	113715		969338	1.63715e+06	1.23529e+06	780390	847851	1.11711e+06	104052	161853		1.39636e+06	1.66814e+06	1.3375e+06	High	High	High
FALSE	High	Master Protein	P37802	Transgelin-2 OS=Homo sapiens OX=9606 GN=TAGLN2 PE=1 SV=3	+	0	163.797	73	14	362	14	199	22.4	8.25	1227.24	14	60.6	196.9	42.5	-1.70007	0.511855	2.21193	2.0036e-05	0.283102	1.73375e-10	0.000200327	0.775399	2.42163e-09	2.40496e+07	2.63248e+07	3.54387e+07	1.41188e+08	9.64189e+07	3.40261e+07	1.94827e+07	3.08568e+07	2.73575e+07	3.7104e+07	4.22235e+07	5.39999e+07	1.41188e+08	1.37236e+08	1.19003e+08	2.80654e+07	3.1441e+07	2.96212e+07	High	High	High
FALSE	High	Master Protein	Q5ST30	Valine--tRNA ligase, mitochondrial OS=Homo sapiens OX=9606 GN=VARS2 PE=1 SV=2	+	0	7.802	2	2	5	2	1063	118.4	7.02	12.72	2	96.6	38.6	164.8	1.32342	-0.770621	-2.09404	2.84457e-05	0.171782	0.224901	0.000280693	0.624082	0.692538		123929	195104	36002.1	184011		434061	393365	383048		198776	297290	36002.1	261908		625277	400813	414743	Not Found	Peak Found	Peak Found
FALSE	High	Master Protein	P23381	Tryptophan--tRNA ligase, cytoplasmic OS=Homo sapiens OX=9606 GN=WARS PE=1 SV=2	+	0	323.916	73	28	393	28	471	53.1	6.23	1417.49	28	52.1	171.8	76.1	-1.72137	-0.546613	1.17476	3.70281e-05	0.324979	0.00245336	0.000361248	0.808505	0.0247139	1.40896e+07	1.63661e+07	1.59314e+07	7.59733e+07	5.67465e+07	2.28935e+07	2.46012e+07	3.34282e+07	3.65988e+07	2.17376e+07	2.62504e+07	2.42756e+07	7.59733e+07	8.07688e+07	8.00676e+07	3.54387e+07	3.40611e+07	3.96272e+07	High	High	High
FALSE	High	Master Protein	Q07954	Prolow-density lipoprotein receptor-related protein 1 OS=Homo sapiens OX=9606 GN=LRP1 PE=1 SV=2	+	0	230.532	15	46	169	46	4544	504.3	5.39	428.85	46	160.1	59.3	80.6	1.43287	0.990122	-0.442748	8.31358e-05	0.0211954	0.51229	0.00078202	0.155025	0.91617	1.33898e+07	1.32494e+07	1.08966e+07	8.33322e+06	5.37679e+06	2.13628e+06	5.96751e+06	1.06733e+07	9.61134e+06	2.06579e+07	2.12513e+07	1.66037e+07	8.33322e+06	7.65293e+06	7.4714e+06	8.59636e+06	1.08754e+07	1.04066e+07	High	High	High
FALSE	High	Master Protein	P06702	Protein S100-A9 OS=Homo sapiens OX=9606 GN=S100A9 PE=1 SV=1	+	0	38.275	38	3	32	3	114	13.2	6.13	95.26	3	99.1	82.9	118	0.257513	-0.25183	-0.509343	9.25182e-05	0.598237	0.580107	0.000864657	0.935707	0.935017	2.16866e+06	2.17023e+06	4.17164e+06	462465	2.17477e+06	832808	939398	4.26619e+06	3.82984e+06	3.34583e+06	3.48093e+06	6.35655e+06	462465	3.0954e+06	2.91266e+06	1.35323e+06	4.34697e+06	4.14674e+06	High	High	High
FALSE	High	Master Protein	O15427	Monocarboxylate transporter 4 OS=Homo sapiens OX=9606 GN=SLC16A3 PE=1 SV=1	+	0	16.614	10	4	14	4	465	49.4	7.96	30.2	4	239.6	60.4		1.98801	#VALUE!	#VALUE!	0.000128339	1e-17	1e-17	0.00118327	1.52331e-16	1.45048e-16	1.5952e+06	1.48621e+06	1.44529e+06	600685	156190	305266				2.46109e+06	2.3838e+06	2.20226e+06	600685	222309	1.06764e+06				High	High	High
FALSE	High	Master Protein	P04818	Thymidylate synthase OS=Homo sapiens OX=9606 GN=TYMS PE=1 SV=3	+	0	47.54	35	8	38	8	313	35.7	7.01	105.78	8	122.6	44.3	133.2	1.46858	-0.119635	-1.58822	0.000134896	0.935363	0.0200437	0.00124182	0.989236	0.143128	2.24545e+06	2.66695e+06	1.81915e+06	1.25115e+06	768584	470862	2.43075e+06	4.09038e+06	3.47702e+06	3.4643e+06	4.27764e+06	2.77194e+06	1.25115e+06	1.09395e+06	1.64679e+06	3.50155e+06	4.16783e+06	3.76473e+06	High	High	High
FALSE	High	Master Protein	Q9HC16	DNA dC->dU-editing enzyme APOBEC-3G OS=Homo sapiens OX=9606 GN=APOBEC3G PE=1 SV=1	+	0	8.002	7	2	5	2	384	46.4	8	12.52	2	51.9	248.1		-2.25712	#VALUE!	#VALUE!	0.000135221	1e-17	1e-17	0.00124292	1.52331e-16	1.45048e-16	74620.2		48092.4	439204	418667	124027				115125		73281.1	439204	595900	433770				Peak Found	Not Found	Peak Found
FALSE	High	Master Protein	Q05682	Caldesmon OS=Homo sapiens OX=9606 GN=CALD1 PE=1 SV=3	+	0	104.383	25	15	94	15	793	93.2	5.66	310.75	15	190.4	72.1	37.5	1.40096	2.34407	0.943109	0.000146507	1.66198e-06	0.127083	0.00134054	2.21039e-05	0.514298	1.35593e+07	1.22415e+07	1.53204e+07	7.46372e+06	5.56335e+06	2.26415e+06	2.85668e+06	4.07277e+06	3.15816e+06	2.09195e+07	1.96346e+07	2.33446e+07	7.46372e+06	7.91846e+06	7.91862e+06	4.11512e+06	4.14988e+06	3.41949e+06	High	High	High
FALSE	High	Master Protein	P48200	Iron-responsive element-binding protein 2 OS=Homo sapiens OX=9606 GN=IREB2 PE=1 SV=4	+	0	13.664	6	4	6	4	963	105	7.05	16.55	4	234.3	30.6	35.1	2.93675	2.73881	-0.197939	0.000236317	0.0129188	0.947263	0.00211738	0.104036	0.995398	433049	495073	446775	92036.2	60167.9		61171.7	116013		668112	794069	680776	92036.2	85638.6		88119.5	118210		High	High	High
FALSE	High	Master Protein	Q6NXG1	Epithelial splicing regulatory protein 1 OS=Homo sapiens OX=9606 GN=ESRP1 PE=1 SV=2	+	0	52.827	28	9	45	9	681	75.5	6.68	166.15	9	41.8	116.9	141.4	-1.4837	-1.75821	-0.274507	0.0002814	0.0319794	0.819458	0.00248353	0.211128	0.982113	804774	504901	955026	3.21413e+06	2.44122e+06	1.52318e+06	2.6767e+06	4.15116e+06	3.88127e+06	1.24161e+06	809833	1.45522e+06	3.21413e+06	3.47465e+06	5.32717e+06	3.85586e+06	4.22975e+06	4.20243e+06	High	Peak Found	Peak Found
FALSE	High	Master Protein	P48431	Transcription factor SOX-2 OS=Homo sapiens OX=9606 GN=SOX2 PE=1 SV=1	+	0	15.422	17	2	4	2	317	34.3	9.74	17.8	2	61.7	13.5	224.8	2.19231	-1.8653	-4.05761	0.000308	0.141019	8.96351e-10	0.0027035	0.570795	1.23766e-08	123165	480443		83972.2			558720	1.46502e+06	1.28777e+06	190020	770603		83972.2			804852	1.49276e+06	1.39433e+06	Peak Found	Peak Found	Not Found
FALSE	High	Master Protein	P62306	Small nuclear ribonucleoprotein F OS=Homo sapiens OX=9606 GN=SNRPF PE=1 SV=1	+	0	25.823	50	3	66	3	86	9.7	4.67	207.23	3	51.7	117.9	130.5	-1.18933	-1.33581	-0.146486	0.000510177	0.00132469	0.95216	0.00435163	0.013954	0.995898	526736	916285	1.35569e+06	4.14213e+06	2.35524e+06	396591	2.57613e+06	3.62821e+06	4.39137e+06	812654	1.46967e+06	2.06575e+06	4.14213e+06	3.35228e+06	1.38704e+06	3.71099e+06	3.6969e+06	4.75474e+06	High	High	High
FALSE	High	Master Protein	Q9NVA2	Septin-11 OS=Homo sapiens OX=9606 GN=SEPT11 PE=1 SV=3	+	0	168.489	56	24	263	13	429	49.4	6.81	786.81	24	174	73.5	52.5	1.24327	1.7287	0.485427	0.000758153	0.000183626	0.122844	0.00624623	0.00217136	0.504588	4.14525e+07	3.80061e+07	3.58444e+07	2.71267e+07	1.81028e+07	7.1527e+06	1.11017e+07	2.04005e+07	1.69721e+07	6.39534e+07	6.09597e+07	5.4618e+07	2.71267e+07	2.57661e+07	2.50158e+07	1.59923e+07	2.07867e+07	1.83765e+07	High	High	High
FALSE	High	Master Protein	Q6UX04	Spliceosome-associated protein CWC27 homolog OS=Homo sapiens OX=9606 GN=CWC27 PE=1 SV=1	+	0	91.43	46	12	82	12	472	53.8	5.8	263.6	12	53.7	177.9	68.4	-1.72807	-0.349074	1.379	0.000784607	0.81603	0.00260465	0.00645537	0.975272	0.0261071	1.15359e+06	1.48204e+06	868792	7.3132e+06	4.14047e+06	1.60105e+06	1.43902e+06	2.68576e+06	2.0916e+06	1.77977e+06	2.3771e+06	1.32383e+06	7.3132e+06	5.89323e+06	5.5995e+06	2.07294e+06	2.73662e+06	2.26467e+06	High	High	High
FALSE	High	Master Protein	Q5T7N2	LINE-1 type transposase domain-containing protein 1 OS=Homo sapiens OX=9606 GN=L1TD1 PE=1 SV=1	+	0	112.8	29	22	126	22	865	98.8	4.93	330.88	22	58.6	112.7	128.7	-0.943515	-1.13504	-0.191525	0.000958441	0.0117124	0.654965	0.00782166	0.0949169	0.952762	4.4909e+06	4.36025e+06	3.75835e+06	1.33128e+07	9.35017e+06	4.08266e+06	1.0257e+07	1.9456e+07	1.40377e+07	6.92861e+06	6.99359e+06	5.7268e+06	1.33128e+07	1.33083e+07	1.42787e+07	1.47755e+07	1.98244e+07	1.51993e+07	High	High	High
FALSE	High	Master Protein	P16403	Histone H1.2 OS=Homo sapiens OX=9606 GN=HIST1H1C PE=1 SV=2	+	0	56.513	28	10	71	3	213	21.4	10.93	177.63	10	159.1	69.9	71	1.18657	1.16404	-0.0225266	0.0015344	0.00983901	0.542876	0.0121764	0.082713	0.92166	1.55905e+07	9.34332e+06	1.52496e+07	6.55436e+06	9.17894e+06	2.91988e+06	6.00327e+06	1.01858e+07	1.01039e+07	2.40531e+07	1.49862e+07	2.32366e+07	6.55436e+06	1.30646e+07	1.0212e+07	8.64787e+06	1.03786e+07	1.09399e+07	High	High	High
FALSE	High	Master Protein	Q9Y3B8	Oligoribonuclease, mitochondrial OS=Homo sapiens OX=9606 GN=REXO2 PE=1 SV=3	+	0	44.805	32	8	50	8	237	26.8	6.87	123.12	8	101.7	82.3	116	0.305355	-0.189805	-0.49516	0.00172906	0.835113	0.0131442	0.0136672	0.981996	0.101682	9.5963e+06	1.05379e+07	6.15216e+06	1.00094e+07	8.41103e+06	4.91757e+06	1.15025e+07	1.65687e+07	1.73631e+07	1.48053e+07	1.69023e+07	9.37438e+06	1.00094e+07	1.19716e+07	1.71987e+07	1.65696e+07	1.68824e+07	1.87998e+07	High	High	High
FALSE	High	Master Protein	Q8NHU6	Tudor domain-containing protein 7 OS=Homo sapiens OX=9606 GN=TDRD7 PE=1 SV=2	+	0	74.592	21	16	29	16	1098	123.5	7.21	85.32	16	25.9	231.4	42.7	-3.15936	-0.721284	2.43808	0.00182588	0.836639	0.0532258	0.0143574	0.981996	0.302246	345334	119803	328420	4.47038e+06	3.81037e+06	631841	644564	178894	762866	532784	192157	500431	4.47038e+06	5.4234e+06	2.2098e+06	928512	182281	825990	Peak Found	Peak Found	Peak Found
FALSE	High	Master Protein	P08708	40S ribosomal protein S17 OS=Homo sapiens OX=9606 GN=RPS17 PE=1 SV=2	+	0	123.814	53	8	242	8	135	15.5	9.85	900.06	8	84.1	106.1	109.9	-0.335247	-0.386014	-0.0507667	0.00258052	0.039245	0.653842	0.0198519	0.245574	0.952549	2.73893e+07	2.48823e+07	2.65712e+07	5.32156e+07	3.33281e+07	1.46037e+07	3.0469e+07	5.24712e+07	4.88755e+07	4.22565e+07	3.99098e+07	4.04879e+07	5.32156e+07	4.74367e+07	5.10749e+07	4.38914e+07	5.34647e+07	5.29197e+07	High	High	High
FALSE	High	Master Protein	P10599	Thioredoxin OS=Homo sapiens OX=9606 GN=TXN PE=1 SV=3	+	0	39.462	55	5	59	5	105	11.7	4.92	160.83	5	92	131.6	76.4	-0.516454	0.268061	0.784515	0.00259666	0.684513	0.00861268	0.0199253	0.95775	0.071484	2.51002e+07	1.67008e+07	1.29449e+07	3.81817e+07	2.69228e+07	1.11709e+07	1.43053e+07	2.92531e+07	2.05394e+07	3.87249e+07	2.67872e+07	1.97249e+07	3.81817e+07	3.83199e+07	3.90692e+07	2.06071e+07	2.98069e+07	2.22389e+07	High	High	High
FALSE	High	Master Protein	O75369	Filamin-B OS=Homo sapiens OX=9606 GN=FLNB PE=1 SV=2	+	0	1069.99	69	125	1166	115	2602	278	5.73	3758.84	125	82.2	168.8	49	-1.0381	0.746357	1.78446	0.0026116	0.158447	2.3999e-06	0.0200146	0.5976	3.08763e-05	7.97591e+07	7.33969e+07	6.98299e+07	2.48516e+08	1.60703e+08	6.91149e+07	4.78088e+07	7.28248e+07	6.47627e+07	1.23053e+08	1.17725e+08	1.06404e+08	2.48516e+08	2.28732e+08	2.41722e+08	6.88698e+07	7.42036e+07	7.01215e+07	High	High	High
FALSE	High	Master Protein	Q9H0Z9	RNA-binding protein 38 OS=Homo sapiens OX=9606 GN=RBM38 PE=1 SV=2	+	0	10.184	15	2	8	2	239	25.5	8.65	20.8	2	193.2	65.2	41.6	1.56715	2.21544	0.648288	0.00291203	0.000898284	0.378298	0.0219822	0.00985518	0.849745	491285	622747	553036	230061	246869		166034	177962	161131	757960	998852	842691	230061	351375		239176	181331	174464	High	High	High
FALSE	High	Master Protein	P02751	Fibronectin OS=Homo sapiens OX=9606 GN=FN1 PE=1 SV=4	+	0	75.276	12	17	41	17	2386	262.5	5.71	127.31	17	203	51.2	45.8	1.98726	2.14806	0.160796	0.00298595	0.0383577	0.689658	0.0225121	0.242347	0.959414	3.46626e+06	2.54007e+06	2.8255e+06	1.05233e+06	762504	482395	674887	859748	1.39352e+06	5.34778e+06	4.07414e+06	4.30536e+06	1.05233e+06	1.08529e+06	1.68713e+06	972193	876026	1.50883e+06	High	High	High
FALSE	High	Master Protein	Q8IWS0	PHD finger protein 6 OS=Homo sapiens OX=9606 GN=PHF6 PE=1 SV=1	+	0	20.12	20	5	17	5	365	41.3	8.68	45.61	5	175.2	53.9	70.9	1.70065	1.30515	-0.3955	0.00320471	0.046246	0.59014	0.0240413	0.275572	0.940807	1.59015e+06	1.41839e+06	1.92684e+06	697774	599639	215842	401532	974757	1093792	2.4533e+06	2.27502e+06	2.93602e+06	697774	853482	754884	578417	993213	1.1843e+06	High	High	High
FALSE	High	Master Protein	Q9UFW8	CGG triplet repeat-binding protein 1 OS=Homo sapiens OX=9606 GN=CGGBP1 PE=1 SV=2	+	0	13.635	25	4	12	4	167	18.8	8.95	25.65	4	171.3	48.6	80.1	1.8175	1.09665	-0.720846	0.00322899	0.0106127	0.380468	0.0241934	0.0874041	0.851222	2.64501e+06	2.0654e+06	2.11722e+06	940996	674388	192937	1.0753e+06	1.73904e+06	1.37544e+06	4.08075e+06	3.31279e+06	3.22612e+06	940996	959873	674777	1.54901e+06	1.77196e+06	1.48925e+06	High	High	High
FALSE	High	Master Protein	Q7Z2W4	Zinc finger CCCH-type antiviral protein 1 OS=Homo sapiens OX=9606 GN=ZC3HAV1 PE=1 SV=3	+	0	146.233	39	23	127	23	902	101.4	8.4	404.57	23	62.7	135.7	101.6	-1.11388	-0.696363	0.41752	0.00323925	0.299837	0.100217	0.0242402	0.7887	0.452671	6.04917e+06	6.17653e+06	6.05038e+06	1.76333e+07	1.41804e+07	5.90633e+06	1.04906e+07	1.53625e+07	1.31649e+07	9.33272e+06	9.9068e+06	9.21929e+06	1.76333e+07	2.01833e+07	2.06567e+07	1.5112e+07	1.56534e+07	1.42542e+07	High	High	High
FALSE	High	Master Protein	O60716	Catenin delta-1 OS=Homo sapiens OX=9606 GN=CTNND1 PE=1 SV=1	+	0	310.523	55	39	324	39	968	108.1	6.23	1002.41	39	141	69.1	90	1.02894	0.647698	-0.381239	0.00353824	0.0780582	0.78992	0.0262177	0.404384	0.97407	3.02552e+07	2.96527e+07	3.3166e+07	2.35316e+07	1.54646e+07	6.66092e+06	1.90319e+07	3.03795e+07	2.80305e+07	4.6678e+07	4.75612e+07	5.05368e+07	2.35316e+07	2.20112e+07	2.32959e+07	2.74159e+07	3.09547e+07	3.03499e+07	High	High	High
FALSE	High	Master Protein	P05109	Protein S100-A8 OS=Homo sapiens OX=9606 GN=S100A8 PE=1 SV=1	+	0	10.5	24	2	11	2	93	10.8	7.03	26.91	2	137	51.7	111.3	1.40594	0.299722	-1.10622	0.00358577	0.143106	0.355582	0.0265373	0.574502	0.831943	1.31305e+06	910158	3.03189e+06	319460	701306	218680	677426	2.41043e+06	1.51939e+06	2.02579e+06	1.45984e+06	4.61985e+06	319460	998187	764808	975850	2.45607e+06	1.64511e+06	High	High	High
FALSE	High	Master Protein	P98179	RNA-binding protein 3 OS=Homo sapiens OX=9606 GN=RBM3 PE=1 SV=1	+	0	19.326	41	3	19	3	157	17.2	8.91	64.16	3	88.9	128.8	82.3	-0.534877	0.111291	0.646168	0.00376006	0.973457	0.15081	0.0276578	0.999139	0.569455	978222	1.00353e+06	1.08266e+06	2.18177e+06	1.63754e+06	684414	779985	1.46261e+06	1.62859e+06	1.50921e+06	1.60961e+06	1.64971e+06	2.18177e+06	2.33075e+06	2.39366e+06	1.12359e+06	1.4903e+06	1.76335e+06	High	High	High
FALSE	High	Master Protein	P02545	Prelamin-A/C OS=Homo sapiens OX=9606 GN=LMNA PE=1 SV=1	+	0	128.775	39	23	108	23	664	74.1	7.02	294.7	23	182.5	88.3	29.2	1.04741	2.64386	1.59645	0.00386649	2.05226e-07	0.010847	0.0281322	2.80938e-06	0.0869231	1.05073e+07	1.02136e+07	1.25749e+07	8.3779e+06	5.57095e+06	2.00681e+06	2.26138e+06	2.42955e+06	2.42333e+06	1.62107e+07	1.6382e+07	1.91611e+07	8.3779e+06	7.92928e+06	7.01859e+06	3.25757e+06	2.47555e+06	2.62385e+06	High	High	High
FALSE	High	Master Protein	P08195	4F2 cell-surface antigen heavy chain OS=Homo sapiens OX=9606 GN=SLC3A2 PE=1 SV=3	+	0	242.082	42	29	341	29	630	68	5.01	1120.97	29	71.6	153.9	74.4	-1.10396	-0.055343	1.04862	0.0039701	0.555443	0.00148365	0.0287131	0.923409	0.0154884	4.00043e+07	4.2529e+07	3.9445e+07	1.32669e+08	9.10839e+07	3.96351e+07	4.4539e+07	5.67201e+07	6.03913e+07	6.1719e+07	6.82142e+07	6.01045e+07	1.32669e+08	1.29642e+08	1.38619e+08	6.41596e+07	5.7794e+07	6.53884e+07	High	High	High
FALSE	High	Master Protein	Q13885	Tubulin beta-2A chain OS=Homo sapiens OX=9606 GN=TUBB2A PE=1 SV=1	+	0	653.744	84	32	3437	3	445	49.9	4.89	11605.8	32	70	119.8	110.2	-0.775201	-0.654697	0.120504	0.00404868	0.144668	0.266348	0.0292115	0.575718	0.739696	1.54474e+08	1.78223e+08	1.83001e+08	4.82389e+08	3.35423e+08	1.30661e+08	2.85126e+08	4.31245e+08	4.34195e+08	2.38325e+08	2.8586e+08	2.78849e+08	4.82389e+08	4.77417e+08	4.56973e+08	4.10732e+08	4.3941e+08	4.70123e+08	High	High	High
FALSE	High	Master Protein	Q16181	Septin-7 OS=Homo sapiens OX=9606 GN=SEPT7 PE=1 SV=2	+	0	188.353	53	25	263	24	437	50.6	8.63	859.11	25	158.8	80	61.2	0.989139	1.37561	0.386468	0.00533035	0.00218558	0.291949	0.0372138	0.0219933	0.774277	4.7323e+07	4.86712e+07	4.42606e+07	3.67695e+07	2.59676e+07	8.8788e+06	1.79638e+07	2.77214e+07	2.60112e+07	7.30105e+07	7.8066e+07	6.74422e+07	3.67695e+07	3.69604e+07	3.10527e+07	2.58773e+07	2.82463e+07	2.81634e+07	High	High	High
FALSE	High	Master Protein	Q99439	Calponin-2 OS=Homo sapiens OX=9606 GN=CNN2 PE=1 SV=4	+	0	210.662	67	15	259	14	309	33.7	7.33	824.2	15	90.6	105	104.4	-0.212806	-0.204539	0.00826762	0.00552698	0.0847367	0.92022	0.0384533	0.424908	0.994557	4.55886e+07	4.7232e+07	4.05561e+07	8.23942e+07	5.51963e+07	2.33144e+07	5.75215e+07	7.96087e+07	7.2116e+07	7.03346e+07	7.57575e+07	6.17975e+07	8.23942e+07	7.85623e+07	8.15396e+07	8.28613e+07	8.1116e+07	7.80832e+07	High	High	High
FALSE	High	Master Protein	Q9H6T0	Epithelial splicing regulatory protein 2 OS=Homo sapiens OX=9606 GN=ESRP2 PE=1 SV=1	+	0	7.255	10	3	5	3	727	78.4	6.71	17.51	3	141.2	45.1	113.7	1.64654	0.312508	-1.33403	0.00611634	0.579867	0.0801675	0.0419257	0.931464	0.397805	156040	309627	760219	158619			433252	367534	369260	240740	496624	1.15839e+06	158619			624110	374493	399814	Peak Found	Peak Found	Peak Found
FALSE	High	Master Protein	P50454	Serpin H1 OS=Homo sapiens OX=9606 GN=SERPINH1 PE=1 SV=2	+	0	372.707	68	28	808	28	418	46.4	8.69	2643.95	28	152.4	76.2	71.4	1	1.09387	0.0938669	0.00630368	0.00851596	0.617907	0.043112	0.0725947	0.944716	2.52236e+08	2.78116e+08	2.32155e+08	1.94436e+08	1.31446e+08	6.17606e+07	1.26552e+08	1.8432e+08	1.68351e+08	3.89152e+08	4.46083e+08	3.53747e+08	1.94436e+08	1.8709e+08	2.16001e+08	1.82301e+08	1.8781e+08	1.82281e+08	High	High	High
FALSE	High	Master Protein	Q15428	Splicing factor 3A subunit 2 OS=Homo sapiens OX=9606 GN=SF3A2 PE=1 SV=2	+	0	57.371	22	6	58	6	464	49.2	9.64	181.59	6	77.6	116.4	105.9	-0.584963	-0.448574	0.136388	0.00641496	0.504656	0.480722	0.0438234	0.900638	0.905656	1.2403e+06	1.57323e+06	1.41313e+06	2.88132e+06	2.26917e+06	1.43254e+06	1.98242e+06	2.88358e+06	3.01947e+06	1.91355e+06	2.52337e+06	2.15327e+06	2.88132e+06	3.22977e+06	5.01016e+06	2.85572e+06	2.93818e+06	3.26932e+06	High	High	High
FALSE	High	Master Protein	Q6PJT7	Zinc finger CCCH domain-containing protein 14 OS=Homo sapiens OX=9606 GN=ZC3H14 PE=1 SV=1	+	0	28.718	11	5	25	5	736	82.8	7.31	71.68	5	133	40.2	126.9	1.72616	0.0677342	-1.65842	0.00701199	0.793937	0.0810365	0.0474724	0.971784	0.401128	1.19556e+06	641253	1.25523e+06	505777	391595	167252	1.25547e+06	1.42648e+06	1.62533e+06	1.84452e+06	1.02853e+06	1.91266e+06	505777	557368	584947	1.80853e+06	1.45348e+06	1.75982e+06	High	High	High
FALSE	High	Master Protein	Q05639	Elongation factor 1-alpha 2 OS=Homo sapiens OX=9606 GN=EEF1A2 PE=1 SV=1	+	0	210.539	51	15	926	4	463	50.4	9.03	3112.01	15	114.6	43.7	141.7	1.3909	-0.306233	-1.69713	0.00705787	0.645999	0.125671	0.0476762	0.947502	0.510114	1.2209e+06	2.32761e+06	1.06995e+06	1.19036e+06	504779	153596	1.53475e+06	2.28703e+06	2.32155e+06	1.88361e+06	3.73336e+06	1.63035e+06	1.19036e+06	718466	537185	2.21085e+06	2.33033e+06	2.51365e+06	High	High	High
FALSE	High	Master Protein	Q9Y5S9	RNA-binding protein 8A OS=Homo sapiens OX=9606 GN=RBM8A PE=1 SV=1	+	0	77.245	53	6	82	6	174	19.9	5.72	341.95	6	70	150.7	79.3	-1.10625	-0.179966	0.926287	0.00716091	0.97946	0.0146177	0.0482638	0.999906	0.110669	4325909	3.57455e+06	4.95861e+06	1.43715e+07	1.01237e+07	3.73844e+06	4.29427e+06	1.03683e+07	6.98119e+06	6.67406e+06	5.73338e+06	7.55571e+06	1.43715e+07	1.44093e+07	1.30748e+07	6.18601e+06	1.05646e+07	7.55885e+06	High	High	High
FALSE	High	Master Protein	P63220	40S ribosomal protein S21 OS=Homo sapiens OX=9606 GN=RPS21 PE=1 SV=1	+	0	110.312	65	7	136	7	83	9.1	8.5	436.72	7	62.2	119.9	117.9	-0.946845	-0.922577	0.0242679	0.00752269	0.067955	0.541335	0.0503653	0.364546	0.921349	1.08436e+07	1.22458e+07	2.02507e+07	3.95192e+07	2.51474e+07	1.08149e+07	2.33651e+07	4.16388e+07	3.43523e+07	1.67297e+07	1.96416e+07	3.08572e+07	3.95192e+07	3.5793e+07	3.78239e+07	3.36581e+07	4.24271e+07	3.71948e+07	High	High	High
FALSE	High	Master Protein	P05783	Keratin, type I cytoskeletal 18 OS=Homo sapiens OX=9606 GN=KRT18 PE=1 SV=2	+	0	383.79	79	35	647	33	430	48	5.45	2189.49	35	187.5	84.6	27.9	1.14816	2.74855	1.60039	0.00814405	3.04085e-09	1.13996e-06	0.0539867	4.34877e-08	1.49209e-05	2.31745e+08	2.34778e+08	2.81775e+08	2.09356e+08	1.14696e+08	4.85706e+07	4.28816e+07	5.31474e+07	5.17481e+07	3.57539e+08	3.76571e+08	4.29356e+08	2.09356e+08	1.6325e+08	1.69871e+08	6.17722e+07	5.41537e+07	5.603e+07	High	High	High
FALSE	High	Master Protein	Q9NZE8	39S ribosomal protein L35, mitochondrial OS=Homo sapiens OX=9606 GN=MRPL35 PE=1 SV=3	+	0	5.311	9	2	3	2	188	21.5	11.3	5.88	2	65.3	158.6	76.1	-1.28024	-0.220813	1.05942	0.00865097	0.614797	0.0722766	0.0569719	0.940748	0.369904			156899		633467	106822	189259	273506	260308			239076		901630	373600	272633	278684	281847	Not Found	Not Found	Peak Found
FALSE	High	Master Protein	Q92974	Rho guanine nucleotide exchange factor 2 OS=Homo sapiens OX=9606 GN=ARHGEF2 PE=1 SV=4	+	0	127.731	30	22	134	22	986	111.5	7.27	384.29	22	102.2	110.6	87.3	-0.113956	0.227342	0.341298	0.00870046	0.964157	0.0148875	0.0572354	0.996794	0.11243	2.30359e+07	2.02523e+07	1.99214e+07	3.40342e+07	2.47019e+07	1.12337e+07	1.92681e+07	2.96803e+07	2.41597e+07	3.55401e+07	3.24836e+07	3.03553e+07	3.40342e+07	3.51588e+07	3.92886e+07	2.77562e+07	3.02423e+07	2.61588e+07	High	High	High
FALSE	High	Master Protein	A0AV96	RNA-binding protein 47 OS=Homo sapiens OX=9606 GN=RBM47 PE=1 SV=2	+	0	19.283	16	5	13	5	593	64.1	7.68	37.17	5	19.8	95.3	184.8	-2.26698	-3.22239	-0.955417	0.00877213	0.00288813	0.68891	0.0575814	0.0284046	0.959414		37954.3		112433	205618	117015	447753	556737	396534		60876.6		112433	292661	409246	645000	567279	429346	Not Found	Peak Found	Not Found
FALSE	High	Master Protein	Q96SI9	Spermatid perinuclear RNA-binding protein OS=Homo sapiens OX=9606 GN=STRBP PE=1 SV=1	+	0	52.134	17	11	49	5	672	73.6	8.72	110.53	11	63.2	42.9	193.9	0.558947	-1.61732	-2.17626	0.00952332	0.155867	0.127519	0.0620403	0.592472	0.515164	92371.4	169481	242172	233431		41715.5	578630	844419	569762	142512	271838	369011	233431		145896	833532	860407	616907	High	High	High
FALSE	High	Master Protein	P17931	Galectin-3 OS=Homo sapiens OX=9606 GN=LGALS3 PE=1 SV=5	+	0	8.623	9	2	9	2	250	26.1	8.56	21.68	2	181.2	52.2	66.6	1.79546	1.44399	-0.351472	0.00991639	0.0319901	0.897232	0.0643926	0.211128	0.993991	629375	473748	790287	254182	269078	80062.1	247808	136996	345978	971007	759865	1.2042e+06	254182	382986	280009	356974	139590	374606	High	High	High
FALSE	High	Master Protein	O60832	H/ACA ribonucleoprotein complex subunit DKC1 OS=Homo sapiens OX=9606 GN=DKC1 PE=1 SV=3	+	0	24.846	14	5	26	5	514	57.6	9.42	69.05	5	141.3	36.9	121.8	1.93707	0.214247	-1.72282	0.0100574	0.928044	0.0377225	0.0650288	0.98905	0.233934	1.11014e+06	1.30105e+06	756315	697386	314615	88484.3	1.02525e+06	1.51204e+06	972487	1.71274e+06	2.08681e+06	1.15244e+06	697386	447800	309464	1.4769e+06	1.54067e+06	1.05296e+06	High	High	High
FALSE	High	Master Protein	P62841	40S ribosomal protein S15 OS=Homo sapiens OX=9606 GN=RPS15 PE=1 SV=2	+	0	89.327	41	4	194	4	145	17	10.39	617.57	4	49.1	105.5	145.4	-1.10345	-1.56623	-0.462784	0.0103231	0.00867524	0.610187	0.0665579	0.0736426	0.943527	2.66887e+06	3.1e+06	5.95823e+06	1.06803e+07	6.80044e+06	3.1714e+06	8.21607e+06	1.51092e+07	1.35932e+07	4.11756e+06	4.97223e+06	9.07888e+06	1.06803e+07	9.67925e+06	1.10916e+07	1.18355e+07	1.53953e+07	1.47179e+07	High	High	High
FALSE	High	Master Protein	Q9H1E3	Nuclear ubiquitous casein and cyclin-dependent kinase substrate 1 OS=Homo sapiens OX=9606 GN=NUCKS1 PE=1 SV=1	+	0	117.04	40	10	97	10	243	27.3	5.08	411.2	10	121.1	58.1	120.8	1.05959	0.00357841	-1.05601	0.0117835	0.361996	0.0639635	0.0749847	0.828254	0.33975	9.59991e+06	8.45361e+06	11737767	8.34523e+06	4.85922e+06	2.03169e+06	7.53476e+06	1.52744e+07	1.36527e+07	1.48108e+07	1.35591e+07	1.78855e+07	8.34523e+06	6.91626e+06	7.10563e+06	1.0854e+07	1.55636e+07	1.47824e+07	High	High	High
FALSE	High	Master Protein	P21399	Cytoplasmic aconitate hydratase OS=Homo sapiens OX=9606 GN=ACO1 PE=1 SV=3	+	0	180.824	43	27	232	27	889	98.3	6.68	699.14	27	110.6	81.5	107.9	0.440479	0.0356565	-0.404823	0.0121259	0.303649	0.294859	0.0768922	0.788944	0.774384	1.78306e+07	1.7831e+07	1.46494e+07	1.92006e+07	1.4934e+07	5.80153e+06	1.80501e+07	2.76815e+07	2.47923e+07	2.75093e+07	2.86e+07	2.23221e+07	1.92006e+07	2.1256e+07	2.02902e+07	2.60016e+07	2.82056e+07	2.68437e+07	High	High	High
FALSE	High	Master Protein	Q07065	Cytoskeleton-associated protein 4 OS=Homo sapiens OX=9606 GN=CKAP4 PE=1 SV=2	+	0	289.832	57	34	319	34	602	66	5.92	1062.7	34	160.2	80.8	59	0.987447	1.44109	0.45364	0.0122601	0.00103498	0.0614507	0.0775275	0.0111339	0.332772	5.06304e+07	5.06659e+07	5.58371e+07	4.22751e+07	2.87802e+07	1.10922e+07	2.07759e+07	2.99217e+07	2.59069e+07	7.81131e+07	8.12652e+07	8.5082e+07	4.22751e+07	4.09636e+07	3.87937e+07	2.99283e+07	3.04883e+07	2.80506e+07	High	High	High
FALSE	High	Master Protein	Q9HCG8	Pre-mRNA-splicing factor CWC22 homolog OS=Homo sapiens OX=9606 GN=CWC22 PE=1 SV=3	+	0	20.977	7	5	16	5	908	105.4	7.03	29.15	5	64.2	51.5	184.2	0.318001	-1.52063	-1.83863	0.0124239	0.0764975	0.439092	0.078278	0.399355	0.884045	139704	212729	203316	289781	149825		616954	973219	765312	215536	341206	309804	289781	213250		888739	991646	828638	High	High	Peak Found
FALSE	High	Master Protein	O75116	Rho-associated protein kinase 2 OS=Homo sapiens OX=9606 GN=ROCK2 PE=1 SV=4	+	0	61.885	14	14	69	9	1388	160.8	6.02	209.46	14	116.7	91.3	92.1	0.354118	0.341531	-0.0125863	0.0133609	0.173791	0.887089	0.08344	0.628003	0.993518	6.52974e+07	5.79797e+07	7.088e+07	7.71709e+07	5.53808e+07	3.11124e+07	6.08647e+07	6.85009e+07	7.34362e+07	1.00742e+08	9.29962e+07	1.08004e+08	7.71709e+07	7.88249e+07	1.08812e+08	8.76772e+07	6.97978e+07	7.95127e+07	High	High	High
FALSE	High	Master Protein	P05161	Ubiquitin-like protein ISG15 OS=Homo sapiens OX=9606 GN=ISG15 PE=1 SV=5	+	0	15.16	25	3	15	3	165	17.9	7.44	51.48	3	74.4	133	92.6	-0.838052	-0.31571	0.522342	0.0141096	0.449973	0.297104	0.0876621	0.878777	0.778187	864435	687232	200074	1.80433e+06	1.43777e+06	563647	951999	1.43977e+06	1.05549e+06	1.33366e+06	1.10228e+06	304864	1.80433e+06	2.04641e+06	1.9713e+06	1.37138e+06	1.46703e+06	1.14283e+06	High	High	Peak Found
FALSE	High	Master Protein	O75607	Nucleoplasmin-3 OS=Homo sapiens OX=9606 GN=NPM3 PE=1 SV=3	+	0	41.76	42	4	45	4	178	19.3	4.63	173.03	4	65.8	130.6	103.6	-0.988995	-0.654865	0.334131	0.0144182	0.433846	0.750765	0.0893961	0.874846	0.969704	1.62017e+06	1.51673e+06	1.86517e+06	4.96179e+06	2.82247e+06	1.76413e+06	2.46326e+06	4.11936e+06	3.63292e+06	2.49961e+06	2.43274e+06	2.84206e+06	4.96179e+06	4.0173e+06	6.16985e+06	3.54839e+06	4.19735e+06	3.93353e+06	High	High	High
FALSE	High	Master Protein	Q9P2K5	Myelin expression factor 2 OS=Homo sapiens OX=9606 GN=MYEF2 PE=1 SV=3	+	0	9.7	5	2	6	2	600	64.1	8.75	17.77	2	59	121.2	119.8	-1.0386	-1.02184	0.0167618	0.0155473	0.0850338	0.807221	0.0948384	0.425729	0.978594	214612	134949	336138	817245	397459		448120	659294	656395	331105	216451	512192	817245	565714		645530	671777	710708	Peak Found	Peak Found	Peak Found
FALSE	High	Master Protein	O75874	Isocitrate dehydrogenase [NADP] cytoplasmic OS=Homo sapiens OX=9606 GN=IDH1 PE=1 SV=2	+	0	367.564	71	29	896	28	414	46.6	7.01	2900.07	29	75.2	135.7	89.2	-0.851616	-0.246311	0.605305	0.016643	0.682907	0.0942872	0.100709	0.957393	0.437832	1.16179e+08	1.12694e+08	1.2408e+08	3.28935e+08	2.28793e+08	9.32413e+07	1.47884e+08	2.1339e+08	1.97948e+08	1.79243e+08	1.80755e+08	1.89067e+08	3.28935e+08	3.25647e+08	3.26102e+08	2.13031e+08	2.17431e+08	2.14327e+08	High	High	High
FALSE	High	Master Protein	Q96FQ6	Protein S100-A16 OS=Homo sapiens OX=9606 GN=S100A16 PE=1 SV=1	+	0	8.465	22	2	3	2	103	11.8	6.79	7.37	2	68.9	173	58.1	-1.3282	0.245966	1.57416	0.0167847	0.792813	0.00859138	0.101363	0.971784	0.071484		90792.5		365773	412183	97867.7	85252.2	106393	121279		145626		365773	586671	342282	122808	108407	131314	Not Found	Peak Found	Not Found
FALSE	High	Master Protein	Q8WXF1	Paraspeckle component 1 OS=Homo sapiens OX=9606 GN=PSPC1 PE=1 SV=1	+	0	48.871	19	8	75	8	523	58.7	6.67	247.04	8	143.8	72.3	83.8	0.991996	0.779042	-0.212955	0.0171936	0.105872	0.651465	0.103522	0.486755	0.952181	5.40665e+06	5.50618e+06	5.62362e+06	3.87314e+06	3.02724e+06	1.39105e+06	3.33425e+06	5.51818e+06	4.61186e+06	8.34144e+06	8.8316e+06	8.56901e+06	3.87314e+06	4.30875e+06	4.86504e+06	4.80308e+06	5.62266e+06	4.99346e+06	High	High	High
FALSE	High	Master Protein	Q9NXH9	tRNA (guanine(26)-N(2))-dimethyltransferase OS=Homo sapiens OX=9606 GN=TRMT1 PE=1 SV=1	+	0	43.911	15	7	39	7	659	72.2	7.64	112.51	7	47.9	99.2	152.9	-1.05031	-1.67449	-0.624176	0.0189544	0.0155292	0.41954	0.112221	0.121009	0.874924	502318	695248	713623	2.21272e+06	1.70907e+06	644307	2.3954e+06	3.40995e+06	3.23879e+06	774982	1.11514e+06	1.08739e+06	2.21272e+06	2.43256e+06	2.2534e+06	3.45063e+06	3.47452e+06	3.50679e+06	High	High	High
FALSE	High	Master Protein	Q14684	Ribosomal RNA processing protein 1 homolog B OS=Homo sapiens OX=9606 GN=RRP1B PE=1 SV=3	+	0	60.666	23	11	37	11	758	84.4	9.76	111.86	11	200	30.1	69.9	2.73216	1.51664	-1.21553	0.0197533	0.76168	0.0255441	0.116608	0.966825	0.172216	2.79602e+07	3.02414e+07	8.20589e+06	7.34287e+06	4.55654e+06	1.75901e+06	1.34815e+07	1.4807e+07	1.20463e+07	4.31373e+07	4.85055e+07	1.25038e+07	7.34287e+06	6.48544e+06	6.15196e+06	1.94204e+07	1.50873e+07	1.30431e+07	High	High	High
FALSE	High	Master Protein	P62318	Small nuclear ribonucleoprotein Sm D3 OS=Homo sapiens OX=9606 GN=SNRPD3 PE=1 SV=1	+	0	60.236	54	5	68	5	126	13.9	10.32	204.97	5	87.5	113.4	99.1	-0.374066	-0.179602	0.194464	0.0199106	0.432281	0.471404	0.117307	0.873762	0.901562	9.97757e+06	1.10075e+07	1.47024e+07	2.24528e+07	1.60788e+07	7.65937e+06	1.50898e+07	1.96216e+07	1.56361e+07	1.53935e+07	1.76553e+07	2.24029e+07	2.24528e+07	2.28854e+07	2.67878e+07	2.17372e+07	1.99931e+07	1.693e+07	High	High	High
FALSE	High	Master Protein	P11387	DNA topoisomerase 1 OS=Homo sapiens OX=9606 GN=TOP1 PE=1 SV=2	+	0	53.543	19	12	55	12	765	90.7	9.31	155.5	12	143.6	79.3	77.2	0.856663	0.895383	0.03872	0.0222783	0.0951455	0.704739	0.128869	0.457873	0.962378	4.84003e+06	4.24369e+06	6.20316e+06	4123973	2.52606e+06	1.68935e+06	2.78654e+06	5.17551e+06	2.81542e+06	7.46725e+06	6.80664e+06	9.45209e+06	4123973	3.59541e+06	5.90832e+06	4.01409e+06	5.2735e+06	3.04838e+06	High	High	High
FALSE	High	Master Protein	Q12849	G-rich sequence factor 1 OS=Homo sapiens OX=9606 GN=GRSF1 PE=1 SV=3	+	0	105.139	50	15	96	15	480	53.1	6.19	334.89	15	96.2	80.4	123.4	0.258841	-0.359234	-0.618075	0.0225545	0.540071	0.413613	0.129844	0.916491	0.871773	3.30128e+06	2.94826e+07	5.58133e+06	1.06234e+07	4.99017e+06	1.64436e+06	1.25539e+07	1.0707e+07	7.72412e+06	5.09324e+06	4.72885e+07	8.50457e+06	1.06234e+07	7.10264e+06	5.75098e+06	1.80842e+07	1.09097e+07	8.36326e+06	High	High	High
FALSE	High	Master Protein	Q9HAU5	Regulator of nonsense transcripts 2 OS=Homo sapiens OX=9606 GN=UPF2 PE=1 SV=1	+	0	38.368	10	9	28	9	1272	147.7	5.69	78.67	9	214.2	41.2	44.6	2.37824	2.26384	-0.114399	0.024956	0.980142	0.641518	0.141511	0.999906	0.949491	1.62441e+07	1.6235e+07	2.03525e+07	1.04111e+07	3.51679e+06	748654	3.80485e+06	4915845	5.01193e+06	2.50615e+07	2.604e+07	3.10122e+07	1.04111e+07	5.00554e+06	2.61834e+06	5.48099e+06	5.00892e+06	5.42665e+06	High	High	High
FALSE	High	Master Protein	Q13813	Spectrin alpha chain, non-erythrocytic 1 OS=Homo sapiens OX=9606 GN=SPTAN1 PE=1 SV=3	+	0	734.477	57	112	632	112	2472	284.4	5.35	1968.41	112	152.7	92.2	55.1	0.727861	1.47058	0.742714	0.0262892	2.68631e-05	0.00456714	0.148077	0.000340864	0.0424625	6.97538e+07	7.70434e+07	7.00804e+07	6.49452e+07	4.24683e+07	1.95299e+07	2.69469e+07	4.43413e+07	3.15777e+07	1.07617e+08	1.23573e+08	1.06785e+08	6.49452e+07	6.04463e+07	6.83037e+07	3.88178e+07	4.51809e+07	3.41906e+07	High	High	High
FALSE	High	Master Protein	Q9HC35	Echinoderm microtubule-associated protein-like 4 OS=Homo sapiens OX=9606 GN=EML4 PE=1 SV=3	+	0	154.641	40	29	175	29	981	108.8	6.4	477.21	29	139.7	85.3	75	0.711714	0.89737	0.185655	0.02631	0.0193055	0.401532	0.148077	0.144529	0.862552	2.19013e+07	2.12477e+07	2.27456e+07	2.06364e+07	1.46094e+07	6.25437e+06	1.28714e+07	1.74877e+07	1.68891e+07	3.37896e+07	3.40801e+07	3.46587e+07	2.06364e+07	2.0794e+07	2.1874e+07	1.85417e+07	1.78188e+07	1.82865e+07	High	High	High
FALSE	High	Master Protein	Q01844	RNA-binding protein EWS OS=Homo sapiens OX=9606 GN=EWSR1 PE=1 SV=1	+	0	65.573	11	5	84	5	656	68.4	9.33	281.06	5	135.8	78.5	85.7	0.790719	0.664116	-0.126603	0.026337	0.12135	0.943409	0.14809	0.529861	0.99531	1.28554e+07	1.1923e+07	1.15599e+07	9.03832e+06	8.33121e+06	3.16209e+06	6.91546e+06	1.35357e+07	1.11396e+07	1.98334e+07	1.91238e+07	1.76145e+07	9.03832e+06	1.1858e+07	1.10591e+07	9.96191e+06	1.3792e+07	1.20614e+07	High	High	High
FALSE	High	Master Protein	O75400	Pre-mRNA-processing factor 40 homolog A OS=Homo sapiens OX=9606 GN=PRPF40A PE=1 SV=2	+	0	13.675	5	3	8	3	957	108.7	7.56	18.56	3	43.7	144.1	112.1	-1.72137	-1.35908	0.362284	0.0264948	0.122682	0.451796	0.148839	0.532997	0.890186	123846	107888	284410	629832	442045	355261	340155	783997	341427	191072	173046	433371	629832	629175	1.24249e+06	490003	798841	369678	Peak Found	Peak Found	High
FALSE	High	Master Protein	P52292	Importin subunit alpha-1 OS=Homo sapiens OX=9606 GN=KPNA2 PE=1 SV=1	+	0	242.822	59	22	339	22	529	57.8	5.4	1216.12	22	64.8	47.9	187.3	0.435968	-1.53129	-1.96725	0.0271325	0.000940177	3.92883e-10	0.151435	0.0102225	5.44978e-09	3.02165e+07	2.85144e+07	2.86037e+07	3.15782e+07	2.37729e+07	9.72884e+06	9.55018e+07	1.28094e+08	1.22108e+08	4.66183e+07	4.57355e+07	4.35851e+07	3.15782e+07	3.38366e+07	3.40256e+07	1.37573e+08	1.30519e+08	1.32212e+08	High	High	High
FALSE	High	Master Protein	P61764	Syntaxin-binding protein 1 OS=Homo sapiens OX=9606 GN=STXBP1 PE=1 SV=1	+	0	46.129	25	9	35	9	594	67.5	6.96	99.39	9	128.1	52.7	119.2	1.2814	0.103886	-1.17751	0.0276437	0.837249	0.315227	0.154004	0.981996	0.794521	1.32756e+06	1.33416e+06	733798	842452	777004	136185	1.07487e+06	2.65704e+06	1.76046e+06	2.04817e+06	2.13992e+06	1.11813e+06	842452	1.10593e+06	476293	1.54838e+06	2.70735e+06	1.90613e+06	High	High	High
FALSE	High	Master Protein	Q96PK6	RNA-binding protein 14 OS=Homo sapiens OX=9606 GN=RBM14 PE=1 SV=2	+	0	52.813	25	11	55	11	669	69.4	9.67	163.1	11	115.4	86.6	98	0.414204	0.23579	-0.178415	0.0282757	0.528677	0.390861	0.156658	0.910283	0.85772	6.82186e+06	5.71007e+06	7.08557e+06	7.90306e+06	6.69563e+06	2.04807e+06	6.20536e+06	8.09838e+06	8.47091e+06	1.05248e+07	9.15864e+06	1.07967e+07	7.90306e+06	9.53007e+06	7.16292e+06	8.93899e+06	8.25171e+06	9.17183e+06	High	High	High
FALSE	High	Master Protein	P31947	14-3-3 protein sigma OS=Homo sapiens OX=9606 GN=SFN PE=1 SV=1	+	0	34.896	44	9	197	5	248	27.8	4.74	411.66	9	92.7	96.9	110.4	-0.0639273	-0.252099	-0.188172	0.028366	0.612229	0.174714	0.157014	0.939784	0.615784	103609	81142	784755		195544	28684.5	132133	341494	170554	159849	130147	1.19577e+06		278323	100321	190341	347960	184666	Peak Found	Peak Found	High
FALSE	High	Master Protein	Q01082	Spectrin beta chain, non-erythrocytic 1 OS=Homo sapiens OX=9606 GN=SPTBN1 PE=1 SV=2	+	0	615.955	49	84	515	84	2364	274.4	5.57	1607.59	84	168.4	85.3	46.4	0.981274	1.8597	0.878421	0.0308429	0.000537085	0.0266127	0.168409	0.00610169	0.177831	5.51088e+07	5.93905e+07	6.38234e+07	4.82545e+07	3.04271e+07	1.5016e+07	1.67636e+07	2.96657e+07	2.42223e+07	8.50224e+07	9.5259e+07	9.72512e+07	4.82545e+07	4.33077e+07	5.25167e+07	2.41484e+07	3.02274e+07	2.62265e+07	High	High	High
FALSE	High	Master Protein	O00418	Eukaryotic elongation factor 2 kinase OS=Homo sapiens OX=9606 GN=EEF2K PE=1 SV=2	+	0	9.705	6	3	4	3	725	82.1	5.33	10.11	3	96.8	84.8	118.4	0.190943	-0.29059	-0.481533	0.0321156	0.243	0.837135	0.174633	0.732254	0.986478	439306	380183	478184	500862	575463	169899	249219	956965	765851	677765	609792	728635	500862	819072	594205	359007	975084	829222	Peak Found	Peak Found	Peak Found
FALSE	High	Master Protein	Q01995	Transgelin OS=Homo sapiens OX=9606 GN=TAGLN PE=1 SV=4	+	0	77.145	60	12	131	12	201	22.6	8.84	341.84	12	92.2	113.8	94	-0.303662	-0.027894	0.275768	0.0329785	0.751782	0.00326571	0.179098	0.963833	0.0316806	3.7721e+07	3.62074e+07	3.95874e+07	7.00028e+07	5.04868e+07	2.17637e+07	3.78815e+07	5.82022e+07	5.62008e+07	5.81963e+07	5.80747e+07	6.03214e+07	7.00028e+07	7.18592e+07	7.61163e+07	5.45694e+07	5.93042e+07	6.08512e+07	High	High	High
FALSE	High	Master Protein	Q9NQ29	Putative RNA-binding protein Luc7-like 1 OS=Homo sapiens OX=9606 GN=LUC7L PE=1 SV=1	+	0	42.47	23	7	44	4	371	43.7	9.92	119.69	7	77.5	97.3	125.2	-0.328243	-0.691966	-0.363723	0.033129	0.0541759	0.736057	0.179667	0.310643	0.96715	312463	585483	694352	1.83322e+06	827722	108936	1.05306e+06	1.66959e+06	1.12186e+06	482071	939082	1.05802e+06	1.83322e+06	1.17812e+06	380993	1.51696e+06	1.7012e+06	1.21469e+06	High	High	High
FALSE	High	Master Protein	P23246	Splicing factor, proline- and glutamine-rich OS=Homo sapiens OX=9606 GN=SFPQ PE=1 SV=2	+	0	111.044	32	17	164	16	707	76.1	9.44	490.44	17	95.3	101.7	103.1	-0.0937716	-0.113496	-0.0197247	0.0334429	0.0304612	0.593782	0.180433	0.204228	0.942729	6.36853e+07	6.07419e+07	7.22544e+07	1.04826e+08	8.38989e+07	2.98509e+07	6.99728e+07	1.04314e+08	1.02355e+08	9.82543e+07	9.74266e+07	1.10098e+08	1.04826e+08	1.19416e+08	1.044e+08	1.00798e+08	1.06289e+08	1.10824e+08	High	High	High
FALSE	High	Master Protein	P51116	Fragile X mental retardation syndrome-related protein 2 OS=Homo sapiens OX=9606 GN=FXR2 PE=1 SV=2	+	0	24.056	11	5	22	2	673	74.2	6.23	53.83	5	79	164.4	56.5	-1.05729	0.483602	1.54089	0.0337748	0.503726	0.0123227	0.181265	0.900484	0.0964396	163130	143349	205703			149750	148904		139627	251678	229924	313441			523736	214501		151181	Peak Found	Peak Found	High
FALSE	High	Master Protein	Q969Q0	60S ribosomal protein L36a-like OS=Homo sapiens OX=9606 GN=RPL36AL PE=1 SV=3	+	0	11.751	25	3	7	3	106	12.5	10.65	11.96	3	106	103.6	90.4	0.0330403	0.22967	0.196629	0.0353153	0.419076	0.218338	0.187737	0.869164	0.681558	393700	92428.6	606078	593290	458228	80143.4	67715.9	507989	619922	607404	148250	923514	593290	652208	280293	97546.6	517607	671217	Peak Found	High	Peak Found
FALSE	High	Master Protein	P52597	Heterogeneous nuclear ribonucleoprotein F OS=Homo sapiens OX=9606 GN=HNRNPF PE=1 SV=3	+	0	152.949	48	12	204	10	415	45.6	5.58	699.16	12	66.9	117	116.1	-0.80643	-0.79529	0.0111406	0.0360816	0.431599	0.51451	0.191137	0.872964	0.916623	5.53725e+06	5.87437e+06	7.55514e+06	1.64679e+07	1.15471e+07	7.17196e+06	1.13396e+07	1.58637e+07	1.52603e+07	8.54292e+06	9.42216e+06	1.15122e+07	1.64679e+07	1.64353e+07	2.50832e+07	1.6335e+07	1.61641e+07	1.65231e+07	High	High	High
FALSE	High	Master Protein	Q8TEQ6	Gem-associated protein 5 OS=Homo sapiens OX=9606 GN=GEMIN5 PE=1 SV=3	+	0	183.768	31	33	164	33	1508	168.5	6.62	467.31	33	63.4	99.5	137.1	-0.650214	-1.11267	-0.46246	0.036288	0.11353	0.811008	0.192062	0.507005	0.980006	6.61018e+06	5.73241e+06	6.4065e+06	1.64717e+07	1.07727e+07	4.26663e+06	1.31468e+07	2.07369e+07	2.00553e+07	1.01983e+07	9.19447e+06	9.76193e+06	1.64717e+07	1.53331e+07	1.49221e+07	1.89383e+07	2.11295e+07	2.17147e+07	High	High	High
FALSE	High	Master Protein	Q14240	Eukaryotic initiation factor 4A-II OS=Homo sapiens OX=9606 GN=EIF4A2 PE=1 SV=2	+	0	163.6	66	24	457	11	407	46.4	5.48	1362.96	24	106.9	53.6	139.5	0.995957	-0.384003	-1.37996	0.0373954	0.428063	0.00803505	0.196717	0.872034	0.0680948	5.409e+06	5.81547e+06	6.36144e+06	5.18618e+06	3.2788e+06	1.33816e+06	8.02386e+06	1.26339e+07	1.12396e+07	8.34506e+06	9.3277e+06	9.69328e+06	5.18618e+06	4.6668e+06	4.68006e+06	1.15586e+07	1.28731e+07	1.21696e+07	High	High	High
FALSE	High	Master Protein	P82909	28S ribosomal protein S36, mitochondrial OS=Homo sapiens OX=9606 GN=MRPS36 PE=1 SV=2	+	0	20.081	45	3	13	3	103	11.5	9.99	43.53	3	138.8	38.9	122.3	1.83517	0.182583	-1.65258	0.038248	0.895167	0.00147878	0.200503	0.983646	0.0154644	186470	524349	684697		165813		644092	475358	684678	287687	841026	1.04331e+06		236007		927832	484358	741332	High	High	High
FALSE	High	Master Protein	P68371	Tubulin beta-4B chain OS=Homo sapiens OX=9606 GN=TUBB4B PE=1 SV=1	+	0	670.047	84	32	3465	2	445	49.8	4.89	11879.3	32	77.8	108	114.1	-0.473189	-0.552457	-0.0792675	0.0396888	0.195923	0.51493	0.206978	0.666752	0.916623	7.22976e+08	8.12464e+08	8.78029e+08	1.77234e+09	1.27071e+09	5.17515e+08	1.10278e+09	1.87456e+09	1.77067e+09	1.11542e+09	1.30315e+09	1.3379e+09	1.77234e+09	1.80864e+09	1.80995e+09	1.58859e+09	1.91005e+09	1.91718e+09	High	High	High
FALSE	High	Master Protein	P51858	Hepatoma-derived growth factor OS=Homo sapiens OX=9606 GN=HDGF PE=1 SV=1	+	0	236.276	74	21	294	20	240	26.8	4.73	1064.86	21	116.5	121.7	61.8	-0.0629992	0.914651	0.97765	0.0401136	0.57076	0.00716049	0.208653	0.93084	0.0616804	6.49123e+07	2.84769e+07	7.04018e+07	1.04678e+08	9.20649e+07	2.50694e+07	3.18088e+07	5.96992e+07	4.90746e+07	1.00147e+08	4.56753e+07	1.07275e+08	1.04678e+08	1.31038e+08	8.76777e+07	4.58214e+07	6.08296e+07	5.31353e+07	High	High	High
FALSE	High	Master Protein	Q92522	Histone H1x OS=Homo sapiens OX=9606 GN=H1FX PE=1 SV=1	+	0	16.329	19	3	21	3	213	22.5	10.76	58.91	3	163.5	79.3	57.2	1.0439	1.5152	0.471306	0.042442	0.0113947	0.329181	0.218319	0.0925894	0.807758	4.27848e+06	2.90119e+06	3.70146e+06	2.11702e+06	1.9234e+06	846576	1.45922e+06	1.77749e+06	1.82316e+06	6.60088e+06	4.65335e+06	5.64011e+06	2.11702e+06	2.73763e+06	2.96081e+06	2.10205e+06	1.81115e+06	1.97402e+06	High	High	High
FALSE	High	Master Protein	Q15654	Thyroid receptor-interacting protein 6 OS=Homo sapiens OX=9606 GN=TRIP6 PE=1 SV=3	+	0	140.002	72	17	94	17	476	50.3	7.37	276.11	17	65.2	108	126.8	-0.728087	-0.959611	-0.231523	0.0440107	0.413235	0.594166	0.224905	0.865488	0.942729	2.83944e+06	3.17753e+06	2.1172e+06	8.88337e+06	5.09433e+06	1.70092e+06	4.92903e+06	8.69462e+06	7.86485e+06	4.38072e+06	5.09658e+06	3.22609e+06	8.88337e+06	7.25089e+06	5.94878e+06	7.10041e+06	8.85924e+06	8.51563e+06	High	High	High
FALSE	High	Master Protein	Q96CP2	FLYWCH family member 2 OS=Homo sapiens OX=9606 GN=FLYWCH2 PE=1 SV=1	+	0	9.86	24	2	15	2	140	14.6	8.46	33.5	2	72.7	169.6	57.7	-1.22211	0.333384	1.55549	0.0452498	0.789074	0.0536999	0.229633	0.971784	0.303964	205670	158117	227857	962516	520454	192787	199965	202721	232782	317310	253612	347198	962516	740776	674253	288055	206559	252043	High	High	High
FALSE	High	Master Protein	P21291	Cysteine and glycine-rich protein 1 OS=Homo sapiens OX=9606 GN=CSRP1 PE=1 SV=3	+	0	19.528	29	4	10	4	193	20.6	8.57	32.77	4	165.1	49.6	85.4	1.73493	0.951032	-0.783896	0.0457258	0.895305	0.211974	0.231624	0.983646	0.672294	761323	3.36746e+06	1109707	507811	323219	166343	607082	583757	814241	1.17458e+06	5.40121e+06	1.69092e+06	507811	460045	581766	874519	594809	881616	High	High	High
FALSE	High	Master Protein	Q9BSD7	Cancer-related nucleoside-triphosphatase OS=Homo sapiens OX=9606 GN=NTPCR PE=1 SV=1	+	0	65.055	64	10	69	10	190	20.7	9.54	188.78	10	117.2	57.5	125.3	1.02734	-0.0964138	-1.12375	0.0465521	0.866227	0.177199	0.234469	0.983646	0.619458	4.40174e+06	4.56863e+06	4.59157e+06	3.43092e+06	2.20872e+06	1.20085e+06	3.77799e+06	7.45701e+06	6.90921e+06	6.79105e+06	7.32782e+06	6.99642e+06	3.43092e+06	3.14373e+06	4.19985e+06	5.44229e+06	7.5982e+06	7.48091e+06	High	High	High
FALSE	High	Master Protein	Q9UN81	LINE-1 retrotransposable element ORF1 protein OS=Homo sapiens OX=9606 GN=L1RE1 PE=1 SV=1	+	0	14.917	14	4	8	4	338	40	9.51	22.37	4	36.4	106.1	157.5	-1.54341	-2.11334	-0.569927	0.0477078	0.434113	0.485288	0.23989	0.874846	0.907153		147395	143447	1.06128e+06	465964	67764.3	623009	983327	909639		236414	218579	1.06128e+06	663218	236998	897462	1.00194e+06	984907	Not Found	Peak Found	High
FALSE	High	Master Protein	Q9UBV8	Peflin OS=Homo sapiens OX=9606 GN=PEF1 PE=1 SV=1	+	0	16.965	15	4	29	4	284	30.4	6.54	86.64	4	62.5	147.5	90	-1.23879	-0.526069	0.712718	0.047888	0.975189	0.300292	0.240395	0.999139	0.778669	642959	769838	178437	1.84787e+06	1.64337e+06	880859	1190384	1.40084e+06	759640	991964	1.23478e+06	271894	1.84787e+06	2.33906e+06	3.08071e+06	1.71478e+06	1.42736e+06	822497	High	High	High
FALSE	High	Master Protein	Q13242	Serine/arginine-rich splicing factor 9 OS=Homo sapiens OX=9606 GN=SRSF9 PE=1 SV=1	+	0	12.018	15	3	15	3	221	25.5	8.65	37.62	3	132.7	68.1	99.2	0.962442	0.419756	-0.542685	0.0481015	0.317184	0.689408	0.241266	0.801266	0.959414	1.17114e+06	901702	589716	646348	599436		592148	1.13509e+06	998845	1.80684e+06	1.44628e+06	898583	646348	853193		853005	1.15658e+06	1.08149e+06	High	High	Peak Found
FALSE	High	Master Protein	Q9Y6E2	Basic leucine zipper and W2 domain-containing protein 2 OS=Homo sapiens OX=9606 GN=BZW2 PE=1 SV=1	+	0	98.05	47	19	137	16	419	48.1	6.68	311.75	19	119.2	75.5	105.3	0.658836	0.178879	-0.479957	0.049093	0.438958	0.314152	0.244413	0.876468	0.793824	1.50381e+07	1.49954e+07	1.39472e+07	1.45552e+07	1.03202e+07	4.754e+06	1.39106e+07	2.06357e+07	1.89394e+07	2.3201e+07	2.40518e+07	2.12521e+07	1.45552e+07	1.4689e+07	1.66266e+07	2.00386e+07	2.10264e+07	2.05065e+07	High	High	High
FALSE	High	Master Protein	A1L020	RNA-binding protein MEX3A OS=Homo sapiens OX=9606 GN=MEX3A PE=1 SV=1	+	0	23.656	15	5	21	4	520	54.1	7.27	55.58	5	84.6	158.6	56.8	-0.906663	0.574767	1.48143	0.0497916	0.336624	0.028017	0.246873	0.810288	0.186106	915628	741881	836532	2.51526e+06	1.67902e+06	531229	599073	839349	631324	1.41264e+06	1.18994e+06	1.27467e+06	2.51526e+06	2.38979e+06	1.85792e+06	862981	855240	683563	High	High	High
FALSE	High	Master Protein	Q8IX18	Probable ATP-dependent RNA helicase DHX40 OS=Homo sapiens OX=9606 GN=DHX40 PE=1 SV=2	+	0	15.727	10	5	10	5	779	88.5	8.65	23.1	5	66.4	100.9	132.7	-0.603671	-0.998913	-0.395242	0.0508519	0.630517	0.433057	0.25069	0.942656	0.881854	92231.9	284505	100284	212475	178464		212087	373907	268225	142296	456330	152809	212475	254013		305517	380986	290419	High	High	Peak Found
FALSE	High	Master Protein	P06748	Nucleophosmin OS=Homo sapiens OX=9606 GN=NPM1 PE=1 SV=2	+	0	328.753	56	15	774	15	294	32.6	4.78	3169.95	15	81.2	91.9	126.8	-0.178585	-0.643003	-0.464418	0.0519933	0.0676825	0.565234	0.255482	0.363922	0.927645	5.60959e+07	5.63687e+07	5.37329e+07	1.0538e+08	5.53923e+07	2.80116e+07	6.83617e+07	1.64346e+08	1.24821e+08	8.65453e+07	9.04122e+07	8.18758e+07	1.0538e+08	7.88413e+07	9.79674e+07	9.84768e+07	1.67458e+08	1.35149e+08	High	High	High
FALSE	High	Master Protein	Q9UKM9	RNA-binding protein Raly OS=Homo sapiens OX=9606 GN=RALY PE=1 SV=1	+	0	27.658	30	6	33	6	306	32.4	9.17	63.73	6	131.5	82.9	85.6	0.665619	0.61938	-0.0462387	0.0529807	0.101544	0.568177	0.2597	0.477698	0.928361	2.05716e+06	2.14347e+06	3.07553e+06	2.10473e+06	1.52785e+06	619286	1.26368e+06	2.19634e+06	2.13343e+06	3.17381e+06	3.438e+06	4.68635e+06	2.10473e+06	2.17464e+06	2.16589e+06	1.82037e+06	2.23793e+06	2.30996e+06	High	High	High
FALSE	High	Master Protein	Q53EL6	Programmed cell death protein 4 OS=Homo sapiens OX=9606 GN=PDCD4 PE=1 SV=2	+	0	62.325	38	12	50	12	469	51.7	5.21	144.19	12	116.2	98.9	84.8	0.232568	0.454474	0.221906	0.0534951	0.0386934	0.591342	0.261373	0.243708	0.941217	1.02824e+07	7.48201e+06	5.77824e+06	8.94067e+06	7.49977e+06	2.92071e+06	6.04116e+06	1.16421e+07	8.08695e+06	1.58638e+07	1.20007e+07	8.80463e+06	8.94067e+06	1.06746e+07	1.02149e+07	8.70246e+06	1.18626e+07	8.75611e+06	High	High	High
FALSE	High	Master Protein	P14923	Junction plakoglobin OS=Homo sapiens OX=9606 GN=JUP PE=1 SV=3	+	0	256.248	66	33	264	27	745	81.7	6.14	769	33	146.5	95.6	58	0.615818	1.33678	0.720958	0.0555912	0.00405765	0.0626715	0.268326	0.0387164	0.336371	3.55545e+07	3.02547e+07	3.92195e+07	3.5796e+07	2.63077e+07	9.67398e+06	1.73125e+07	1.75827e+07	2.00575e+07	5.48539e+07	4.85269e+07	5.97608e+07	3.5796e+07	3.74444e+07	3.38337e+07	2.49391e+07	1.79156e+07	2.17172e+07	High	High	High
FALSE	High	Master Protein	Q9C0C2	182 kDa tankyrase-1-binding protein OS=Homo sapiens OX=9606 GN=TNKS1BP1 PE=1 SV=4	+	0	281.068	42	43	233	43	1729	181.7	4.86	751.25	43	101.3	57.2	141.5	0.824547	-0.482168	-1.30672	0.0578847	0.841822	0.0446888	0.27582	0.981996	0.266982	1.07073e+07	1.03191e+07	1.1717e+07	9.83479e+06	6.55833e+06	1.91788e+06	1.50992e+07	2.26824e+07	2.23263e+07	1.65194e+07	1.65512e+07	1.78539e+07	9.83479e+06	9.33464e+06	6.70758e+06	2.17508e+07	2.31119e+07	2.41736e+07	High	High	High
FALSE	High	Master Protein	Q9UKV8	Protein argonaute-2 OS=Homo sapiens OX=9606 GN=AGO2 PE=1 SV=3	+	0	57.019	20	12	46	8	859	97.1	9.19	132.11	12	66.9	126.2	106.9	-0.915634	-0.676184	0.23945	0.0578633	0.642475	0.588193	0.27582	0.94614	0.940174	1.00375e+06	944099	812133	2.55415e+06	2.09439e+06	816172	1.24512e+06	2.37339e+06	2.33987e+06	1.5486e+06	1.51428e+06	1.23749e+06	2.55415e+06	2.981e+06	2.85447e+06	1.79363e+06	2.41833e+06	2.53348e+06	Peak Found	High	High
FALSE	High	Master Protein	P00966	Argininosuccinate synthase OS=Homo sapiens OX=9606 GN=ASS1 PE=1 SV=2	+	0	52.315	37	10	31	10	412	46.5	8.02	94.64	10	119.7	62.1	118.1	0.946758	0.0194142	-0.927344	0.0578397	0.925446	0.274543	0.27582	0.98905	0.747897	1.69814e+06	1.75061e+06	1.55745e+06	1.41633e+06	955162	263452	1.63827e+06	2.59759e+06	2.38669e+06	2.61991e+06	2.80788e+06	2.37317e+06	1.41633e+06	1.35951e+06	921394	2.35998e+06	2.64677e+06	2.58418e+06	High	High	High
FALSE	High	Master Protein	Q14320	Protein FAM50A OS=Homo sapiens OX=9606 GN=FAM50A PE=1 SV=2	+	0	42.845	25	7	36	7	339	40.2	6.83	107.4	7	91.7	120.9	87.4	-0.398821	0.0692885	0.468109	0.0610719	0.728105	0.087111	0.287251	0.961564	0.419161	2.08683e+06	1.87566e+06	2.76922e+06	4.62709e+06	2.69899e+06	1.21454e+06	2.26316e+06	3.01294e+06	2.69609e+06	3.21958e+06	3.00846e+06	4.21962e+06	4.62709e+06	3.84154e+06	4.24772e+06	3.26014e+06	3.06999e+06	2.91918e+06	High	High	High
FALSE	High	Master Protein	Q8N6N3	UPF0690 protein C1orf52 OS=Homo sapiens OX=9606 GN=C1orf52 PE=1 SV=1	+	0	6.153	17	2	2	2	182	20.6	5.21	5.1	2	94.2	142.4	63.4	-0.59615	0.571244	1.16739	0.0610885	0.386194	0.0178425	0.287251	0.847682	0.130762	657963	500107	375989	541378	852280	963801	374902	681939	312273	1.01511e+06	802144	572915	541378	1.21307e+06	3.37079e+06	540057	694851	338112	Peak Found	Peak Found	Peak Found
FALSE	High	Master Protein	O43768	Alpha-endosulfine OS=Homo sapiens OX=9606 GN=ENSA PE=1 SV=1	+	0	83.641	76	13	89	12	121	13.4	7.24	254.61	13	75.2	142.5	82.3	-0.922157	-0.13016	0.791998	0.0611951	0.585677	0.123601	0.28737	0.931464	0.505633	1.24048e+07	8.92916e+06	7.5446e+06	3.04701e+07	1.79783e+07	7.76309e+06	1.08832e+07	1.94872e+07	1.28608e+07	1.91382e+07	1.43219e+07	1.14961e+07	3.04701e+07	2.5589e+07	2.71506e+07	1.56776e+07	1.98561e+07	1.39249e+07	High	High	High
FALSE	High	Master Protein	Q9BYN8	28S ribosomal protein S26, mitochondrial OS=Homo sapiens OX=9606 GN=MRPS26 PE=1 SV=1	+	0	21.885	23	4	25	4	205	24.2	10.39	70.49	4	46.1	106.6	147.3	-1.20937	-1.67592	-0.46655	0.0640259	0.00449145	0.39073	0.298075	0.0423241	0.85772	349421	138694	252855	1.71615e+06	625733	192396	858045	1.20806e+06	755342	539091	222458	385290	1.71615e+06	890622	672883	1.23604e+06	1.23093e+06	817843	High	High	High
FALSE	High	Master Protein	P62328	Thymosin beta-4 OS=Homo sapiens OX=9606 GN=TMSB4X PE=1 SV=2	+	0	122.053	93	7	270	6	44	5.1	5.06	849	7	70.4	97.3	132.3	-0.466864	-0.910166	-0.443301	0.0645469	0.168704	0.659693	0.299845	0.616837	0.953906	5.77428e+07	5.63627e+07	1.36447e+08	1.24856e+08	6.93328e+07	7.41883e+07	1.60751e+08	1.5822e+08	1.56777e+08	8.90861e+07	9.04026e+07	2.07911e+08	1.24856e+08	9.86831e+07	2.59466e+08	2.31566e+08	1.61216e+08	1.6975e+08	High	High	High
FALSE	High	Master Protein	P41567	Eukaryotic translation initiation factor 1 OS=Homo sapiens OX=9606 GN=EIF1 PE=1 SV=1	+	0	80.914	66	9	99	2	113	12.7	7.44	406.34	9	114.2	115	70.8	-0.0100712	0.689741	0.699813	0.0646189	0.384793	0.0244968	0.299949	0.846154	0.167021	1.48757e+06	1.50429e+06	780742	2.31285e+06	1.36515e+06	996008	1.06633e+06	1396960	944829	2.29504e+06	2.4128e+06	1.18966e+06	2.31285e+06	1.94305e+06	3.48343e+06	1.53607e+06	1.42341e+06	1.02301e+06	High	High	High
FALSE	High	Master Protein	O43426	Synaptojanin-1 OS=Homo sapiens OX=9606 GN=SYNJ1 PE=1 SV=2	+	0.001	4.512	2	2	6	2	1573	173	7.42	16.91	2	215.5	54.1	30.4	1.99399	2.82554	0.831557	0.0651534	0.0474017	0.191253	0.302198	0.281503	0.644343	647395	491699	537848	151112	144456	119528			106816	998808	788658	819549	151112	205608	418037			115655	Peak Found	High	High
FALSE	High	Master Protein	P36969	Phospholipid hydroperoxide glutathione peroxidase OS=Homo sapiens OX=9606 GN=GPX4 PE=1 SV=3	+	0	51.437	49	10	49	10	197	22.2	8.37	121.76	10	80.8	116.7	102.5	-0.530377	-0.343197	0.187181	0.0656563	0.453993	0.540072	0.304063	0.882697	0.920804	4.79485e+06	3.84014e+06	4.80218e+06	1.05736e+07	7.20156e+06	3.09121e+06	6.44994e+06	1.23719e+07	8.19266e+06	7.39754e+06	6.15937e+06	7.31735e+06	1.05736e+07	1.02502e+07	1.08112e+07	9.29131e+06	1.26062e+07	8.87056e+06	High	High	High
FALSE	High	Master Protein	Q9UQ35	Serine/arginine repetitive matrix protein 2 OS=Homo sapiens OX=9606 GN=SRRM2 PE=1 SV=2	+	0	81.048	10	17	82	17	2752	299.4	12.06	217.1	17	112.1	77.6	110.3	0.530658	0.0233535	-0.507304	0.0680294	0.828347	0.381443	0.312894	0.98104	0.852323	1.06911e+07	8.72999e+06	1.07194e+07	1.13146e+07	7.57653e+06	3.91681e+06	1.06369e+07	1.78194e+07	1.48406e+07	1.64944e+07	1.40024e+07	1.63337e+07	1.13146e+07	1.07839e+07	1.36986e+07	1.53227e+07	1.81568e+07	1.60686e+07	High	High	High
FALSE	High	Master Protein	Q9Y624	Junctional adhesion molecule A OS=Homo sapiens OX=9606 GN=F11R PE=1 SV=1	+	0	98.899	41	10	115	10	299	32.6	7.9	403.34	10	81.4	135	83.6	-0.729859	-0.0384741	0.691385	0.0680985	0.777484	0.113424	0.312973	0.968312	0.483676	7.05044e+06	6.93588e+06	6.15805e+06	1.82224e+07	1.17972e+07	5.16197e+06	7.75727e+06	1.08856e+07	1.08017e+07	1.08775e+07	1.11248e+07	9.38335e+06	1.82224e+07	1.67913e+07	1.80534e+07	1.11745e+07	1.10917e+07	1.16955e+07	High	High	High
FALSE	High	Master Protein	Q14847	LIM and SH3 domain protein 1 OS=Homo sapiens OX=9606 GN=LASP1 PE=1 SV=2	+	0	105.684	49	10	121	10	261	29.7	7.05	382.52	10	89.8	132.6	77.7	-0.562293	0.208801	0.771094	0.0715765	0.417291	0.0914099	0.323541	0.868163	0.42957	1.04944e+07	1.00842e+07	1.02173e+07	3.04398e+07	1.67849e+07	6.63954e+06	1.02732e+07	1.37331e+07	1.20919e+07	1.61908e+07	1.61746e+07	1.55687e+07	3.04398e+07	2.38904e+07	2.32211e+07	1.47988e+07	1.39931e+07	1.30925e+07	High	High	High
FALSE	High	Master Protein	Q9HCE1	Helicase MOV-10 OS=Homo sapiens OX=9606 GN=MOV10 PE=1 SV=2	+	0	71.284	19	15	52	15	1003	113.6	8.82	146.49	15	169	84.7	46.3	0.996589	1.86794	0.87135	0.0715405	0.0153979	0.13069	0.323541	0.120139	0.520859	3.95521e+06	3.66394e+06	3.835e+06	2.24135e+06	2.06994e+06	1.19581e+06	1.11694e+06	1.53644e+06	2.38073e+06	6.10213e+06	5.87675e+06	5.84361e+06	2.24135e+06	2.94621e+06	4.18221e+06	1.60898e+06	1.56553e+06	2.57773e+06	High	High	High
FALSE	High	Master Protein	P55084	Trifunctional enzyme subunit beta, mitochondrial OS=Homo sapiens OX=9606 GN=HADHB PE=1 SV=3	+	0	107.621	53	21	112	21	474	51.3	9.41	314.8	21	113.4	67.8	118.8	0.742063	-0.0671142	-0.809178	0.0716314	0.680325	0.221913	0.323547	0.957144	0.68796	1.25747e+07	1.09527e+07	1.17746e+07	1.07255e+07	6.17185e+06	3.5592e+06	1.12583e+07	1.84806e+07	1.73651e+07	1.94004e+07	1.75676e+07	1.79416e+07	1.07255e+07	8.78455e+06	1.24479e+07	1.62179e+07	1.88305e+07	1.88019e+07	High	High	High
FALSE	High	Master Protein	Q01130	Serine/arginine-rich splicing factor 2 OS=Homo sapiens OX=9606 GN=SRSF2 PE=1 SV=4	+	0	32.87	22	4	46	4	221	25.5	11.85	166.28	4	76.8	115.4	107.8	-0.587465	-0.489179	0.098286	0.0724567	0.0617127	0.852425	0.326298	0.339141	0.988508	2.75664e+06	3.09972e+06	4.50442e+06	7.69206e+06	4.61015e+06	2.135e+06	4.84397e+06	6.84623e+06	7.96644e+06	4.25297e+06	4.97179e+06	6.86364e+06	7.69206e+06	6.56174e+06	7.46695e+06	6.97787e+06	6.97585e+06	8.62563e+06	High	High	High
FALSE	High	Master Protein	Q14683	Structural maintenance of chromosomes protein 1A OS=Homo sapiens OX=9606 GN=SMC1A PE=1 SV=2	+	0	77.669	19	17	75	17	1233	143.1	7.64	189.68	17	111.2	82.8	106	0.425454	0.0690925	-0.356362	0.074691	0.423174	0.635456	0.333182	0.869567	0.948155	7.29874e+06	6.27407e+06	6.15642e+06	5.78222e+06	5.26593e+06	2.26473e+06	6.6608e+06	1.03389e+07	8.72322e+06	1.12606e+07	1.00633e+07	9.38087e+06	5.78222e+06	7.49514e+06	7.92064e+06	9.59506e+06	1.05347e+07	9.44503e+06	High	High	High
FALSE	High	Master Protein	O00264	Membrane-associated progesterone receptor component 1 OS=Homo sapiens OX=9606 GN=PGRMC1 PE=1 SV=3	+	0	119.016	60	12	181	11	195	21.7	4.7	697.52	12	112.9	95.8	91.3	0.236948	0.306359	0.0694108	0.0754878	0.193159	0.980279	0.334707	0.661188	0.997884	5.71303e+07	4.57367e+07	4.70128e+07	5.58536e+07	4.37051e+07	1.83609e+07	4.11709e+07	5.92534e+07	4.83163e+07	8.81412e+07	7.33592e+07	7.16359e+07	5.58536e+07	6.22067e+07	6.42154e+07	5.93078e+07	6.03753e+07	5.23142e+07	High	High	High
FALSE	High	Master Protein	Q16513	Serine/threonine-protein kinase N2 OS=Homo sapiens OX=9606 GN=PKN2 PE=1 SV=1	+	0	48.684	20	11	30	10	984	112	6.3	88.41	11	143.3	76.8	79.9	0.89986	0.842771	-0.0570892	0.0766181	0.621693	0.776197	0.338724	0.942059	0.9723	2.47993e+06	1.77811e+06	1.82958e+06	1.67742e+06	1.07356e+06	353731	1.10447e+06	2.20894e+06	1.28369e+06	3.82606e+06	2.85199e+06	2.78783e+06	1.67742e+06	1.52802e+06	1.23714e+06	1.59101e+06	2.25077e+06	1.3899e+06	High	High	High
FALSE	High	Master Protein	P11498	Pyruvate carboxylase, mitochondrial OS=Homo sapiens OX=9606 GN=PC PE=1 SV=2	+	0	76.759	22	17	65	17	1178	129.6	6.84	177.44	17	142.3	62.9	94.8	1.1778	0.585977	-0.591827	0.0777491	0.302817	0.933972	0.342221	0.7887	0.994557	4.02704e+06	3.33052e+06	3.10647e+06	2.38119e+06	1.36875e+06	674644	2.29501e+06	3.66936e+06	3.28629e+06	6.21297e+06	5.34197e+06	4.7335e+06	2.38119e+06	1.94818e+06	2.35949e+06	3.30602e+06	3.73883e+06	3.55822e+06	High	High	High
FALSE	High	Master Protein	P04406	Glyceraldehyde-3-phosphate dehydrogenase OS=Homo sapiens OX=9606 GN=GAPDH PE=1 SV=3	+	0	621.917	90	34	3946	34	335	36	8.46	14701.9	34	80.5	100	119.5	-0.312939	-0.56995	-0.257011	0.0783308	0.245248	0.839667	0.344029	0.7352	0.986478	9.40806e+08	9.56013e+08	1.08786e+09	2.0174e+09	1.33787e+09	5.12791e+08	1.52557e+09	2.23338e+09	2.16021e+09	1.45149e+09	1.53339e+09	1.65763e+09	2.0174e+09	1.90422e+09	1.79343e+09	2.19762e+09	2.27567e+09	2.33895e+09	High	High	High
FALSE	High	Master Protein	P80723	Brain acid soluble protein 1 OS=Homo sapiens OX=9606 GN=BASP1 PE=1 SV=2	+	0	122.229	70	13	132	13	227	22.7	4.63	546.81	13	120.8	77.4	101.8	0.642215	0.246883	-0.395332	0.0810247	0.479146	0.383937	0.352274	0.893425	0.853453	1.72819e+07	1.48178e+07	1.8419e+07	1.70924e+07	9.74349e+06	5.34664e+06	1.77627e+07	2.13331e+07	2.07501e+07	2.66627e+07	2.37669e+07	2.8066e+07	1.70924e+07	1.38682e+07	1.86993e+07	2.55876e+07	2.1737e+07	2.24671e+07	High	High	High
FALSE	High	Master Protein	Q9BQG0	Myb-binding protein 1A OS=Homo sapiens OX=9606 GN=MYBBP1A PE=1 SV=2	+	0	205.758	30	32	164	32	1328	148.8	9.28	490.21	32	55.4	91.9	152.7	-0.730179	-1.46274	-0.732563	0.0850588	0.0148159	0.0730536	0.36714	0.116496	0.372932	4.10121e+06	5.21136e+06	4.67748e+06	9.79682e+06	8.30927e+06	3.43037e+06	1.35947e+07	1.92849e+07	1.85775e+07	6.32739e+06	8.35874e+06	7.12733e+06	9.79682e+06	1.18268e+07	1.19974e+07	1.95835e+07	1.965e+07	2.01147e+07	High	High	High
FALSE	High	Master Protein	P09132	Signal recognition particle 19 kDa protein OS=Homo sapiens OX=9606 GN=SRP19 PE=1 SV=3	+	0	23.134	44	4	34	4	144	16.1	9.85	106.65	4	94.7	113.4	92	-0.259984	0.0417306	0.301715	0.0850276	0.397513	0.560926	0.36714	0.856705	0.927063	1.1775e+06	1.2127e+06	651881	2.23628e+06	1.52836e+06	288527	1.08295e+06	2.28006e+06	1.63042e+06	1.81667e+06	1.9451e+06	993307	2.23628e+06	2.17536e+06	1.00909e+06	1.56002e+06	2.32323e+06	1.76533e+06	High	High	High
FALSE	High	Master Protein	O75494	Serine/arginine-rich splicing factor 10 OS=Homo sapiens OX=9606 GN=SRSF10 PE=1 SV=1	+	0	6.537	10	2	6	2	262	31.3	11.27	16.23	2	57.6	115.5	126.8	-1.00375	-1.13841	-0.134662	0.0862295	0.0578327	0.899013	0.37037	0.324568	0.993991	34880.9			247471	54992.6	30850.9	67137.4	116249	133183	53814.6			247471	78272.4	107898	96713.2	118450	144204	Peak Found	High	Not Found
FALSE	High	Master Protein	Q7Z2Z2	Elongation factor-like GTPase 1 OS=Homo sapiens OX=9606 GN=EFL1 PE=1 SV=2	+	0	114.111	28	21	114	21	1120	125.4	5.91	316.14	21	86	102.5	111.5	-0.253215	-0.374635	-0.12142	0.0866185	0.353246	0.751972	0.371209	0.823879	0.970152	1.53221e+07	1.04878e+07	9.55812e+06	1.80576e+07	1.40887e+07	1.00415e+07	1.51523e+07	2.40172e+07	1.84808e+07	2.36391e+07	1.68218e+07	1.45642e+07	1.80576e+07	2.00528e+07	3.51192e+07	2.18272e+07	2.44719e+07	2.00099e+07	High	High	High
FALSE	High	Master Protein	P84090	Enhancer of rudimentary homolog OS=Homo sapiens OX=9606 GN=ERH PE=1 SV=1	+	0	22.852	48	4	39	4	104	12.3	5.92	97.73	4	114.9	75.9	109.3	0.598207	0.0720854	-0.526122	0.0881382	0.73505	0.345409	0.374572	0.962107	0.82422	3.56915e+06	3.8969e+06	4.95545e+06	3.84851e+06	2.89978e+06	1.36022e+06	4.54591e+06	5.83359e+06	5.41482e+06	5.50652e+06	6.25042e+06	7.5509e+06	3.84851e+06	4.12734e+06	4.75724e+06	6.5485e+06	5.94404e+06	5.86287e+06	High	High	High
FALSE	High	Master Protein	Q9UPT8	Zinc finger CCCH domain-containing protein 4 OS=Homo sapiens OX=9606 GN=ZC3H4 PE=1 SV=3	+	0	51.985	19	12	54	12	1303	140.2	6.27	181.45	12	114.8	115.7	69.4	-0.0112662	0.726115	0.737381	0.0895099	0.413087	0.488574	0.378802	0.865488	0.907917	753898	670725	912664	1.41942e+06	361092	335120	669728	690337	279136	1.16312e+06	1.07581e+06	1.39068e+06	1.41942e+06	513952	1.17205e+06	964761	703407	302234	High	High	High
FALSE	High	Master Protein	Q9NZ01	Very-long-chain enoyl-CoA reductase OS=Homo sapiens OX=9606 GN=TECR PE=1 SV=1	+	0	67.665	26	11	90	11	308	36	9.45	204.29	11	130.9	72.8	96.3	0.846455	0.442857	-0.403597	0.0901872	0.340466	0.860476	0.380602	0.814423	0.990101	1.41942e+07	1.47906e+07	1.27439e+07	1.60077e+07	8.55697e+06	3.39516e+06	1.11843e+07	1.6036e+07	1.42925e+07	2.18989e+07	2.37232e+07	1.94186e+07	1.60077e+07	1.21794e+07	1.18742e+07	1.61113e+07	1.63396e+07	1.54751e+07	High	High	High
FALSE	High	Master Protein	P54577	Tyrosine--tRNA ligase, cytoplasmic OS=Homo sapiens OX=9606 GN=YARS PE=1 SV=4	+	0	212.288	60	33	318	33	528	59.1	7.05	831.29	33	72.7	118.6	108.7	-0.706077	-0.580325	0.125752	0.091987	0.323694	0.599841	0.386009	0.80764	0.943154	2.86273e+07	2.95851e+07	2.96248e+07	7.38571e+07	5.17319e+07	2.03414e+07	4.852e+07	6.34212e+07	6.23692e+07	4.41664e+07	4.74528e+07	4.51409e+07	7.38571e+07	7.36314e+07	7.11418e+07	6.98944e+07	6.4622e+07	6.753e+07	High	High	High
FALSE	High	Master Protein	P09622	Dihydrolipoyl dehydrogenase, mitochondrial OS=Homo sapiens OX=9606 GN=DLD PE=1 SV=2	+	0	127.263	44	16	169	16	509	54.1	7.85	501.92	16	119.8	80.2	100	0.578954	0.260628	-0.318326	0.0937447	0.688001	0.364658	0.391511	0.959539	0.839117	1.99283e+07	1.84465e+07	1.82675e+07	2.04563e+07	1.39189e+07	5.58105e+06	1.66349e+07	2.42568e+07	2.48927e+07	3.07456e+07	2.95872e+07	2.78353e+07	2.04563e+07	1.98112e+07	1.95191e+07	2.3963e+07	2.4716e+07	2.69525e+07	High	High	High
FALSE	High	Master Protein	Q14258	E3 ubiquitin/ISG15 ligase TRIM25 OS=Homo sapiens OX=9606 GN=TRIM25 PE=1 SV=2	+	0	46.57	23	10	36	10	630	70.9	8.09	95.49	10	107.1	44	148.9	1.28338	-0.475385	-1.75877	0.0943043	0.634076	0.1699	0.393032	0.943277	0.60554	1.27525e+06	1.27507e+06	1.0741e+06	808397	639863	80356.4	1.80041e+06	2.68556e+06	2.60342e+06	1.96747e+06	2.04514e+06	1.63666e+06	808397	910734	281038	2.59354e+06	2.7364e+06	2.81884e+06	High	High	High
FALSE	High	Master Protein	P0DMV9	Heat shock 70 kDa protein 1B OS=Homo sapiens OX=9606 GN=HSPA1B PE=1 SV=1	+	0	321.484	51	29	600	19	641	70	5.66	2023.06	29	98	127.7	74.3	-0.381905	0.39942	0.781324	0.0960468	0.510215	0.0242915	0.398494	0.902749	0.165997	6.30946e+07	6.0649e+07	5.73126e+07	1.21673e+08	8.90936e+07	3.99762e+07	5.51246e+07	7.16633e+07	6.8135e+07	9.73429e+07	9.72776e+07	8.73304e+07	1.21673e+08	1.26809e+08	1.39812e+08	7.94085e+07	7.30202e+07	7.37728e+07	High	High	High
FALSE	High	Master Protein	P46778	60S ribosomal protein L21 OS=Homo sapiens OX=9606 GN=RPL21 PE=1 SV=2	+	0	44.115	33	4	84	4	160	18.6	10.49	260.44	4	78.7	126.1	95.2	-0.680133	-0.274598	0.405535	0.0972535	0.959002	0.237838	0.400633	0.994782	0.707632	1.07813e+07	1.15622e+07	1.37138e+07	3.4516e+07	2.07844e+07	8.49184e+06	1.55576e+07	2.2367e+07	1.91232e+07	1.66335e+07	1.85452e+07	2.08964e+07	3.4516e+07	2.95829e+07	2.96993e+07	2.24112e+07	2.27905e+07	2.07055e+07	High	High	High
FALSE	High	Master Protein	P81605	Dermcidin OS=Homo sapiens OX=9606 GN=DCD PE=1 SV=2	+	0	15.192	13	2	19	2	110	11.3	6.54	59.05	2	110.4	136.1	53.4	-0.301927	1.04783	1.34976	0.0972013	0.0391987	0.00390019	0.400633	0.245574	0.0368867	2.03591e+06	1.62615e+06	1.98131e+06	717112	2.61547e+06	1.43014e+06	1.01425e+06	1.09507e+06	1.54203e+06	3.14102e+06	2.60825e+06	3.01902e+06	717112	3.72266e+06	5.00178e+06	1.46106e+06	1.1158e+06	1.66963e+06	High	High	High
FALSE	High	Master Protein	Q71RC2	La-related protein 4 OS=Homo sapiens OX=9606 GN=LARP4 PE=1 SV=3	+	0	50.775	19	9	49	9	724	80.5	6.61	132.52	9	58.5	105.5	136	-0.850734	-1.2171	-0.366364	0.0986768	0.228213	0.932664	0.40538	0.709504	0.994557	706195	683433	894394	1.97501e+06	1.24891e+06	674971	1.90138e+06	2.49897e+06	2.04392e+06	1.08952e+06	1.09619e+06	1.36284e+06	1.97501e+06	1.77761e+06	2.36064e+06	2.73899e+06	2.54628e+06	2.21304e+06	High	High	High
FALSE	High	Master Protein	P62829	60S ribosomal protein L23 OS=Homo sapiens OX=9606 GN=RPL23 PE=1 SV=1	+	0	85.406	59	8	168	8	140	14.9	10.51	539.12	8	79.2	101.9	118.9	-0.363582	-0.586176	-0.222595	0.0990413	0.294577	0.951919	0.406601	0.7887	0.995898	2.36225e+07	2.26497e+07	2.0767e+07	4.56193e+07	3.79342e+07	1.33649e+07	3.19624e+07	5.35343e+07	5.20716e+07	3.6445e+07	3.63288e+07	3.16437e+07	4.56193e+07	5.39928e+07	4.67422e+07	4.60428e+07	5.45479e+07	5.63803e+07	High	High	High
FALSE	High	Master Protein	P63279	SUMO-conjugating enzyme UBC9 OS=Homo sapiens OX=9606 GN=UBE2I PE=1 SV=1	+	0	93.184	54	8	116	8	158	18	8.66	360.53	8	90.8	122.1	87.1	-0.427299	0.0600196	0.487319	0.100397	0.902194	0.259229	0.411051	0.985715	0.732453	1.83741e+07	1.44365e+07	2.12176e+07	4.36186e+07	2.6766e+07	9.75426e+06	2.06326e+07	2.54015e+07	2.51065e+07	2.83477e+07	2.31554e+07	3.23304e+07	4.36186e+07	3.80967e+07	3.41145e+07	2.97219e+07	2.58824e+07	2.7184e+07	High	High	High
FALSE	High	Master Protein	Q9H6E5	Speckle targeted PIP5K1A-regulated poly(A) polymerase OS=Homo sapiens OX=9606 GN=TUT1 PE=1 SV=2	+	0	9.252	6	3	5	3	874	93.8	6.16	8.74	3	82	110.9	107.1	-0.435564	-0.385263	0.0503009	0.100388	0.576118	0.410259	0.411051	0.93084	0.86975	465733	946141	993607	2.04874e+06	1.47377e+06	386954	1.37362e+06	1.25467e+06	1.87222e+06	718538	1.51756e+06	1.51401e+06	2.04874e+06	2.09766e+06	1.35333e+06	1.97874e+06	1.27842e+06	2.02713e+06	Peak Found	Peak Found	Peak Found
FALSE	High	Master Protein	Q5TBB1	Ribonuclease H2 subunit B OS=Homo sapiens OX=9606 GN=RNASEH2B PE=1 SV=1	+	0	39.269	36	7	38	7	312	35.1	9.13	105.88	7	125.6	61.8	112.6	1.02316	0.15763	-0.865528	0.100581	0.773058	0.253927	0.411525	0.968312	0.724778	2.04699e+06	1.79173e+06	1.78568e+06	798498	1.17717e+06	404496	1.5806e+06	2.52869e+06	2.7104e+06	3.15811e+06	2.87383e+06	2.72093e+06	798498	1.6755e+06	1.41468e+06	2.2769e+06	2.57657e+06	2.93467e+06	High	High	High
FALSE	High	Master Protein	P49589	Cysteine--tRNA ligase, cytoplasmic OS=Homo sapiens OX=9606 GN=CARS PE=1 SV=3	+	0	155.24	48	27	152	27	748	85.4	6.76	418.97	27	69	102.9	128	-0.576575	-0.891476	-0.314901	0.10102	0.177253	0.836357	0.412761	0.635707	0.986431	6.74882e+06	6.0081e+06	6.22711e+06	1.65169e+07	1.00916e+07	3.69154e+06	1.06258e+07	1.81675e+07	1.65034e+07	1.04121e+07	9.63666e+06	9.48859e+06	1.65169e+07	1.43637e+07	1.29108e+07	1.53068e+07	1.85115e+07	1.78689e+07	High	High	High
FALSE	High	Master Protein	Q15233	Non-POU domain-containing octamer-binding protein OS=Homo sapiens OX=9606 GN=NONO PE=1 SV=4	+	0	85.324	42	12	125	11	471	54.2	8.95	367.31	12	85.3	70.9	143.8	0.26676	-0.753446	-1.02021	0.101425	0.486534	0.486293	0.41358	0.89638	0.907153	5.58618e+06	4.82295e+06	8.92627e+06	7.16749e+06	5.80543e+06	1.13955e+06	7.58298e+06	1.77656e+07	1.34251e+07	8.61842e+06	7.73574e+06	1.36015e+07	7.16749e+06	8.26302e+06	3.98545e+06	1.09235e+07	1.8102e+07	1.4536e+07	High	High	High
FALSE	High	Master Protein	P02786	Transferrin receptor protein 1 OS=Homo sapiens OX=9606 GN=TFRC PE=1 SV=2	+	0	169.26	42	26	226	26	760	84.8	6.61	617.35	26	71.1	124.1	104.8	-0.803582	-0.559717	0.243864	0.101734	0.283824	0.720508	0.414148	0.775399	0.963767	1.43135e+07	1.31062e+07	14276406	3.24178e+07	2.66849e+07	1.17889e+07	2.22597e+07	3.09587e+07	3.29009e+07	2.20831e+07	2.10217e+07	2.17537e+07	3.24178e+07	3.79813e+07	4.12304e+07	3.20657e+07	3.15449e+07	3.56233e+07	High	High	High
FALSE	High	Master Protein	P61970	Nuclear transport factor 2 OS=Homo sapiens OX=9606 GN=NUTF2 PE=1 SV=1	+	0	67.679	69	5	110	5	127	14.5	5.38	369.98	5	93.3	118.7	88	-0.347371	0.0843736	0.431745	0.101771	0.299357	0.243374	0.414148	0.7887	0.713565	8.36403e+06	1.06786e+07	9.03315e+06	2.21427e+07	1.2309e+07	4.5395e+06	9.57038e+06	1.27471e+07	1.11063e+07	1.29041e+07	1.71279e+07	1.37643e+07	2.21427e+07	1.75197e+07	1.58764e+07	1.37864e+07	1.29884e+07	1.20253e+07	High	High	High
FALSE	High	Master Protein	Q9Y333	U6 snRNA-associated Sm-like protein LSm2 OS=Homo sapiens OX=9606 GN=LSM2 PE=1 SV=1	+	0	59.695	69	6	61	6	95	10.8	6.52	219.64	6	82	127.7	90.3	-0.639063	-0.139102	0.499961	0.102663	0.85341	0.890996	0.416633	0.983136	0.993518	6.12656e+06	6.53436e+06	6.42163e+06	1.52381e+07	8.63185e+06	4.69134e+06	7.31837e+06	1.07584e+07	9.94786e+06	9.45212e+06	1.04808e+07	9.78499e+06	1.52381e+07	1.22859e+07	1.64074e+07	1.05423e+07	1.09621e+07	1.0771e+07	High	High	High
FALSE	High	Master Protein	P63241	Eukaryotic translation initiation factor 5A-1 OS=Homo sapiens OX=9606 GN=EIF5A PE=1 SV=2	+	0	309.615	89	18	593	18	154	16.8	5.24	2281.4	18	68.1	107.5	124.4	-0.65861	-0.86926	-0.21065	0.103512	0.0992278	0.932147	0.416738	0.47017	0.994557	6.09323e+07	5.69427e+07	6.26628e+07	1.48413e+08	9.4516e+07	4.69738e+07	1.07819e+08	1.95125e+08	1.5858e+08	9.4007e+07	9.13329e+07	9.54828e+07	1.48413e+08	1.34527e+08	1.64286e+08	1.55316e+08	1.98819e+08	1.71702e+08	High	High	High
FALSE	High	Master Protein	Q7L2J0	7SK snRNA methylphosphate capping enzyme OS=Homo sapiens OX=9606 GN=MEPCE PE=1 SV=1	+	0	26.674	17	4	20	4	689	74.3	9.57	70.39	4	86.3	108.5	105.2	-0.330263	-0.285702	0.0445603	0.103881	0.508618	0.0344615	0.41767	0.902749	0.219347	285334	481152	47651.7	454974		192497	88217.4	1.01717e+06	495741	440217	771741	72609.4	454974		673237	127080	1.03643e+06	536761	High	High	High
FALSE	High	Master Protein	Q9Y3U8	60S ribosomal protein L36 OS=Homo sapiens OX=9606 GN=RPL36 PE=1 SV=3	+	0	21.779	30	5	46	5	105	12.2	11.59	110.58	5	61.3	110.5	128.3	-0.850087	-1.06556	-0.215475	0.105397	0.222161	0.892748	0.419733	0.704263	0.993518	6.9188e+06	6.90782e+06	1.02448e+07	2.26331e+07	1.40384e+07	3.75863e+06	1.14052e+07	2.27722e+07	2.14706e+07	1.06744e+07	1.10798e+07	1.56106e+07	2.26331e+07	1.99812e+07	1.31454e+07	1.64295e+07	2.32034e+07	2.32472e+07	High	High	High
FALSE	High	Master Protein	P62937	Peptidyl-prolyl cis-trans isomerase A OS=Homo sapiens OX=9606 GN=PPIA PE=1 SV=2	+	0	257.897	86	17	1137	14	165	18	7.81	3722.85	17	80.3	111.9	107.8	-0.478738	-0.424885	0.0538529	0.106351	0.365031	0.769324	0.421807	0.830224	0.972179	3.15645e+08	3.30831e+08	4.54714e+08	7.38762e+08	4.94486e+08	2.12156e+08	5.28632e+08	6.41333e+08	6.57438e+08	4.86981e+08	5.30635e+08	6.92872e+08	7.38762e+08	7.03815e+08	7.41994e+08	7.61508e+08	6.53476e+08	7.11838e+08	High	High	High
FALSE	High	Master Protein	Q92804	TATA-binding protein-associated factor 2N OS=Homo sapiens OX=9606 GN=TAF15 PE=1 SV=1	+	0	20.943	13	4	30	2	592	61.8	8.02	93.89	4	91.2	114.9	94	-0.333273	-0.0436269	0.289646	0.106623	0.795193	0.545223	0.421835	0.971784	0.921896	161074	181871	84975.1	313009	179552	140682	178952	228642	236516	248507	291711	129481	313009	255561	492021	257785	232971	256086	High	High	Peak Found
FALSE	High	Master Protein	Q8TDP1	Ribonuclease H2 subunit C OS=Homo sapiens OX=9606 GN=RNASEH2C PE=1 SV=1	+	0	25.729	41	4	22	4	164	17.8	5.03	77.02	4	106.3	54.1	139.5	0.974441	-0.392124	-1.36656	0.107123	0.862251	0.322755	0.422544	0.983646	0.802528	1.01479e+06	762465	172027	749120	433893	178068	1.18341e+06	1.28333e+06	1.48247e+06	1.56563e+06	1.22295e+06	262127	749120	617571	622773	1.70473e+06	1.30763e+06	1.60514e+06	High	High	High
FALSE	High	Master Protein	Q86U90	YrdC domain-containing protein, mitochondrial OS=Homo sapiens OX=9606 GN=YRDC PE=1 SV=1	+	0	29.429	27	6	21	6	279	29.3	8.57	59.48	6	49.4	137.8	112.9	-1.47999	-1.19246	0.28753	0.108309	0.523435	0.389752	0.426312	0.907211	0.85772	317060	373263	1.56792e+06	1.16504e+06	1.17436e+06	818287	524853	1.49911e+06	1.2643e+06	489163	598693	2.38912e+06	1.16504e+06	1.6715e+06	2.86187e+06	756065	1.52749e+06	1.36892e+06	High	High	Peak Found
FALSE	High	Master Protein	Q9NVH2	Integrator complex subunit 7 OS=Homo sapiens OX=9606 GN=INTS7 PE=1 SV=1	+	0	16.92	5	4	12	4	962	106.8	8.02	30.78	4	119.3	123	57.7	-0.0440643	1.04795	1.09202	0.108741	0.508656	0.229797	0.427254	0.902749	0.698053	581864	307751	457922	699660	505598	472634	234437	177709	401501	897706	493615	697761	699660	719630	1.65299e+06	337713	181073	434723	High	High	High
FALSE	High	Master Protein	Q96I59	Probable asparagine--tRNA ligase, mitochondrial OS=Homo sapiens OX=9606 GN=NARS2 PE=1 SV=3	+	0	28.104	24	6	22	6	477	54.1	7.24	61.28	6	48.6	105.3	146.1	-1.11548	-1.58793	-0.472451	0.109559	0.394315	0.966249	0.429069	0.854355	0.996952	425710	330766	328827	1.18728e+06	807180	193962	601758	1.60594e+06	1.4719e+06	656789	530530	501052	1.18728e+06	1.14888e+06	678360	866849	1.63635e+06	1.59369e+06	High	High	High
FALSE	High	Master Protein	Q8TB72	Pumilio homolog 2 OS=Homo sapiens OX=9606 GN=PUM2 PE=1 SV=2	+	0	12.767	5	3	17	2	1066	114.1	7.08	43.22	3	127.5	78.8	93.7	0.69423	0.444376	-0.249853	0.11065	0.33742	0.856211	0.432351	0.810288	0.989538	4.41081e+06	3.63121e+06	3.61227e+06	3574752	2.52918e+06	1.09636e+06	2.69455e+06	4.20115e+06	4.00655e+06	6.80505e+06	5.82426e+06	5.50421e+06	3574752	3.59984e+06	3.83439e+06	3.88157e+06	4.28069e+06	4.33808e+06	High	Peak Found	High
FALSE	High	Master Protein	P60468	Protein transport protein Sec61 subunit beta OS=Homo sapiens OX=9606 GN=SEC61B PE=1 SV=2	+	0	7.081	39	3	24	3	96	10	11.56	42.4	3	113.3	101	85.7	0.165793	0.402781	0.236988	0.111951	0.266585	0.582261	0.435614	0.759376	0.93535	5.43441e+06	5.86161e+06	8.75737e+06	7.78885e+06	6.24738e+06	2.39692e+06	5.75335e+06	6.54034e+06	6.56703e+06	8.38426e+06	9.40169e+06	1.33441e+07	7.78885e+06	8.89206e+06	8.38297e+06	8.28786e+06	6.66417e+06	7.11042e+06	High	High	High
FALSE	High	Master Protein	P46199	Translation initiation factor IF-2, mitochondrial OS=Homo sapiens OX=9606 GN=MTIF2 PE=1 SV=2	+	0	13.981	4	2	5	2	727	81.3	7.15	13.91	2	77.8	96.4	125.8	-0.309263	-0.69329	-0.384027	0.113617	0.22843	0.806098	0.440546	0.709607	0.978474	264069	252459	439639	260188	354740	350809	348597	1.00448e+06	608490	407408	404930	669901	260188	504911	1.22692e+06	502163	1.0235e+06	658839	High	Peak Found	High
FALSE	High	Master Protein	P82921	28S ribosomal protein S21, mitochondrial OS=Homo sapiens OX=9606 GN=MRPS21 PE=1 SV=3	+	0	11.471	30	2	17	2	87	10.7	9.92	46.67	2	77	103.3	119.7	-0.42391	-0.636493	-0.212583	0.11375	0.325377	0.891377	0.440625	0.808505	0.993518	306946	127749	445392	635318	582273	89185.6	511250	883909	629956	473560	204902	678668	635318	828764	311917	736469	900645	682082	High	High	High
FALSE	High	Master Protein	Q14669	E3 ubiquitin-protein ligase TRIP12 OS=Homo sapiens OX=9606 GN=TRIP12 PE=1 SV=1	+	0	76.796	11	17	68	17	1992	220.3	8.48	188.77	17	70.2	114.3	115.5	-0.703282	-0.71835	-0.0150674	0.1139	0.644092	0.525025	0.440794	0.946516	0.916623	1.13973e+06	1.32541e+06	1.23096e+06	3.13843e+06	2.11458e+06	872517	4.62875e+06	3.02814e+06	1.83138e+06	1.75839e+06	2.12589e+06	1.87568e+06	3.13843e+06	3.00974e+06	3.05154e+06	6.66784e+06	3.08548e+06	1.98292e+06	High	High	High
FALSE	High	Master Protein	Q86UP2	Kinectin OS=Homo sapiens OX=9606 GN=KTN1 PE=1 SV=1	+	0	222.649	37	36	166	36	1357	156.2	5.64	535.02	36	148.1	103.4	48.6	0.518335	1.60754	1.08921	0.11549	0.00267709	0.0196309	0.443384	0.0265438	0.140681	1.40327e+07	1.29125e+07	1.08111e+07	1.74817e+07	1.016e+07	3.55218e+06	6.12134e+06	6.47381e+06	6.27443e+06	2.16498e+07	2.07109e+07	1.64735e+07	1.74817e+07	1.4461e+07	1.24234e+07	8.81795e+06	6.59638e+06	6.79361e+06	High	High	High
FALSE	High	Master Protein	P17480	Nucleolar transcription factor 1 OS=Homo sapiens OX=9606 GN=UBTF PE=1 SV=1	+	0	26.456	10	6	19	6	764	89.4	5.81	53.89	6	148.4	79.7	71.9	0.896839	1.04543	0.148588	0.115396	0.575914	0.505075	0.443384	0.93084	0.91373	1.32999e+06	982060	755026	546552	594316	302442	96953.7	1.3105e+06	705355	2.05192e+06	1.57517e+06	1.15047e+06	546552	845906	1.05776e+06	139664	1.33531e+06	763720	High	High	High
FALSE	High	Master Protein	P46821	Microtubule-associated protein 1B OS=Homo sapiens OX=9606 GN=MAP1B PE=1 SV=2	+	0	923.929	54	95	968	93	2468	270.5	4.81	3490.75	95	132.1	99.9	67.9	0.403074	0.960147	0.557073	0.116483	0.0137918	0.114649	0.445779	0.109691	0.487519	1.0582e+08	9.31928e+07	9.87009e+07	1.12655e+08	7.99212e+07	3.42868e+07	5.05132e+07	8.43297e+07	7.1418e+07	1.63259e+08	1.49476e+08	1.50396e+08	1.12655e+08	1.13754e+08	1.19915e+08	7.27656e+07	8.59263e+07	7.73275e+07	High	High	High
FALSE	High	Master Protein	Q96SZ6	CDK5 regulatory subunit-associated protein 1 OS=Homo sapiens OX=9606 GN=CDK5RAP1 PE=1 SV=2	+	0	11.805	5	2	4	2	601	67.6	8.21	10.95	2	123.6	64.3	112.1	0.942788	0.140892	-0.801896	0.119968	0.800491	0.0685713	0.455078	0.972416	0.355158	168908	261792		172041			49665.3	294489	560050	260593	419900		172041			71544.2	300065	606391	Peak Found	Peak Found	Not Found
FALSE	High	Master Protein	Q96PU8	Protein quaking OS=Homo sapiens OX=9606 GN=QKI PE=1 SV=1	+	0	81.151	40	12	70	12	341	37.6	8.56	212.4	12	114.9	80.8	104.3	0.507952	0.13964	-0.368312	0.122216	0.414613	0.997956	0.461681	0.866283	0.999941	1.49191e+07	1.49505e+07	1.45827e+07	1.39794e+07	1.34505e+07	4.6307e+06	1.45096e+07	2.07879e+07	1.85028e+07	2.30173e+07	2.39798e+07	2.22205e+07	1.39794e+07	1.91444e+07	1.61954e+07	2.09014e+07	2.11815e+07	2.00338e+07	High	High	High
FALSE	High	Master Protein	Q8WWH5	Probable tRNA pseudouridine synthase 1 OS=Homo sapiens OX=9606 GN=TRUB1 PE=1 SV=1	+	0	11.577	10	3	9	3	349	37.2	8.25	18.17	3	139.6	67.6	92.9	1.0462	0.587548	-0.458655	0.12232	0.495659	0.942656	0.461681	0.899139	0.99531	1.93634e+06	2.27323e+06	2.50083e+06	1.2024e+06	1.23979e+06	818272	2.37479e+06	2.38086e+06	1.72423e+06	2.9874e+06	3.64613e+06	3.81065e+06	1.2024e+06	1.76463e+06	2.86182e+06	3.42094e+06	2.42594e+06	1.8669e+06	High	High	High
FALSE	High	Master Protein	Q9BRJ6	Uncharacterized protein C7orf50 OS=Homo sapiens OX=9606 GN=C7orf50 PE=1 SV=1	+	0	35.888	36	6	35	6	194	22.1	9.64	116.96	6	73	130	97.1	-0.832543	-0.411575	0.420968	0.122526	0.242319	0.943913	0.462171	0.73129	0.99531	1.56064e+06	829479	680182	2.36773e+06	1.66457e+06	685633	1.22817e+06	2.70638e+06	1.18588e+06	2.40777e+06	1.33044e+06	1.03643e+06	2.36773e+06	2.36922e+06	2.39793e+06	1.76921e+06	2.75762e+06	1.284e+06	High	High	High
FALSE	High	Master Protein	Q6ZN17	Protein lin-28 homolog B OS=Homo sapiens OX=9606 GN=LIN28B PE=1 SV=1	+	0	37.888	34	6	40	6	250	27.1	8.91	138.14	6	138.1	82.5	79.4	0.743247	0.798502	0.0552551	0.125511	0.191439	0.718802	0.468457	0.659245	0.963767	2.5338e+06	2.28743e+06	3.2898e+06	2334043	1.52315e+06	936487	1.28997e+06	2.50247e+06	2.07502e+06	3.90917e+06	3.6689e+06	5.01285e+06	2334043	2.16794e+06	3.27526e+06	1.85823e+06	2.54985e+06	2.24672e+06	High	High	High
FALSE	High	Master Protein	O43709	Probable 18S rRNA (guanine-N(7))-methyltransferase OS=Homo sapiens OX=9606 GN=BUD23 PE=1 SV=2	+	0	20.356	14	2	12	2	281	31.9	8.73	42.79	2	35.6	75.5	188.9	-1.0846	-2.40767	-1.32307	0.126154	0.0139508	0.167909	0.470563	0.110398	0.60025		72630.4		375858	114497		533034	319593	571589		116495		375858	162966		767849	325644	618886	Not Found	Peak Found	High
FALSE	High	Master Protein	P17096	High mobility group protein HMG-I/HMG-Y OS=Homo sapiens OX=9606 GN=HMGA1 PE=1 SV=3	+	0	36.921	41	4	67	4	107	11.7	10.32	253.56	4	70.7	139	90.3	-0.975303	-0.353016	0.622287	0.126246	0.628267	0.156875	0.470619	0.942304	0.577891	4.03966e+06	3.74449e+06	6.17399e+06	1.22562e+07	6.56854e+06	3.97893e+06	5.69585e+06	6.30759e+06	7.35161e+06	6.23242e+06	6.00596e+06	9.40765e+06	1.22562e+07	9.34918e+06	1.39159e+07	8.20502e+06	6.42702e+06	7.95991e+06	High	High	High
FALSE	High	Master Protein	O95104	Splicing factor, arginine/serine-rich 15 OS=Homo sapiens OX=9606 GN=SCAF4 PE=1 SV=3	+	0	37.73	13	8	42	5	1147	125.8	9.55	130.23	8	156.2	72.9	70.9	1.0994	1.13954	0.0401332	0.130628	0.351895	0.608702	0.482485	0.82294	0.943527	990476	1.07443e+06	727198	751364	500726	22484.1	592896	680665	456730	1.52812e+06	1.72332e+06	1.10807e+06	751364	712696	78635.6	854083	693552	494523	High	High	High
FALSE	High	Master Protein	Q8IWA0	WD repeat-containing protein 75 OS=Homo sapiens OX=9606 GN=WDR75 PE=1 SV=1	+	0	29.668	10	6	9	6	830	94.4	5.96	26.07	6	50.6	89.5	159.9	-0.82275	-1.65996	-0.83721	0.130725	0.116135	0.71986	0.482549	0.514858	0.963767			50933.1	119782	110330		170204	189682	287904			77609.5	119782	157036		245184	193273	311726	Not Found	Not Found	Peak Found
FALSE	High	Master Protein	O43175	D-3-phosphoglycerate dehydrogenase OS=Homo sapiens OX=9606 GN=PHGDH PE=1 SV=4	+	0	333.013	60	30	698	30	533	56.6	6.71	2301.03	30	109.1	73.8	117.1	0.563958	-0.10209	-0.666048	0.131372	0.950693	0.133944	0.483755	0.993552	0.529286	1.5033e+08	1.46162e+08	1.60629e+08	1.58492e+08	1.06506e+08	5.46816e+07	1.74753e+08	2.40084e+08	2.32429e+08	2.3193e+08	2.34436e+08	2.44759e+08	1.58492e+08	1.51593e+08	1.91243e+08	2.51737e+08	2.4463e+08	2.51662e+08	High	High	High
FALSE	High	Master Protein	O75347	Tubulin-specific chaperone A OS=Homo sapiens OX=9606 GN=TBCA PE=1 SV=3	+	0	93.631	55	10	193	10	108	12.8	5.29	549.04	10	81.2	116.2	102.6	-0.517058	-0.337479	0.179579	0.131652	0.615935	0.285834	0.48449	0.940748	0.765928	3.52177e+07	3.53804e+07	4.27048e+07	8.39348e+07	4.87511e+07	2.32375e+07	5.06859e+07	6.91089e+07	6.62734e+07	5.43342e+07	5.67482e+07	6.50717e+07	8.39348e+07	6.93887e+07	8.12708e+07	7.30144e+07	7.04174e+07	7.17572e+07	High	High	High
FALSE	High	Master Protein	Q8IZ73	RNA pseudouridylate synthase domain-containing protein 2 OS=Homo sapiens OX=9606 GN=RPUSD2 PE=1 SV=2	+	0	39.12	22	7	27	7	545	61.3	7.17	71.98	7	94.9	65.2	139.9	0.541536	-0.559916	-1.10145	0.134073	0.823069	0.458458	0.491303	0.979752	0.893807	1.36116e+06	554840	996209	959493	732818	351926	1.55263e+06	2.29108e+06	1.42952e+06	2.10001e+06	889933	1.51798e+06	959493	1.04304e+06	1.23082e+06	2.2366e+06	2.33446e+06	1.54781e+06	High	High	High
FALSE	High	Master Protein	Q06830	Peroxiredoxin-1 OS=Homo sapiens OX=9606 GN=PRDX1 PE=1 SV=1	+	0	281.844	69	21	891	18	199	22.1	8.13	2580.68	21	82.8	116.1	101	-0.487665	-0.286653	0.201013	0.13452	0.409941	0.499568	0.492643	0.863869	0.91133	3.31639e+08	3.0852e+08	3.15217e+08	6.99905e+08	4.73312e+08	1.98413e+08	4.19113e+08	6.55643e+08	5.57052e+08	5.11656e+08	4.94848e+08	4.80313e+08	6.99905e+08	6.73677e+08	6.93929e+08	6.03743e+08	6.68056e+08	6.03145e+08	High	High	High
FALSE	High	Master Protein	Q13595	Transformer-2 protein homolog alpha OS=Homo sapiens OX=9606 GN=TRA2A PE=1 SV=1	+	0	17.082	12	2	8	2	282	32.7	11.27	22.97	2	85.6	122.7	91.8	-0.519453	-0.100883	0.418569	0.135093	0.855118	0.302125	0.493544	0.983646	0.780403		169078	222642	434825	275325	519942	225796	343816	244524		271192	339252	434825	391878	1.81844e+06	325265	350326	264757	Not Found	High	Peak Found
FALSE	High	Master Protein	P46013	Proliferation marker protein Ki-67 OS=Homo sapiens OX=9606 GN=MKI67 PE=1 SV=2	+	0	51.638	8	13	34	13	3256	358.5	9.45	85.53	13	108.8	35.5	155.7	1.61579	-0.51709	-2.13288	0.136592	0.425535	0.056354	0.496319	0.870708	0.312537	993915	872205	530193	295033		202327	1.31511e+06	2.85105e+06	1.84828e+06	1.53342e+06	1.39897e+06	807884	295033		707618	1.89445e+06	2.90503e+06	2.00122e+06	High	High	High
FALSE	High	Master Protein	Q96A35	39S ribosomal protein L24, mitochondrial OS=Homo sapiens OX=9606 GN=MRPL24 PE=1 SV=1	+	0	30.064	29	6	26	6	216	24.9	9.29	75.53	6	84.1	92.4	123.5	-0.135787	-0.554333	-0.418546	0.138141	0.150579	0.644816	0.50048	0.583589	0.951068	1.19274e+06	1.13448e+06	604740	1.59351e+06	1.40507e+06	576886	1.33986e+06	2.62217e+06	2.64891e+06	1.84017e+06	1.81965e+06	921475	1.59351e+06	1.99988e+06	2.0176e+06	1.93011e+06	2.67182e+06	2.86809e+06	High	High	High
FALSE	High	Master Protein	O95628	CCR4-NOT transcription complex subunit 4 OS=Homo sapiens OX=9606 GN=CNOT4 PE=1 SV=3	+	0	15.253	14	4	5	4	575	63.5	7.03	14.61	4	68.6	147	84.4	-1.09954	-0.299034	0.800501	0.139923	0.480877	0.48932	0.504474	0.893825	0.90848	111686	87110.5	125640	510432	259499	85299		275210	148213	172311	139720	191445	510432	369352	298324		280421	160477	High	Peak Found	Peak Found
FALSE	High	Master Protein	Q15796	Mothers against decapentaplegic homolog 2 OS=Homo sapiens OX=9606 GN=SMAD2 PE=1 SV=1	+	0	26.449	16	6	39	5	467	52.3	6.58	97.61	6	91.7	122.3	86	-0.415431	0.0925851	0.508016	0.14218	0.445766	0.117607	0.510477	0.876468	0.491782	1.66275e+06	1.33589e+06	1.93674e+06	2.33453e+06	2.40281e+06	1.08779e+06	1.83405e+06	1.91926e+06	2.22018e+06	2.5653e+06	2.14269e+06	2.95112e+06	2.33453e+06	3.41998e+06	3.80445e+06	2.642e+06	1.9556e+06	2.40389e+06	High	High	High
FALSE	High	Master Protein	Q9UHI6	Probable ATP-dependent RNA helicase DDX20 OS=Homo sapiens OX=9606 GN=DDX20 PE=1 SV=2	+	0	88.75	33	16	69	16	824	92.2	6.95	216.91	16	81.1	92.7	126.2	-0.192867	-0.637938	-0.445071	0.143439	0.179636	0.657739	0.514084	0.63775	0.953906	2.23957e+06	2.38729e+06	1.52285e+06	4.41519e+06	2.77474e+06	1.10346e+06	3.7326e+06	5.27879e+06	5.18927e+06	3.45524e+06	3.82907e+06	2.32045e+06	4.41519e+06	3.94937e+06	3.85925e+06	5.3769e+06	5.37873e+06	5.61866e+06	High	High	High
FALSE	High	Master Protein	Q96Q15	Serine/threonine-protein kinase SMG1 OS=Homo sapiens OX=9606 GN=SMG1 PE=1 SV=3	+	0	8.052	2	3	3	3	3661	410.2	6.46	9.59	3	146.2	68.2	85.6	1.1001	0.772261	-0.327839	0.143697	0.371975	0.768891	0.514539	0.835243	0.972179		90684.8		90074.6	35939.6		64472	83591.6	65343.8		145453		90074.6	51153.8		92873.6	85174.3	70750.7	High	High	Not Found
FALSE	High	Master Protein	P14618	Pyruvate kinase PKM OS=Homo sapiens OX=9606 GN=PKM PE=1 SV=4	+	0	687.035	80	43	1847	43	531	57.9	7.84	6963.49	43	101.1	134.3	64.6	-0.409676	0.646177	1.05585	0.144481	0.112772	0.00195005	0.516191	0.504734	0.0199434	4.33149e+08	4.41763e+08	3.84118e+08	8.88253e+08	6.21062e+08	2.5757e+08	2.68085e+08	4.19488e+08	3.96538e+08	6.68266e+08	7.08564e+08	5.85302e+08	8.88253e+08	8.83974e+08	9.00823e+08	3.86183e+08	4.2743e+08	4.29349e+08	High	High	High
FALSE	High	Master Protein	P29508	Serpin B3 OS=Homo sapiens OX=9606 GN=SERPINB3 PE=1 SV=2	+	0	68.275	30	11	28	5	390	44.5	6.81	84.18	11	122.2	65.9	111.9	0.890894	0.127034	-0.76386	0.145025	0.0735995	0.129379	0.516394	0.388652	0.518229	526754	439800	9.97798e+06	272224	1.03689e+06	125370	215361	976133	687298	812681	705414	1.5204e+07	272224	1.47583e+06	438468	310233	994615	744169	High	Peak Found	High
FALSE	High	Master Protein	Q08752	Peptidyl-prolyl cis-trans isomerase D OS=Homo sapiens OX=9606 GN=PPID PE=1 SV=3	+	0	48.396	35	9	36	9	370	40.7	7.21	103.87	9	74.8	117.8	107.4	-0.655229	-0.521884	0.133346	0.144928	0.246889	0.464315	0.516394	0.737391	0.896823	2.53996e+06	2.54146e+06	1.59682e+06	6.16829e+06	4.0888e+06	2.86404e+06	3.9071e+06	5.70774e+06	4.46576e+06	3.91867e+06	4.07635e+06	2.43317e+06	6.16829e+06	5.81969e+06	1.00167e+07	5.62828e+06	5.8158e+06	4.83528e+06	High	High	High
FALSE	High	Master Protein	Q92973	Transportin-1 OS=Homo sapiens OX=9606 GN=TNPO1 PE=1 SV=2	+	0	225.16	43	28	288	24	898	102.3	4.98	933.33	28	105.3	79.3	115.5	0.409113	-0.133387	-0.5425	0.150881	0.835491	0.235819	0.530466	0.981996	0.707632	2.91493e+07	3.10764e+07	2.90069e+07	3.42774e+07	2.37076e+07	9.67898e+06	3.11704e+07	5.1871e+07	4.55415e+07	4.49719e+07	4.98449e+07	4.41993e+07	3.42774e+07	3.37437e+07	3.38512e+07	4.49017e+07	5.28531e+07	4.93099e+07	High	High	High
FALSE	High	Master Protein	P25311	Zinc-alpha-2-glycoprotein OS=Homo sapiens OX=9606 GN=AZGP1 PE=1 SV=2	+	0	19.919	26	5	20	5	298	34.2	6.05	56.23	5	178.1	45.3	76.6	1.9751	1.21727	-0.757833	0.150925	0.145113	0.682275	0.530466	0.575718	0.959283	1.63596e+06	1.02922e+06	1.27056e+06	493013	933089	109672	578250	434992	816442	2.52398e+06	1.65081e+06	1.93603e+06	493013	1.32809e+06	383565	832985	443228	883998	High	High	High
FALSE	High	Master Protein	Q99598	Translin-associated protein X OS=Homo sapiens OX=9606 GN=TSNAX PE=1 SV=1	+	0	68.145	49	11	68	11	290	33.1	6.55	211.84	11	70.2	115.8	114	-0.722092	-0.699491	0.0226014	0.152149	0.221676	0.950822	0.532655	0.704263	0.99568	2.81239e+06	3.05048e+06	2.8851e+06	7.25643e+06	5.14005e+06	1.47567e+06	4.9613e+06	7.59253e+06	6.50183e+06	4.33898e+06	4.89281e+06	4.39618e+06	7.25643e+06	7.31597e+06	5.16099e+06	7.14689e+06	7.73628e+06	7.03982e+06	High	High	High
FALSE	High	Master Protein	P61956	Small ubiquitin-related modifier 2 OS=Homo sapiens OX=9606 GN=SUMO2 PE=1 SV=3	+	0	15.405	35	2	37	2	95	10.9	5.5	105.84	2	108.1	96.3	95.6	0.166759	0.177284	0.0105252	0.152756	0.479312	0.668901	0.532925	0.893425	0.956247	2.97153e+07	2.90587e+07	4.05999e+07	3.48623e+07	3.15984e+07	1.18671e+07	3.07787e+07	3.62408e+07	3.80579e+07	4.58451e+07	4.66085e+07	6.18643e+07	3.48623e+07	4.49749e+07	4.15039e+07	4.43376e+07	3.6927e+07	4.1207e+07	High	High	High
FALSE	High	Master Protein	O14787	Transportin-2 OS=Homo sapiens OX=9606 GN=TNPO2 PE=1 SV=3	+	0	62.797	25	13	53	9	897	101.3	5.01	140.36	13	65.5	103.9	130.6	-0.665629	-0.995588	-0.329959	0.153559	0.559374	0.842128	0.534792	0.923906	0.986647	792302	1.10294e+06	972986	2.24839e+06	1.651e+06	990277	2.05064e+06	3.12241e+06	2.57009e+06	1.22237e+06	1.76905e+06	1.48259e+06	2.24839e+06	2.34991e+06	3.46339e+06	2.954e+06	3.18153e+06	2.78275e+06	High	High	High
FALSE	High	Master Protein	P62942	Peptidyl-prolyl cis-trans isomerase FKBP1A OS=Homo sapiens OX=9606 GN=FKBP1A PE=1 SV=2	+	0	77.722	43	6	100	6	108	11.9	8.16	307.19	6	91.7	117.5	90.7	-0.357667	0.0158192	0.373486	0.154921	0.702651	0.277417	0.537868	0.961564	0.754025	1.90482e+07	1.67865e+07	2.30989e+07	4.37003e+07	2.64652e+07	8.71583e+06	1.98152e+07	28540170	2.71832e+07	2.93878e+07	2.69246e+07	3.51971e+07	4.37003e+07	3.76686e+07	3.04827e+07	2.85443e+07	2.90805e+07	2.94325e+07	High	High	High
FALSE	High	Master Protein	Q92597	Protein NDRG1 OS=Homo sapiens OX=9606 GN=NDRG1 PE=1 SV=1	+	0	11.929	10	2	6	2	394	42.8	5.82	17.89	2	240	60		2	#VALUE!	#VALUE!	0.154983	1e-17	1e-17	0.537868	1.52331e-16	1.45048e-16	329185	251755	365806	363081	31148.9					507870	403801	557398	363081	44335					High	High	High
FALSE	High	Master Protein	Q9NZ45	CDGSH iron-sulfur domain-containing protein 1 OS=Homo sapiens OX=9606 GN=CISD1 PE=1 SV=1	+	0	23.041	26	2	20	2	108	12.2	9.09	70.44	2	69.4	93.5	137.1	-0.430031	-0.982221	-0.55219	0.155625	0.0423241	0.32667	0.538756	0.258422	0.805675	607433	449445	656259	1.71068e+06	887981	302359	1.27383e+06	2.1287e+06	1.71077e+06	937154	720885	999977	1.71068e+06	1.26389e+06	1.05747e+06	1.83498e+06	2.169e+06	1.85232e+06	High	High	High
FALSE	High	Master Protein	P57678	Gem-associated protein 4 OS=Homo sapiens OX=9606 GN=GEMIN4 PE=1 SV=2	+	0	99.442	25	18	84	18	1058	120	6.04	260.95	18	84.8	95.9	119.3	-0.177467	-0.492458	-0.314991	0.156468	0.13657	0.624567	0.539316	0.562759	0.946296	1.82509e+06	2.43566e+06	2.4357e+06	4.66411e+06	2.94835e+06	811860	3.3926e+06	5.12113e+06	5.80894e+06	2.81577e+06	3.90667e+06	3.71141e+06	4.66411e+06	4.19646e+06	2.83939e+06	4.88713e+06	5.21809e+06	6.2896e+06	High	High	High
FALSE	High	Master Protein	Q9Y4Z0	U6 snRNA-associated Sm-like protein LSm4 OS=Homo sapiens OX=9606 GN=LSM4 PE=1 SV=1	+	0	33.551	37	5	31	5	139	15.3	9.99	71.47	5	87.2	114.7	98.1	-0.395465	-0.169925	0.22554	0.156553	0.373003	0.589072	0.539316	0.836573	0.940501	6.80971e+06	8.73821e+06	7.803e+06	1.56446e+07	1.2349e+07	4.25835e+06	9.1282e+06	1.33221e+07	1.23515e+07	1.05061e+07	1.40156e+07	1.18899e+07	1.56446e+07	1.75767e+07	1.48931e+07	1.31494e+07	1.35743e+07	1.33736e+07	High	High	High
FALSE	High	Master Protein	Q9NU22	Midasin OS=Homo sapiens OX=9606 GN=MDN1 PE=1 SV=2	+	0	506.764	25	95	394	95	5596	632.4	5.68	1116.97	95	58	99.4	142.6	-0.777193	-1.29785	-0.520656	0.15869	0.0437888	0.371881	0.544507	0.263928	0.842948	7.96853e+06	8.75648e+06	1.08216e+07	2.20955e+07	1.7827e+07	6.87722e+06	2.39624e+07	3.52769e+07	3.08959e+07	1.22939e+07	1.40449e+07	1.64895e+07	2.20955e+07	2.53737e+07	2.40523e+07	3.45185e+07	3.59448e+07	3.34524e+07	High	High	High
FALSE	High	Master Protein	P35241	Radixin OS=Homo sapiens OX=9606 GN=RDX PE=1 SV=1	+	0	225.691	52	26	389	17	583	68.5	6.37	1187.32	26	147.4	86.7	65.9	0.765633	1.16139	0.395754	0.160047	0.0324621	0.23859	0.54606	0.213072	0.708143	1.13242e+07	1.07224e+07	9836333	9.82891e+06	7.10821e+06	3.07949e+06	5.31333e+06	8.6563e+06	7.10527e+06	1.74711e+07	1.71982e+07	1.49882e+07	9.82891e+06	1.01173e+07	1.07702e+07	7.65399e+06	8.82019e+06	7.6932e+06	High	High	High
FALSE	High	Master Protein	P11171	Protein 4.1 OS=Homo sapiens OX=9606 GN=EPB41 PE=1 SV=4	+	0	46.417	25	12	35	12	864	97	5.58	89.07	12	113.8	65.6	120.7	0.794733	-0.0849251	-0.879658	0.160903	0.826227	0.258991	0.546818	0.980709	0.732453	2.17937e+06	1.86214e+06	1.64906e+06	1.90954e+06	1.20916e+06	197103	2.13641e+06	3.38421e+06	2.92543e+06	3.36236e+06	2.98677e+06	2.51277e+06	1.90954e+06	1.72102e+06	689348	3.07756e+06	3.44829e+06	3.1675e+06	High	High	High
FALSE	High	Master Protein	P55145	Mesencephalic astrocyte-derived neurotrophic factor OS=Homo sapiens OX=9606 GN=MANF PE=1 SV=3	+	0	84.288	55	13	132	13	182	20.7	8.69	363.13	13	94.4	149.3	56.3	-0.661355	0.745652	1.40701	0.16145	0.119319	0.00150898	0.547912	0.524002	0.0156986	1.2188e+07	1.0971e+07	9.70538e+06	3.1197e+07	1.79079e+07	7.96065e+06	7.28638e+06	1.10917e+07	8.42821e+06	1.88037e+07	1.75968e+07	1.47886e+07	3.1197e+07	2.54888e+07	2.78415e+07	1.04962e+07	1.13017e+07	9.1256e+06	High	High	High
FALSE	High	Master Protein	Q14697	Neutral alpha-glucosidase AB OS=Homo sapiens OX=9606 GN=GANAB PE=1 SV=3	+	0	434.816	48	38	726	38	944	106.8	6.14	2391.68	38	124.3	93	82.7	0.418524	0.587867	0.169343	0.162106	0.0870582	0.481775	0.549119	0.431821	0.906142	1.05223e+08	1.10674e+08	1.0203e+08	1.22505e+08	8.54045e+07	3.23736e+07	6.91847e+07	1.06027e+08	1.00922e+08	1.62339e+08	1.77514e+08	1.55469e+08	1.22505e+08	1.21559e+08	1.13223e+08	9.96624e+07	1.08035e+08	1.09272e+08	High	High	High
FALSE	High	Master Protein	Q9UMR2	ATP-dependent RNA helicase DDX19B OS=Homo sapiens OX=9606 GN=DDX19B PE=1 SV=1	+	0	143.929	52	20	164	4	479	53.9	6.3	496.98	20	41.5	81.2	177.3	-0.968368	-2.09501	-1.12664	0.16249	0.115385	0.60304	0.549119	0.512655	0.943527	215474	807200	42926.3	827604	456622	120554	754047	1.47898e+06	1.31149e+06	332436	1.2947e+06	65409.2	827604	649922	421625	1.08623e+06	1.50699e+06	1.42001e+06	High	High	Peak Found
FALSE	High	Master Protein	Q9NQG5	Regulation of nuclear pre-mRNA domain-containing protein 1B OS=Homo sapiens OX=9606 GN=RPRD1B PE=1 SV=1	+	0	42.92	37	8	31	6	326	36.9	5.97	94.21	8	134.1	84.9	81	0.659473	0.727315	0.0678426	0.16239	0.126694	0.668929	0.549119	0.540764	0.956247	2.46741e+06	2.04604e+06	1.78024e+06	2.67327e+06	1.45975e+06	138206	1.87191e+06	1.94623e+06	1.3569e+06	3.80675e+06	3.28173e+06	2.71265e+06	2.67327e+06	2.07771e+06	483360	2.69654e+06	1.98308e+06	1.46918e+06	High	High	High
FALSE	High	Master Protein	Q14011	Cold-inducible RNA-binding protein OS=Homo sapiens OX=9606 GN=CIRBP PE=1 SV=1	+	0	51.23	48	8	46	8	172	18.6	9.51	147.5	8	153.1	82.8	64.1	0.886772	1.25608	0.369306	0.166608	0.0429272	0.279331	0.55835	0.260838	0.75758	2.59581e+06	3.11115e+06	2.50418e+06	3.41105e+06	1.52166e+06	551588	1.05536e+06	2.30801e+06	1.54809e+06	4.00485e+06	4.99011e+06	3.81576e+06	3.41105e+06	2.16581e+06	1.92912e+06	1.52028e+06	2.35171e+06	1.67619e+06	High	High	High
FALSE	High	Master Protein	P14625	Endoplasmin OS=Homo sapiens OX=9606 GN=HSP90B1 PE=1 SV=1	+	0	734.745	69	60	1826	58	803	92.4	4.84	6321.45	60	103.2	131.4	65.4	-0.348522	0.65808	1.0066	0.167503	0.151613	0.00639268	0.560417	0.586082	0.0565593	3.65248e+08	3.45547e+08	3.58515e+08	6.81246e+08	4.96083e+08	2.10701e+08	2.34657e+08	3.45052e+08	3.31085e+08	5.63508e+08	5.54239e+08	5.46289e+08	6.81246e+08	7.06088e+08	7.36903e+08	3.3803e+08	3.51585e+08	3.58481e+08	High	High	High
FALSE	High	Master Protein	Q96Q11	CCA tRNA nucleotidyltransferase 1, mitochondrial OS=Homo sapiens OX=9606 GN=TRNT1 PE=1 SV=2	+	0	39.224	31	9	40	9	434	50.1	8.1	106.63	9	125.5	81.3	93.2	0.62636	0.429286	-0.197075	0.167412	0.724815	0.50961	0.560417	0.961564	0.91617	2.1531e+06	1.95202e+06	1.46616e+06	2.02706e+06	1.37216e+06	661275	1.27627e+06	2.56471e+06	2.14666e+06	3.32183e+06	3.13093e+06	2.23407e+06	2.02706e+06	1.95303e+06	2.31274e+06	1.83851e+06	2.61327e+06	2.32428e+06	High	High	High
FALSE	High	Master Protein	P04792	Heat shock protein beta-1 OS=Homo sapiens OX=9606 GN=HSPB1 PE=1 SV=2	+	0	119.147	76	11	195	11	205	22.8	6.4	795.67	11	104.7	152	43.3	-0.53781	1.27382	1.81163	0.168493	0.000739442	4.43498e-09	0.562482	0.00823137	6.08197e-08	2.97778e+07	2.38948e+07	3.09194e+07	6.6665e+07	3.91638e+07	1.91433e+07	1.3192e+07	1.75008e+07	1.89942e+07	4.59415e+07	3.83259e+07	4.71137e+07	6.6665e+07	5.57429e+07	6.69517e+07	1.90035e+07	1.78321e+07	2.05659e+07	High	High	High
FALSE	High	Master Protein	P00374	Dihydrofolate reductase OS=Homo sapiens OX=9606 GN=DHFR PE=1 SV=2	+	0	56.831	50	7	37	7	187	21.4	7.42	103.51	7	85.5	56.6	157.9	0.595122	-0.885015	-1.48014	0.168709	0.190733	0.00689374	0.562564	0.657393	0.0598515	1.53299e+06	1.71107e+06	1.59556e+06	1.61076e+06	809144	656980	3.11731e+06	5.5253e+06	4.05492e+06	2.36511e+06	2.74446e+06	2.43124e+06	1.61076e+06	1.15168e+06	2.29772e+06	4.49056e+06	5.62992e+06	4.39045e+06	High	High	High
FALSE	High	Master Protein	Q9H0L4	Cleavage stimulation factor subunit 2 tau variant OS=Homo sapiens OX=9606 GN=CSTF2T PE=1 SV=1	+	0	47.327	22	8	47	2	616	64.4	7.25	160.57	8	51.4	128.6	120	-1.32305	-1.22319	0.0998562	0.169002	0.287917	0.696779	0.562689	0.780883	0.960402	144916	217112	61493.5	559900	414377	118813	472143	495279	482335	223578	348236	93701.1	559900	589793	415537	680134	504657	522246	High	High	High
FALSE	High	Master Protein	Q9P2I0	Cleavage and polyadenylation specificity factor subunit 2 OS=Homo sapiens OX=9606 GN=CPSF2 PE=1 SV=2	+	0	41.643	15	8	30	8	782	88.4	5.11	76.98	8	104.7	35	160.3	1.58083	-0.614513	-2.19535	0.169021	0.613002	0.0633083	0.562689	0.939784	0.338053	874146	879855	905163	1.11592e+06	323942	58478.3	1.26452e+06	2.13431e+06	1.95055e+06	1.34864e+06	1.41124e+06	1.37925e+06	1.11592e+06	461075	204522	1.82158e+06	2.17472e+06	2.11195e+06	High	High	High
FALSE	High	Master Protein	P56537	Eukaryotic translation initiation factor 6 OS=Homo sapiens OX=9606 GN=EIF6 PE=1 SV=1	+	0	84.559	53	8	104	8	245	26.6	4.68	391.98	8	78.1	112	109.9	-0.520104	-0.492797	0.0273073	0.169282	0.651578	0.65545	0.563246	0.949632	0.953238	5.87595e+06	7.44895e+06	6.44315e+06	1.44593e+07	9.20946e+06	4.02564e+06	7.00561e+06	1.38681e+07	1.27591e+07	9.06548e+06	1.19477e+07	9.81777e+06	1.44593e+07	1.31081e+07	1.40793e+07	1.00918e+07	1.41307e+07	1.38149e+07	High	High	High
FALSE	High	Master Protein	Q9UKV3	Apoptotic chromatin condensation inducer in the nucleus OS=Homo sapiens OX=9606 GN=ACIN1 PE=1 SV=2	+	0	76.24	14	10	58	10	1341	151.8	6.43	184.26	10	195.3	48.6	56.1	2.00666	1.79962	-0.207044	0.171414	0.439025	0.62543	0.568135	0.876468	0.946296	1.01183e+07	9.09947e+06	9.50103e+06	3.17745e+06	2.55352e+06	1.3014e+06	2.90895e+06	4.35011e+06	3.46242e+06	1.56106e+07	1.4595e+07	1.44772e+07	3.17745e+06	3.6345e+06	4.55152e+06	4.19042e+06	4.43248e+06	3.74891e+06	High	High	High
FALSE	High	Master Protein	P11388	DNA topoisomerase 2-alpha OS=Homo sapiens OX=9606 GN=TOP2A PE=1 SV=3	+	0	29.498	6	7	19	5	1531	174.3	8.72	51.15	7	105.1	38.6	156.3	1.44509	-0.572555	-2.01765	0.171429	0.529541	0.0967273	0.568135	0.910891	0.445197	552836	373937	673609	313218	89385.7	258621	433939	1.24487e+06	1.41856e+06	852921	599774	1.02642e+06	313218	127225	904501	625101	1.26844e+06	1.53593e+06	Peak Found	Not Found	Peak Found
FALSE	High	Master Protein	Q96KP4	Cytosolic non-specific dipeptidase OS=Homo sapiens OX=9606 GN=CNDP2 PE=1 SV=2	+	0	285.797	71	28	520	28	475	52.8	5.97	1655.87	28	79.6	115.3	105.1	-0.534552	-0.400922	0.13363	0.172212	0.573744	0.53272	0.569019	0.93084	0.918086	3.64893e+07	3.57396e+07	2.70228e+07	7.99847e+07	5.84343e+07	2.33173e+07	4.8879e+07	7.48373e+07	6.86596e+07	5.62961e+07	5.73243e+07	4.11762e+07	7.99847e+07	8.31711e+07	8.15497e+07	7.04115e+07	7.62543e+07	7.43408e+07	High	High	High
FALSE	High	Master Protein	Q8NBS9	Thioredoxin domain-containing protein 5 OS=Homo sapiens OX=9606 GN=TXNDC5 PE=1 SV=2	+	0	113.819	48	17	173	17	432	47.6	5.97	497.33	17	106.4	88.1	105.5	0.272284	0.0122552	-0.260029	0.172303	0.487364	0.63397	0.569019	0.896963	0.947423	1.78155e+07	1.94845e+07	1.85772e+07	2.34456e+07	1.65107e+07	5.59011e+06	1.85095e+07	2.75515e+07	2.72714e+07	2.7486e+07	3.12521e+07	2.83071e+07	2.34456e+07	2.35001e+07	1.95508e+07	2.66634e+07	2.80731e+07	2.9528e+07	High	High	High
FALSE	High	Master Protein	P46459	Vesicle-fusing ATPase OS=Homo sapiens OX=9606 GN=NSF PE=1 SV=3	+	0	84.992	34	23	131	23	744	82.5	6.95	277.38	23	132.8	82.7	84.5	0.683296	0.652232	-0.031064	0.172693	0.188123	0.612125	0.569019	0.652631	0.943527	1.04996e+07	1.03438e+07	1.0561e+07	1.00853e+07	8.20514e+06	2.66816e+06	7.13537e+06	1.03409e+07	9.52112e+06	1.61989e+07	1.65909e+07	1.60924e+07	1.00853e+07	1.16786e+07	9.33162e+06	1.02787e+07	1.05367e+07	1.03089e+07	High	High	High
FALSE	High	Master Protein	Q969S3	Zinc finger protein 622 OS=Homo sapiens OX=9606 GN=ZNF622 PE=1 SV=1	+	0	31.215	19	6	23	6	477	54.2	6.15	72.68	6	43.3	81	175.7	-0.903555	-2.02068	-1.11712	0.173806	0.0350769	0.300474	0.570442	0.226565	0.778805	197499	198295	120257	769790	400338	73168.4	857680	1.47673e+06	880073	304703	318055	183242	769790	569812	255899	1.23551e+06	1.50469e+06	952895	High	High	Peak Found
FALSE	High	Master Protein	P62847	40S ribosomal protein S24 OS=Homo sapiens OX=9606 GN=RPS24 PE=1 SV=1	+	0	45.197	35	5	124	5	133	15.4	10.78	360.45	5	72.1	108.3	119.6	-0.586962	-0.730146	-0.143184	0.175283	0.16086	0.62482	0.573615	0.599821	0.946296	1.49283e+07	1.347e+07	1.37388e+07	3.38e+07	2.2796e+07	7.62399e+06	2.36415e+07	3.77032e+07	3.30963e+07	2.30315e+07	2.16051e+07	2.09346e+07	3.38e+07	3.24462e+07	2.66641e+07	3.40562e+07	3.8417e+07	3.58348e+07	High	High	High
FALSE	High	Master Protein	P36542	ATP synthase subunit gamma, mitochondrial OS=Homo sapiens OX=9606 GN=ATP5F1C PE=1 SV=1	+	0	61.63	43	11	127	11	298	33	9.22	313.22	11	110.1	77.3	112.5	0.510274	-0.0311105	-0.541385	0.178055	0.683545	0.40558	0.580289	0.957393	0.867211	2.28794e+07	1.9951e+07	2.3296e+07	2.77373e+07	1.62404e+07	7.08916e+06	2.50461e+07	3.59728e+07	3.06409e+07	3.52985e+07	3.20003e+07	3.54973e+07	2.77373e+07	2.31154e+07	2.47936e+07	3.60796e+07	3.66539e+07	3.31763e+07	High	High	High
FALSE	High	Master Protein	P26583	High mobility group protein B2 OS=Homo sapiens OX=9606 GN=HMGB2 PE=1 SV=2	+	0	125.961	47	13	221	12	209	24	7.81	684.4	13	130.8	92.4	76.8	0.501398	0.768184	0.266787	0.178921	0.0594947	0.291286	0.580963	0.331026	0.774094	9.21683e+07	8.95348e+07	1.00943e+08	1.13667e+08	6.74822e+07	2.89954e+07	7.30853e+07	8.14492e+07	7.78813e+07	1.42198e+08	1.43609e+08	1.53812e+08	1.13667e+08	9.60491e+07	1.01408e+08	1.05281e+08	8.29914e+07	8.43256e+07	High	High	High
FALSE	High	Master Protein	P09234	U1 small nuclear ribonucleoprotein C OS=Homo sapiens OX=9606 GN=SNRPC PE=1 SV=1	+	0	21.487	19	2	15	2	159	17.4	9.67	54.18	2	70.4	98.6	131	-0.486012	-0.895919	-0.409907	0.179402	0.299721	0.949522	0.581558	0.7887	0.995398	2.15606e+06	1.84928e+06	1.96053e+06	4.18467e+06	3.52083e+06	912080	3.85667e+06	5.87456e+06	4.7671e+06	3.3264e+06	2.96614e+06	2.98737e+06	4.18467e+06	5.01129e+06	3.1899e+06	5.55563e+06	5.98579e+06	5.16155e+06	High	High	High
FALSE	High	Master Protein	Q92600	CCR4-NOT transcription complex subunit 9 OS=Homo sapiens OX=9606 GN=CNOT9 PE=1 SV=1	+	0	50.789	31	8	46	8	299	33.6	8.03	130.8	8	100.2	70.6	129.2	0.505142	-0.366724	-0.871866	0.179887	0.802947	0.21801	0.581863	0.973263	0.681558	1.90975e+06	1.7348e+06	2.20549e+06	2.27763e+06	1.45792e+06	363371	2.26005e+06	3.72656e+06	3.65166e+06	2.94639e+06	2.78252e+06	3.36063e+06	2.27763e+06	2.07509e+06	1.27085e+06	3.25566e+06	3.79712e+06	3.95382e+06	High	High	High
FALSE	High	Master Protein	Q9HCJ3	Ribonucleoprotein PTB-binding 2 OS=Homo sapiens OX=9606 GN=RAVER2 PE=1 SV=2	+	0	8.159	6	2	7	2	691	74.3	7.47	23.1	2	113.5	81.1	105.4	0.484918	0.106817	-0.378101	0.1801	0.670844	0.529065	0.581928	0.957144	0.918086	8.3875e+06	7.75768e+06	7.95561e+06	7.84864e+06	6.49906e+06	2.54014e+06	7.24996e+06	1.1649e+07	1.06687e+07	1.29403e+07	1.24429e+07	1.21224e+07	7.84864e+06	9.25029e+06	8.88387e+06	1.04438e+07	1.18696e+07	1.15515e+07	High	Peak Found	Peak Found
FALSE	High	Master Protein	P09972	Fructose-bisphosphate aldolase C OS=Homo sapiens OX=9606 GN=ALDOC PE=1 SV=2	+	0	185.838	68	18	381	16	364	39.4	6.87	1599.01	18	98.1	83.6	118.3	0.23075	-0.270125	-0.500875	0.180204	0.538528	0.045082	0.581952	0.916491	0.268534	3.20278e+07	3.20794e+07	2.75333e+07	3.87555e+07	3.04465e+07	1.20372e+07	3.79111e+07	5.84878e+07	5.49959e+07	4.94128e+07	5.14536e+07	4.1954e+07	3.87555e+07	4.33353e+07	4.2099e+07	5.46119e+07	5.95951e+07	5.95465e+07	High	High	High
FALSE	High	Master Protein	O00178	GTP-binding protein 1 OS=Homo sapiens OX=9606 GN=GTPBP1 PE=1 SV=3	+	0	117.741	48	18	98	18	669	72.4	8.34	297.14	18	69.5	111.1	119.4	-0.676774	-0.780718	-0.103944	0.180881	0.210515	0.925026	0.583515	0.687716	0.994557	4.38362e+07	3.34e+06	3.00211e+06	8.62889e+06	6.02102e+06	1.66388e+06	5.81222e+06	9.03916e+06	9.24832e+06	6.7631e+07	5.35718e+06	4.57448e+06	8.62889e+06	8.56988e+06	5.81924e+06	8.37266e+06	9.21031e+06	1.00136e+07	High	High	High
FALSE	High	Master Protein	Q9NVP1	ATP-dependent RNA helicase DDX18 OS=Homo sapiens OX=9606 GN=DDX18 PE=1 SV=2	+	0	8.424	6	3	7	3	670	75.4	9.5	17.18	3	97.4	93.1	109.4	0.0651406	-0.167619	-0.23276	0.182136	0.87267	0.107348	0.585686	0.983646	0.471769	176402		220246	288876	104476	86845.2	235655	731552	282267	272154		335601	288876	148704	303732	339467	745403	305623	High	High	High
FALSE	High	Master Protein	Q9ULX3	RNA-binding protein NOB1 OS=Homo sapiens OX=9606 GN=NOB1 PE=1 SV=1	+	0	28.8	18	5	19	5	412	46.6	7.18	50.72	5	34.7	65.3	200	-0.912147	-2.52699	-1.61485	0.18548	0.00241738	0.0690448	0.592603	0.0242057	0.357304	276078	217224	346052	878452	541417	229552	1.4877e+06	2.41321e+06	2.40315e+06	425935	348416	527298	878452	770614	802833	2.14308e+06	2.4589e+06	2.602e+06	Peak Found	High	Peak Found
FALSE	High	Master Protein	O95819	Mitogen-activated protein kinase kinase kinase kinase 4 OS=Homo sapiens OX=9606 GN=MAP4K4 PE=1 SV=2	+	0	47.964	14	12	40	5	1239	142	7.46	105.39	12	79.7	98.4	121.9	-0.304079	-0.613046	-0.308968	0.188154	0.312725	0.0120474	0.597258	0.797307	0.0946539	3.63197e+07	3.24434e+07	3.35674e+07	5.17123e+07	4.50961e+07	2.11705e+07	5.78007e+07	7.3417e+07	7.34696e+07	5.60344e+07	5.20373e+07	5.11485e+07	5.17123e+07	6.41864e+07	7.40416e+07	8.32635e+07	7.4807e+07	7.95488e+07	High	High	High
FALSE	High	Master Protein	Q8N9N8	Probable RNA-binding protein EIF1AD OS=Homo sapiens OX=9606 GN=EIF1AD PE=1 SV=1	+	0	24.463	37	4	26	4	165	19	5.21	87.8	4	68.9	128.2	102.8	-0.89582	-0.577264	0.318556	0.188314	0.21866	0.908394	0.597258	0.699483	0.994274	2.09371e+07	1.76928e+07	2.66927e+07	5.66939e+07	4.22105e+07	2.83175e+07	3.04685e+07	5.60927e+07	4.45003e+07	3.2302e+07	2.83783e+07	4.06731e+07	5.66939e+07	6.00793e+07	9.90374e+07	4.38907e+07	5.71548e+07	4.81825e+07	High	High	High
FALSE	High	Master Protein	O43447	Peptidyl-prolyl cis-trans isomerase H OS=Homo sapiens OX=9606 GN=PPIH PE=1 SV=1	+	0	25.789	45	5	28	5	177	19.2	8.07	81.22	5	123.2	89.2	87.5	0.465887	0.493647	0.0277607	0.190535	0.439008	0.764948	0.602429	0.876468	0.972179	2.42524e+06	2.09982e+06	2.37619e+06	2.28317e+06	1.84188e+06	861953	1.66786e+06	3.03739e+06	2.37446e+06	3.74168e+06	3.36799e+06	3.62073e+06	2.28317e+06	2.62159e+06	3.01459e+06	2.4026e+06	3.09489e+06	2.57093e+06	High	High	High
FALSE	High	Master Protein	Q9UPN3	Microtubule-actin cross-linking factor 1, isoforms 1/2/3/5 OS=Homo sapiens OX=9606 GN=MACF1 PE=1 SV=4	+	0	262.748	11	56	188	56	7388	837.8	5.39	541.91	56	97.6	71.3	131.1	0.452979	-0.425715	-0.878694	0.191574	0.937479	0.131262	0.605083	0.989407	0.522742	8.60655e+06	7.85384e+06	8.72762e+06	9.70043e+06	6.86754e+06	2.54116e+06	1.14688e+07	1.86531e+07	1.6482e+07	1.32783e+07	1.25971e+07	1.32987e+07	9.70043e+06	9.77475e+06	8.88742e+06	1.65212e+07	1.90063e+07	1.78458e+07	High	High	High
FALSE	High	Master Protein	O43347	RNA-binding protein Musashi homolog 1 OS=Homo sapiens OX=9606 GN=MSI1 PE=1 SV=1	+	0	66.616	39	9	40	8	362	39.1	7.85	121.91	9	88.7	148.2	63	-0.740539	0.493582	1.23412	0.191507	0.634967	0.0818004	0.605083	0.943551	0.403255	1.95159e+06	1.98222e+06	1.43803e+06	5.02934e+06	3.86896e+06	946419	1.66637e+06	2.09857e+06	1.87736e+06	3.01093e+06	3.17936e+06	2.1912e+06	5.02934e+06	5.50679e+06	3.31e+06	2.40045e+06	2.1383e+06	2.0327e+06	High	High	High
FALSE	High	Master Protein	Q7KZI7	Serine/threonine-protein kinase MARK2 OS=Homo sapiens OX=9606 GN=MARK2 PE=1 SV=2	+	0	55.769	20	11	47	9	788	87.9	9.72	149.86	11	95.5	54.8	149.7	0.801325	-0.648502	-1.44983	0.192191	0.670652	0.443499	0.605873	0.957144	0.884811	933284	1.50915e+06	1.19701e+06	1.04773e+06	1.2408e+06	130749	1.9858e+06	2.87065e+06	1.85033e+06	1.43988e+06	2.42059e+06	1.82395e+06	1.04773e+06	1.76606e+06	457280	2.8606e+06	2.92501e+06	2.00344e+06	High	High	High
FALSE	High	Master Protein	Q92541	RNA polymerase-associated protein RTF1 homolog OS=Homo sapiens OX=9606 GN=RTF1 PE=1 SV=4	+	0	38.319	16	9	25	9	710	80.3	8.15	60.44	9	106.3	80	113.7	0.41007	-0.0970907	-0.50716	0.192226	0.460081	0.875469	0.605873	0.886468	0.990101	7.34123e+06	6.12669e+06	6.21302e+06	6.29002e+06	5.19904e+06	2.65673e+06	7.25294e+06	1.31789e+07	9.71101e+06	1.13261e+07	9.82687e+06	9.46712e+06	6.29002e+06	7.39993e+06	9.29164e+06	1.04481e+07	1.34285e+07	1.05145e+07	High	High	High
FALSE	High	Master Protein	Q13155	Aminoacyl tRNA synthase complex-interacting multifunctional protein 2 OS=Homo sapiens OX=9606 GN=AIMP2 PE=1 SV=2	+	0	86.876	39	7	123	7	320	35.3	8.22	459.86	7	81.2	92.5	126.3	-0.187974	-0.637303	-0.449329	0.194138	0.179194	0.708144	0.609319	0.636733	0.962621	5.66006e+06	5.31117e+06	4.87786e+06	9.71403e+06	6.77181e+06	3.72488e+06	8.20669e+06	1.30127e+07	1.25814e+07	8.7324e+06	8.51883e+06	7.43266e+06	9.71403e+06	9.63849e+06	1.30274e+07	1.1822e+07	1.32591e+07	1.36224e+07	High	High	High
FALSE	High	Master Protein	Q14527	Helicase-like transcription factor OS=Homo sapiens OX=9606 GN=HLTF PE=1 SV=2	+	0.002	4.103	3	2	4	2	1009	113.9	8.6	10.35	2	51.5	93.5	154.9	-0.860394	-1.58869	-0.728299	0.194747	0.178781	0.592484	0.610314	0.636733	0.941617	195994	198115	363537	576714	474236	81308.4	677970	712006	882488	302381	317766	553941	576714	674993	284367	976635	725487	955510	Peak Found	Peak Found	Peak Found
FALSE	High	Master Protein	Q96HC4	PDZ and LIM domain protein 5 OS=Homo sapiens OX=9606 GN=PDLIM5 PE=1 SV=5	+	0	185.739	50	22	188	22	596	63.9	8.21	532.58	22	138.8	103.9	57.2	0.417812	1.27892	0.861109	0.195925	0.00138251	0.0115101	0.612418	0.0144878	0.0913841	2.04034e+07	1.84515e+07	2.15029e+07	2.35628e+07	1.71455e+07	5.77033e+06	8.39615e+06	1.30875e+07	1.19809e+07	3.14785e+07	2.95951e+07	3.27651e+07	2.35628e+07	2.44037e+07	2.01811e+07	1.20949e+07	1.33353e+07	1.29723e+07	High	High	High
FALSE	High	Master Protein	P55795	Heterogeneous nuclear ribonucleoprotein H2 OS=Homo sapiens OX=9606 GN=HNRNPH2 PE=1 SV=1	+	0	102.075	35	10	140	6	449	49.2	6.3	432.85	10	71.3	113.6	115.1	-0.671989	-0.690914	-0.018925	0.196763	0.801814	0.974516	0.613765	0.972739	0.996952	669007	1.08265e+06	1.48568e+06	2.76843e+06	1.78085e+06	844253	1.5621e+06	2.75348e+06	2.72619e+06	1.03215e+06	1.7365e+06	2.26381e+06	2.76843e+06	2.53473e+06	2.95269e+06	2.25025e+06	2.80562e+06	2.95176e+06	High	High	High
FALSE	High	Master Protein	Q00577	Transcriptional activator protein Pur-alpha OS=Homo sapiens OX=9606 GN=PURA PE=1 SV=2	+	0	12.734	17	2	7	2	322	34.9	6.44	33.22	2	194.1	105.9		0.874098	#VALUE!	#VALUE!	0.199191	1e-17	1e-17	0.618783	1.52331e-16	1.45048e-16		250877	179854	198886	116029						402393	274053	198886	165147					High	High	High
FALSE	High	Master Protein	Q13148	TAR DNA-binding protein 43 OS=Homo sapiens OX=9606 GN=TARDBP PE=1 SV=1	+	0	90.326	48	9	154	9	414	44.7	6.19	572.73	9	116	87.9	96.1	0.40019	0.271516	-0.128673	0.200758	0.390448	0.846534	0.621074	0.851383	0.986717	1.49643e+07	1.40459e+07	1.2179e+07	1.70708e+07	1.10261e+07	5.56545e+06	1.2825e+07	1.83286e+07	1.72636e+07	2.30871e+07	2.25289e+07	1.85578e+07	1.70708e+07	1.56937e+07	1.94646e+07	1.84748e+07	1.86756e+07	1.86921e+07	High	High	High
FALSE	High	Master Protein	Q5T749	Keratinocyte proline-rich protein OS=Homo sapiens OX=9606 GN=KPRP PE=1 SV=1	+	0	14.245	8	3	3	3	579	64.1	8.27	9.45	3	150.1	149.9		0.00192359	#VALUE!	#VALUE!	0.201498	1e-17	1e-17	0.621792	1.52331e-16	1.45048e-16	172070	205667		1.06774e+06	57535.8					265471	329879		1.06774e+06	81892.2					Peak Found	High	Not Found
FALSE	High	Master Protein	Q9Y490	Talin-1 OS=Homo sapiens OX=9606 GN=TLN1 PE=1 SV=3	+	0	902.337	59	98	956	90	2541	269.6	6.07	3378.42	98	125.6	98.4	76	0.352106	0.724765	0.372659	0.203047	0.0358562	0.175505	0.624277	0.230618	0.616866	8.86524e+07	8.63097e+07	8.56199e+07	1.05165e+08	7.54841e+07	3.06561e+07	5.59695e+07	8.4719e+07	7.64334e+07	1.36774e+08	1.38436e+08	1.30464e+08	1.05165e+08	1.07439e+08	1.07217e+08	8.06255e+07	8.6323e+07	8.27579e+07	High	High	High
FALSE	High	Master Protein	P50750	Cyclin-dependent kinase 9 OS=Homo sapiens OX=9606 GN=CDK9 PE=1 SV=3	+	0	29.509	26	8	48	6	372	42.8	8.79	105.68	8	128.8	56.8	114.4	1.18117	0.171046	-1.01012	0.203542	0.768664	0.642719	0.624277	0.968312	0.949832	1.01526e+06	749696	1.198e+06	690787	703959	95670.9	1.22609e+06	1.2645e+06	1284621	1.56636e+06	1.20247e+06	1.82546e+06	690787	1.00196e+06	334599	1.76622e+06	1.28844e+06	1.39092e+06	High	High	High
FALSE	High	Master Protein	Q4G0J3	La-related protein 7 OS=Homo sapiens OX=9606 GN=LARP7 PE=1 SV=1	+	0	18.068	9	4	9	4	582	66.9	9.55	25.44	4	185.4	74.9	39.7	1.3076	2.22343	0.915827	0.207442	0.0404219	0.17536	0.63047	0.250351	0.616866	1.70804e+06	1.86912e+06	2.04724e+06	1.21178e+06	933570	342921	765929	612960	593196	2.63519e+06	2.99796e+06	3.1195e+06	1.21178e+06	1.32878e+06	1.19933e+06	1.10334e+06	624565	642280	High	High	High
FALSE	High	Master Protein	P00338	L-lactate dehydrogenase A chain OS=Homo sapiens OX=9606 GN=LDHA PE=1 SV=2	+	0	321.951	80	26	891	25	332	36.7	8.27	2886.26	26	80.2	100	119.8	-0.318326	-0.578954	-0.260628	0.208169	0.259053	0.91332	0.632042	0.752281	0.994274	1.50392e+08	1.56973e+08	1.69588e+08	3.39518e+08	2.14241e+08	8.97072e+07	2.56164e+08	3.69209e+08	3.47055e+08	2.32027e+08	2.51776e+08	2.5841e+08	3.39518e+08	3.04934e+08	3.13741e+08	3.69011e+08	3.76199e+08	3.75773e+08	High	High	High
FALSE	High	Master Protein	Q6YP21	Kynurenine--oxoglutarate transaminase 3 OS=Homo sapiens OX=9606 GN=KYAT3 PE=1 SV=1	+	0	86.957	35	14	112	14	454	51.4	8.19	330.48	14	106.4	80.8	112.7	0.397071	-0.0829894	-0.48006	0.210804	0.784987	0.498128	0.636843	0.971416	0.91133	6.95302e+06	7.61164e+06	7.29685e+06	8.04239e+06	6.08482e+06	2.41336e+06	8.17546e+06	1.14308e+07	1.11194e+07	1.07272e+07	1.22086e+07	1.11186e+07	8.04239e+06	8.66068e+06	8.44046e+06	1.1777e+07	1.16472e+07	1.20394e+07	High	High	High
FALSE	High	Master Protein	O94913	Pre-mRNA cleavage complex 2 protein Pcf11 OS=Homo sapiens OX=9606 GN=PCF11 PE=1 SV=3	+	0	6.793	2	2	3	2	1555	172.9	8.48	8.18	2	110.7	66.3	123	0.739574	-0.152003	-0.891578	0.211678	0.733383	0.248144	0.637567	0.961677	0.71753	1.01821e+06	1.13864e+06	1.16932e+06	1067259	1.16934e+06	294022	1.19814e+06	2.21295e+06	1.82803e+06	1.57091e+06	1.82631e+06	1.78175e+06	1067259	1.66435e+06	1.02831e+06	1.72595e+06	2.25485e+06	1.97929e+06	Peak Found	High	High
FALSE	High	Master Protein	Q96DH6	RNA-binding protein Musashi homolog 2 OS=Homo sapiens OX=9606 GN=MSI2 PE=1 SV=1	+	0	33.869	23	5	28	4	328	35.2	8.48	87.54	5	161.1	107.9	31	0.578262	2.37762	1.79935	0.212318	0.00680382	0.0312593	0.638858	0.0596733	0.203253	1.70054e+06	1.19951e+06	853869	1.29282e+06	905166	322478	125635	818655	342446	2.6236e+06	1.92394e+06	1.30109e+06	1.29282e+06	1.28835e+06	1.12783e+06	180980	834155	370782	High	High	High
FALSE	High	Master Protein	Q9H444	Charged multivesicular body protein 4b OS=Homo sapiens OX=9606 GN=CHMP4B PE=1 SV=1	+	0	31.06	35	5	33	5	224	24.9	4.82	115.85	5	142.1	56.8	101.1	1.32294	0.491124	-0.83182	0.214161	0.145306	0.71618	0.642164	0.576107	0.963767	4.14693e+06	4.59661e+06	5.79989e+06	6248099	2.07028e+06	826249	3.95882e+06	5.14449e+06	4.641e+06	6.39792e+06	7.3727e+06	8.83761e+06	6248099	2.94668e+06	2.88972e+06	5.70279e+06	5.2419e+06	5.02502e+06	High	High	High
FALSE	High	Master Protein	Q5T3I0	G patch domain-containing protein 4 OS=Homo sapiens OX=9606 GN=GPATCH4 PE=1 SV=2	+	0	19.651	13	5	14	5	446	50.4	9.63	41.58	5	53.7	110.6	135.7	-1.04236	-1.33743	-0.295069	0.215071	0.0762681	0.209663	0.642521	0.399355	0.669544	186592	167062	237090		268058	263683	454632	721810	672037	287876	267958	361267		381534	922204	654910	735477	727644	Peak Found	Peak Found	Peak Found
FALSE	High	Master Protein	Q8N1G2	Cap-specific mRNA (nucleoside-2'-O-)-methyltransferase 1 OS=Homo sapiens OX=9606 GN=CMTR1 PE=1 SV=1	+	0	22.821	10	6	16	6	835	95.3	7.05	45.15	6	72.9	132.1	95	-0.85764	-0.382009	0.475631	0.217233	0.96794	0.627787	0.646306	0.997623	0.946296	408438	557522	397595	1.14149e+06	490354	340324	630325	806221	299864	630142	894234	605838	1.14149e+06	697934	1.19025e+06	908001	821486	324676	High	High	High
FALSE	High	Master Protein	P27635	60S ribosomal protein L10 OS=Homo sapiens OX=9606 GN=RPL10 PE=1 SV=4	+	0	108.387	39	8	219	8	214	24.6	10.08	748.49	8	70.5	101.1	128.4	-0.520088	-0.86495	-0.344862	0.217815	0.291632	0.990841	0.646697	0.786488	0.999426	1.36862e+07	1.446e+07	1.68314e+07	3.32777e+07	2.41304e+07	8.63734e+06	2.08185e+07	4.41136e+07	3.90344e+07	2.11151e+07	2.31931e+07	2.56469e+07	3.32777e+07	3.43454e+07	3.02082e+07	2.99897e+07	4.49489e+07	4.22643e+07	High	High	High
FALSE	High	Master Protein	Q8WUM4	Programmed cell death 6-interacting protein OS=Homo sapiens OX=9606 GN=PDCD6IP PE=1 SV=1	+	0	247.539	54	34	273	34	868	96	6.52	840.02	34	108.4	80.5	111	0.429304	-0.0341949	-0.463499	0.223882	0.874967	0.379621	0.656323	0.983646	0.851078	3.29779e+07	3.08258e+07	3.34395e+07	3.75853e+07	3.01997e+07	1.0806e+07	3.56903e+07	5.24223e+07	4.81101e+07	5.08787e+07	4.94429e+07	5.09536e+07	3.75853e+07	4.2984e+07	3.77928e+07	5.14129e+07	5.34148e+07	5.20909e+07	High	High	High
FALSE	High	Master Protein	Q9BRJ7	Tudor-interacting repair regulator protein OS=Homo sapiens OX=9606 GN=NUDT16L1 PE=1 SV=1	+	0	15.748	28	4	18	4	211	23.3	8.91	45.04	4	68.7	119.2	112.2	-0.795002	-0.707691	0.0873116	0.225177	0.80418	0.894768	0.65916	0.973402	0.993518	618724	415318	304386	1.15626e+06	744334	408184	755715	738746	1.04238e+06	954574	666147	463809	1.15626e+06	1.05943e+06	1.42758e+06	1.08863e+06	752733	1.12863e+06	High	High	High
FALSE	High	Master Protein	Q6P6C2	RNA demethylase ALKBH5 OS=Homo sapiens OX=9606 GN=ALKBH5 PE=1 SV=2	+	0	10.967	10	2	4	2	394	44.2	9.09	18.12	2	109.8	82.1	108.1	0.419424	0.0225115	-0.396912	0.225141	0.300698	0.849782	0.65916	0.7887	0.987524	154466	220277	138667	157912	141360		141843	230390	230518	238311	353313	211295	157912	201202		204329	234752	249592	Peak Found	Peak Found	High
FALSE	High	Master Protein	Q96E11	Ribosome-recycling factor, mitochondrial OS=Homo sapiens OX=9606 GN=MRRF PE=1 SV=1	+	0	19.756	19	3	12	3	262	29.3	9.79	37.05	3	86.6	75.2	138.1	0.203634	-0.673274	-0.876909	0.227938	0.515577	0.909834	0.659883	0.903982	0.994274			265512	351431	77699.7	1.19325e+06	447796	690398	523540			404575	351431	110592	4.17328e+06	645062	703470	566861	Not Found	Not Found	Peak Found
FALSE	High	Master Protein	Q05209	Tyrosine-protein phosphatase non-receptor type 12 OS=Homo sapiens OX=9606 GN=PTPN12 PE=1 SV=3	+	0	103.434	34	16	84	16	780	88.1	5.62	274.18	16	115.8	120.3	63.9	-0.0550014	0.857747	0.912749	0.228059	0.705542	0.390618	0.659918	0.961564	0.85772	3.30948e+06	3.42868e+06	2.46537e+06	5.1663e+06	3.72821e+06	1.58739e+06	1.93512e+06	4.93907e+06	2.60126e+06	5.10591e+06	5.49941e+06	3.75663e+06	5.1663e+06	5.30646e+06	5.55171e+06	2.7876e+06	5.03259e+06	2.8165e+06	High	High	High
FALSE	High	Master Protein	O75792	Ribonuclease H2 subunit A OS=Homo sapiens OX=9606 GN=RNASEH2A PE=1 SV=2	+	0	55.11	42	11	59	11	299	33.4	5.25	171.87	11	115.6	84.3	100.1	0.455537	0.207699	-0.247837	0.229708	0.986832	0.603656	0.662469	0.999906	0.943527	2.54451e+06	2.83627e+06	2.791e+06	3.09917e+06	1.54261e+06	1.08417e+06	2.64037e+06	3.35581e+06	3.40007e+06	3.92569e+06	4.54921e+06	4.2528e+06	3.09917e+06	2.19564e+06	3.79175e+06	3.80352e+06	3.41935e+06	3.68141e+06	High	High	High
FALSE	High	Master Protein	P13639	Elongation factor 2 OS=Homo sapiens OX=9606 GN=EEF2 PE=1 SV=4	+	0	724.904	76	64	2430	63	858	95.3	6.83	8035.58	64	75.7	102	122.3	-0.430204	-0.692059	-0.261855	0.230665	0.15495	0.69786	0.664276	0.591099	0.96064	3.14356e+08	3.09354e+08	3.21727e+08	6.60731e+08	4.35841e+08	1.90075e+08	5.43976e+08	7.77181e+08	7.34603e+08	4.84991e+08	4.96187e+08	4.90232e+08	6.60731e+08	6.20344e+08	6.64768e+08	7.83612e+08	7.91896e+08	7.95387e+08	High	High	High
FALSE	High	Master Protein	Q16891	MICOS complex subunit MIC60 OS=Homo sapiens OX=9606 GN=IMMT PE=1 SV=1	+	0	235.165	42	26	224	26	758	83.6	6.48	724.23	26	92.3	94.2	113.5	-0.0293964	-0.29829	-0.268893	0.23118	0.788889	0.433887	0.664312	0.971784	0.882398	3.90164e+07	2.46229e+07	2.66591e+07	4.06211e+07	2.91234e+07	1.22624e+07	3.08502e+07	5.97273e+07	4.61232e+07	6.01949e+07	3.94938e+07	4.0622e+07	4.06211e+07	4.14521e+07	4.28864e+07	4.44405e+07	6.08582e+07	4.99397e+07	High	High	High
FALSE	High	Master Protein	Q13867	Bleomycin hydrolase OS=Homo sapiens OX=9606 GN=BLMH PE=1 SV=1	+	0	109.171	39	13	152	13	455	52.5	6.27	441.59	13	119.5	92.5	88	0.369485	0.441435	0.0719498	0.231331	0.246888	0.837883	0.664312	0.737391	0.986478	1.28047e+07	1.20267e+07	1.30902e+07	1.47508e+07	1.45505e+07	4.37279e+06	9.36865e+06	1.76579e+07	1.3438e+07	1.97553e+07	1.92901e+07	1.99463e+07	1.47508e+07	2.07101e+07	1.52934e+07	1.34958e+07	1.79923e+07	1.45499e+07	High	High	High
FALSE	High	Master Protein	Q9NX24	H/ACA ribonucleoprotein complex subunit 2 OS=Homo sapiens OX=9606 GN=NHP2 PE=1 SV=1	+	0	20.672	25	2	14	2	153	17.2	8.22	52.76	2	71.9	41.2	186.9	0.803347	-1.3782	-2.18155	0.231665	0.382529	0.0683368	0.664312	0.844124	0.354395	141932	158385	202243	132300	102400	107995	458381	800845	320205	218974	254040	308169	132300	145749	377700	660311	816008	346701	High	High	High
FALSE	High	Master Protein	P53597	Succinate--CoA ligase [ADP/GDP-forming] subunit alpha, mitochondrial OS=Homo sapiens OX=9606 GN=SUCLG1 PE=1 SV=4	+	0	38.118	24	6	39	6	346	36.2	8.79	116.27	6	124.5	92.4	83.1	0.430181	0.583225	0.153044	0.231935	0.197736	0.876606	0.664448	0.671318	0.990161	4.42987e+06	4.24323e+06	4.81013e+06	5.07223e+06	3.6503e+06	1.06144e+06	3.14827e+06	4.48598e+06	4.21246e+06	6.83444e+06	6.8059e+06	7.32945e+06	5.07223e+06	5.19557e+06	3.71227e+06	4.53516e+06	4.57091e+06	4.56102e+06	High	High	High
FALSE	High	Master Protein	Q9Y5B9	FACT complex subunit SPT16 OS=Homo sapiens OX=9606 GN=SUPT16H PE=1 SV=1	+	0	203.804	34	31	214	31	1047	119.8	5.66	671.07	31	114.7	94.2	91.1	0.284066	0.332342	0.048276	0.232331	0.31681	0.7545	0.665266	0.801006	0.97113	1.96247e+07	1.76437e+07	2.05981e+07	2.48569e+07	1.8286e+07	6.15065e+06	1.66838e+07	2.56825e+07	1.93646e+07	3.02772e+07	2.82995e+07	3.13864e+07	2.48569e+07	2.6027e+07	2.15112e+07	2.40335e+07	2.61688e+07	2.09669e+07	High	High	High
FALSE	High	Master Protein	Q99714	3-hydroxyacyl-CoA dehydrogenase type-2 OS=Homo sapiens OX=9606 GN=HSD17B10 PE=1 SV=3	+	0	214.441	89	17	285	17	261	26.9	7.78	1034.63	17	106.2	86.3	107.5	0.299351	-0.0175529	-0.316904	0.232593	0.515038	0.683837	0.665322	0.903956	0.959283	1.73105e+07	1.98721e+07	1.76929e+07	2.19132e+07	1.56849e+07	5.95833e+06	1.77041e+07	2.80634e+07	2.52114e+07	2.67068e+07	3.18738e+07	2.69596e+07	2.19132e+07	2.23247e+07	2.08386e+07	2.55032e+07	2.85947e+07	2.72975e+07	High	High	High
FALSE	High	Master Protein	P63165	Small ubiquitin-related modifier 1 OS=Homo sapiens OX=9606 GN=SUMO1 PE=1 SV=1	+	0	32.201	35	4	33	4	101	11.6	5.52	104.57	4	114.6	87.8	97.5	0.384314	0.233133	-0.151181	0.233384	0.444855	0.781576	0.666368	0.876468	0.973213	4.83269e+06	4.2768e+06	5.4654e+06	6.22917e+06	4.01503e+06	1.61028e+06	5.14914e+06	5.3987e+06	5.85996e+06	7.45593e+06	6.85974e+06	8.32793e+06	6.22917e+06	5.7147e+06	5.63177e+06	7.41747e+06	5.50091e+06	6.34485e+06	High	High	High
FALSE	High	Master Protein	P68104	Elongation factor 1-alpha 1 OS=Homo sapiens OX=9606 GN=EEF1A1 PE=1 SV=1	+	0	585.403	76	30	2924	19	462	50.1	9.01	11554.9	30	103.2	87.7	109.1	0.234794	-0.0802081	-0.315002	0.234253	0.0796449	0.503467	0.667604	0.410435	0.91373	1.73225e+09	1.79103e+09	1.85084e+09	2.38808e+09	1.95714e+09	6.85583e+08	2.07348e+09	2.9268e+09	2.62104e+09	2.67253e+09	2.87271e+09	2.82022e+09	2.38808e+09	2.78565e+09	2.39775e+09	2.98691e+09	2.98221e+09	2.83791e+09	High	High	High
FALSE	High	Master Protein	Q8IY67	Ribonucleoprotein PTB-binding 1 OS=Homo sapiens OX=9606 GN=RAVER1 PE=1 SV=1	+	0	77.303	32	10	61	10	606	63.8	8.48	208.14	10	104.4	92.1	103.5	0.180849	0.0124909	-0.168358	0.234633	0.574443	0.519927	0.667617	0.93084	0.916623	3.61655e+06	3.82067e+06	3.49899e+06	5.25797e+06	3.46146e+06	1.18301e+06	4.00384e+06	5.07843e+06	5.11121e+06	5.57966e+06	6.12814e+06	5.33161e+06	5.25797e+06	4.92679e+06	4.13744e+06	5.76763e+06	5.17458e+06	5.53414e+06	High	High	High
FALSE	High	Master Protein	P82673	28S ribosomal protein S35, mitochondrial OS=Homo sapiens OX=9606 GN=MRPS35 PE=1 SV=1	+	0	48.904	30	7	46	7	323	36.8	8.24	151.63	7	60.2	76.5	163.4	-0.345696	-1.44057	-1.09488	0.237862	0.600925	0.597194	0.673455	0.936999	0.943154	711990	778813	664193	2.91352e+06	980868	236722	1.6755e+06	2.92743e+06	2.80065e+06	1.09847e+06	1.24917e+06	1.01207e+06	2.91352e+06	1.3961e+06	827911	2.4136e+06	2.98286e+06	3.03239e+06	High	High	High
FALSE	High	Master Protein	P35611	Alpha-adducin OS=Homo sapiens OX=9606 GN=ADD1 PE=1 SV=2	+	0	118.689	33	17	109	16	737	80.9	5.83	342.72	17	122.6	88	89.4	0.478384	0.455612	-0.0227713	0.238467	0.687099	0.618346	0.673576	0.958725	0.944716	7.07929e+06	8.2744e+06	8.0436e+06	9.97273e+06	6.17719e+06	2.25131e+06	8.07206e+06	8.76797e+06	7.99471e+06	1.0922e+07	1.32717e+07	1.22565e+07	9.97273e+06	8.79216e+06	7.87373e+06	1.1628e+07	8.93398e+06	8.65623e+06	High	High	High
FALSE	High	Master Protein	P62753	40S ribosomal protein S6 OS=Homo sapiens OX=9606 GN=RPS6 PE=1 SV=1	+	0	113.545	41	12	199	12	249	28.7	10.84	642.83	12	83.7	101.1	115.2	-0.272483	-0.460841	-0.188358	0.238725	0.319667	0.733855	0.67377	0.803713	0.966832	3.74078e+07	3.36281e+07	4.35742e+07	6.80189e+07	5.28624e+07	1.99439e+07	5.63401e+07	7.80285e+07	6.67095e+07	5.77132e+07	5.39376e+07	6.63964e+07	6.80189e+07	7.52404e+07	6.97518e+07	8.11595e+07	7.95058e+07	7.22293e+07	High	High	High
FALSE	High	Master Protein	P46777	60S ribosomal protein L5 OS=Homo sapiens OX=9606 GN=RPL5 PE=1 SV=3	+	0	194.117	59	17	318	17	297	34.3	9.72	1031.96	17	82.6	94.2	123.3	-0.189585	-0.577959	-0.388374	0.240872	0.251507	0.670832	0.677516	0.743568	0.956942	2.419e+07	3.33934e+07	4.07123e+07	6.43615e+07	4.29312e+07	1.65269e+07	5.01854e+07	8.28073e+07	7.38692e+07	3.73206e+07	5.35612e+07	6.20356e+07	6.43615e+07	6.11051e+07	5.78009e+07	7.22934e+07	8.43751e+07	7.99815e+07	High	High	High
FALSE	High	Master Protein	P62854	40S ribosomal protein S26 OS=Homo sapiens OX=9606 GN=RPS26 PE=1 SV=3	+	0	37.426	44	4	121	4	115	13	11	267.69	4	88	110.7	101.4	-0.33108	-0.204482	0.126598	0.241146	0.42895	0.786735	0.677969	0.872251	0.974015	1.88358e+07	1.60577e+07	1.87317e+07	3.14162e+07	2.52375e+07	1.18677e+07	2.28358e+07	3.37874e+07	2.99722e+07	2.906e+07	2.57557e+07	2.85425e+07	3.14162e+07	3.59212e+07	4.1506e+07	3.28956e+07	3.44271e+07	3.24523e+07	High	High	High
FALSE	High	Master Protein	O75940	Survival of motor neuron-related-splicing factor 30 OS=Homo sapiens OX=9606 GN=SMNDC1 PE=1 SV=1	+	0	53.692	38	5	44	5	238	26.7	7.24	172.85	5	88.7	135.1	76.2	-0.607022	0.219143	0.826165	0.24161	0.423338	0.0560537	0.67803	0.869567	0.311916	1.76113e+06	1.37546e+06	1.11287e+06	3.64072e+06	2.36055e+06	858283	1.22607e+06	2.72554e+06	1.74876e+06	2.71709e+06	2.20616e+06	1.69574e+06	3.64072e+06	3.35983e+06	3.00176e+06	1.76618e+06	2.77715e+06	1.89347e+06	High	High	High
FALSE	High	Master Protein	Q8IZQ5	Selenoprotein H OS=Homo sapiens OX=9606 GN=SELENOH PE=1 SV=2	+	0	29.817	36	6	41	6	122	13.4	9.74	122.13	6	129.9	73.7	96.4	0.817665	0.430296	-0.387369	0.242247	0.470508	0.870694	0.679169	0.889192	0.990101	3.38986e+06	2.8185e+06	3.25794e+06	2.6342e+06	1.97921e+06	939044	2.55842e+06	3872924	3.2413e+06	5.22991e+06	4.52071e+06	4.9643e+06	2.6342e+06	2.81707e+06	3.28421e+06	3.68547e+06	3.94625e+06	3.5095e+06	High	High	High
FALSE	High	Master Protein	P50914	60S ribosomal protein L14 OS=Homo sapiens OX=9606 GN=RPL14 PE=1 SV=4	+	0	30.854	21	4	80	4	215	23.4	10.93	191.91	4	80.9	111.5	107.6	-0.462832	-0.411466	0.0513656	0.244714	0.755089	0.657452	0.681971	0.96518	0.953906	1.46817e+07	1.31521e+07	1.38602e+07	2.31843e+07	2.04589e+07	9.27279e+06	2.1552e+07	2.75816e+07	2.16964e+07	2.26511e+07	2.10953e+07	2.11196e+07	2.31843e+07	2.91197e+07	3.24306e+07	3.10462e+07	2.81038e+07	2.34917e+07	High	High	High
FALSE	High	Master Protein	P33316	Deoxyuridine 5'-triphosphate nucleotidohydrolase, mitochondrial OS=Homo sapiens OX=9606 GN=DUT PE=1 SV=4	+	0	90.74	42	8	155	8	252	26.5	9.36	525.68	8	83.4	56.7	160	0.556699	-0.939953	-1.49665	0.246026	0.0626435	0.000127862	0.682789	0.343325	0.00151873	1.10042e+07	1.03234e+07	9.32253e+06	1.10992e+07	7.90622e+06	3.51972e+06	2.20546e+07	3.66193e+07	2.76929e+07	1.69774e+07	1.65582e+07	1.42053e+07	1.10992e+07	1.12531e+07	1.23098e+07	3.17703e+07	3.73126e+07	2.99844e+07	High	High	High
FALSE	High	Master Protein	Q96P11	Probable 28S rRNA (cytosine-C(5))-methyltransferase OS=Homo sapiens OX=9606 GN=NSUN5 PE=1 SV=2	+	0	53.547	39	11	33	11	429	46.7	8.62	90.82	11	45.2	58.7	196.1	-0.377038	-2.11719	-1.74016	0.248436	0.201689	0.998919	0.68684	0.677244	0.999941	304299	302669	187010	563012	428002	324987	1.48302e+06	1.99908e+06	1.71605e+06	469475	485465	284958	563012	609186	1.13661e+06	2.13633e+06	2.03693e+06	1.85805e+06	High	High	Peak Found
FALSE	High	Master Protein	P62308	Small nuclear ribonucleoprotein G OS=Homo sapiens OX=9606 GN=SNRPG PE=1 SV=1	+	0	12.997	17	2	33	2	76	8.5	8.88	94.36	2	84.2	104	111.8	-0.304691	-0.409028	-0.104337	0.248955	0.398684	0.958076	0.68713	0.856705	0.996558	1.76967e+06	1.91323e+06	908713	3.51415e+06	2.37086e+06	883148	2.51781e+06	3.3843e+06	3.42861e+06	2.73027e+06	3.06872e+06	1.38466e+06	3.51415e+06	3.37451e+06	3.08872e+06	3.62698e+06	3.44837e+06	3.71231e+06	High	High	High
FALSE	High	Master Protein	Q02252	Methylmalonate-semialdehyde dehydrogenase [acylating], mitochondrial OS=Homo sapiens OX=9606 GN=ALDH6A1 PE=1 SV=2	+	0	71.66	31	15	63	15	535	57.8	8.5	159.99	15	119.7	81	99.3	0.563429	0.269558	-0.293872	0.249344	0.35438	0.985065	0.687426	0.825409	0.999426	5.27039e+06	4.56091e+06	4.65332e+06	5.49663e+06	3.47571e+06	927373	3.44111e+06	5.95759e+06	5.78443e+06	8.13121e+06	7.31545e+06	7.09051e+06	5.49663e+06	4.94706e+06	3.24339e+06	4.95701e+06	6.07039e+06	6.26307e+06	High	High	High
FALSE	High	Master Protein	Q9NX63	MICOS complex subunit MIC19 OS=Homo sapiens OX=9606 GN=CHCHD3 PE=1 SV=1	+	0	57.689	31	9	58	9	227	26.1	8.28	174.48	9	104.7	73.1	122.2	0.518318	-0.222983	-0.741301	0.251315	0.915061	0.298027	0.689324	0.98725	0.778415	4.90717e+06	4.10053e+06	5.46348e+06	5.55921e+06	3.71196e+06	1.28793e+06	6.134e+06	7.52847e+06	8.35591e+06	7.57083e+06	6.57702e+06	8.325e+06	5.55921e+06	5.28333e+06	4.50438e+06	8.83619e+06	7.67101e+06	9.04732e+06	High	High	High
FALSE	High	Master Protein	Q9NWU5	39S ribosomal protein L22, mitochondrial OS=Homo sapiens OX=9606 GN=MRPL22 PE=1 SV=1	+	0	23.421	26	4	27	4	206	23.6	9.94	69.41	4	79.6	107.3	113.2	-0.43081	-0.508034	-0.0772239	0.251687	0.389733	0.874355	0.689324	0.850754	0.990101	1.26773e+06	1.04843e+06	1.30308e+06	2.38687e+06	1.85222e+06	799320	1.98381e+06	2.72976e+06	2.56805e+06	1.95586e+06	1.68162e+06	1.98557e+06	2.38687e+06	2.63632e+06	2.79554e+06	2.85773e+06	2.78145e+06	2.78055e+06	High	High	High
FALSE	High	Master Protein	Q9Y2U8	Inner nuclear membrane protein Man1 OS=Homo sapiens OX=9606 GN=LEMD3 PE=1 SV=2	+	0	98.277	27	15	84	15	911	99.9	7.55	275.55	15	90.9	107.2	101.9	-0.237953	-0.164802	0.0731509	0.252317	0.624132	0.722089	0.690726	0.942059	0.963767	2.66848e+06	2.39731e+06	2.19444e+06	4.53525e+06	3.09435e+06	1.45602e+06	2.99459e+06	4.20039e+06	4.90086e+06	4.11695e+06	3.84515e+06	3.34379e+06	4.53525e+06	4.40426e+06	5.09229e+06	4.31379e+06	4.27992e+06	5.30638e+06	High	High	High
FALSE	High	Master Protein	P49755	Transmembrane emp24 domain-containing protein 10 OS=Homo sapiens OX=9606 GN=TMED10 PE=1 SV=2	+	0	119.867	40	10	152	10	219	25	7.44	537.19	10	100.1	115.8	84.1	-0.210193	0.251264	0.461458	0.253373	0.731925	0.195659	0.691817	0.961564	0.649042	1.08838e+07	1.225e+07	1.23477e+07	2.12627e+07	1.52855e+07	6.47071e+06	1.09763e+07	1.54781e+07	1.524e+07	1.67917e+07	1.96483e+07	1.88148e+07	2.12627e+07	2.17563e+07	2.26306e+07	1.58117e+07	1.57712e+07	1.65011e+07	High	High	High
FALSE	High	Master Protein	Q9Y3I0	tRNA-splicing ligase RtcB homolog OS=Homo sapiens OX=9606 GN=RTCB PE=1 SV=1	+	0	183.527	54	23	213	23	505	55.2	7.23	630.37	23	102.8	90.3	106.9	0.187042	-0.0564216	-0.243464	0.255269	0.469203	0.93388	0.693463	0.889192	0.994557	1.43598e+07	1.55734e+07	1.89661e+07	2.19565e+07	1.7654e+07	5.54365e+06	1.57827e+07	3.01662e+07	2.39992e+07	2.21544e+07	2.49789e+07	2.88996e+07	2.19565e+07	2.51274e+07	1.93883e+07	2.27355e+07	3.07374e+07	2.5985e+07	High	High	High
FALSE	High	Master Protein	Q02978	Mitochondrial 2-oxoglutarate/malate carrier protein OS=Homo sapiens OX=9606 GN=SLC25A11 PE=1 SV=3	+	0	87.815	45	12	122	12	314	34	9.91	347.18	12	116.1	86.9	97.1	0.41794	0.257825	-0.160115	0.254961	0.355301	0.989759	0.693463	0.826094	0.999426	1.21095e+07	1.13566e+07	1.15139e+07	1.36312e+07	1.06073e+07	3.7276e+06	1.05757e+07	1.54891e+07	1.40432e+07	1.86827e+07	1.82153e+07	1.75444e+07	1.36312e+07	1.50976e+07	1.30369e+07	1.52346e+07	1.57824e+07	1.52052e+07	High	High	High
FALSE	High	Master Protein	P11940	Polyadenylate-binding protein 1 OS=Homo sapiens OX=9606 GN=PABPC1 PE=1 SV=2	+	0	301.94	62	32	541	22	636	70.6	9.5	1519.18	32	78.1	109	112.9	-0.480934	-0.531651	-0.0507174	0.256063	0.470506	0.892348	0.69401	0.889192	0.993518	6.26851e+07	6.32953e+07	7.42205e+07	1.41671e+08	9.88429e+07	4.33711e+07	1.01854e+08	1.42676e+08	1.40233e+08	9.67112e+07	1.01522e+08	1.13094e+08	1.41671e+08	1.40686e+08	1.51686e+08	1.46724e+08	1.45377e+08	1.51836e+08	High	High	High
FALSE	High	Master Protein	Q9ULP0	Protein NDRG4 OS=Homo sapiens OX=9606 GN=NDRG4 PE=1 SV=2	+	0	14.352	19	4	8	4	352	38.4	6.21	23.28	4	33.6	244.9	21.4	-2.86566	0.65085	3.51651	0.257192		0.000169055	0.69587		0.00197689		97624.2		1.27573e+06	800945	215090		97972.6			156584		1.27573e+06	1.14001e+06	752255		99827.6		Not Found	Peak Found	Not Found
FALSE	High	Master Protein	Q13428	Treacle protein OS=Homo sapiens OX=9606 GN=TCOF1 PE=1 SV=3	+	0	120.749	15	17	106	17	1488	152	9.04	341.56	17	112	78.6	109.4	0.510898	0.033886	-0.477012	0.25858	0.764549	0.481904	0.69744	0.96811	0.906142	8.06619e+06	6.55848e+06	7.85848e+06	8.40853e+06	6.46295e+06	1.43308e+06	8061210	1.15742e+07	1.07977e+07	1.24446e+07	1.05194e+07	1.19744e+07	8.40853e+06	9.19889e+06	5.01205e+06	1.16124e+07	1.17933e+07	1.16911e+07	High	High	High
FALSE	High	Master Protein	Q14966	Zinc finger protein 638 OS=Homo sapiens OX=9606 GN=ZNF638 PE=1 SV=2	+	0	23.173	6	7	22	7	1978	220.5	6.38	68.12	7	153.1	80.7	66.2	0.923834	1.20957	0.285737	0.259351	0.943827	0.339818	0.699205	0.991029	0.818422	1.55686e+06	489994	1.24595e+06	625072	703286	662307	570038	813551	747597	2.40194e+06	785923	1.89852e+06	625072	1.00101e+06	2.31635e+06	821155	828955	809457	High	High	High
FALSE	High	Master Protein	P17844	Probable ATP-dependent RNA helicase DDX5 OS=Homo sapiens OX=9606 GN=DDX5 PE=1 SV=1	+	0	135.896	48	24	213	18	614	69.1	8.92	566.92	24	102.2	75.5	122.3	0.436847	-0.259029	-0.695876	0.260141	0.825049	0.167876	0.699471	0.980709	0.60025	1.35984e+07	1.30883e+07	1.40759e+07	1.55165e+07	1.06542e+07	4.6714e+06	1.59567e+07	2.59424e+07	2.32111e+07	2.09798e+07	2.09929e+07	2.14483e+07	1.55165e+07	1.51644e+07	1.63377e+07	2.2986e+07	2.64336e+07	2.51317e+07	High	High	High
FALSE	High	Master Protein	O15446	DNA-directed RNA polymerase I subunit RPA34 OS=Homo sapiens OX=9606 GN=CD3EAP PE=1 SV=1	+	0	7.102	7	2	6	2	510	55	8.51	22.16	2	114.4	64.4	121.2	0.828954	-0.0833026	-0.912257	0.2601	0.755506	0.200364	0.699471	0.965307	0.659352	167421		153533	138388					240609	258298		233946	138388					260519	High	Not Found	High
FALSE	High	Master Protein	P42704	Leucine-rich PPR motif-containing protein, mitochondrial OS=Homo sapiens OX=9606 GN=LRPPRC PE=1 SV=3	+	0	680.571	63	75	988	75	1394	157.8	6.13	3200.3	75	168.1	14.7	117.2	3.51543	0.520347	-2.99508	0.262067	0.433086	0.0322439	0.702243	0.874228	0.207882	9.3829e+08	1.02899e+09	1.11425e+09	9.47047e+08	1.01118e+08	3.55441e+07	1.0558e+09	1.12966e+09	1.04876e+09	1.4476e+09	1.65044e+09	1.69785e+09	9.47047e+08	1.43923e+08	1.24312e+08	1.52091e+09	1.15105e+09	1.13554e+09	High	High	High
FALSE	High	Master Protein	Q9UMX0	Ubiquilin-1 OS=Homo sapiens OX=9606 GN=UBQLN1 PE=1 SV=2	+	0	201.489	44	15	218	8	589	62.5	5.11	782.95	15	84.4	115.2	100.4	-0.448826	-0.250444	0.198381	0.262558	0.618156	0.420642	0.702243	0.941892	0.874924	1.08709e+07	1.20889e+07	1.14122e+07	2.37399e+07	2.07981e+07	6.70588e+06	1.43555e+07	2.23055e+07	1.82403e+07	1.67718e+07	1.93899e+07	1.73894e+07	2.37399e+07	2.96025e+07	2.34531e+07	2.06795e+07	2.27278e+07	1.97496e+07	High	High	High
FALSE	High	Master Protein	Q9Y2W2	WW domain-binding protein 11 OS=Homo sapiens OX=9606 GN=WBP11 PE=1 SV=1	+	0	41.046	27	10	30	10	641	70	8.38	73.14	10	115.4	85.7	98.9	0.429276	0.222601	-0.206675	0.262284	0.394762	0.821702	0.702243	0.854355	0.982113	1.28811e+06	1.45227e+06	2.44618e+06	2.12367e+06	1.1151e+06	494719	1.26645e+06	1.95968e+06	2.52866e+06	1.98732e+06	2.32936e+06	3.72737e+06	2.12367e+06	1.58714e+06	1.73023e+06	1.82435e+06	1.99678e+06	2.73789e+06	High	High	High
FALSE	High	Master Protein	P62633	Cellular nucleic acid-binding protein OS=Homo sapiens OX=9606 GN=CNBP PE=1 SV=1	+	0	32.499	23	3	36	3	177	19.5	7.71	108.53	3	92.8	118.4	88.8	-0.351472	0.0635651	0.415037	0.263118	0.706822	0.112644	0.702773	0.961564	0.48166	3.57664e+06	3.52027e+06	2.17343e+06	7.13793e+06	4.94636e+06	1.60952e+06	2.37838e+06	5.69243e+06	4.87582e+06	5.51808e+06	5.64632e+06	3.31177e+06	7.13793e+06	7.04029e+06	5.62911e+06	3.42612e+06	5.80021e+06	5.27927e+06	High	High	High
FALSE	High	Master Protein	O95453	Poly(A)-specific ribonuclease PARN OS=Homo sapiens OX=9606 GN=PARN PE=1 SV=1	+	0	13.296	8	4	13	4	639	73.4	6.2	30.99	4	145	119.6	35.4	0.277836	2.03423	1.7564	0.265347	9.65273e-06	7.99198e-06	0.707494	0.000125362	0.000101098	1.2437e+07	1.11439e+07	1.33163e+07	1.34527e+07	1.11226e+07	4.87362e+06	3.51151e+06	3.68362e+06	4.32812e+06	1.9188e+07	1.78743e+07	2.02907e+07	1.34527e+07	1.58311e+07	1.7045e+07	5.05842e+06	3.75336e+06	4.68625e+06	High	High	High
FALSE	High	Master Protein	Q1KMD3	Heterogeneous nuclear ribonucleoprotein U-like protein 2 OS=Homo sapiens OX=9606 GN=HNRNPUL2 PE=1 SV=1	+	0	37.606	17	9	28	9	747	85.1	4.91	74.78	9	121.6	82.6	95.8	0.55793	0.344046	-0.213884	0.267239	0.336241	0.850099	0.710444	0.810288	0.987524	2.23966e+06	3.17407e+06	3.01982e+06	3.12507e+06	2.11568e+06	1.12639e+06	2.51659e+06	3.55741e+06	3.84088e+06	3.45536e+06	5.09104e+06	4.60146e+06	3.12507e+06	3.0113e+06	3.93941e+06	3.62522e+06	3.62476e+06	4.15869e+06	High	High	High
FALSE	High	Master Protein	Q9NR50	Translation initiation factor eIF-2B subunit gamma OS=Homo sapiens OX=9606 GN=EIF2B3 PE=1 SV=1	+	0	34.939	25	7	41	7	452	50.2	6.47	126.69	7	84	113.2	102.8	-0.430413	-0.291379	0.139034	0.268027	0.629133	0.766582	0.711166	0.942304	0.972179	1.19783e+06	1.47509e+06	1.27781e+06	2.62279e+06	1.87702e+06	748344	1.65484e+06	1.94699e+06	2.45389e+06	1.84802e+06	2.36596e+06	1.94708e+06	2.62279e+06	2.67162e+06	2.61725e+06	2.38384e+06	1.98385e+06	2.65694e+06	High	High	High
FALSE	High	Master Protein	Q96FZ2	Abasic site processing protein HMCES OS=Homo sapiens OX=9606 GN=HMCES PE=1 SV=1	+	0	9.377	15	4	8	4	354	40.5	8.15	20.59	4	86.3	141.4	72.3	-0.71235	0.255365	0.967715	0.270813	0.714982	0.373201	0.715102	0.961564	0.844355	319223	241807	223385	778419	446140	94256.4	225383	292754	418827	492500	387845	340384	778419	635002	329652	324670	298297	453483	High	High	Peak Found
FALSE	High	Master Protein	P84243	Histone H3.3 OS=Homo sapiens OX=9606 GN=H3F3A PE=1 SV=2	+	0	16.394	37	3	37	3	136	15.3	11.27	86.41	3	85.4	123.5	91.1	-0.532203	-0.093215	0.438988	0.27121	0.541119	0.710081	0.715837	0.916491	0.962621	1.36077e+07	1.26362e+07	2.44118e+07	3.0316e+07	2.13205e+07	8.70199e+06	1.6309e+07	1.82156e+07	2.06659e+07	2.09941e+07	2.02678e+07	3.71976e+07	3.0316e+07	3.0346e+07	3.04343e+07	2.34936e+07	1.85605e+07	2.23759e+07	High	High	High
FALSE	High	Master Protein	Q9UJV9	Probable ATP-dependent RNA helicase DDX41 OS=Homo sapiens OX=9606 GN=DDX41 PE=1 SV=2	+	0	10.03	6	3	4	3	622	69.8	6.84	7.95	3	51.4	113.3	135.3	-1.14031	-1.39632	-0.256014	0.271615	0.860532	0.872518	0.715969	0.983646	0.990101	208874	109172	115696	290227		148958	414271	339929	428564	322253	175106	176293	290227		520965	596769	346365	464026	Peak Found	Peak Found	Peak Found
FALSE	High	Master Protein	Q13144	Translation initiation factor eIF-2B subunit epsilon OS=Homo sapiens OX=9606 GN=EIF2B5 PE=1 SV=3	+	0	41.975	18	8	46	8	721	80.3	5.08	135.53	8	79.5	96.6	124	-0.281068	-0.641313	-0.360245	0.271752	0.405418	0.884886	0.716017	0.863418	0.992639	1.61144e+06	1.54275e+06	1.60809e+06	3.00827e+06	1.97161e+06	924533	2.67985e+06	3141659	3.58864e+06	2.48614e+06	2.47448e+06	2.45034e+06	3.00827e+06	2.80625e+06	3.23346e+06	3.86039e+06	3.20114e+06	3.88558e+06	High	High	High
FALSE	High	Master Protein	Q9NSE4	Isoleucine--tRNA ligase, mitochondrial OS=Homo sapiens OX=9606 GN=IARS2 PE=1 SV=2	+	0	180.91	47	34	169	34	1012	113.7	7.2	448.95	34	122	93.7	84.3	0.38076	0.533277	0.152516	0.27258	0.190793	0.569303	0.716947	0.657393	0.928619	1.65872e+07	1.43914e+07	1.56635e+07	1.83265e+07	1.28967e+07	4.8896e+06	1.14552e+07	1.88175e+07	1.50642e+07	2.55909e+07	2.3083e+07	2.38673e+07	1.83265e+07	1.83562e+07	1.71009e+07	1.65015e+07	1.91738e+07	1.63107e+07	High	High	High
FALSE	High	Master Protein	P06733	Alpha-enolase OS=Homo sapiens OX=9606 GN=ENO1 PE=1 SV=2	+	0	592.922	82	42	2799	38	434	47.1	7.39	9884.52	42	85.3	108.7	106	-0.349734	-0.313447	0.0362877	0.272712	0.638107	0.841287	0.716982	0.945032	0.986542	5.9584e+08	5.97954e+08	6.28271e+08	1.18134e+09	8.57579e+08	3.73389e+08	8.26502e+08	1.11745e+09	1.10029e+09	9.19268e+08	9.59086e+08	9.5733e+08	1.18134e+09	1.22062e+09	1.30589e+09	1.1906e+09	1.13861e+09	1.19133e+09	High	High	High
FALSE	High	Master Protein	Q9Y6M1	Insulin-like growth factor 2 mRNA-binding protein 2 OS=Homo sapiens OX=9606 GN=IGF2BP2 PE=1 SV=2	+	0	129.573	38	18	203	15	599	66.1	8.46	571.89	18	118.4	89.2	92.4	0.408553	0.357704	-0.0508491	0.276816	0.208664	0.404932	0.721178	0.684436	0.867147	8.10551e+06	7.51735e+06	8.24943e+06	9.79792e+06	6.61706e+06	2.42609e+06	6.40877e+06	9.57344e+06	9.64173e+06	1.25053e+07	1.20574e+07	1.25701e+07	9.79792e+06	9.41823e+06	8.48501e+06	9.23201e+06	9.7547e+06	1.04395e+07	High	High	High
FALSE	High	Master Protein	Q9GZT3	SRA stem-loop-interacting RNA-binding protein, mitochondrial OS=Homo sapiens OX=9606 GN=SLIRP PE=1 SV=1	+	0	58.681	78	9	78	9	109	12.3	10.24	216.1	9	108.2	73.6	118.2	0.555923	-0.12753	-0.683452	0.277021	0.539328	0.144509	0.721401	0.916491	0.552228	1.68477e+07	1.62188e+07	1.62076e+07	2.37483e+07	1.24139e+07	5.05129e+06	1.97147e+07	2.65575e+07	2.9983e+07	2.59928e+07	2.60141e+07	2.46964e+07	2.37483e+07	1.7669e+07	1.76663e+07	2.83996e+07	2.70604e+07	3.2464e+07	High	High	High
FALSE	High	Master Protein	P62273	40S ribosomal protein S29 OS=Homo sapiens OX=9606 GN=RPS29 PE=1 SV=2	+	0	7.473	48	3	31	3	56	6.7	10.13	20.82	3	88.4	105.8	105.9	-0.259221	-0.260584	-0.00136296	0.282709	0.152687	0.651974	0.73055	0.588104	0.952545	2.28058e+06	3.63752e+06	4.96683e+06	6.62993e+06	4.90434e+06	2.3485e+06	4.85053e+06	5.34109e+06	6.99029e+06	3.51849e+06	5.83438e+06	7.56823e+06	6.62993e+06	6.98047e+06	8.21361e+06	6.98732e+06	5.44222e+06	7.5687e+06	Peak Found	Peak Found	High
FALSE	High	Master Protein	Q9UNP9	Peptidyl-prolyl cis-trans isomerase E OS=Homo sapiens OX=9606 GN=PPIE PE=1 SV=1	+	0	5.7	18	2	4	2	301	33.4	5.6	15.2	2	57.2	118.9	123.9	-1.05566	-1.11509	-0.0594275	0.282833	0.161287	0.95379	0.73055	0.599862	0.99652	254248	437807	110129	1.21506e+06	572580	70388	589487	702269	1.00368e+06	392257	702218	167810	1.21506e+06	814968	246174	849172	715565	1.08673e+06	Peak Found	Peak Found	Peak Found
FALSE	High	Master Protein	Q9BUR4	Telomerase Cajal body protein 1 OS=Homo sapiens OX=9606 GN=WRAP53 PE=1 SV=1	+	0	22.06	17	5	7	5	548	59.3	4.58	23.09	5	48	40.9	211.1	0.230934	-2.13682	-2.36775	0.283318	0.0845854	0.0175377	0.731178	0.42487	0.128738	56583	96638.8		68131.4	100945		399163	190951	472216	87296.9	155003		68131.4	143678		575005	194567	511290	Peak Found	Peak Found	Not Found
FALSE	High	Master Protein	O14776	Transcription elongation regulator 1 OS=Homo sapiens OX=9606 GN=TCERG1 PE=1 SV=2	+	0	59.835	17	16	63	16	1098	123.8	8.65	157.25	16	111.7	86	102.3	0.377221	0.126823	-0.250398	0.283558	0.468292	0.931756	0.731255	0.889192	0.994557	6.1536e+06	6.67807e+06	6.55559e+06	7.52384e+06	5.58164e+06	2.20026e+06	5.98121e+06	1.00748e+07	8.45487e+06	9.49384e+06	1.07113e+07	9.98911e+06	7.52384e+06	7.94449e+06	7.69518e+06	8.6161e+06	1.02656e+07	9.15447e+06	High	High	High
FALSE	High	Master Protein	Q8IWZ8	SURP and G-patch domain-containing protein 1 OS=Homo sapiens OX=9606 GN=SUGP1 PE=1 SV=2	+	0	24.352	18	7	11	7	645	72.4	7.61	31.84	7	251.1	20.6	28.4	3.60755	3.1443	-0.463247	0.283945	0.192938	0.232241	0.731546	0.661035	0.701723	1.96296e+06	1.89775e+06	635845	248206	113187	120739	191543	335702	436215	3.02847e+06	3.04388e+06	968872	248206	161102	422273	275923	342058	472310	High	High	High
FALSE	High	Master Protein	P49588	Alanine--tRNA ligase, cytoplasmic OS=Homo sapiens OX=9606 GN=AARS PE=1 SV=2	+	0	493.735	54	38	682	38	968	106.7	5.53	2396.49	38	73	108.2	118.9	-0.567732	-0.70378	-0.136048	0.285143	0.30293	0.813682	0.731636	0.7887	0.98051	3.73133e+07	3.5385e+07	4.21662e+07	8.78152e+07	5.99412e+07	2.34999e+07	6.49452e+07	9.47153e+07	8.65866e+07	5.75673e+07	5.67555e+07	6.42509e+07	8.78152e+07	8.53159e+07	8.21882e+07	9.35553e+07	9.65086e+07	9.37512e+07	High	High	High
FALSE	High	Master Protein	Q92499	ATP-dependent RNA helicase DDX1 OS=Homo sapiens OX=9606 GN=DDX1 PE=1 SV=2	+	0	266.97	57	38	320	38	740	82.4	7.23	983.1	38	111.4	88.7	99.9	0.328743	0.157193	-0.171551	0.284523	0.542033	0.829957	0.731636	0.917171	0.984523	2.5573e+07	2.53934e+07	2.30969e+07	3.27482e+07	2.13952e+07	8.9775e+06	2.21808e+07	3.46988e+07	3.28485e+07	3.94543e+07	4.07296e+07	3.51941e+07	3.27482e+07	3.04523e+07	3.13979e+07	3.19521e+07	3.53558e+07	3.55665e+07	High	High	High
FALSE	High	Master Protein	O15091	Mitochondrial ribonuclease P catalytic subunit OS=Homo sapiens OX=9606 GN=KIAA0391 PE=1 SV=2	+	0	62.069	31	13	53	13	583	67.3	8.78	161.17	13	54.2	92.2	153.6	-0.766474	-1.50281	-0.73634	0.286211	0.124234	0.313123	0.732344	0.535682	0.792194	949918	1.21257e+06	665148	3.11369e+06	1.75337e+06	430876	2.8852e+06	4.07941e+06	4.19287e+06	1.46554e+06	1.9449e+06	1.01352e+06	3.11369e+06	2.49562e+06	1.50694e+06	4.1562e+06	4.15665e+06	4.53981e+06	High	High	High
FALSE	High	Master Protein	O75691	Small subunit processome component 20 homolog OS=Homo sapiens OX=9606 GN=UTP20 PE=1 SV=3	+	0	56.632	7	13	30	13	2785	318.2	7.39	87.5	13	54.4	49.9	195.7	0.124567	-1.84697	-1.97153	0.286647	0.430922	0.522182	0.732707	0.872849	0.916623	324019	184062	401231	747472	322029	84661.9	1.24792e+06	2.23163e+06	1.58034e+06	499899	295226	611377	747472	458352	296096	1.79766e+06	2.27389e+06	1.71111e+06	Peak Found	Peak Found	Peak Found
FALSE	High	Master Protein	Q96P70	Importin-9 OS=Homo sapiens OX=9606 GN=IPO9 PE=1 SV=3	+	0	228.827	36	26	311	26	1041	115.9	4.81	934.77	26	104.8	88.5	106.7	0.243889	-0.0259215	-0.269811	0.287311	0.729692	0.559317	0.733026	0.961564	0.926157	2.71941e+07	2.84597e+07	2.97297e+07	3.98154e+07	2.68566e+07	9.60683e+06	3.15665e+07	4.57178e+07	4.2578e+07	4.19553e+07	4.56478e+07	4.53007e+07	3.98154e+07	3.82257e+07	3.35989e+07	4.54723e+07	4.65834e+07	4.61011e+07	High	High	High
FALSE	High	Master Protein	P26358	DNA (cytosine-5)-methyltransferase 1 OS=Homo sapiens OX=9606 GN=DNMT1 PE=1 SV=2	+	0	124.924	21	26	90	26	1616	183.1	7.75	253.95	26	80.4	49.4	170.2	0.702684	-1.08196	-1.78465	0.287289	0.153462	0.0119063	0.733026	0.588851	0.0940347	3.34922e+06	2.96499e+06	4.24774e+06	3.17414e+06	1.98143e+06	988160	7.58826e+06	1.23009e+07	8.901e+06	5.16721e+06	4.75567e+06	6.47251e+06	3.17414e+06	2.82022e+06	3.45599e+06	1.09311e+07	1.25338e+07	9.63751e+06	High	High	High
FALSE	High	Master Protein	Q2Q1W2	E3 ubiquitin-protein ligase TRIM71 OS=Homo sapiens OX=9606 GN=TRIM71 PE=1 SV=1	+	0	113.284	39	21	115	21	868	93.3	7.61	347.45	21	85.4	76.9	137.7	0.151252	-0.689221	-0.840473	0.287737	0.498933	0.107718	0.733493	0.899139	0.472018	8.20694e+06	4.94406e+06	4.96279e+06	8.17284e+06	5.01785e+06	1.66771e+06	9.63541e+06	1.25442e+07	1.11914e+07	1.26617e+07	7.93e+06	7.56208e+06	8.17284e+06	7.14203e+06	5.83263e+06	1.38801e+07	1.27817e+07	1.21174e+07	High	High	High
FALSE	High	Master Protein	Q8TDN6	Ribosome biogenesis protein BRX1 homolog OS=Homo sapiens OX=9606 GN=BRIX1 PE=1 SV=2	+	0	16.175	18	4	11	4	353	41.4	9.92	23.8	4	126.3	67.7	106.1	0.899627	0.25143	-0.648197	0.287899	0.94782	0.362974	0.733597	0.992952	0.838187	942478	964260	502601	451451	547563	279584	847888	1.08221e+06	1.65221e+06	1.45407e+06	1.54662e+06	765841	451451	779361	977814	1.22141e+06	1.1027e+06	1.78892e+06	Peak Found	High	Peak Found
FALSE	High	Master Protein	Q9UBM7	7-dehydrocholesterol reductase OS=Homo sapiens OX=9606 GN=DHCR7 PE=1 SV=1	+	0	41.017	15	6	101	6	475	54.5	8.7	265.5	6	120.5	99.1	80.5	0.282076	0.581972	0.299896	0.289896	0.175281	0.32117	0.735068	0.631786	0.801257	19595792	1.87175e+07	1.9628e+07	2.46845e+07	1.77422e+07	5.65189e+06	1.39204e+07	1.81077e+07	1.96313e+07	3.02326e+07	3.00219e+07	2.99083e+07	2.46845e+07	2.5253e+07	1.97669e+07	2.00527e+07	1.84505e+07	2.12557e+07	High	High	High
FALSE	High	Master Protein	Q8N163	Cell cycle and apoptosis regulator protein 2 OS=Homo sapiens OX=9606 GN=CCAR2 PE=1 SV=2	+	0	193	47	25	236	25	923	102.8	5.22	858.62	25	111	90.2	98.8	0.29936	0.167977	-0.131384	0.291174	0.640975	0.746079	0.736348	0.945893	0.968175	1.80031e+07	1.75048e+07	1.7632e+07	2.15982e+07	1.58625e+07	6.71497e+06	1.76412e+07	2.24201e+07	2.2847e+07	2.77754e+07	2.80767e+07	2.68669e+07	2.15982e+07	2.25774e+07	2.34849e+07	2.54127e+07	2.28446e+07	2.47374e+07	High	High	High
FALSE	High	Master Protein	Q9NUL3	Double-stranded RNA-binding protein Staufen homolog 2 OS=Homo sapiens OX=9606 GN=STAU2 PE=1 SV=2	+	0	47.078	26	11	37	11	570	62.6	9.61	99.97	11	104	105.2	90.8	-0.0165512	0.195819	0.212371	0.294124	0.904434	0.449139	0.741265	0.98639	0.889433	4.24701e+06	3.57649e+06	4.32975e+06	7.23794e+06	4.65267e+06	1.766e+06	3.33391e+06	6.19728e+06	5.28181e+06	6.55233e+06	5.73648e+06	6.59747e+06	7.23794e+06	6.62226e+06	6.17641e+06	4.80259e+06	6.31462e+06	5.71886e+06	High	High	High
FALSE	High	Master Protein	O00425	Insulin-like growth factor 2 mRNA-binding protein 3 OS=Homo sapiens OX=9606 GN=IGF2BP3 PE=1 SV=2	+	0	171.205	48	24	297	20	579	63.7	8.87	821.73	24	94.3	82.8	122.9	0.187627	-0.382155	-0.569782	0.296697	0.650765	0.188192	0.74436	0.949632	0.639388	2.6419e+07	2.54208e+07	2.83321e+07	3.58072e+07	2.37667e+07	1.04384e+07	3.30595e+07	5.21449e+07	4.98556e+07	4.07596e+07	4.07736e+07	4.31712e+07	3.58072e+07	3.38278e+07	3.65072e+07	4.76232e+07	5.31322e+07	5.39809e+07	High	High	High
FALSE	High	Master Protein	O43670	BUB3-interacting and GLEBS motif-containing protein ZNF207 OS=Homo sapiens OX=9606 GN=ZNF207 PE=1 SV=1	+	0	18.854	10	3	27	3	478	50.7	9.1	87.97	3	115.9	101.6	82.5	0.18998	0.490415	0.300434	0.296621	0.207308	0.51613	0.74436	0.682938	0.916623	5.37287e+06	1.3838e+06	3.498e+06	4.10281e+06	3.32135e+06	1.33669e+06	2635033	4.57109e+06	3.08914e+06	8.28931e+06	2.21955e+06	5.33009e+06	4.10281e+06	4.72736e+06	4.67494e+06	3.79584e+06	4.65764e+06	3.34475e+06	High	High	High
FALSE	High	Master Protein	A5YKK6	CCR4-NOT transcription complex subunit 1 OS=Homo sapiens OX=9606 GN=CNOT1 PE=1 SV=2	+	0	234.055	26	48	268	48	2376	266.8	7.11	699.04	48	127.1	84.7	88.2	0.58553	0.527113	-0.0584167	0.297935	0.954263	0.450383	0.74533	0.993745	0.889892	2.4312e+07	2.03923e+07	1.5884e+07	2.18026e+07	1.61733e+07	5.21537e+06	1.59262e+07	2.20597e+07	2.09527e+07	3.75088e+07	3.27082e+07	2.42033e+07	2.18026e+07	2.30198e+07	1.82402e+07	2.29421e+07	2.24773e+07	2.26864e+07	High	High	High
FALSE	High	Master Protein	Q9UK45	U6 snRNA-associated Sm-like protein LSm7 OS=Homo sapiens OX=9606 GN=LSM7 PE=1 SV=1	+	0	6.026	33	2	23	2	103	11.6	5.27	66.15	2	79.5	102.4	118	-0.365189	-0.56976	-0.204571	0.297756	0.352838	0.751806	0.74533	0.823875	0.970152	1.57698e+06	1.45249e+06	2.12688e+06	2.91838e+06	2.20181e+06	1.10148e+06	2.57599e+06	3.54453e+06	3.13883e+06	2.43297e+06	2.32971e+06	3.24084e+06	2.91838e+06	3.1339e+06	3.85232e+06	3.71078e+06	3.61164e+06	3.39855e+06	High	High	High
FALSE	High	Master Protein	Q86W42	THO complex subunit 6 homolog OS=Homo sapiens OX=9606 GN=THOC6 PE=1 SV=1	+	0	25.182	26	6	25	6	341	37.5	7.43	61.99	6	110.5	63.8	125.7	0.792418	-0.185938	-0.978356	0.29898	0.677082	0.294183	0.745549	0.957144	0.774277	563812	874243	926121	809216	548944	470728	1.06957e+06	1.80179e+06	1.47211e+06	869856	1.40224e+06	1.41118e+06	809216	781327	1.64632e+06	1.54075e+06	1.83591e+06	1.59392e+06	High	High	High
FALSE	High	Master Protein	Q15102	Platelet-activating factor acetylhydrolase IB subunit gamma OS=Homo sapiens OX=9606 GN=PAFAH1B3 PE=1 SV=1	+	0	60.932	54	8	79	8	231	25.7	6.84	242.2	8	91	78	131	0.222392	-0.525628	-0.748021	0.299879	0.625429	0.0803938	0.746004	0.942059	0.398584	1.12241e+07	9.58252e+06	1.51478e+07	1.73092e+07	1.00548e+07	4.2435e+06	1.75667e+07	2.315e+07	2.30167e+07	1.73166e+07	1.53698e+07	2.30815e+07	1.73092e+07	1.43113e+07	1.48412e+07	2.53054e+07	2.35883e+07	2.49212e+07	High	High	High
FALSE	High	Master Protein	Q9NX01	Thioredoxin-like protein 4B OS=Homo sapiens OX=9606 GN=TXNL4B PE=1 SV=1	+	0	6.054	19	2	2	2	149	17	6	5.58	2	77.7	108	114.3	-0.475045	-0.556839	-0.0817941	0.299945	0.335126	0.990054	0.746004	0.810288	0.999426	96143.4				144895		151597			148331				206233		218380			Peak Found	Not Found	Not Found
FALSE	High	Master Protein	O95864	Acyl-CoA 6-desaturase OS=Homo sapiens OX=9606 GN=FADS2 PE=1 SV=1	+	0	89.497	32	11	156	11	444	52.2	8.82	450.86	11	131.6	95.3	73.1	0.465611	0.848216	0.382605	0.300768	0.0365421	0.189096	0.746235	0.234781	0.641375	2.39528e+07	2.4607e+07	2.38669e+07	2.674e+07	1.88071e+07	8.10304e+06	1.37741e+07	2.01551e+07	2.11359e+07	3.69546e+07	3.94682e+07	3.63672e+07	2.674e+07	2.67686e+07	2.83395e+07	1.98419e+07	2.05367e+07	2.28847e+07	High	High	High
FALSE	High	Master Protein	P60842	Eukaryotic initiation factor 4A-I OS=Homo sapiens OX=9606 GN=EIF4A1 PE=1 SV=1	+	0	425.157	80	33	1100	20	406	46.1	5.48	3648.95	33	77.6	101.5	120.9	-0.387351	-0.639686	-0.252335	0.30095	0.241036	0.746501	0.74638	0.728964	0.968175	1.63108e+08	1.63604e+08	1.85563e+08	3.40461e+08	2.40927e+08	1.02116e+08	2.87936e+08	3.98543e+08	3.77373e+08	2.51645e+08	2.62411e+08	2.82752e+08	3.40461e+08	3.42917e+08	3.5714e+08	4.1478e+08	4.06089e+08	4.08599e+08	High	High	High
FALSE	High	Master Protein	Q9HB71	Calcyclin-binding protein OS=Homo sapiens OX=9606 GN=CACYBP PE=1 SV=2	+	0	174.622	66	15	248	15	228	26.2	8.25	844.82	15	79.7	101.1	119.2	-0.343131	-0.580733	-0.237601	0.301502	0.3162	0.717442	0.746559	0.801006	0.963767	3.41775e+07	3.75579e+07	4.10676e+07	7.64285e+07	5.28861e+07	2.1945e+07	6.17026e+07	8.83803e+07	9.03393e+07	5.27294e+07	6.02407e+07	6.25769e+07	7.64285e+07	7.52741e+07	7.67503e+07	8.88842e+07	9.00537e+07	9.78144e+07	High	High	High
FALSE	High	Master Protein	P61254	60S ribosomal protein L26 OS=Homo sapiens OX=9606 GN=RPL26 PE=1 SV=1	+	0	22.328	29	7	77	7	145	17.2	10.55	119.49	7	84.5	104.2	111.2	-0.302332	-0.396134	-0.0938015	0.301747	0.498256	0.789401	0.746559	0.899139	0.974015	1.38551e+07	1.30215e+07	1.4111e+07	2.63546e+07	1.72439e+07	8.10938e+06	1.74894e+07	2.87273e+07	2.59761e+07	2.13757e+07	2.08858e+07	2.15017e+07	2.63546e+07	2.45436e+07	2.83617e+07	2.5194e+07	2.92712e+07	2.81254e+07	High	High	High
FALSE	High	Master Protein	Q96FX7	tRNA (adenine(58)-N(1))-methyltransferase catalytic subunit TRMT61A OS=Homo sapiens OX=9606 GN=TRMT61A PE=1 SV=1	+	0	11.886	13	3	11	3	289	31.4	7.36	26.3	3	44.7	101.5	153.8	-1.18313	-1.78271	-0.599576	0.301764	0.110683	0.597385	0.746559	0.500798	0.943154	80632.3	143395	29927.4	254612	198506	129237	360722	419883	349905	124400	229998	45601.9	254612	282539	451991	519629	427833	378858	High	Peak Found	Peak Found
FALSE	High	Master Protein	P62917	60S ribosomal protein L8 OS=Homo sapiens OX=9606 GN=RPL8 PE=1 SV=2	+	0	115.294	49	11	188	11	257	28	11.03	709.48	11	89.4	81.8	128.9	0.128174	-0.527906	-0.65608	0.302969	0.248725	0.803339	0.747326	0.74073	0.978474	2.56379e+07	2.45904e+07	2.44607e+07	4.72906e+07	2.53528e+07	7.52447e+06	3.12478e+07	5.72048e+07	5.25313e+07	3.95545e+07	3.94417e+07	3.72721e+07	4.72906e+07	3.60853e+07	2.6316e+07	4.50133e+07	5.82879e+07	5.6878e+07	High	High	High
FALSE	High	Master Protein	O60271	C-Jun-amino-terminal kinase-interacting protein 4 OS=Homo sapiens OX=9606 GN=SPAG9 PE=1 SV=4	+	0	100.082	19	16	80	16	1321	146.1	5.15	265.09	16	111.2	99	89.8	0.167656	0.308369	0.140713	0.302703	0.909572	0.375546	0.747326	0.98725	0.846384	2.61608e+06	2.89082e+06	2.0449e+06	3.99993e+06	2.52381e+06	746320	1.96932e+06	4.22688e+06	3.01028e+06	4.03612e+06	4.63671e+06	3.11592e+06	3.99993e+06	3.59221e+06	2.61018e+06	2.83686e+06	4.30692e+06	3.25937e+06	High	High	High
FALSE	High	Master Protein	Q9NQ50	39S ribosomal protein L40, mitochondrial OS=Homo sapiens OX=9606 GN=MRPL40 PE=1 SV=1	+	0	31.445	41	6	25	6	206	24.5	9.63	71.69	6	108.4	83.4	108.2	0.378245	0.00266426	-0.375581	0.302448	0.516819	0.671001	0.747326	0.904744	0.956942	939148	851596	942075	1.47103e+06	715992	316110	713616	1.57737e+06	1.32392e+06	1.44893e+06	1.36591e+06	1.43549e+06	1.47103e+06	1.01909e+06	1.10556e+06	1.02798e+06	1.60724e+06	1.43346e+06	High	High	High
FALSE	High	Master Protein	O15514	DNA-directed RNA polymerase II subunit RPB4 OS=Homo sapiens OX=9606 GN=POLR2D PE=1 SV=1	+	0	8.943	23	2	5	2	142	16.3	4.79	15.86	2	116.6	66.1	117.3	0.818846	-0.00863522	-0.827481	0.30269	0.833881	0.211246	0.747326	0.981996	0.671748	162052	96022.9	252585	183329	76995		271647	246737	162419	250016	154015	384878	183329	109589		391315	251409	175858	High	Peak Found	High
FALSE	High	Master Protein	Q9BRP8	Partner of Y14 and mago OS=Homo sapiens OX=9606 GN=PYM1 PE=1 SV=1	+	0	81.633	70	10	108	10	204	22.6	9.45	387.48	10	106	118.5	75.5	-0.160823	0.489516	0.650339	0.304062	0.306373	0.0576636	0.74826	0.793072	0.316599	6.59013e+06	5.30327e+06	6.80918e+06	1.15804e+07	7.32234e+06	3.2482e+06	5.02698e+06	6.84945e+06	6806195	1.01673e+07	8.50615e+06	1.03755e+07	1.15804e+07	1.04221e+07	1.13603e+07	7.2415e+06	6.97914e+06	7.36937e+06	High	High	High
FALSE	High	Master Protein	P27695	DNA-(apurinic or apyrimidinic site) lyase OS=Homo sapiens OX=9606 GN=APEX1 PE=1 SV=2	+	0	184.199	55	16	260	16	318	35.5	8.12	1041.8	16	109.5	84.7	105.8	0.370497	0.0495912	-0.320906	0.307584	0.642598	0.64898	0.751525	0.94614	0.952024	2.80793e+07	2.97044e+07	2.58227e+07	3.61671e+07	2.35442e+07	9.54451e+06	2.73511e+07	4.46394e+07	3.86839e+07	4.3321e+07	4.76443e+07	3.93474e+07	3.61671e+07	3.35111e+07	3.33809e+07	3.94e+07	4.54846e+07	4.18848e+07	High	High	High
FALSE	High	Master Protein	P55072	Transitional endoplasmic reticulum ATPase OS=Homo sapiens OX=9606 GN=VCP PE=1 SV=4	+	0	713.403	79	62	1584	61	806	89.3	5.26	5455.11	62	95.8	123.2	81	-0.362905	0.242104	0.605008	0.308301	0.520731	0.0867493	0.752091	0.906952	0.418756	2.24936e+08	2.27021e+08	2.10788e+08	4.24839e+08	3.135e+08	1.42508e+08	1.9683e+08	2.98118e+08	2.71178e+08	3.47033e+08	3.64129e+08	3.2119e+08	4.24839e+08	4.46212e+08	4.98407e+08	2.83538e+08	3.03762e+08	2.93617e+08	High	High	High
FALSE	High	Master Protein	Q9BY67	Cell adhesion molecule 1 OS=Homo sapiens OX=9606 GN=CADM1 PE=1 SV=2	+	0	28.139	21	5	14	5	442	48.5	5.07	59.2	5	50	146.9	103.1	-1.55483	-1.04404	0.51079	0.308595	0.0756848	0.0236122	0.752091	0.398279	0.161904	2.12341e+06	1.53421e+06	1.42017e+06	7.22837e+06	7.05053e+06	912440	3522839	3.1528e+06	5.07468e+06	3.27602e+06	2.46079e+06	2.16399e+06	7.22837e+06	1.00352e+07	3.19116e+06	5.07474e+06	3.21249e+06	5.49459e+06	High	High	High
FALSE	High	Master Protein	Q14232	Translation initiation factor eIF-2B subunit alpha OS=Homo sapiens OX=9606 GN=EIF2B1 PE=1 SV=1	+	0	72.7	40	10	77	10	305	33.7	7.33	198.94	10	92.4	120.7	86.9	-0.385461	0.0885367	0.473998	0.311109	0.813394	0.48539	0.754867	0.97511	0.907153	3.56967e+06	4.23209e+06	3.10552e+06	7.19416e+06	5.53178e+06	1.90057e+06	3.59761e+06	6.33712e+06	4.51099e+06	5.50732e+06	6.78803e+06	4.73205e+06	7.19416e+06	7.87352e+06	6.64705e+06	5.18245e+06	6.45711e+06	4.88425e+06	High	High	High
FALSE	High	Master Protein	Q9Y606	tRNA pseudouridine synthase A OS=Homo sapiens OX=9606 GN=PUS1 PE=1 SV=3	+	0	37.144	26	9	32	9	427	47.4	8.41	71.12	9	71.9	65.3	162.8	0.138909	-1.17904	-1.31795	0.31054	0.149051	0.136121	0.754867	0.580355	0.532654	1.19942e+06	930420	450104	2.10965e+06	952999	234173	2.10801e+06	3.31734e+06	3.20496e+06	1.85048e+06	1.49234e+06	685848	2.10965e+06	1.35643e+06	818996	3.03664e+06	3.38015e+06	3.47016e+06	High	High	High
FALSE	High	Master Protein	O95758	Polypyrimidine tract-binding protein 3 OS=Homo sapiens OX=9606 GN=PTBP3 PE=1 SV=2	+	0	28.638	16	4	36	3	552	59.7	9.04	89.02	4	78.3	125.6	96.1	-0.681752	-0.295524	0.386228	0.312496	0.762277	0.972706	0.754867	0.966845	0.996952	421025	879137	352349	1.13787e+06	669408		505623	1.0928e+06	735759	649561	1.41009e+06	536893	1.13787e+06	952785		728364	1.11349e+06	796639	Peak Found	High	Peak Found
FALSE	High	Master Protein	Q8NCA5	Protein FAM98A OS=Homo sapiens OX=9606 GN=FAM98A PE=1 SV=1	+	0	48.099	23	7	46	5	519	55.4	9.03	150.94	7	74.7	65.8	159.6	0.183021	-1.09528	-1.2783	0.313692	0.341156	0.102835	0.757148	0.814754	0.45891	370466	457676	706147	647107	453661		902207	1.70879e+06	1.44857e+06	571559	734086	1.07599e+06	647107	645708		1.29965e+06	1.74115e+06	1.56843e+06	High	High	High
FALSE	High	Master Protein	O75179	Ankyrin repeat domain-containing protein 17 OS=Homo sapiens OX=9606 GN=ANKRD17 PE=1 SV=3	+	0	135.638	17	25	99	16	2603	274.1	6.52	328.72	25	80.3	105.2	114.5	-0.389663	-0.511876	-0.122213	0.31422	0.619308	0.976936	0.758121	0.94198	0.997096	4.47308e+06	4.39199e+06	3.83629e+06	9.78462e+06	5.12841e+06	2.58524e+06	6.83406e+06	1.1277e+07	8.41335e+06	6.90112e+06	7.04451e+06	5.84556e+06	9.78462e+06	7.2994e+06	9.04159e+06	9.84464e+06	1.14905e+07	9.10951e+06	High	High	High
FALSE	High	Master Protein	P12236	ADP/ATP translocase 3 OS=Homo sapiens OX=9606 GN=SLC25A6 PE=1 SV=4	+	0	134.699	59	19	388	2	298	32.8	9.74	1049.29	19	100.3	92.2	107.6	0.121483	-0.101356	-0.222839	0.315908	0.732051	0.633969	0.759362	0.961564	0.947423	2.11339e+07	2.16031e+07	2.44211e+07	2.6174e+07	2.23813e+07	9.74393e+06	2.38414e+07	3.64855e+07	3.43465e+07	3.26056e+07	3.46502e+07	3.72118e+07	2.6174e+07	3.18559e+07	3.40783e+07	3.43442e+07	3.71763e+07	3.71885e+07	High	High	High
FALSE	High	Master Protein	Q8IWZ3	Ankyrin repeat and KH domain-containing protein 1 OS=Homo sapiens OX=9606 GN=ANKHD1 PE=1 SV=1	+	0	91.701	11	17	57	8	2542	269.3	5.73	187.59	17	124	51.3	124.7	1.27331	-0.00812134	-1.28143	0.316132	0.999164	0.144767	0.759362	0.999906	0.552515	193502	77926.5	914112	97258.8	110151		148725	562144	277360	298536	124990	1.39288e+06	97258.8	156781		214243	572787	300310	Peak Found	Peak Found	High
FALSE	High	Master Protein	Q8N684	Cleavage and polyadenylation specificity factor subunit 7 OS=Homo sapiens OX=9606 GN=CPSF7 PE=1 SV=1	+	0	34.169	22	8	47	8	471	52	8	120.82	8	103.7	73.5	122.8	0.4966	-0.243895	-0.740494	0.316039	0.863405	0.550693	0.759362	0.983646	0.92409	1.85892e+06	2.03877e+06	3.08724e+06	2.31876e+06	2.54994e+06	502731	2.69016e+06	3.48893e+06	4.01085e+06	2.86797e+06	3.27007e+06	4.70419e+06	2.31876e+06	3.6294e+06	1.75825e+06	3.87525e+06	3.55499e+06	4.34273e+06	High	High	High
FALSE	High	Master Protein	P49419	Alpha-aminoadipic semialdehyde dehydrogenase OS=Homo sapiens OX=9606 GN=ALDH7A1 PE=1 SV=5	+	0	234.767	59	24	299	24	539	58.5	7.99	1041.42	24	111.4	88.3	100.2	0.335264	0.152867	-0.182397	0.316828	0.472711	0.980804	0.759659	0.890342	0.998174	4.62021e+07	4.51232e+07	4.92991e+07	5.88386e+07	4.03161e+07	1.52436e+07	4.52069e+07	6.38353e+07	6.01648e+07	7.12811e+07	7.23752e+07	7.51197e+07	5.88386e+07	5.7383e+07	5.3313e+07	6.51218e+07	6.5044e+07	6.51432e+07	High	High	High
FALSE	High	Master Protein	Q9Y224	RNA transcription, translation and transport factor protein OS=Homo sapiens OX=9606 GN=RTRAF PE=1 SV=1	+	0	91.189	56	13	113	13	244	28.1	6.65	354	13	103.1	81.9	115	0.332109	-0.15759	-0.489699	0.31687	0.960599	0.465152	0.759659	0.995655	0.897577	6.85335e+06	7.34245e+06	5.421e+06	7.38579e+06	5.99294e+06	2.40336e+06	6.80527e+06	1.15798e+07	1.08944e+07	1.05734e+07	1.17769e+07	8.26028e+06	7.38579e+06	8.52991e+06	8.40549e+06	9.80317e+06	1.17991e+07	1.17958e+07	High	High	High
FALSE	High	Master Protein	P21333	Filamin-A OS=Homo sapiens OX=9606 GN=FLNA PE=1 SV=4	+	0	1556.76	70	147	2591	139	2647	280.6	6.06	9217.35	147	123.1	106.2	70.7	0.213047	0.800049	0.587002	0.31871	0.0319456	0.076367	0.760733	0.211128	0.385367	5.56893e+08	5.41907e+08	5.38862e+08	7.41343e+08	4.81757e+08	2.19322e+08	3.41794e+08	4.92023e+08	4.55643e+08	8.5918e+08	8.69189e+08	8.21093e+08	7.41343e+08	6.85698e+08	7.67057e+08	4.92363e+08	5.01339e+08	4.93345e+08	High	High	High
FALSE	High	Master Protein	Q7KZF4	Staphylococcal nuclease domain-containing protein 1 OS=Homo sapiens OX=9606 GN=SND1 PE=1 SV=1	+	0	389.114	56	46	522	46	910	101.9	7.17	1715.43	46	82.8	125.2	91.9	-0.596532	-0.150434	0.446098	0.318829	0.97487	0.319236	0.760733	0.999139	0.798619	5.16313e+07	5.03865e+07	4.67862e+07	1.18026e+08	8.48221e+07	3.4436e+07	5.8281e+07	8.99185e+07	8.16401e+07	7.96573e+07	8.08171e+07	7.12906e+07	1.18026e+08	1.20729e+08	1.20436e+08	8.39553e+07	9.1621e+07	8.83955e+07	High	High	High
FALSE	High	Master Protein	Q53R41	FAST kinase domain-containing protein 1, mitochondrial OS=Homo sapiens OX=9606 GN=FASTKD1 PE=1 SV=1	+	0	6.114	3	2	2	2	847	97.3	7.74	4.47	2	107.1	61.3	131.5	0.805	-0.296104	-1.1011	0.318801	0.581768	0.108908	0.760733	0.931464	0.474986	198377	270360		208478	133930	73807.5	322113		398190	306059	433643		208478	190627	258134	464013		431139	Peak Found	Peak Found	Not Found
FALSE	High	Master Protein	Q5TAX3	Terminal uridylyltransferase 4 OS=Homo sapiens OX=9606 GN=TUT4 PE=1 SV=3	+	0	23.619	5	5	12	5	1644	185	7.97	43.54	5	51.6	202.3	46	-1.97105	0.165737	2.13679	0.319325	0.973851	0.587709	0.760786	0.999139	0.939842	100961	82208.5	238356	608473	428917	178593		119560	146166	155764	131858	363196	608473	610489	624609		121823	158261	Peak Found	Peak Found	High
FALSE	High	Master Protein	O60524	Nuclear export mediator factor NEMF OS=Homo sapiens OX=9606 GN=NEMF PE=1 SV=4	+	0	19.192	7	7	18	7	1076	122.9	6.35	36.27	7	64.3	132.5	103.2	-1.0431	-0.682552	0.360549	0.321407	0.892443	0.470752	0.764465	0.983646	0.901179	779378	631030	1.16208e+06	2.48039e+06	2.02776e+06	537742	1.44165e+06	1.89548e+06	1.25402e+06	1.20243e+06	1.01214e+06	1.77073e+06	2.48039e+06	2.88616e+06	1.8807e+06	2.07674e+06	1.93137e+06	1.35778e+06	High	High	High
FALSE	High	Master Protein	P10620	Microsomal glutathione S-transferase 1 OS=Homo sapiens OX=9606 GN=MGST1 PE=1 SV=1	+	0	70.652	30	6	132	6	155	17.6	9.39	437.09	6	70.8	92.7	136.5	-0.38882	-0.94708	-0.55826	0.323717	0.0393936	0.194422	0.767843	0.245574	0.648502	1.51038e+07	1.3181e+07	1.38885e+07	2.69753e+07	2.13806e+07	7.91945e+06	2.81287e+07	4.00454e+07	3.93312e+07	2.33023e+07	2.11415e+07	2.11627e+07	2.69753e+07	3.04316e+07	2.76974e+07	4.05201e+07	4.08036e+07	4.25857e+07	High	High	High
FALSE	High	Master Protein	Q14331	Protein FRG1 OS=Homo sapiens OX=9606 GN=FRG1 PE=1 SV=1	+	0	8.196	10	2	10	2	258	29.2	9.01	25.04	2	136.3	93.5	70.2	0.543747	0.957243	0.413495	0.324117	0.509562	0.880092	0.768189	0.902749	0.991499	573544	711529	654731	499332	480467	253404	488446	493890	474531	884869	1.14125e+06	997650	499332	683862	886253	703619	503241	513796	High	High	High
FALSE	High	Master Protein	P78527	DNA-dependent protein kinase catalytic subunit OS=Homo sapiens OX=9606 GN=PRKDC PE=1 SV=3	+	0	1239.96	45	173	1855	172	4128	468.8	7.12	5283.61	173	106.7	88.9	104.3	0.263305	0.032821	-0.230484	0.324576	0.761266	0.569942	0.768974	0.966825	0.928714	1.84555e+08	1.77878e+08	1.76019e+08	2.37243e+08	1.69746e+08	6.42278e+07	1.94023e+08	2.73214e+08	2.56986e+08	2.84733e+08	2.85306e+08	2.6821e+08	2.37243e+08	2.41604e+08	2.2463e+08	2.79495e+08	2.78387e+08	2.7825e+08	High	High	High
FALSE	High	Master Protein	O43707	Alpha-actinin-4 OS=Homo sapiens OX=9606 GN=ACTN4 PE=1 SV=2	+	0	239.384	57	39	286	26	911	104.8	5.44	833.59	39	111.1	102.7	86.2	0.113423	0.366099	0.252676	0.329552	0.212238	0.293088	0.774377	0.690569	0.774277	6.95005e+06	7.59565e+06	1.09906e+07	1.17224e+07	6.5794e+06	3.22095e+06	6.56449e+06	9.48822e+06	8.60842e+06	1.07226e+07	1.2183e+07	1.67469e+07	1.17224e+07	9.36463e+06	1.12649e+07	9.45632e+06	9.66787e+06	9.32073e+06	High	High	High
FALSE	High	Master Protein	P20073	Annexin A7 OS=Homo sapiens OX=9606 GN=ANXA7 PE=1 SV=3	+	0	110.415	28	12	109	12	488	52.7	5.68	330.28	12	87.2	127.1	85.8	-0.543564	0.0233505	0.566914	0.329882	0.776427	0.183076	0.774557	0.968312	0.630887	8.49296e+06	9.80402e+06	8.36589e+06	2.01185e+07	1.34202e+07	4.58203e+06	9.01794e+06	1.26568e+07	1.17512e+07	1.3103e+07	1.57251e+07	1.27476e+07	2.01185e+07	1.91013e+07	1.60252e+07	1.29906e+07	1.28964e+07	1.27235e+07	High	High	High
FALSE	High	Master Protein	Q9BZJ0	Crooked neck-like protein 1 OS=Homo sapiens OX=9606 GN=CRNKL1 PE=1 SV=4	+	0	12.292	6	4	9	4	848	100.4	8	22.43	4	127	48.2	124.8	1.39772	0.0252106	-1.37251	0.331187	0.742297	0.619321	0.776714	0.963833	0.945115	603041	587076	711535	356961	479187	66244.2	672755	908131	815068	930378	941638	1.0842e+06	356961	682040	231682	969121	925325	882510	High	High	Peak Found
FALSE	High	Master Protein	Q86U38	Nucleolar protein 9 OS=Homo sapiens OX=9606 GN=NOP9 PE=1 SV=1	+	0	40.922	20	8	27	8	636	69.4	7.28	74.64	8	75	86.7	138.3	-0.209141	-0.882839	-0.673697	0.331536	0.32451	0.422925	0.776881	0.808505	0.876651	996134	897201	976612	1.71882e+06	1.3331e+06	392730	1.96825e+06	2.69161e+06	2.39333e+06	1.53685e+06	1.43906e+06	1.48812e+06	1.71882e+06	1.89744e+06	1.37353e+06	2.83532e+06	2.74258e+06	2.59137e+06	High	High	High
FALSE	High	Master Protein	P49321	Nuclear autoantigenic sperm protein OS=Homo sapiens OX=9606 GN=NASP PE=1 SV=2	+	0	749.252	93	60	1110	60	788	85.2	4.3	4526.65	60	92.4	68.5	139.1	0.431789	-0.590158	-1.02195	0.33193	0.306781	0.0185476	0.77725	0.793115	0.134839	1.26806e+08	1.24603e+08	1.31605e+08	1.48084e+08	9.70299e+07	4.59357e+07	2.08696e+08	3.28141e+08	2.62953e+08	1.95637e+08	1.99857e+08	2.00533e+08	1.48084e+08	1.38105e+08	1.60655e+08	3.00633e+08	3.34354e+08	2.84711e+08	High	High	High
FALSE	High	Master Protein	Q9Y2H6	Fibronectin type-III domain-containing protein 3A OS=Homo sapiens OX=9606 GN=FNDC3A PE=1 SV=4	+	0	4.964	3	2	2	2	1198	131.8	6.71	6.5	2	121.2	74.9	103.9	0.694352	0.222194	-0.472158	0.332338	0.865531	0.567206	0.777903	0.983646	0.927645	101879	213489	334786	184076	170791		203619	287914		157181	342425	510131	184076	243091		293318	293365		Peak Found	High	Peak Found
FALSE	High	Master Protein	Q9P2E9	Ribosome-binding protein 1 OS=Homo sapiens OX=9606 GN=RRBP1 PE=1 SV=5	+	0	360.495	38	42	416	42	1410	152.4	8.6	1462.03	42	132.8	103.5	63.7	0.359624	1.05989	0.700265	0.332792	0.0139147	0.0353874	0.777999	0.110398	0.222846	4.64507e+07	3.8705e+07	4.71161e+07	5.5891e+07	4.52785e+07	1.31091e+07	2.25797e+07	3.37584e+07	3.30913e+07	7.16646e+07	6.20806e+07	7.17934e+07	5.5891e+07	6.4446e+07	4.58478e+07	3.25266e+07	3.43975e+07	3.58294e+07	High	High	High
FALSE	High	Master Protein	P25205	DNA replication licensing factor MCM3 OS=Homo sapiens OX=9606 GN=MCM3 PE=1 SV=3	+	0	338.639	57	42	469	42	808	90.9	5.77	1426.33	42	85	64.5	150.5	0.398164	-0.824229	-1.22239	0.334345	0.164768	0.0102257	0.778851	0.606945	0.0827106	2.93402e+07	3.16533e+07	3.36577e+07	3.85586e+07	2.67401e+07	1.16976e+07	6.24372e+07	9.59392e+07	7.97172e+07	4.52664e+07	5.07702e+07	5.12861e+07	3.85586e+07	3.80599e+07	4.09113e+07	8.99425e+07	9.77557e+07	8.63134e+07	High	High	High
FALSE	High	Master Protein	Q6P1L8	39S ribosomal protein L14, mitochondrial OS=Homo sapiens OX=9606 GN=MRPL14 PE=1 SV=1	+	0	22.074	30	3	23	3	145	15.9	10.24	75.2	3	98.3	70.8	130.8	0.473442	-0.412099	-0.885541	0.334368	0.486355	0.12145	0.778851	0.896334	0.502411	1.60661e+06	1.18734e+06	1.63862e+06	1.24264e+06	1.27895e+06	510277	2.35481e+06	3.23644e+06	2.94608e+06	2.47869e+06	1.90442e+06	2.49686e+06	1.24264e+06	1.82036e+06	1.78464e+06	3.39217e+06	3.29772e+06	3.18985e+06	High	High	High
FALSE	High	Master Protein	Q13283	Ras GTPase-activating protein-binding protein 1 OS=Homo sapiens OX=9606 GN=G3BP1 PE=1 SV=1	+	0	176.708	63	19	230	18	466	52.1	5.52	676.13	19	78.4	107.6	113.9	-0.456753	-0.538842	-0.0820897	0.335816	0.658179	0.870698	0.779055	0.951741	0.990101	1.64219e+07	1.50376e+07	1.70663e+07	3.60946e+07	2.39616e+07	9.93788e+06	2.22214e+07	3.63961e+07	3.39884e+07	2.53358e+07	2.41194e+07	2.60049e+07	3.60946e+07	3.41052e+07	3.47567e+07	3.20105e+07	3.70852e+07	3.68007e+07	High	High	High
FALSE	High	Master Protein	Q9Y6X9	ATPase MORC2 OS=Homo sapiens OX=9606 GN=MORC2 PE=1 SV=2	+	0	14.075	8	4	5	4	1032	117.8	8.38	17.79	4	49.4	131.1	119.5	-1.40808	-1.27443	0.133657	0.336997	0.574394	0.543681	0.780041	0.93084	0.92166			147175	137066	492943	170037	341053	532247	733169			224259	137066	701619	594687	491296	542325	793835	Not Found	Not Found	Peak Found
FALSE	High	Master Protein	Q9NZI8	Insulin-like growth factor 2 mRNA-binding protein 1 OS=Homo sapiens OX=9606 GN=IGF2BP1 PE=1 SV=2	+	0	200.88	45	22	356	20	577	63.4	9.2	1064.63	22	109.7	95.4	94.9	0.201502	0.209084	0.00758118	0.337429	0.383945	0.728309	0.780741	0.844902	0.965241	4.19288e+07	4.12439e+07	4.07193e+07	5.6228e+07	3.86602e+07	1.71111e+07	3.53525e+07	5.48869e+07	5.34884e+07	6.46882e+07	6.61529e+07	6.20462e+07	5.6228e+07	5.50261e+07	5.98443e+07	5.09262e+07	5.59261e+07	5.79143e+07	High	High	High
FALSE	High	Master Protein	P62263	40S ribosomal protein S14 OS=Homo sapiens OX=9606 GN=RPS14 PE=1 SV=3	+	0	105.328	42	10	139	10	151	16.3	10.05	480.88	10	81.2	113.6	105.2	-0.484411	-0.373583	0.110828	0.340044	0.626487	0.741343	0.784685	0.942252	0.967584	2.31699e+07	1.92517e+07	2.74916e+07	5.17006e+07	3.39334e+07	1.42988e+07	2.98199e+07	4.54709e+07	4.55855e+07	3.57467e+07	3.08786e+07	4.18905e+07	5.17006e+07	4.82983e+07	5.00084e+07	4.29563e+07	4.63318e+07	4.93575e+07	High	High	High
FALSE	High	Master Protein	Q9Y2W1	Thyroid hormone receptor-associated protein 3 OS=Homo sapiens OX=9606 GN=THRAP3 PE=1 SV=2	+	0	26.917	11	7	29	7	955	108.6	10.15	61.02	7	94.4	87.9	117.7	0.102924	-0.318256	-0.421179	0.340303	0.602491	0.817917	0.784685	0.937364	0.982113	1.90168e+06	1.83867e+06	3.10969e+06	3.09907e+06	1.92825e+06	328558	2.55281e+06	2.51053e+06	3.67385e+06	2.93393e+06	2.94912e+06	4.7384e+06	3.09907e+06	2.74453e+06	1.1491e+06	3.6774e+06	2.55806e+06	3.97785e+06	High	High	High
FALSE	High	Master Protein	Q05519	Serine/arginine-rich splicing factor 11 OS=Homo sapiens OX=9606 GN=SRSF11 PE=1 SV=1	+	0	28.929	12	4	27	4	484	53.5	10.52	70.79	4	79.4	131.2	89.4	-0.724557	-0.171136	0.553421	0.342714	0.859561	0.592124	0.786939	0.983646	0.941617	957333	1.10926e+06	534787	2.28632e+06	1.71445e+06	1.1059e+06	1.84328e+06	1.63289e+06	1.51146e+06	1.47698e+06	1.7792e+06	814885	2.28632e+06	2.44022e+06	3.86775e+06	2.6553e+06	1.66381e+06	1.63652e+06	High	High	High
FALSE	High	Master Protein	Q68E01	Integrator complex subunit 3 OS=Homo sapiens OX=9606 GN=INTS3 PE=1 SV=1	+	0	93.478	18	12	75	12	1043	118	5.8	293.2	12	93.3	96.9	109.9	-0.0546196	-0.236242	-0.181623	0.343619	0.595275	0.974231	0.787819	0.935574	0.996952	2.21875e+07	2.16725e+07	2.28175e+07	3.69708e+07	2.5375e+07	1.0314e+07	2.8428e+07	3.66637e+07	4.32827e+07	3.4231e+07	3.47615e+07	3.47683e+07	3.69708e+07	3.61169e+07	3.60721e+07	4.09513e+07	3.73579e+07	4.68642e+07	High	High	High
FALSE	High	Master Protein	P14866	Heterogeneous nuclear ribonucleoprotein L OS=Homo sapiens OX=9606 GN=HNRNPL PE=1 SV=2	+	0	170.271	45	17	158	17	589	64.1	8.22	589.25	17	78.2	103	118.7	-0.397404	-0.602079	-0.204676	0.34526	0.655695	0.942774	0.787935	0.951427	0.99531	8139610	9.49409e+06	1.42151e+07	2.33883e+07	1.40852e+07	4.35049e+06	1.48029e+07	2.41633e+07	2.13419e+07	1.25579e+07	1.5228e+07	2.16604e+07	2.33883e+07	2.00479e+07	1.52154e+07	2.13239e+07	2.46208e+07	2.31079e+07	High	High	High
FALSE	High	Master Protein	Q5VT52	Regulation of nuclear pre-mRNA domain-containing protein 2 OS=Homo sapiens OX=9606 GN=RPRD2 PE=1 SV=1	+	0	66.692	18	15	39	15	1461	155.9	7.42	113.93	15	134.9	102.4	62.7	0.397675	1.10535	0.707678	0.344604	0.250768	0.420153	0.787935	0.74303	0.874924	2.09576e+06	1.69422e+06	1.5019e+06	2.06231e+06	1.1601e+06	614484	611679	1.23834e+06	1.33819e+06	3.23336e+06	2.71744e+06	2.28853e+06	2.06231e+06	1.65119e+06	2.14909e+06	881141	1.26179e+06	1.44892e+06	High	High	High
FALSE	High	Master Protein	P13489	Ribonuclease inhibitor OS=Homo sapiens OX=9606 GN=RNH1 PE=1 SV=2	+	0	173.931	68	19	152	19	461	49.9	4.82	504.37	19	94.5	100.5	105.1	-0.0888093	-0.153376	-0.0645672	0.346342	0.738321	0.763224	0.789237	0.962313	0.972179	1.18144e+07	1.37358e+07	1.1704e+07	1.93872e+07	1.22921e+07	6.57029e+06	1.40763e+07	2.2058e+07	1.81958e+07	1.82273e+07	2.20315e+07	1.7834e+07	1.93872e+07	1.74957e+07	2.29789e+07	2.02773e+07	2.24756e+07	1.97014e+07	High	High	High
FALSE	High	Master Protein	Q9Y2R5	28S ribosomal protein S17, mitochondrial OS=Homo sapiens OX=9606 GN=MRPS17 PE=1 SV=1	+	0	25.033	45	3	21	3	130	14.5	9.85	82.51	3	79.8	94.7	125.5	-0.246976	-0.653227	-0.406251	0.347338	0.253583	0.691747	0.790351	0.744577	0.959414	991633	1.03602e+06	390332	1.93632e+06	1.21948e+06	519508	1.45701e+06	2.36239e+06	2.39704e+06	1.5299e+06	1.66171e+06	594771	1.93632e+06	1.73571e+06	1.81692e+06	2.09886e+06	2.40712e+06	2.59538e+06	High	High	High
FALSE	High	Master Protein	P40925	Malate dehydrogenase, cytoplasmic OS=Homo sapiens OX=9606 GN=MDH1 PE=1 SV=4	+	0	128.551	50	13	266	13	334	36.4	7.36	832.31	13	101.2	84.8	114	0.255073	-0.171825	-0.426898	0.347975	0.881961	0.204941	0.791094	0.983646	0.662703	7.66355e+07	7.38475e+07	7.854e+07	1.04776e+08	6.59831e+07	2.8363e+07	9.23847e+07	1.36735e+08	1.23145e+08	1.18234e+08	1.18447e+08	1.19676e+08	1.04776e+08	9.39155e+07	9.91967e+07	1.33083e+08	1.39324e+08	1.33334e+08	High	High	High
FALSE	High	Master Protein	P16401	Histone H1.5 OS=Homo sapiens OX=9606 GN=HIST1H1B PE=1 SV=3	+	0	33.998	26	7	47	7	226	22.6	10.92	127.13	7	132.4	85.7	81.9	0.627536	0.692968	0.0654318	0.348794	0.0540913	0.533007	0.79157	0.310643	0.918086	7.2853e+06	4.09224e+06	6.95898e+06	4.2576e+06	6.28036e+06	1.96411e+06	3.50702e+06	6.43928e+06	6.23228e+06	1.12398e+07	6.56372e+06	1.06038e+07	4.2576e+06	8.939e+06	6.86927e+06	5.05196e+06	6.5612e+06	6.74797e+06	High	High	High
FALSE	High	Master Protein	Q9Y285	Phenylalanine--tRNA ligase alpha subunit OS=Homo sapiens OX=9606 GN=FARSA PE=1 SV=3	+	0	90.36	38	15	89	15	508	57.5	7.8	280.16	15	84	86	130	-0.0339473	-0.63005	-0.596103	0.349364	0.348713	0.81182	0.791704	0.821187	0.980159	4.79388e+06	4.35196e+06	4.44054e+06	8.30465e+06	5.01652e+06	2.00747e+06	5.97977e+06	11797179	9.97114e+06	7.39605e+06	6.98031e+06	6.76629e+06	8.30465e+06	7.14014e+06	7.02091e+06	8.61402e+06	1.20205e+07	1.07962e+07	High	High	High
FALSE	High	Master Protein	Q9NPI6	mRNA-decapping enzyme 1A OS=Homo sapiens OX=9606 GN=DCP1A PE=1 SV=3	+	0	31.376	19	7	19	7	582	63.2	6.25	54.33	7	110.7	142.6	46.7	-0.365319	1.24516	1.61048	0.34913	0.206029	0.0632708	0.791704	0.681802	0.338053	730468	536561	620375	1.36996e+06	531510	348023	251596	521327	368018	1.12697e+06	860614	945299	1.36996e+06	756511	1.21717e+06	362430	531198	398470	High	High	High
FALSE	High	Master Protein	P27348	14-3-3 protein theta OS=Homo sapiens OX=9606 GN=YWHAQ PE=1 SV=1	+	0	202.076	66	20	552	16	245	27.7	4.78	1517.25	20	97.7	82.2	120.1	0.24922	-0.297806	-0.547026	0.350259	0.86743	0.650738	0.792216	0.983646	0.952123	6.14868e+07	5.92984e+07	6.49435e+07	8.35201e+07	5.61962e+07	2.22594e+07	8.14201e+07	1.14772e+08	9.85279e+07	9.48624e+07	9.51114e+07	9.8958e+07	8.35201e+07	7.99855e+07	7.78499e+07	1.17288e+08	1.16946e+08	1.06681e+08	High	High	High
FALSE	High	Master Protein	O15400	Syntaxin-7 OS=Homo sapiens OX=9606 GN=STX7 PE=1 SV=4	+	0	35.331	36	6	39	6	261	29.8	5.55	127.67	6	131.2	78	90.8	0.750222	0.531004	-0.219218	0.350187	0.428413	0.965151	0.792216	0.872034	0.996952	3.79162e+06	3.50739e+06	3.53503e+06	3.7889e+06	2.29336e+06	956075	2.62046e+06	4.37727e+06	3.59755e+06	5.84976e+06	5.62565e+06	5.38651e+06	3.7889e+06	3.2642e+06	3.34377e+06	3.77484e+06	4.46015e+06	3.89523e+06	High	High	High
FALSE	High	Master Protein	Q9BYC8	39S ribosomal protein L32, mitochondrial OS=Homo sapiens OX=9606 GN=MRPL32 PE=1 SV=1	+	0	21.832	24	3	19	3	188	21.4	9.73	61.56	3	99.8	103.7	96.6	-0.0553042	0.0470166	0.102321	0.350206	0.680646	0.983952	0.792216	0.957144	0.999202	847279	748250	914206	1.02731e+06	954283	471690	207400	1.67484e+06	1.16883e+06	1.30719e+06	1.20015e+06	1.39303e+06	1.02731e+06	1.35826e+06	1.64968e+06	298765	1.70655e+06	1.26555e+06	High	High	High
FALSE	High	Master Protein	P82933	28S ribosomal protein S9, mitochondrial OS=Homo sapiens OX=9606 GN=MRPS9 PE=1 SV=2	+	0	53.29	33	9	48	9	396	45.8	9.51	146.29	9	77.1	84.5	138.4	-0.13222	-0.844041	-0.711821	0.350998	0.149691	0.332944	0.793589	0.581729	0.810915	1.15641e+06	1.68871e+06	1.64261e+06	2.73768e+06	2.13311e+06	783696	2.37037e+06	1.95533e+07	4.14755e+06	1.78412e+06	2.7086e+06	2.50294e+06	2.73768e+06	3.03612e+06	2.74089e+06	3.41459e+06	1.99235e+07	4.49074e+06	High	High	High
FALSE	High	Master Protein	Q92841	Probable ATP-dependent RNA helicase DDX17 OS=Homo sapiens OX=9606 GN=DDX17 PE=1 SV=2	+	0	173.138	49	33	252	27	729	80.2	8.27	668.28	33	107.5	98.4	94.1	0.127606	0.19207	0.0644636	0.352585	0.380009	0.709311	0.794764	0.84234	0.962621	2.75006e+07	2.65206e+07	3.13946e+07	4.21254e+07	2.73723e+07	1.06504e+07	2.44383e+07	3.8357e+07	3.43937e+07	4.24282e+07	4.25375e+07	4.78377e+07	4.21254e+07	3.89598e+07	3.72487e+07	3.5204e+07	3.90832e+07	3.72396e+07	High	High	High
FALSE	High	Master Protein	Q6P2E9	Enhancer of mRNA-decapping protein 4 OS=Homo sapiens OX=9606 GN=EDC4 PE=1 SV=1	+	0	155.94	34	27	139	27	1401	151.6	5.86	436.35	27	75.4	109.6	115	-0.539611	-0.608997	-0.0693861	0.354146	0.633624	0.761601	0.796234	0.943277	0.972179	3.99805e+06	4.35648e+06	2.75025e+06	9.22865e+06	6.30198e+06	2.39842e+06	6.53386e+06	9078995	9.75281e+06	6.16823e+06	6.98756e+06	4.19071e+06	9.22865e+06	8.96977e+06	8.38822e+06	9.4122e+06	9.25089e+06	1.05598e+07	High	High	High
FALSE	High	Master Protein	Q13151	Heterogeneous nuclear ribonucleoprotein A0 OS=Homo sapiens OX=9606 GN=HNRNPA0 PE=1 SV=1	+	0	43.983	29	5	56	5	305	30.8	9.29	198.18	5	120	80.3	99.7	0.579563	0.267369	-0.312194	0.354545	0.893468	0.558763	0.796836	0.983646	0.926003	4.8496e+06	5.02674e+06	3.5947e+06	2.95807e+06	4.78217e+06	1.4316e+06	4.25052e+06	8.64285e+06	5.74259e+06	7.48201e+06	8.06261e+06	5.47743e+06	2.95807e+06	6.80658e+06	5.00686e+06	6.12299e+06	8.80649e+06	6.21776e+06	High	High	High
FALSE	High	Master Protein	P49411	Elongation factor Tu, mitochondrial OS=Homo sapiens OX=9606 GN=TUFM PE=1 SV=2	+	0	269.957	64	29	368	29	452	49.5	7.61	1169.4	29	95.8	78.6	125.6	0.285496	-0.390739	-0.676235	0.357406	0.654313	0.140225	0.799196	0.951253	0.542035	3.60371e+07	3.7179e+07	3.56942e+07	4.56342e+07	2.93207e+07	1.3934e+07	5.06245e+07	7.90192e+07	6.57538e+07	5.55985e+07	5.9633e+07	5.43891e+07	4.56342e+07	4.1733e+07	4.87328e+07	7.2926e+07	8.05153e+07	7.11946e+07	High	High	High
FALSE	High	Master Protein	O76094	Signal recognition particle subunit SRP72 OS=Homo sapiens OX=9606 GN=SRP72 PE=1 SV=3	+	0	161.551	50	22	172	22	671	74.6	9.26	577.17	22	121.9	97.3	80.8	0.325186	0.593271	0.268085	0.358004	0.432883	0.85775	0.799196	0.874108	0.990101	1.87525e+07	1.46935e+07	1.85315e+07	1.5385e+07	1.58443e+07	7.0133e+06	1.29958e+07	1.76995e+07	1.72994e+07	2.89316e+07	2.35676e+07	2.82375e+07	1.5385e+07	2.25515e+07	2.45283e+07	1.87208e+07	1.80347e+07	1.87308e+07	High	High	High
FALSE	High	Master Protein	P10515	Dihydrolipoyllysine-residue acetyltransferase component of pyruvate dehydrogenase complex, mitochondrial OS=Homo sapiens OX=9606 GN=DLAT PE=1 SV=3	+	0	127.733	38	17	185	17	647	69	7.84	565.19	17	113	89.3	97.7	0.339591	0.209892	-0.129698	0.356546	0.371214	0.946899	0.799196	0.835243	0.995398	1.59935e+07	1.72561e+07	1.53265e+07	1.94598e+07	1.3701e+07	6.9073e+06	1.3744e+07	2.09251e+07	1.98469e+07	2.46749e+07	2.76779e+07	2.33538e+07	1.94598e+07	1.9501e+07	2.41575e+07	1.97986e+07	2.13213e+07	2.14891e+07	High	High	High
FALSE	High	Master Protein	P49458	Signal recognition particle 9 kDa protein OS=Homo sapiens OX=9606 GN=SRP9 PE=1 SV=2	+	0	13.145	36	3	41	3	86	10.1	7.97	109.93	3	101	81.1	118	0.316581	-0.224432	-0.541013	0.358663	0.975436	0.403406	0.79984	0.999139	0.865036	9.13374e+06	8.71134e+06	1.00507e+07	1.13131e+07	7.76889e+06	3.29299e+06	9.9512e+06	1.63742e+07	1.52096e+07	1.40916e+07	1.39725e+07	1.53147e+07	1.13131e+07	1.10577e+07	1.15169e+07	1.4335e+07	1.66842e+07	1.64681e+07	High	High	High
FALSE	High	Master Protein	Q15056	Eukaryotic translation initiation factor 4H OS=Homo sapiens OX=9606 GN=EIF4H PE=1 SV=5	+	0	65.3	53	11	118	11	248	27.4	7.23	349.8	11	97.6	102.4	100	-0.0692627	-0.0350469	0.0342157	0.362348	0.576912	0.982612	0.804788	0.93084	0.999171	1.66612e+07	1.56446e+07	1.54773e+07	2.27513e+07	1.84898e+07	8.70401e+06	1.90225e+07	2.48063e+07	2.37228e+07	2.57051e+07	2.5093e+07	2.35836e+07	2.27513e+07	2.6317e+07	3.04414e+07	2.74025e+07	2.5276e+07	2.56858e+07	High	High	High
FALSE	High	Master Protein	O00442	RNA 3'-terminal phosphate cyclase OS=Homo sapiens OX=9606 GN=RTCA PE=1 SV=1	+	0	66.525	51	12	58	12	366	39.3	7.85	166.12	12	99.4	120.1	80.4	-0.272918	0.30605	0.578969	0.363906	0.649879	0.33392	0.807952	0.949054	0.811508	3.117e+06	3.79185e+06	2.30515e+06	5.8107e+06	4.1398e+06	1.64339e+06	2.70089e+06	2.98778e+06	4.28732e+06	4.80893e+06	6.08191e+06	3.51248e+06	5.8107e+06	5.89229e+06	5.74759e+06	3.8907e+06	3.04435e+06	4.64208e+06	High	High	High
FALSE	High	Master Protein	P12270	Nucleoprotein TPR OS=Homo sapiens OX=9606 GN=TPR PE=1 SV=3	+	0	395.457	36	62	366	62	2363	267.1	5.02	1174.53	62	109.1	92.9	98	0.231901	0.154797	-0.0771032	0.366238	0.33172	0.704912	0.811157	0.810163	0.962378	2.36872e+07	2.48019e+07	2.34876e+07	3.11265e+07	2.12442e+07	1.00545e+07	2.13792e+07	3.30149e+07	3.02992e+07	3.65448e+07	3.97809e+07	3.57894e+07	3.11265e+07	3.02374e+07	3.51645e+07	3.07973e+07	3.364e+07	3.28063e+07	High	High	High
FALSE	High	Master Protein	O75643	U5 small nuclear ribonucleoprotein 200 kDa helicase OS=Homo sapiens OX=9606 GN=SNRNP200 PE=1 SV=2	+	0	261.719	30	49	258	49	2136	244.4	6.06	725.33	49	136.8	72.3	90.9	0.920001	0.589716	-0.330285	0.366159	0.86849	0.662014	0.811157	0.983646	0.953906	1.9851e+07	2.41782e+07	1.20376e+07	1.70348e+07	1.13667e+07	3.96808e+06	1.45394e+07	1.99691e+07	1.76466e+07	3.06263e+07	3.87805e+07	1.83423e+07	1.70348e+07	1.61785e+07	1.38779e+07	2.09444e+07	2.03472e+07	1.91068e+07	High	High	High
FALSE	High	Master Protein	Q5RKV6	Exosome complex component MTR3 OS=Homo sapiens OX=9606 GN=EXOSC6 PE=1 SV=1	+	0	34.463	26	5	23	5	272	28.2	6.28	80.45	5	115.8	75.9	108.3	0.609463	0.096602	-0.512861	0.367308	0.144627	0.36173	0.812153	0.575718	0.837527	3.07245e+06	2.38247e+06	2.81427e+06	4.41788e+06	1.97425e+06	781678	3.02364e+06	3.78265e+06	3.70511e+06	4.7402e+06	3.82135e+06	4.28826e+06	4.41788e+06	2.81e+06	2.73384e+06	4.35563e+06	3.85427e+06	4.01169e+06	High	High	High
FALSE	High	Master Protein	P51003	Poly(A) polymerase alpha OS=Homo sapiens OX=9606 GN=PAPOLA PE=1 SV=4	+	0	101.881	39	20	118	16	745	82.8	7.37	318.31	20	111	83.6	105.4	0.408985	0.0746848	-0.3343	0.369244	0.813258	0.572933	0.813523	0.97511	0.931579	5.65035e+06	5.33307e+06	4.04062e+06	6.30253e+06	4.52447e+06	2.96215e+06	5.64018e+06	8.33192e+06	7.26256e+06	8.71741e+06	8.55395e+06	6.15691e+06	6.30253e+06	6.4398e+06	1.03598e+07	8.12483e+06	8.48968e+06	7.8635e+06	High	High	High
FALSE	High	Master Protein	P57772	Selenocysteine-specific elongation factor OS=Homo sapiens OX=9606 GN=EEFSEC PE=1 SV=4	+	0	13.451	8	3	11	3	596	65.3	8.35	33.29	3	128	103.6	68.4	0.30512	0.904076	0.598956	0.369177	0.624921	0.970273	0.813523	0.942059	0.996952	295256	222454	131859	119053		200250	253335	186979	112215	455524	356804	200921	119053		700355	364936	190519	121500	High	High	High
FALSE	High	Master Protein	Q9Y3E5	Peptidyl-tRNA hydrolase 2, mitochondrial OS=Homo sapiens OX=9606 GN=PTRH2 PE=1 SV=1	+	0	66.175	43	5	53	5	179	19.2	8.73	227.18	5	90.8	85.9	123.3	0.0800342	-0.441409	-0.521443	0.369902	0.487589	0.659643	0.814675	0.896963	0.953906	1.90853e+06	1.89503e+06	979662	3.04085e+06	1.84779e+06	796609	2.28877e+06	3.92413e+06	3.97944e+06	2.94449e+06	3.03953e+06	1.49276e+06	3.04085e+06	2.63001e+06	2.78606e+06	3.29704e+06	3.99843e+06	4.30872e+06	High	High	High
FALSE	High	Master Protein	O43290	U4/U6.U5 tri-snRNP-associated protein 1 OS=Homo sapiens OX=9606 GN=SART1 PE=1 SV=1	+	0	18.14	5	2	11	2	800	90.2	6.13	42.35	2	133.6	76.1	90.3	0.811952	0.565122	-0.24683	0.370134	0.556553	0.793975	0.814889	0.923906	0.974778	120904	121185	99106.3		81955.2	27711	81259.6	130830	116426	186533	194374	151014		116649	96916.3	117057	133307	126060	High	High	High
FALSE	High	Master Protein	Q969S9	Ribosome-releasing factor 2, mitochondrial OS=Homo sapiens OX=9606 GN=GFM2 PE=1 SV=1	+	0	12.706	6	3	12	3	779	86.5	6.51	33.53	3	85.9	130.4	83.7	-0.602214	0.0374305	0.639644	0.370663	0.66235	0.675708	0.815459	0.952349	0.957987	165239	184948	197967	597208	316585	111151	580491	266314	267177	254933	296646	301654	597208	450604	388740	836213	271356	289285	Peak Found	High	High
FALSE	High	Master Protein	P78371	T-complex protein 1 subunit beta OS=Homo sapiens OX=9606 GN=CCT2 PE=1 SV=4	+	0	500.35	77	37	1015	37	535	57.5	6.46	3495.1	37	78.3	99	122.7	-0.338416	-0.648051	-0.309635	0.371034	0.252074	0.617844	0.815735	0.743623	0.944716	7.56308e+07	8.4259e+07	8.74896e+07	1.68657e+08	1.0959e+08	4.82904e+07	1.45027e+08	2.07324e+08	1.91582e+08	1.16684e+08	1.35147e+08	1.33313e+08	1.68657e+08	1.55983e+08	1.68891e+08	2.08915e+08	2.11249e+08	2.07434e+08	High	High	High
FALSE	High	Master Protein	Q66PJ3	ADP-ribosylation factor-like protein 6-interacting protein 4 OS=Homo sapiens OX=9606 GN=ARL6IP4 PE=1 SV=2	+	0	16.155	11	3	8	3	421	44.9	10.93	24.36	3	168.1	61.5	70.4	1.45066	1.25567	-0.194989	0.371613	0.185157	0.391049	0.816096	0.647143	0.85772	427177	367117	537762	241137	93522.5	243566	188316	270851	350749	659053	588835	819417	241137	133113	851846	271274	275979	379772	High	High	High
FALSE	High	Master Protein	P27824	Calnexin OS=Homo sapiens OX=9606 GN=CANX PE=1 SV=2	+	0	229.049	37	23	399	23	592	67.5	4.6	1247.35	23	104.5	110.3	85.1	-0.0779298	0.296272	0.374202	0.372811	0.64252	0.215942	0.817206	0.94614	0.679394	6.73858e+07	6.18445e+07	5.39267e+07	1.09046e+08	7.10126e+07	2.99421e+07	4.78003e+07	9.24159e+07	7.46102e+07	1.03963e+08	9.91951e+07	8.21711e+07	1.09046e+08	1.01074e+08	1.04719e+08	6.88577e+07	9.41657e+07	8.07838e+07	High	High	High
FALSE	High	Master Protein	Q5JSZ5	Protein PRRC2B OS=Homo sapiens OX=9606 GN=PRRC2B PE=1 SV=2	+	0	21.51	3	4	11	4	2229	242.8	8.34	38.97	4	132.6	50.6	116.8	1.38987	0.183041	-1.20683	0.374366	0.161254	0.923006	0.819129	0.599862	0.994557			217561	322600	71871.4	36133	91931.5	286644	279289			331509	322600	102296	126371	132430	292072	302399	High	Not Found	High
FALSE	High	Master Protein	Q13884	Beta-1-syntrophin OS=Homo sapiens OX=9606 GN=SNTB1 PE=1 SV=3	+	0	13.975	11	3	8	3	538	58	8.63	25.99	3	101.2	112.3	86.5	-0.150149	0.226437	0.376586	0.374321	0.107926	0.0104451	0.819129	0.493585	0.0842592	2.22399e+06	1.66861e+06	1.6256e+06	6713983	2.08614e+06	809163	1.58678e+06	1.4403e+06	2.2347e+06	3.4312e+06	2.67636e+06	2.47702e+06	6713983	2.96925e+06	2.82996e+06	2.28579e+06	1.46757e+06	2.41961e+06	Peak Found	Peak Found	Peak Found
FALSE	High	Master Protein	Q96I25	Splicing factor 45 OS=Homo sapiens OX=9606 GN=RBM17 PE=1 SV=1	+	0	6.715	11	3	3	3	401	44.9	5.97	8.45	3	104.7	137.4	57.9	-0.392121	0.854626	1.24675	0.374609	0.257293	0.0521341	0.819364	0.750122	0.298152	212674	242395		505231	329361	104192	123950	214109		328115	388788		505231	468788	364399	178554	218163		Peak Found	Peak Found	High
FALSE	High	Master Protein	P42677	40S ribosomal protein S27 OS=Homo sapiens OX=9606 GN=RPS27 PE=1 SV=3	+	0	30.352	31	4	69	2	84	9.5	9.45	196.15	4	77	109.6	113.3	-0.509317	-0.557218	-0.0479001	0.376546	0.358865	0.960226	0.821751	0.827282	0.996903	1.20595e+07	9.31067e+06	1.28421e+07	2.44436e+07	1.85965e+07	8.04586e+06	1.51271e+07	2.85217e+07	2.52762e+07	1.86055e+07	1.49338e+07	1.95683e+07	2.44436e+07	2.64688e+07	2.81395e+07	2.17909e+07	2.90618e+07	2.73677e+07	High	High	High
FALSE	High	Master Protein	Q9HBE1	POZ-, AT hook-, and zinc finger-containing protein 1 OS=Homo sapiens OX=9606 GN=PATZ1 PE=1 SV=1	+	0	11.213	5	2	7	2	687	74	8.35	20.79	2	79.5	108.5	112	-0.448668	-0.494472	-0.0458037	0.376843	0.341597	0.944651	0.821751	0.815164	0.99531	43820.8	48156.1		98639.6	60388.2	48934.8	78751.4		84294.2	67607.2	77239.8		98639.6	85952.2	171144	113444		91269.2	Peak Found	High	Not Found
FALSE	High	Master Protein	Q9NWS0	PIH1 domain-containing protein 1 OS=Homo sapiens OX=9606 GN=PIH1D1 PE=1 SV=1	+	0	40.309	38	6	32	6	290	32.3	5.14	139.41	6	73.6	59.6	166.8	0.304393	-1.18034	-1.48474	0.378221	0.467098	0.0892632	0.823091	0.888554	0.423566	1.31417e+06	509933	859636	827803	1.06069e+06	303480	1.99382e+06	2.91365e+06	3.22799e+06	2.02751e+06	817904	1.30987e+06	827803	1.5097e+06	1.06139e+06	2.87215e+06	2.96882e+06	3.49509e+06	High	High	High
FALSE	High	Master Protein	O94874	E3 UFM1-protein ligase 1 OS=Homo sapiens OX=9606 GN=UFL1 PE=1 SV=2	+	0	91.278	29	19	88	19	794	89.5	6.79	235.01	19	131.7	96.6	71.7	0.44716	0.87721	0.43005	0.378843	0.0580791	0.115617	0.82322	0.32535	0.487855	1.05219e+07	1.09811e+07	8.15034e+06	1.15379e+07	9.52721e+06	3.40585e+06	6.06112e+06	1.08894e+07	8.15647e+06	1.62333e+07	1.7613e+07	1.24191e+07	1.15379e+07	1.35603e+07	1.19116e+07	8.73121e+06	1.10956e+07	8.83138e+06	High	High	High
FALSE	High	Master Protein	Q96MW1	Coiled-coil domain-containing protein 43 OS=Homo sapiens OX=9606 GN=CCDC43 PE=1 SV=2	+	0	25.566	29	5	23	5	224	25.2	4.92	66.57	5	85.5	100.3	114.1	-0.230325	-0.416302	-0.185977	0.379763	0.605127	0.979845	0.823524	0.938058	0.997884	928814	1.18158e+06	1.00735e+06	1.80185e+06	1.0332e+06	514792	1.42175e+06	1.99077e+06	1.93333e+06	1.43298e+06	1.89519e+06	1.53495e+06	1.80185e+06	1.47059e+06	1.80043e+06	2.04806e+06	2.02846e+06	2.09331e+06	High	High	High
FALSE	High	Master Protein	P22735	Protein-glutamine gamma-glutamyltransferase K OS=Homo sapiens OX=9606 GN=TGM1 PE=1 SV=4	+	0	9.084	5	3	7	3	817	89.7	6.04	15.62	3	146.9	111.9	41.2	0.392624	1.83412	1.44149	0.380475	0.178768	0.438772	0.824116	0.636733	0.88399	413285	412624	555820	425798	419560		394438	132985	171408	637621	661826	846933	425798	597171		568199	135503	185591	High	High	High
FALSE	High	Master Protein	P07737	Profilin-1 OS=Homo sapiens OX=9606 GN=PFN1 PE=1 SV=2	+	0	235.271	97	16	1375	16	140	15	8.27	4259.58	16	88.8	113.7	97.5	-0.356601	-0.134843	0.221758	0.383657	0.704231	0.546811	0.824391	0.961564	0.922463	3.4147e+08	3.01641e+08	3.1406e+08	6.19596e+08	4.27309e+08	2.19129e+08	3.50822e+08	5.21738e+08	5.0645e+08	5.26824e+08	4.83815e+08	4.78551e+08	6.19596e+08	6.08201e+08	7.66382e+08	5.05369e+08	5.31616e+08	5.48356e+08	High	High	High
FALSE	High	Master Protein	P34896	Serine hydroxymethyltransferase, cytosolic OS=Homo sapiens OX=9606 GN=SHMT1 PE=1 SV=1	+	0	67.069	34	10	70	9	483	53	7.71	224.96	10	115.2	106.7	78.1	0.110581	0.560746	0.450166	0.383202	0.731918	0.723704	0.824391	0.961564	0.963767	1.73451e+06	1.71891e+06	1.93436e+06	2.55268e+06	1.86736e+06	545864	1.25052e+06	1.94751e+06	1.72541e+06	2.67603e+06	2.75703e+06	2.94748e+06	2.55268e+06	2.65786e+06	1.9091e+06	1.80141e+06	1.98439e+06	1.86818e+06	High	High	High
FALSE	High	Master Protein	Q9BV44	THUMP domain-containing protein 3 OS=Homo sapiens OX=9606 GN=THUMPD3 PE=1 SV=1	+	0	43.451	18	7	42	7	507	57	6.37	120.29	7	97.5	75.4	127.2	0.370838	-0.383625	-0.754462	0.382654	0.543739	0.26785	0.824391	0.917758	0.74029	2.25305e+06	1.89584e+06	1.62344e+06	2.10186e+06	1.83442e+06	672075	2.80787e+06	3.89298e+06	3.44753e+06	3.47602e+06	3.04082e+06	2.47373e+06	2.10186e+06	2.61098e+06	2.35051e+06	4.04482e+06	3.96669e+06	3.73279e+06	High	High	High
FALSE	High	Master Protein	P49406	39S ribosomal protein L19, mitochondrial OS=Homo sapiens OX=9606 GN=MRPL19 PE=1 SV=2	+	0	39.374	36	9	38	9	292	33.5	9.5	92.68	9	95.1	55.6	149.3	0.77436	-0.650697	-1.42506	0.381739	0.616583	0.107901	0.824391	0.941302	0.472134	1.87011e+06	2.03021e+06	2.04783e+06	2.89867e+06	1.28013e+06	440142	3.32577e+06	4.96418e+06	4.52293e+06	2.88522e+06	3.25634e+06	3.12039e+06	2.89867e+06	1.82204e+06	1.53935e+06	4.79087e+06	5.05817e+06	4.89718e+06	High	High	High
FALSE	High	Master Protein	Q99717	Mothers against decapentaplegic homolog 5 OS=Homo sapiens OX=9606 GN=SMAD5 PE=1 SV=1	+	0	27.656	18	7	32	2	465	52.2	7.71	86.38	7	93.3	145.6	61.1	-0.642061	0.610705	1.25277	0.383183	0.654515	0.266448	0.824391	0.951253	0.739696	243099	169978	43500.8	425359	260848	176145	35237	635937	164874	375056	272635	66284.6	425359	371272	616050	50759.8	647978	178517	Peak Found	Peak Found	Peak Found
FALSE	High	Master Protein	Q04637	Eukaryotic translation initiation factor 4 gamma 1 OS=Homo sapiens OX=9606 GN=EIF4G1 PE=1 SV=4	+	0	344.051	41	44	409	38	1599	175.4	5.33	1224.77	44	78.6	105.7	115.7	-0.427374	-0.557788	-0.130413	0.384705	0.457345	0.846002	0.824741	0.885209	0.986717	3.4119e+07	2.94729e+07	3.14339e+07	6.30419e+07	5.29466e+07	1.84332e+07	4.56273e+07	6.92207e+07	6.61144e+07	5.26391e+07	4.72729e+07	4.78975e+07	6.30419e+07	7.53602e+07	6.44682e+07	6.57274e+07	7.05313e+07	7.1585e+07	High	High	High
FALSE	High	Master Protein	P08865	40S ribosomal protein SA OS=Homo sapiens OX=9606 GN=RPSA PE=1 SV=4	+	0	212.558	59	16	394	16	295	32.8	4.87	1483.37	16	83.6	107.3	109.1	-0.360075	-0.384076	-0.024001	0.385163	0.629054	0.869343	0.824741	0.942304	0.990101	9.26547e+07	9.13029e+07	8.53268e+07	1.87594e+08	1.28821e+08	5.05124e+07	1.1043e+08	1.83077e+08	1.8456e+08	1.42949e+08	1.46445e+08	1.30017e+08	1.87594e+08	1.83354e+08	1.76662e+08	1.59077e+08	1.86543e+08	1.99831e+08	High	High	High
FALSE	High	Master Protein	Q6GMV3	Putative peptidyl-tRNA hydrolase PTRHD1 OS=Homo sapiens OX=9606 GN=PTRHD1 PE=1 SV=1	+	0	16.771	25	3	21	3	140	15.8	9.1	65.72	3	117.8	93.6	88.7	0.331759	0.409334	0.0775744	0.385628	0.389135	0.666765	0.824741	0.850754	0.955475	1.29613e+06	1.09808e+06	582952	1.39916e+06	798454	550317	1.72864e+06	1.30149e+06	857472	1.99969e+06	1.76125e+06	888276	1.39916e+06	1.13646e+06	1.92467e+06	2.49016e+06	1.32614e+06	928423	High	High	High
FALSE	High	Master Protein	Q9UNZ2	NSFL1 cofactor p47 OS=Homo sapiens OX=9606 GN=NSFL1C PE=1 SV=2	+	0	138.581	51	14	139	14	370	40.5	5.1	482	14	115.8	96.6	87.6	0.26154	0.402632	0.141092	0.387114	0.231219	0.604903	0.826656	0.71324	0.943527	1.64669e+07	1.41236e+07	1.66933e+07	2.35556e+07	1.48817e+07	5.32081e+06	1.38678e+07	1.83889e+07	1.77396e+07	2.54053e+07	2.26535e+07	2.54365e+07	2.35556e+07	2.11815e+07	1.8609e+07	1.99769e+07	1.8737e+07	1.92074e+07	High	High	High
FALSE	High	Master Protein	P12081	Histidine--tRNA ligase, cytoplasmic OS=Homo sapiens OX=9606 GN=HARS PE=1 SV=2	+	0	122.237	60	24	185	17	509	57.4	5.88	522.57	24	117.4	95.4	87.2	0.299371	0.429032	0.129661	0.387921	0.316016	0.894811	0.827502	0.801006	0.993518	1.54255e+07	1.42176e+07	1.35025e+07	1.73123e+07	1.34896e+07	5.30147e+06	1.21546e+07	1.663e+07	1.53403e+07	2.37986e+07	2.28042e+07	2.05745e+07	1.73123e+07	1.92001e+07	1.85413e+07	1.7509e+07	1.69449e+07	1.66096e+07	High	High	High
FALSE	High	Master Protein	Q92879	CUGBP Elav-like family member 1 OS=Homo sapiens OX=9606 GN=CELF1 PE=1 SV=2	+	0	115.323	27	12	107	11	486	52	8.46	300.13	12	78.3	114.5	107.2	-0.548263	-0.453221	0.0950427	0.390465	0.352973	0.787447	0.829178	0.823875	0.974015	2.59458e+06	4.12561e+06	4.80395e+06	1.01356e+07	6.79739e+06	1.9012e+06	6.28489e+06	9.67051e+06	8.24608e+06	4.00294e+06	6.61725e+06	7.32005e+06	1.01356e+07	9.6749e+06	6.64923e+06	9.05355e+06	9.85361e+06	8.9284e+06	High	High	High
FALSE	High	Master Protein	Q86X55	Histone-arginine methyltransferase CARM1 OS=Homo sapiens OX=9606 GN=CARM1 PE=1 SV=3	+	0	88.774	35	16	90	16	608	65.8	6.73	281.31	16	80.6	97.5	121.9	-0.274622	-0.596846	-0.322224	0.390738	0.398894	0.581132	0.829178	0.856705	0.935017	7.67523e+06	7.5932e+06	7.3061e+06	1.36008e+07	1.00634e+07	4.98089e+06	1.22455e+07	1.75789e+07	1.76601e+07	1.18414e+07	1.21791e+07	1.11327e+07	1.36008e+07	1.43235e+07	1.74201e+07	1.764e+07	1.79117e+07	1.91214e+07	High	High	High
FALSE	High	Master Protein	P61313	60S ribosomal protein L15 OS=Homo sapiens OX=9606 GN=RPL15 PE=1 SV=2	+	0	55.236	39	8	100	8	204	24.1	11.62	223.16	8	95.2	90.6	114.2	0.0714505	-0.262529	-0.33398	0.390378	0.800739	0.394523	0.829178	0.972416	0.8603	1.11722e+07	1.05694e+07	1.15335e+07	1.76606e+07	1.15214e+07	4.3442e+06	1.29301e+07	2.09583e+07	1.91009e+07	1.72365e+07	1.69527e+07	1.75743e+07	1.76606e+07	1.63987e+07	1.51934e+07	1.86261e+07	2.13551e+07	2.06814e+07	High	High	High
FALSE	High	Master Protein	Q7Z7H8	39S ribosomal protein L10, mitochondrial OS=Homo sapiens OX=9606 GN=MRPL10 PE=1 SV=3	+	0	24.268	19	3	35	3	261	29.3	9.58	101.11	3	104.6	19.6	175.8	2.41596	-0.749052	-3.16501	0.390767	0.544114	0.278697	0.829178	0.918136	0.757161	386438	356491	591241	104659	78267.8	36245.6	648162	983064	960712	596200	571792	900906	104659	111401	126765	933695	1.00168e+06	1.04021e+06	High	High	High
FALSE	High	Master Protein	Q96QU8	Exportin-6 OS=Homo sapiens OX=9606 GN=XPO6 PE=1 SV=1	+	0	7.548	3	2	11	2	1125	128.8	6.35	29.13	2	94.6	61.7	143.8	0.61657	-0.604152	-1.22072	0.390387	0.362638	0.106194	0.829178	0.828254	0.468314	138495	133753		139642	84609	80529.6	225926	289436	309094	213672	214532		139642	120426	281644	325453	294916	334670	High	High	Not Found
FALSE	High	Master Protein	Q5T1V6	Probable ATP-dependent RNA helicase DDX59 OS=Homo sapiens OX=9606 GN=DDX59 PE=1 SV=1	+	0	8.241	5	2	3	2	619	68.8	7.44	7.82	2	145.4	83.7	70.9	0.796728	1.03617	0.239442	0.391162	0.336418	0.636736	0.829433	0.810288	0.948283	316616	334273	161160		169419	93853.5	126336	305770		488478	536156	245569		241139	328243	181990	311560		Peak Found	Peak Found	High
FALSE	High	Master Protein	P62244	40S ribosomal protein S15a OS=Homo sapiens OX=9606 GN=RPS15A PE=1 SV=2	+	0	72.213	59	9	149	9	130	14.8	10.13	396.84	9	80.1	108.8	111.1	-0.441804	-0.471985	-0.0301803	0.392908	0.474194	0.950961	0.830906	0.891698	0.99568	2.80945e+07	3.05579e+07	3.81087e+07	6.80326e+07	4.6803e+07	1.39687e+07	4.28145e+07	6.67428e+07	6.82099e+07	4.33444e+07	4.90132e+07	5.80684e+07	6.80326e+07	6.66159e+07	4.8854e+07	6.16755e+07	6.80065e+07	7.38539e+07	High	High	High
FALSE	High	Master Protein	P30048	Thioredoxin-dependent peroxide reductase, mitochondrial OS=Homo sapiens OX=9606 GN=PRDX3 PE=1 SV=3	+	0	101.689	43	12	179	12	256	27.7	7.78	540.33	12	104.5	95.7	99.7	0.126912	0.0678375	-0.0590746	0.39358	0.833137	0.765506	0.83106	0.981996	0.972179	3.80064e+07	3.65016e+07	3.40455e+07	5.36159e+07	31402051	1.83074e+07	3.8764e+07	5.25603e+07	5.32208e+07	5.86367e+07	5.85466e+07	5.18769e+07	5.36159e+07	4.46954e+07	6.40283e+07	5.58406e+07	5.35554e+07	5.76246e+07	High	High	High
FALSE	High	Master Protein	O60828	Polyglutamine-binding protein 1 OS=Homo sapiens OX=9606 GN=PQBP1 PE=1 SV=1	+	0	29.391	42	5	39	5	265	30.5	6.33	132.22	5	103	86.3	110.7	0.255212	-0.104011	-0.359223	0.393813	0.822292	0.826956	0.831261	0.979211	0.984523	1.53579e+06	1.60173e+06	1.61532e+06	2.06349e+06	1.62168e+06	551715	1.88331e+06	2.48768e+06	2.44435e+06	2.36943e+06	2.56908e+06	2.46135e+06	2.06349e+06	2.30818e+06	1.92957e+06	2.71296e+06	2.53478e+06	2.64661e+06	High	High	High
FALSE	High	Master Protein	Q96EY4	Translation machinery-associated protein 16 OS=Homo sapiens OX=9606 GN=TMA16 PE=1 SV=2	+	0	17.874	24	4	19	4	203	23.8	9.26	59.91	4	81.2	89.3	129.5	-0.13718	-0.6734	-0.53622	0.394075	0.255448	0.41009	0.831522	0.747528	0.86975	635898	727537	690790	1.06519e+06	867085	331332	1.16604e+06	1.67351e+06	1.5305e+06	981070	1.16693e+06	1.05259e+06	1.06519e+06	1.23414e+06	1.1588e+06	1.67972e+06	1.7052e+06	1.65714e+06	High	High	High
FALSE	High	Master Protein	O75390	Citrate synthase, mitochondrial OS=Homo sapiens OX=9606 GN=CS PE=1 SV=2	+	0	97.502	43	15	185	15	466	51.7	8.32	480.52	15	104.2	91.4	104.4	0.189089	-0.00276643	-0.191856	0.394716	0.915315	0.483098	0.83178	0.98725	0.90711	2.30682e+07	2.14503e+07	2.59934e+07	2.8506e+07	2.19502e+07	9.72763e+06	2.43263e+07	3.50015e+07	3.46668e+07	3.55899e+07	3.4405e+07	3.96075e+07	2.8506e+07	3.12422e+07	3.40213e+07	3.50428e+07	3.56642e+07	3.75353e+07	High	High	High
FALSE	High	Master Protein	Q8N3C0	Activating signal cointegrator 1 complex subunit 3 OS=Homo sapiens OX=9606 GN=ASCC3 PE=1 SV=3	+	0	60.824	10	14	45	14	2202	251.3	7.09	125.89	14	97.2	70.8	132	0.457207	-0.44151	-0.898717	0.396234	0.762892	0.464166	0.83178	0.967222	0.896823	1.72543e+06	1.68621e+06	1.46528e+06	2.48883e+06	1.36117e+06	378102	1.96739e+06	3.57709e+06	3.33662e+06	2.66201e+06	2.70459e+06	2.23272e+06	2.48883e+06	1.93739e+06	1.32237e+06	2.83407e+06	3.64482e+06	3.61271e+06	High	High	High
FALSE	High	Master Protein	O95400	CD2 antigen cytoplasmic tail-binding protein 2 OS=Homo sapiens OX=9606 GN=CD2BP2 PE=1 SV=1	+	0	24.292	21	5	28	5	341	37.6	4.61	83.2	5	92	108.7	99.3	-0.240646	-0.11016	0.130486	0.394832	0.98468	0.782749	0.83178	0.999906	0.973213	883956	801249	801213	1.51924e+06	791732	466168	1.07063e+06	1.32785e+06	1.28081e+06	1.36378e+06	1.28516e+06	1.22085e+06	1.51924e+06	1.12689e+06	1.63037e+06	1.54227e+06	1.353e+06	1.38679e+06	High	High	High
FALSE	High	Master Protein	O00410	Importin-5 OS=Homo sapiens OX=9606 GN=IPO5 PE=1 SV=4	+	0	606.394	59	46	870	43	1097	123.6	4.94	2997.19	46	71.3	86.9	141.9	-0.285454	-0.992901	-0.707447	0.399472	0.0524858	0.112354	0.831846	0.30498	0.481492	43617714	4.84847e+07	4.92766e+07	9.29922e+07	5.94844e+07	2.61651e+07	9.4852e+07	1.52603e+08	1.38028e+08	6.72939e+07	7.77668e+07	7.50855e+07	9.29922e+07	8.46658e+07	9.15095e+07	1.36637e+08	1.55492e+08	1.49449e+08	High	High	High
FALSE	High	Master Protein	P41250	Glycine--tRNA ligase OS=Homo sapiens OX=9606 GN=GARS PE=1 SV=3	+	0	265.977	51	31	442	31	739	83.1	7.03	1434.36	31	84.9	95.9	119.2	-0.175766	-0.489548	-0.313782	0.399649	0.274012	0.521934	0.831846	0.768163	0.916623	3.47991e+07	3.3046e+07	2.93043e+07	8.29548e+07	4.10713e+07	1.71088e+07	5.01953e+07	7.60115e+07	6.86855e+07	5.36884e+07	5.3004e+07	4.46525e+07	8.29548e+07	5.84579e+07	5.98362e+07	7.23077e+07	7.74507e+07	7.43689e+07	High	High	High
FALSE	High	Master Protein	Q9Y6G9	Cytoplasmic dynein 1 light intermediate chain 1 OS=Homo sapiens OX=9606 GN=DYNC1LI1 PE=1 SV=3	+	0	126.225	54	21	181	20	523	56.5	6.42	554.76	21	113.2	96.3	90.4	0.233266	0.324479	0.091213	0.397502	0.470644	0.742951	0.831846	0.889192	0.967584	1.3679e+07	1.2706e+07	1.04526e+07	1.57224e+07	1.2307e+07	4.95857e+06	1.20738e+07	1.59775e+07	1.46336e+07	2.11041e+07	2.03798e+07	1.59272e+07	1.57224e+07	1.75168e+07	1.73421e+07	1.73926e+07	1.628e+07	1.58444e+07	High	High	High
FALSE	High	Master Protein	P62314	Small nuclear ribonucleoprotein Sm D1 OS=Homo sapiens OX=9606 GN=SNRPD1 PE=1 SV=1	+	0	62.373	55	5	85	5	119	13.3	11.56	259.24	5	80.6	100.8	118.6	-0.322644	-0.557252	-0.234608	0.398602	0.410167	0.719677	0.831846	0.863869	0.963767	7.31463e+06	7.88287e+06	8.69915e+06	1.58165e+07	8.95858e+06	5.45255e+06	1.37234e+07	1.82537e+07	1.62922e+07	1.12851e+07	1.26437e+07	1.32554e+07	1.58165e+07	1.2751e+07	1.90697e+07	1.9769e+07	1.85993e+07	1.76403e+07	High	High	High
FALSE	High	Master Protein	Q9UGI8	Testin OS=Homo sapiens OX=9606 GN=TES PE=1 SV=1	+	0	55.23	38	11	50	11	421	48	7.68	112.46	11	108.7	114.9	76.4	-0.0800269	0.508707	0.588734	0.399222	0.236264	0.0996292	0.831846	0.721452	0.452006	2.34224e+06	2.47884e+06	2.41058e+06	4.79622e+06	2.72863e+06	1.09881e+06	2.49796e+06	2.53359e+06	2.25191e+06	3.61364e+06	3.97592e+06	3.67313e+06	4.79622e+06	3.88373e+06	3.84296e+06	3.59837e+06	2.58156e+06	2.43825e+06	High	High	High
FALSE	High	Master Protein	Q9UI30	Multifunctional methyltransferase subunit TRM112-like protein OS=Homo sapiens OX=9606 GN=TRMT112 PE=1 SV=1	+	0	33.229	42	4	40	4	125	14.2	5.26	133.94	4	81.7	91.7	126.6	-0.166586	-0.631869	-0.465284	0.398004	0.14022	0.369209	0.831846	0.570795	0.841128	3.17206e+06	2.685e+06	3.22618e+06	5.78037e+06	3.86287e+06	1.25596e+06	5.26656e+06	7.20625e+06	7417776	4.89389e+06	4.3066e+06	4.91591e+06	5.78037e+06	5.49812e+06	4.39259e+06	7.58662e+06	7.34269e+06	8.03156e+06	High	High	High
FALSE	High	Master Protein	Q9H0W8	Protein SMG9 OS=Homo sapiens OX=9606 GN=SMG9 PE=1 SV=1	+	0	17.682	15	5	18	5	520	57.6	7.01	49.49	5	88.7	88.7	122.6	0	-0.466953	-0.466953	0.398154	0.82603	0.945186	0.831846	0.980709	0.995398	443261	302898	323068	492225	326055	239966	472328	1.00844e+06	254773	683867	485832	492276	492225	464083	839255	680401	1.02753e+06	275855	High	High	High
FALSE	High	Master Protein	Q86UA1	Pre-mRNA-processing factor 39 OS=Homo sapiens OX=9606 GN=PRPF39 PE=1 SV=3	+	0	21.657	9	5	20	5	669	78.4	5.4	53.17	5	130.1	59.1	110.8	1.13839	0.231663	-0.906728	0.400218	0.554853	0.814114	0.831986	0.923123	0.98051	704459	560230	629743	435671	242485	138200	567231	799926	757573	1.08685e+06	898579	959574	435671	345135	483338	817111	815071	820259	High	High	High
FALSE	High	Master Protein	P62701	40S ribosomal protein S4, X isoform OS=Homo sapiens OX=9606 GN=RPS4X PE=1 SV=2	+	0	158.636	58	18	323	18	263	29.6	10.15	910.75	18	79.1	110	110.9	-0.475754	-0.48751	-0.0117558	0.401882	0.597369	0.69774	0.833812	0.935707	0.96064	3.75661e+07	3.82971e+07	4.59634e+07	8.55598e+07	5.49506e+07	2.44113e+07	5.64591e+07	9.08109e+07	7.9467e+07	5.79574e+07	6.14264e+07	7.00369e+07	8.55598e+07	7.82126e+07	8.53758e+07	8.13309e+07	9.25303e+07	8.60425e+07	High	High	High
FALSE	High	Master Protein	P62906	60S ribosomal protein L10a OS=Homo sapiens OX=9606 GN=RPL10A PE=1 SV=2	+	0	123.222	41	11	231	11	217	24.8	9.94	645.23	11	81.1	105.8	113.2	-0.383566	-0.4811	-0.0975343	0.40248	0.583639	0.980174	0.833812	0.931464	0.997884	3.9995e+07	3.62722e+07	4.87447e+07	7.84861e+07	5.65509e+07	2.39231e+07	5.05119e+07	8.48081e+07	7.95339e+07	6.17047e+07	5.81786e+07	7.42749e+07	7.84861e+07	8.04904e+07	8.36685e+07	7.27637e+07	8.64139e+07	8.61149e+07	High	High	High
FALSE	High	Master Protein	O75879	Glutamyl-tRNA(Gln) amidotransferase subunit B, mitochondrial OS=Homo sapiens OX=9606 GN=GATB PE=1 SV=1	+	0	19.726	18	5	18	5	557	61.8	8.63	51.13	5	92.9	49.8	157.3	0.899533	-0.759768	-1.6593	0.402773	0.48416	0.0444465	0.833812	0.895519	0.265798	390035	225721	157072	257657	31932.7	55480.1	429696	544786	565998	601750	362044	239339	257657	45450.7	194036	618988	555101	612831	High	High	Peak Found
FALSE	High	Master Protein	P48643	T-complex protein 1 subunit epsilon OS=Homo sapiens OX=9606 GN=CCT5 PE=1 SV=1	+	0	462.582	72	38	832	37	541	59.6	5.66	2868.51	38	75.4	94.2	130.4	-0.321163	-0.790307	-0.469145	0.404848	0.258666	0.485745	0.835202	0.752235	0.907153	5.26015e+07	5.54883e+07	6.34459e+07	1.15134e+08	7.0985e+07	3.17597e+07	9.24332e+07	1.54207e+08	1.42095e+08	8.11541e+07	8.90001e+07	9.6676e+07	1.15134e+08	1.01035e+08	1.11076e+08	1.33152e+08	1.57126e+08	1.53852e+08	High	High	High
FALSE	High	Master Protein	P49642	DNA primase small subunit OS=Homo sapiens OX=9606 GN=PRIM1 PE=1 SV=1	+	0	45.965	31	9	46	9	420	49.9	8.21	135.36	9	70.3	45.9	183.8	0.615031	-1.38654	-2.00157	0.407093	0.118726	0.0072134	0.836865	0.52291	0.0619142	1.22026e+06	1.53699e+06	1.15535e+06	2.09125e+06	862439	150845	2.736e+06	4.86609e+06	4.54371e+06	1.88264e+06	2.46524e+06	1.76047e+06	2.09125e+06	1.22753e+06	527565	3.94128e+06	4.95822e+06	4.91968e+06	High	High	High
FALSE	High	Master Protein	Q96F86	Enhancer of mRNA-decapping protein 3 OS=Homo sapiens OX=9606 GN=EDC3 PE=1 SV=1	+	0	34.88	25	7	25	7	508	56	7.11	93.83	7	75.1	78.2	146.8	-0.0583557	-0.966967	-0.908611	0.407029	0.37939	0.718379	0.836865	0.841274	0.963767	288975	627314	511015	810496	582017	193377	1.13996e+06	1.4936e+06	1.29225e+06	445833	1.00618e+06	778662	810496	828401	676316	1.64215e+06	1.52187e+06	1.39917e+06	High	High	High
FALSE	High	Master Protein	P13667	Protein disulfide-isomerase A4 OS=Homo sapiens OX=9606 GN=PDIA4 PE=1 SV=2	+	0	498.734	64	48	906	48	645	72.9	5.07	2817.75	48	97.5	131.5	71.1	-0.431589	0.455553	0.887141	0.408975	0.197817	0.0215306	0.838357	0.671318	0.151065	1.28842e+08	1.16655e+08	1.27803e+08	2.62665e+08	1.71399e+08	7.65525e+07	9.79608e+07	1.39375e+08	1.31214e+08	1.98779e+08	1.87108e+08	1.9474e+08	2.62665e+08	2.43957e+08	2.67734e+08	1.41115e+08	1.42014e+08	1.42072e+08	High	High	High
FALSE	High	Master Protein	P26599	Polypyrimidine tract-binding protein 1 OS=Homo sapiens OX=9606 GN=PTBP1 PE=1 SV=1	+	0	274.752	61	22	566	21	531	57.2	9.17	2293.95	22	97.7	109.4	93	-0.163182	0.0711278	0.23431	0.410808	0.847296	0.407868	0.840517	0.981996	0.868958	3.24733e+07	4.00639e+07	3.96216e+07	6.76095e+07	4.06439e+07	2.08404e+07	3.93211e+07	5.64076e+07	5.34663e+07	5.01002e+07	6.42603e+07	6.03736e+07	6.76095e+07	5.78495e+07	7.2887e+07	5.66432e+07	5.74756e+07	5.78903e+07	High	High	High
FALSE	High	Master Protein	P50579	Methionine aminopeptidase 2 OS=Homo sapiens OX=9606 GN=METAP2 PE=1 SV=1	+	0	159.152	56	17	134	17	478	52.9	5.82	486.96	17	72.3	87.7	140.1	-0.278581	-0.954389	-0.675808	0.41122	0.0575898	0.0827374	0.840517	0.324102	0.405884	4.3451e+06	2.83644e+06	4.00577e+06	7.96666e+06	5.20311e+06	1.53623e+06	7.63864e+06	1.22996e+07	1.0929e+07	6.70367e+06	4.54949e+06	6.10382e+06	7.96666e+06	7.40572e+06	5.37279e+06	1.10037e+07	1.25325e+07	1.18333e+07	High	High	High
FALSE	High	Master Protein	P49591	Serine--tRNA ligase, cytoplasmic OS=Homo sapiens OX=9606 GN=SARS PE=1 SV=3	+	0	136.974	50	22	170	22	514	58.7	6.43	490.05	22	89.8	76.1	134.1	0.238819	-0.578522	-0.817341	0.411421	0.46683	0.111541	0.840517	0.888459	0.480638	1.17558e+07	1.2358e+07	1.19033e+07	1.64191e+07	1.06238e+07	4.39459e+06	1.7536e+07	2.79012e+07	2.50206e+07	1.81369e+07	1.98215e+07	1.81377e+07	1.64191e+07	1.51212e+07	1.53696e+07	2.52612e+07	2.84294e+07	2.70909e+07	High	High	High
FALSE	High	Master Protein	P82979	SAP domain-containing ribonucleoprotein OS=Homo sapiens OX=9606 GN=SARNP PE=1 SV=3	+	0	56.356	60	9	81	9	210	23.7	6.42	219.2	9	108.3	90	101.7	0.267036	0.0907136	-0.176323	0.41164	0.584994	0.938074	0.840559	0.931464	0.994557	1.40421e+07	1.32422e+07	1.61078e+07	1.80173e+07	1.34087e+07	4.9218e+06	1.32258e+07	2.04314e+07	1.87946e+07	2.16643e+07	2.12397e+07	2.45443e+07	1.80173e+07	1.9085e+07	1.72135e+07	1.90521e+07	2.08182e+07	2.03498e+07	High	High	High
FALSE	High	Master Protein	Q9BYD1	39S ribosomal protein L13, mitochondrial OS=Homo sapiens OX=9606 GN=MRPL13 PE=1 SV=1	+	0	27.22	44	7	43	7	178	20.7	9.16	103.16	7	82.8	80.3	136.9	0.0442308	-0.72542	-0.769651	0.412483	0.350431	0.0858306	0.841265	0.82142	0.41699	2.03013e+06	2.30121e+06	1.77588e+06	3.03541e+06	2.20735e+06	672691	3.50285e+06	5.08125e+06	5.46829e+06	3.13211e+06	3.69101e+06	2.706e+06	3.03541e+06	3.14178e+06	2.35266e+06	5.04595e+06	5.17746e+06	5.92077e+06	High	High	High
FALSE	High	Master Protein	O75475	PC4 and SFRS1-interacting protein OS=Homo sapiens OX=9606 GN=PSIP1 PE=1 SV=1	+	0	74.979	24	12	71	11	530	60.1	9.13	195.83	12	85.9	99.9	114.2	-0.217827	-0.410833	-0.193006	0.41479	0.760563	0.668906	0.842839	0.966825	0.956247	3.05282e+06	3.09254e+06	3.10905e+06	5.22506e+06	3.8687e+06	1.59952e+06	4.36838e+06	6.8252e+06	5.51045e+06	4.70992e+06	4.96026e+06	4.73742e+06	5.22506e+06	5.50642e+06	5.59416e+06	6.29277e+06	6.95443e+06	5.96641e+06	High	High	High
FALSE	High	Master Protein	P82970	High mobility group nucleosome-binding domain-containing protein 5 OS=Homo sapiens OX=9606 GN=HMGN5 PE=1 SV=1	+	0	21.245	19	4	15	4	282	31.5	4.55	48.93	4	135.9	65.6	98.5	1.05078	0.46435	-0.586428	0.414028	0.985592	0.54512	0.842839	0.999906	0.921896	1.03742e+06	1.3248e+06	615188	835627	542500	157938	804923	1.60241e+06	1.05001e+06	1.60055e+06	2.12491e+06	937395	835627	772154	552372	1.15951e+06	1.63275e+06	1.13689e+06	High	High	High
FALSE	High	Master Protein	Q9Y399	28S ribosomal protein S2, mitochondrial OS=Homo sapiens OX=9606 GN=MRPS2 PE=1 SV=1	+	0	18.408	34	7	24	7	296	33.2	9.26	43.38	7	135.5	67.5	96.9	1.00533	0.483724	-0.521609	0.415391	0.62266	0.399	0.843394	0.942059	0.861742	3.02809e+06	3.3806e+06	2.26217e+06	2360216	1.63622e+06	531007	2.68251e+06	3.28025e+06	2.93005e+06	4.67177e+06	5.42229e+06	3.447e+06	2360216	2.32887e+06	1.85714e+06	3.86423e+06	3.34236e+06	3.1725e+06	High	High	High
FALSE	High	Master Protein	P09211	Glutathione S-transferase P OS=Homo sapiens OX=9606 GN=GSTP1 PE=1 SV=2	+	0	276.122	72	17	1039	17	210	23.3	5.64	3971.72	17	94	113.9	92.1	-0.277035	0.0294596	0.306495	0.416852	0.702258	0.253196	0.845177	0.961564	0.723725	2.78517e+08	2.71887e+08	2.52856e+08	5.20915e+08	3.71612e+08	1.47625e+08	2.92127e+08	4.07843e+08	3.90692e+08	4.29699e+08	4.36092e+08	3.8529e+08	5.20915e+08	5.28925e+08	5.16302e+08	4.20818e+08	4.15565e+08	4.2302e+08	High	High	High
FALSE	High	Master Protein	P26038	Moesin OS=Homo sapiens OX=9606 GN=MSN PE=1 SV=3	+	0	398.599	57	32	721	23	577	67.8	6.4	2299.09	32	96.3	116.1	87.6	-0.26976	0.136605	0.406365	0.418173	0.807365	0.137738	0.84585	0.974152	0.537239	7.34559e+07	7.76701e+07	8.33669e+07	1.50251e+08	1.01192e+08	4.67339e+07	7.42581e+07	1.11212e+08	1.07561e+08	1.13329e+08	1.24579e+08	1.27031e+08	1.50251e+08	1.44029e+08	1.63447e+08	1.06971e+08	1.13318e+08	1.16461e+08	High	High	High
FALSE	High	Master Protein	Q12996	Cleavage stimulation factor subunit 3 OS=Homo sapiens OX=9606 GN=CSTF3 PE=1 SV=1	+	0	60.868	26	13	50	13	717	82.9	8.12	154.24	13	108.4	91.1	100.6	0.250842	0.107734	-0.143107	0.417577	0.15932	0.525807	0.84585	0.598863	0.916623	5.56902e+06	5.72044e+06	6.38168e+06	7.40789e+06	6.12601e+06	2.20463e+06	6.33306e+06	8.15602e+06	7.86222e+06	8.59195e+06	9.17527e+06	9.72411e+06	7.40789e+06	8.71932e+06	7.71047e+06	9.12294e+06	8.31044e+06	8.51278e+06	High	High	High
FALSE	High	Master Protein	O43251	RNA binding protein fox-1 homolog 2 OS=Homo sapiens OX=9606 GN=RBFOX2 PE=1 SV=3	+	0	15.33	11	2	9	2	390	41.3	7.27	30.23	2	165.2	79.9	54.9	1.04795	1.58934	0.541389	0.417536	0.0295657	0.11063	0.84585	0.199889	0.478869	939518	799497	880427	648879	531720	175677	309543	506165	317355	1.4495e+06	1.28235e+06	1.34155e+06	648879	756811	614412	445905	515748	343614	High	High	High
FALSE	High	Master Protein	P57081	tRNA (guanine-N(7)-)-methyltransferase non-catalytic subunit WDR4 OS=Homo sapiens OX=9606 GN=WDR4 PE=1 SV=2	+	0	22.683	16	4	19	4	412	45.5	7.11	52.42	4	65.3	84.6	150.2	-0.373575	-1.20173	-0.828155	0.418745	0.448773	0.752483	0.846278	0.878777	0.970189	373866	386553	668025	907988	499667		966751	1.40006e+06	1.46372e+06	576805	620009	1.01791e+06	907988	711188		1.39263e+06	1.42657e+06	1.58484e+06	High	High	High
FALSE	High	Master Protein	P84077	ADP-ribosylation factor 1 OS=Homo sapiens OX=9606 GN=ARF1 PE=1 SV=2	+	0	150.825	65	14	393	8	181	20.7	6.8	1272.84	14	88.8	113.8	97.4	-0.357869	-0.133362	0.224507	0.423819	0.958709	0.406322	0.84964	0.994782	0.867262	5.21093e+07	5.93315e+07	4.904e+07	9.87886e+07	7.23407e+07	3.19961e+07	6.11674e+07	9.12934e+07	7.62628e+07	8.03948e+07	9.51644e+07	7.4725e+07	9.87886e+07	1.02964e+08	1.11903e+08	8.81133e+07	9.30219e+07	8.25732e+07	High	High	High
FALSE	High	Master Protein	P14678	Small nuclear ribonucleoprotein-associated proteins B and B' OS=Homo sapiens OX=9606 GN=SNRPB PE=1 SV=2	+	0	45.538	21	6	83	6	240	24.6	11.19	210.67	6	79.1	87.3	133.6	-0.142304	-0.75617	-0.613866	0.424028	0.382669	0.599644	0.84964	0.844124	0.943154	5.12762e+06	4.49135e+06	6.3639e+06	8.72333e+06	7.61502e+06	2.46461e+06	7.02116e+06	1.31042e+07	1.25876e+07	7.91094e+06	7.20388e+06	9.69702e+06	8.72333e+06	1.08387e+07	8.6197e+06	1.01142e+07	1.33523e+07	1.36291e+07	High	High	High
FALSE	High	Master Protein	Q9Y3B9	RRP15-like protein OS=Homo sapiens OX=9606 GN=RRP15 PE=1 SV=2	+	0	7.926	10	3	3	3	282	31.5	5.52	4.04	3	89.2	39.2	171.5	1.18619	-0.943093	-2.12928	0.423968	0.0760257	0.00505192	0.84964	0.399036	0.0466105	255987	277614		180147	132598		559722	869753	135387	394940	445277		180147	188731		806294	886221	146590	Peak Found	Peak Found	Not Found
FALSE	High	Master Protein	Q08945	FACT complex subunit SSRP1 OS=Homo sapiens OX=9606 GN=SSRP1 PE=1 SV=1	+	0	141.484	39	23	206	23	709	81	6.87	622.23	23	110.3	100.9	88.8	0.128507	0.312801	0.184295	0.425795	0.266705	0.498219	0.850825	0.759376	0.91133	1.90257e+07	1.64428e+07	2.0976e+07	2.96523e+07	1.86531e+07	7.68364e+06	1.6412e+07	2.37283e+07	1.7454e+07	2.9353e+07	2.63733e+07	3.19623e+07	2.96523e+07	2.65494e+07	2.68727e+07	2.36419e+07	2.41776e+07	1.88982e+07	High	High	High
FALSE	High	Master Protein	P30876	DNA-directed RNA polymerase II subunit RPB2 OS=Homo sapiens OX=9606 GN=POLR2B PE=1 SV=1	+	0	136.335	28	23	139	23	1174	133.8	6.87	437.57	23	105.9	77.4	116.6	0.452297	-0.138865	-0.591162	0.426217	0.592805	0.924422	0.850825	0.935223	0.994557	8.13288e+06	7.83985e+06	8.34421e+06	1.0405e+07	6.45775e+06	2.32749e+06	9.36009e+06	1.35826e+07	1.3081e+07	1.25475e+07	1.25747e+07	1.27145e+07	1.0405e+07	9.19148e+06	8.14013e+06	1.34835e+07	1.38398e+07	1.41634e+07	High	High	High
FALSE	High	Master Protein	P18031	Tyrosine-protein phosphatase non-receptor type 1 OS=Homo sapiens OX=9606 GN=PTPN1 PE=1 SV=1	+	0	78.667	35	11	75	11	435	49.9	6.27	227.8	11	103.3	81.1	115.6	0.349066	-0.162301	-0.511368	0.426477	0.58105	0.523928	0.850825	0.931464	0.916623	1.32897e+07	1.25959e+07	1.57605e+07	1.61042e+07	1.35117e+07	4.01832e+06	1.48994e+07	2.25352e+07	2.32097e+07	2.05034e+07	2.02031e+07	2.40152e+07	1.61042e+07	1.92316e+07	1.40537e+07	2.1463e+07	2.29619e+07	2.51302e+07	High	High	High
FALSE	High	Master Protein	Q9UL18	Protein argonaute-1 OS=Homo sapiens OX=9606 GN=AGO1 PE=1 SV=3	+	0	27.158	14	8	33	4	857	97.2	9.16	88.34	8	89.8	126.6	83.6	-0.49549	0.103213	0.598703	0.425473	0.772519	0.178988	0.850825	0.968312	0.622844	241143	212357	141458	400243	337434	155392	92012.2	311422	325508	372037	340609	215548	400243	480279	543468	132546	317318	352442	Peak Found	Peak Found	High
FALSE	High	Master Protein	Q86W50	RNA N6-adenosine-methyltransferase METTL16 OS=Homo sapiens OX=9606 GN=METTL16 PE=1 SV=2	+	0	17.657	10	5	19	5	562	63.6	7.85	35.94	5	73.2	71.2	155.6	0.0399664	-1.08793	-1.12789	0.426053	0.284316	0.6134	0.850825	0.775399	0.943585	415672	559516	366791	624552	698123	71222.7	946942	1.50575e+06	1.11637e+06	641304	897433	558900	624552	993656	249094	1.3641e+06	1.53426e+06	1.20875e+06	High	High	Peak Found
FALSE	High	Master Protein	Q9H3H3	UPF0696 protein C11orf68 OS=Homo sapiens OX=9606 GN=C11orf68 PE=1 SV=3	+	0	7.258	8	2	4	2	292	31.4	6.32	6.64	2	120.5	76.8	102.7	0.649855	0.230597	-0.419258	0.426825	0.773613	0.637275	0.85083	0.968312	0.948283	228943	281281	305330	303911	191084		332420	290664	355180	353215	451159	465248	303911	271975		478859	296168	384569	High	High	Peak Found
FALSE	High	Master Protein	Q86V81	THO complex subunit 4 OS=Homo sapiens OX=9606 GN=ALYREF PE=1 SV=3	+	0	51.393	37	7	47	7	257	26.9	11.15	162.23	7	97.8	109.2	93.1	-0.159066	0.0710533	0.23012	0.427474	0.963688	0.602048	0.851142	0.996794	0.943527	5.24137e+06	5.26539e+06	6.11318e+06	9.43029e+06	7.80443e+06	2.36211e+06	5.35428e+06	1.03088e+07	7.42506e+06	8.08644e+06	8.44539e+06	9.31499e+06	9.43029e+06	1.11082e+07	8.26122e+06	7.71298e+06	1.0504e+07	8.03945e+06	High	High	High
FALSE	High	Master Protein	Q9H2W6	39S ribosomal protein L46, mitochondrial OS=Homo sapiens OX=9606 GN=MRPL46 PE=1 SV=1	+	0	22.766	23	4	27	4	279	31.7	7.05	68.77	4	105.8	83.4	110.8	0.34322	-0.0666183	-0.409839	0.427786	0.993614	0.64713	0.851482	0.999906	0.952024	1.02355e+06	1.41295e+06	1234234	1.48261e+06	888856	424712	1.21203e+06	1.9326e+06	2.50692e+06	1.57915e+06	2.2663e+06	1.88067e+06	1.48261e+06	1.26513e+06	1.48538e+06	1.74596e+06	1.96919e+06	2.71435e+06	High	High	High
FALSE	High	Master Protein	Q15020	Squamous cell carcinoma antigen recognized by T-cells 3 OS=Homo sapiens OX=9606 GN=SART3 PE=1 SV=1	+	0	179.808	39	27	165	27	963	109.9	5.57	552.24	27	105.1	83.8	111.1	0.326741	-0.0800961	-0.406837	0.429851	0.996861	0.381789	0.85281	0.999906	0.852596	9.84871e+06	8.32918e+06	9.93293e+06	1.24883e+07	8.48194e+06	2.79225e+06	1.11137e+07	1.69392e+07	1.47516e+07	1.51947e+07	1.33595e+07	1.51354e+07	1.24883e+07	1.20726e+07	9.7656e+06	1.60096e+07	1.72599e+07	1.59722e+07	High	High	High
FALSE	High	Master Protein	Q92979	Ribosomal RNA small subunit methyltransferase NEP1 OS=Homo sapiens OX=9606 GN=EMG1 PE=1 SV=4	+	0	18.46	23	4	9	4	244	26.7	9.17	24.07	4	84.5	73.3	142.2	0.205138	-0.750898	-0.956036	0.434142	0.336552	0.82957	0.856573	0.810288	0.984523	105485	388161	425649	596363	343273		452329	1.04437e+06	967242	162744	622589	648585	596363	488590		651593	1.06415e+06	1.04728e+06	Peak Found	High	Peak Found
FALSE	High	Master Protein	P48444	Coatomer subunit delta OS=Homo sapiens OX=9606 GN=ARCN1 PE=1 SV=1	+	0	126.465	51	23	183	23	511	57.2	6.21	503.59	23	100.6	113.5	85.9	-0.174062	0.2279	0.401962	0.43581	0.385787	0.562578	0.856905	0.847421	0.927292	1.69881e+07	2.03727e+07	1.85993e+07	3.19773e+07	2.27022e+07	7.88205e+06	1.61288e+07	2.53276e+07	2.23663e+07	2.62094e+07	3.26766e+07	2.83407e+07	3.19773e+07	3.23127e+07	2.75666e+07	2.3234e+07	2.58072e+07	2.4217e+07	High	High	High
FALSE	High	Master Protein	O95232	Luc7-like protein 3 OS=Homo sapiens OX=9606 GN=LUC7L3 PE=1 SV=2	+	0	29.102	15	5	27	5	432	51.4	9.79	91.48	5	106.3	93.6	100.1	0.183561	0.0866996	-0.0968615	0.435902	0.885247	0.819204	0.856905	0.983646	0.982113	567049	833833	178117	971016	541419	88427.7	640155	808999	676366	874849	1.33742e+06	271407	971016	770616	309267	922160	824316	732332	High	High	High
FALSE	High	Master Protein	Q16658	Fascin OS=Homo sapiens OX=9606 GN=FSCN1 PE=1 SV=3	+	0	334.744	71	30	624	30	493	54.5	7.24	2180.23	30	132	109.3	58.8	0.272245	1.16665	0.894405	0.438405	0.000221354	6.9763e-05	0.858472	0.00259227	0.000852125	2.35088e+08	2.52428e+08	2.36935e+08	2.80708e+08	2.10993e+08	9.05468e+07	1.28083e+08	1.54096e+08	1.49157e+08	3.62697e+08	4.04881e+08	3.6103e+08	2.80708e+08	3.00312e+08	3.16678e+08	1.84507e+08	1.57014e+08	1.61499e+08	High	High	High
FALSE	High	Master Protein	P63173	60S ribosomal protein L38 OS=Homo sapiens OX=9606 GN=RPL38 PE=1 SV=2	+	0	44.398	50	6	104	6	70	8.2	10.1	297.14	6	91.6	105.7	102.7	-0.206556	-0.165017	0.0415392	0.438329	0.744995	0.921522	0.858472	0.963833	0.994557	1.03267e+07	11530371	7.62017e+06	1.64139e+07	1.47223e+07	5.25604e+06	1.19315e+07	2.32641e+07	1.64906e+07	1.59321e+07	1.84941e+07	1.16113e+07	1.64139e+07	2.09547e+07	1.83825e+07	1.71877e+07	2.37046e+07	1.78551e+07	High	High	High
FALSE	High	Master Protein	O60783	28S ribosomal protein S14, mitochondrial OS=Homo sapiens OX=9606 GN=MRPS14 PE=1 SV=1	+	0	14.277	22	2	17	2	128	15.1	11.41	55.23	2	104.9	50.7	144.4	1.04896	-0.461056	-1.51001	0.43815	0.512764	0.216455	0.858472	0.903956	0.679533	593005	554024	660494	593225	310878	96214.8	666539	1236173	1.1704e+06	914894	888623	1.00643e+06	593225	442481	336501	960167	1.25958e+06	1.26724e+06	High	High	High
FALSE	High	Master Protein	P61353	60S ribosomal protein L27 OS=Homo sapiens OX=9606 GN=RPL27 PE=1 SV=2	+	0	41.734	38	5	86	5	136	15.8	10.56	168.33	5	79.4	107.8	112.8	-0.441146	-0.506556	-0.0654099	0.440907	0.654112	0.832864	0.859869	0.951253	0.985199	2.64274e+07	2.3087e+07	2.48698e+07	4.6079e+07	4.23823e+07	1.47065e+07	3.73732e+07	5.98273e+07	4.84498e+07	4.07725e+07	3.70303e+07	3.78954e+07	4.6079e+07	6.03239e+07	5.14346e+07	5.38371e+07	6.096e+07	5.24587e+07	High	High	High
FALSE	High	Master Protein	Q53GS9	U4/U6.U5 tri-snRNP-associated protein 2 OS=Homo sapiens OX=9606 GN=USP39 PE=1 SV=2	+	0	27.844	16	6	31	6	565	65.3	8.91	85.78	6	90.1	130	79.9	-0.528913	0.173332	0.702244	0.442732	0.845416	0.46667	0.861132	0.981996	0.899645	1.32997e+06	826765	517208	1.37367e+06	1.34442e+06	732159	727489	1.15465e+06	1.09171e+06	2.05189e+06	1.32608e+06	788099	1.37367e+06	1.91355e+06	2.56065e+06	1.04797e+06	1.17651e+06	1.18204e+06	High	High	High
FALSE	High	Master Protein	O43719	HIV Tat-specific factor 1 OS=Homo sapiens OX=9606 GN=HTATSF1 PE=1 SV=1	+	0	103.886	36	18	85	17	755	85.8	4.4	258.17	18	114.6	89.2	96.2	0.361491	0.252498	-0.108993	0.443454	0.471326	0.880643	0.86187	0.889192	0.991499	4.27622e+06	3.83042e+06	4.32689e+06	5.5755e+06	3.60459e+06	924336	2.94631e+06	5.56874e+06	5.11312e+06	6.5974e+06	6.14378e+06	6.59311e+06	5.5755e+06	5.13051e+06	3.23277e+06	4.24424e+06	5.67417e+06	5.5362e+06	High	High	High
FALSE	High	Master Protein	P61081	NEDD8-conjugating enzyme Ubc12 OS=Homo sapiens OX=9606 GN=UBE2M PE=1 SV=1	+	0	23.341	30	5	41	5	183	20.9	7.69	107.78	5	100.3	102.2	97.5	-0.0270736	0.0408475	0.0679211	0.443442	0.819259	0.504494	0.86187	0.97722	0.91373	7.44891e+06	7.59749e+06	7.98765e+06	1.24001e+07	6.55562e+06	3.72773e+06	7.94012e+06	1.16121e+07	1.17604e+07	1.14923e+07	1.2186e+07	1.21712e+07	1.24001e+07	9.33079e+06	1.30373e+07	1.1438e+07	1.1832e+07	1.27335e+07	High	High	High
FALSE	High	Master Protein	P84098	60S ribosomal protein L19 OS=Homo sapiens OX=9606 GN=RPL19 PE=1 SV=1	+	0	61.889	23	6	83	6	196	23.5	11.47	275.12	6	79.7	104	116.3	-0.383932	-0.545199	-0.161268	0.443936	0.367668	0.808324	0.862036	0.832284	0.978594	8.83341e+06	7.70061e+06	1.17735e+07	2.03191e+07	1.22259e+07	5.08569e+06	1.24049e+07	1.97132e+07	1.8362e+07	1.36283e+07	1.23513e+07	1.794e+07	2.03191e+07	1.74014e+07	1.77866e+07	1.78696e+07	2.00865e+07	1.98814e+07	High	High	High
FALSE	High	Master Protein	Q9NXF1	Testis-expressed protein 10 OS=Homo sapiens OX=9606 GN=TEX10 PE=1 SV=2	+	0	64.165	24	16	49	16	929	105.6	9.36	135.77	16	95.6	79	125.4	0.275158	-0.391455	-0.666613	0.447002	0.841338	0.500272	0.8641	0.981996	0.91133	1270312	1.57166e+06	2.12636e+06	2.10528e+06	1.46348e+06	419367	2.42444e+06	3.24444e+06	2.37682e+06	1.95985e+06	2.52085e+06	3.24006e+06	2.10528e+06	2.083e+06	1.46669e+06	3.49248e+06	3.30587e+06	2.57349e+06	High	High	High
FALSE	High	Master Protein	P38159	RNA-binding motif protein, X chromosome OS=Homo sapiens OX=9606 GN=RBMX PE=1 SV=3	+	0	41.011	21	7	67	7	391	42.3	10.05	172.68	7	97.5	99.2	103.3	-0.0249379	-0.0833661	-0.0584282	0.447151	0.265423	0.899428	0.864111	0.758101	0.993991	4.48336e+06	4.51852e+06	6.49751e+06	7.37198e+06	5.62755e+06	2.01807e+06	5.33099e+06	7.22308e+06	8.27158e+06	6.91698e+06	7.24746e+06	9.90061e+06	7.37198e+06	8.00984e+06	7.05799e+06	7.67944e+06	7.35984e+06	8.95602e+06	High	High	High
FALSE	High	Master Protein	Q86XP3	ATP-dependent RNA helicase DDX42 OS=Homo sapiens OX=9606 GN=DDX42 PE=1 SV=1	+	0	190.857	45	28	216	28	938	102.9	7.02	708.49	28	108.9	96.4	94.6	0.175899	0.203092	0.027193	0.44738	0.430935	0.962455	0.864151	0.872849	0.996903	1.44651e+07	1.43813e+07	1.39505e+07	2.03549e+07	1.38834e+07	4.66293e+06	1.38855e+07	1.90281e+07	1.6572e+07	2.23169e+07	2.30669e+07	2.12571e+07	2.03549e+07	1.97606e+07	1.63081e+07	2.00025e+07	1.93884e+07	1.79433e+07	High	High	High
FALSE	High	Master Protein	Q7Z2T5	TRMT1-like protein OS=Homo sapiens OX=9606 GN=TRMT1L PE=1 SV=2	+	0	49.888	26	9	47	9	733	81.7	7.88	155.93	9	117.6	102.5	79.9	0.198264	0.557621	0.359357	0.448088	0.983874	0.621929	0.864262	0.999906	0.946296	1.04613e+06	608270	1.25999e+06	1.4067e+06	1.02323e+06	367795	511610	2.31975e+06	1.01273e+06	1.61398e+06	975632	1.91992e+06	1.4067e+06	1.45639e+06	1.28632e+06	736989	2.36367e+06	1.09653e+06	High	High	High
FALSE	High	Master Protein	P08240	Signal recognition particle receptor subunit alpha OS=Homo sapiens OX=9606 GN=SRPRA PE=1 SV=2	+	0	73	36	16	86	16	638	69.8	8.95	255.67	16	98.1	123.6	78.2	-0.333354	0.327085	0.660438	0.449397	0.674278	0.325186	0.865405	0.957144	0.804403	3.23793e+06	3.51287e+06	3.12059e+06	6.30326e+06	4.42183e+06	1.3664e+06	2.76334e+06	4.48091e+06	2.99917e+06	4.99551e+06	5.63445e+06	4.75501e+06	6.30326e+06	6.2937e+06	4.77882e+06	3.98067e+06	4.56575e+06	3.24734e+06	High	High	High
FALSE	High	Master Protein	Q15365	Poly(rC)-binding protein 1 OS=Homo sapiens OX=9606 GN=PCBP1 PE=1 SV=2	+	0	260.448	89	20	469	14	356	37.5	7.09	1647.98	20	79.9	111.1	109	-0.475591	-0.448061	0.0275307	0.450312	0.458325	0.87488	0.866224	0.885307	0.990101	7.30655e+07	7.33269e+07	1.00634e+08	1.67512e+08	1.14993e+08	4.28726e+07	1.11463e+08	1.5571e+08	1.55908e+08	1.12726e+08	1.17612e+08	1.53341e+08	1.67512e+08	1.63672e+08	1.49942e+08	1.60566e+08	1.58658e+08	1.68808e+08	High	High	High
FALSE	High	Master Protein	Q9BX40	Protein LSM14 homolog B OS=Homo sapiens OX=9606 GN=LSM14B PE=1 SV=1	+	0	83.825	51	10	49	10	385	42	9.69	183.54	10	39.3	87.6	173.1	-1.1564	-2.139	-0.982603	0.450706	0.075988	0.143974	0.866224	0.399036	0.551654	1.00089e+06	725097	724424	2.46484e+06	1.95114e+06	741504	3.29055e+06	5.02831e+06	4.76202e+06	1.54419e+06	1.16302e+06	1.10384e+06	2.46484e+06	2.77711e+06	2.59333e+06	4.74013e+06	5.12351e+06	5.15605e+06	High	High	Peak Found
FALSE	High	Master Protein	Q7L1Q6	Basic leucine zipper and W2 domain-containing protein 1 OS=Homo sapiens OX=9606 GN=BZW1 PE=1 SV=1	+	0	108.578	39	15	174	12	419	48	5.92	495.81	15	100.7	93.9	105.4	0.100867	-0.0658112	-0.166678	0.451531	0.748406	0.670992	0.866658	0.963833	0.956942	1.40471e+07	1.35417e+07	1.2454e+07	1.89466e+07	1.53667e+07	5.77905e+06	1.53426e+07	2.34217e+07	2.09532e+07	2.16721e+07	2.17202e+07	1.89769e+07	1.89466e+07	2.18718e+07	2.02116e+07	2.21014e+07	2.38651e+07	2.26869e+07	High	High	High
FALSE	High	Master Protein	Q02790	Peptidyl-prolyl cis-trans isomerase FKBP4 OS=Homo sapiens OX=9606 GN=FKBP4 PE=1 SV=3	+	0	386.569	66	31	481	31	459	51.8	5.43	1581.36	31	72.8	98.7	128.4	-0.439112	-0.818635	-0.379523	0.452698	0.149022	0.377362	0.867611	0.580355	0.848993	4.61305e+07	4.50021e+07	4.47691e+07	9.64921e+07	6.70238e+07	2.85155e+07	8.00369e+07	1.29406e+08	1.15944e+08	7.11707e+07	7.21809e+07	6.82172e+07	9.64921e+07	9.53967e+07	9.97298e+07	1.15295e+08	1.31856e+08	1.25537e+08	High	High	High
FALSE	High	Master Protein	Q9P2J5	Leucine--tRNA ligase, cytoplasmic OS=Homo sapiens OX=9606 GN=LARS PE=1 SV=2	+	0	449.231	56	60	579	60	1176	134.4	7.3	1803.67	60	76.1	91.2	132.7	-0.261137	-0.8022	-0.541063	0.453001	0.111505	0.195939	0.867917	0.503138	0.649129	3.63413e+07	3.50887e+07	3.3792e+07	6.58027e+07	4.72189e+07	1.95719e+07	6.25714e+07	1.01108e+08	9.03544e+07	5.60678e+07	5.62804e+07	5.14908e+07	6.58027e+07	6.72079e+07	6.84507e+07	9.01357e+07	1.03022e+08	9.78307e+07	High	High	High
FALSE	High	Master Protein	Q9NVU7	Protein SDA1 homolog OS=Homo sapiens OX=9606 GN=SDAD1 PE=1 SV=3	+	0	22.719	10	5	13	5	687	79.8	9.25	33.78	5	98	84	118	0.222392	-0.267933	-0.490326	0.453227	0.431503	0.469071	0.867952	0.872964	0.900558	804757	456243	254049	339196	440923	259973	359299	913304	813520	1.24159e+06	731788	387109	339196	627577	909226	517580	930596	880834	High	High	High
FALSE	High	Master Protein	P09874	Poly [ADP-ribose] polymerase 1 OS=Homo sapiens OX=9606 GN=PARP1 PE=1 SV=4	+	0	395.545	52	47	553	47	1014	113	8.88	1702.79	47	97.4	87.4	115.2	0.156288	-0.242147	-0.398436	0.45436	0.974228	0.362079	0.868867	0.999139	0.837527	6.14119e+07	6.0312e+07	6.8676e+07	9.024e+07	5.83703e+07	2.48181e+07	7.53964e+07	1.12265e+08	1.07105e+08	9.4747e+07	9.67371e+07	1.04645e+08	9.024e+07	8.308e+07	8.67987e+07	1.08611e+08	1.14391e+08	1.15968e+08	High	High	High
FALSE	High	Master Protein	O75153	Clustered mitochondria protein homolog OS=Homo sapiens OX=9606 GN=CLUH PE=1 SV=2	+	0	189.728	43	33	145	33	1309	146.6	6.13	432.54	33	52.9	91.9	155.2	-0.796797	-1.55279	-0.755992	0.454532	0.00443032	0.0124919	0.868919	0.0418779	0.0972592	4.04869e+06	3.42664e+06	3.99757e+06	1.05812e+07	6.90958e+06	3.2823e+06	1.32322e+07	1.75302e+07	1.57732e+07	6.24635e+06	5.49613e+06	6.09131e+06	1.05812e+07	9.83459e+06	1.14795e+07	1.90613e+07	1.78621e+07	1.70784e+07	High	High	High
FALSE	High	Master Protein	P19338	Nucleolin OS=Homo sapiens OX=9606 GN=NCL PE=1 SV=3	+	0	318.846	43	37	520	37	710	76.6	4.7	1839.5	37	95.3	90.6	114	0.0729652	-0.258486	-0.331451	0.45549	0.934601	0.468474	0.869948	0.989236	0.900558	1.2964e+08	1.25052e+08	1.45243e+08	1.55217e+08	1.3394e+08	5.56509e+07	1.57495e+08	2.44928e+08	2.21562e+08	2.0001e+08	2.00576e+08	2.21314e+08	1.55217e+08	1.9064e+08	1.94633e+08	2.26876e+08	2.49566e+08	2.39896e+08	High	High	High
FALSE	High	Master Protein	Q8NAF0	Zinc finger protein 579 OS=Homo sapiens OX=9606 GN=ZNF579 PE=1 SV=2	+	0	8.102	7	2	3	2	562	60.5	8.69	8.64	2	156.8	100.9	42.3	0.635999	1.8902	1.2542	0.456525	0.00772367	0.00898141	0.87048	0.0668725	0.0741366	37560.6	71427.8	185028	174678	51765.4	19523.3		51624.5	16780.3	57949	114566	281937	174678	73679.1	68280.8		52601.9	18168.8	Peak Found	Peak Found	Peak Found
FALSE	High	Master Protein	P04843	Dolichyl-diphosphooligosaccharide--protein glycosyltransferase subunit 1 OS=Homo sapiens OX=9606 GN=RPN1 PE=1 SV=1	+	0	247.682	60	29	421	29	607	68.5	6.38	1348.81	29	119.1	106.5	74.3	0.16132	0.680739	0.519419	0.457648	0.0903329	0.111156	0.871554	0.445652	0.480585	6.28825e+07	6.42669e+07	5.23825e+07	8.93816e+07	6.0942e+07	2.21148e+07	3.63416e+07	6.30121e+07	5.58898e+07	9.70158e+07	1.03081e+08	7.98181e+07	8.93816e+07	8.67403e+07	7.73443e+07	5.2351e+07	6.42052e+07	6.05144e+07	High	High	High
FALSE	High	Master Protein	P62277	40S ribosomal protein S13 OS=Homo sapiens OX=9606 GN=RPS13 PE=1 SV=2	+	0	73.47	44	9	228	9	151	17.2	10.54	577.71	9	85.2	105	109.8	-0.301464	-0.365953	-0.0644887	0.457722	0.725472	0.741294	0.871554	0.961564	0.967584	3.84917e+07	3.64252e+07	3.76801e+07	71974566	5.32142e+07	2.03922e+07	4.74142e+07	7.39073e+07	7.57213e+07	5.93853e+07	5.8424e+07	5.74152e+07	71974566	7.57412e+07	7.13196e+07	6.83014e+07	7.53066e+07	8.19869e+07	High	High	High
FALSE	High	Master Protein	Q53EP0	Fibronectin type III domain-containing protein 3B OS=Homo sapiens OX=9606 GN=FNDC3B PE=1 SV=2	+	0	36.602	14	10	22	10	1204	132.8	5.95	68.27	10	145.7	71.9	82.4	1.01894	0.822285	-0.196653	0.457786	0.857496	0.877494	0.871554	0.983646	0.990607	672380	722079	697327	821922	174806	149961	521724		443371	1.03735e+06	1.15817e+06	1.06255e+06	821922	248806	524474	751558		480057	High	High	High
FALSE	High	Master Protein	P12814	Alpha-actinin-1 OS=Homo sapiens OX=9606 GN=ACTN1 PE=1 SV=2	+	0	324.253	61	45	397	30	892	103	5.41	1267.9	45	112.1	92.7	95.2	0.274145	0.235753	-0.0383922	0.45897	0.377654	0.951406	0.872159	0.839131	0.995898	3.20955e+07	3.35653e+07	3.564e+07	4.55992e+07	3.12802e+07	1.26943e+07	3.02054e+07	4.48909e+07	4.22763e+07	4.95173e+07	5.38369e+07	5.43066e+07	4.55992e+07	4.45219e+07	4.43971e+07	4.35117e+07	4.57408e+07	4.57744e+07	High	High	High
FALSE	High	Master Protein	O43491	Band 4.1-like protein 2 OS=Homo sapiens OX=9606 GN=EPB41L2 PE=1 SV=1	+	0	203.894	42	30	204	29	1005	112.5	5.44	662.38	30	118.8	101.1	80.1	0.232752	0.568661	0.335909	0.459592	0.284232	0.624838	0.872199	0.775399	0.946296	1.2583e+07	1.20822e+07	1.10647e+07	1.67708e+07	1.07086e+07	4.71601e+06	8.96813e+06	1.48318e+07	1.20674e+07	1.94132e+07	1.93792e+07	1.68599e+07	1.67708e+07	1.52418e+07	1.64937e+07	1.29188e+07	1.51127e+07	1.3066e+07	High	High	High
FALSE	High	Master Protein	Q92665	28S ribosomal protein S31, mitochondrial OS=Homo sapiens OX=9606 GN=MRPS31 PE=1 SV=3	+	0	70.915	35	10	67	10	395	45.3	9.29	212.94	10	92.9	91.4	115.6	0.0234844	-0.315391	-0.338875	0.459702	0.52226	0.612496	0.872199	0.906952	0.943527	1.80413e+06	1.79565e+06	1.60704e+06	2.73933e+06	1.64351e+06	982537	2.17702e+06	4.01905e+06	3.19967e+06	2.78343e+06	2.88012e+06	2.44874e+06	2.73933e+06	2.33925e+06	3.43632e+06	3.13605e+06	4.09515e+06	3.46442e+06	High	High	High
FALSE	High	Master Protein	Q9H974	Queuine tRNA-ribosyltransferase accessory subunit 2 OS=Homo sapiens OX=9606 GN=QTRT2 PE=1 SV=1	+	0	41.437	31	8	34	8	415	46.7	6.81	101.02	8	90.1	92.1	117.8	-0.0316741	-0.386741	-0.355066	0.459399	0.090757	0.263456	0.872199	0.447018	0.735155	1.30523e+06	1.19435e+06	2.32143e+06	1.42005e+06	1.4449e+06	1.00879e+06	1.72487e+06	2.58206e+06	3.27266e+06	2.01372e+06	1.91567e+06	3.53728e+06	1.42005e+06	2.05657e+06	3.52814e+06	2.48473e+06	2.63095e+06	3.54345e+06	High	High	High
FALSE	High	Master Protein	Q92945	Far upstream element-binding protein 2 OS=Homo sapiens OX=9606 GN=KHSRP PE=1 SV=4	+	0	343.49	58	31	496	29	711	73.1	7.3	1779.29	31	112.3	96	91.7	0.226252	0.292364	0.0661127	0.460463	0.363326	0.766192	0.873072	0.828254	0.972179	6.75449e+07	6.9396e+07	7.84865e+07	9.51142e+07	6.68366e+07	2.52998e+07	6.30921e+07	8.57115e+07	8.39672e+07	1.04209e+08	1.11307e+08	1.19594e+08	9.51142e+07	9.51303e+07	8.84834e+07	9.08859e+07	8.73344e+07	9.0915e+07	High	High	High
FALSE	High	Master Protein	P20810	Calpastatin OS=Homo sapiens OX=9606 GN=CAST PE=1 SV=4	+	0	51.765	30	13	36	13	708	76.5	5.07	110.3	13	123.2	94.7	82.1	0.379566	0.585548	0.205982	0.46151	0.818703	0.534402	0.87362	0.97685	0.918086	1.72585e+06	1.29109e+06	1.05525e+06	1.94708e+06	872936	454965	957124	1.98295e+06	956239	2.66266e+06	2.07083e+06	1.60794e+06	1.94708e+06	1.24247e+06	1.59119e+06	1.37876e+06	2.02049e+06	1.03536e+06	High	High	High
FALSE	High	Master Protein	O94992	Protein HEXIM1 OS=Homo sapiens OX=9606 GN=HEXIM1 PE=1 SV=1	+	0	57.481	34	9	44	9	359	40.6	4.89	132.98	9	116.2	113.9	69.8	0.0288423	0.735311	0.706469	0.461928	0.140069	0.188525	0.873907	0.570795	0.640159	4.04997e+06	2.84656e+06	3.24189e+06	5.0314e+06	3.40258e+06	1.27079e+06	1.9963e+06	3.23488e+06	2.74093e+06	6.24834e+06	4.56573e+06	4.93985e+06	5.0314e+06	4.84298e+06	4.44446e+06	2.87572e+06	3.29613e+06	2.96773e+06	High	High	High
FALSE	High	Master Protein	Q9BVA1	Tubulin beta-2B chain OS=Homo sapiens OX=9606 GN=TUBB2B PE=1 SV=1	+	0	656.566	84	32	3522	2	445	49.9	4.89	11961.4	32	87.4	95.6	117	-0.129377	-0.420803	-0.291426	0.467867	0.586324	0.780757	0.876107	0.93154	0.973213	2.28439e+07	1.8889e+07	2.27999e+07	3.61335e+07	3.1366e+07	1.08724e+07	3.3478e+07	4.24351e+07	4.29866e+07	3.52438e+07	3.02969e+07	3.47414e+07	3.61335e+07	4.4644e+07	3.8025e+07	4.82259e+07	4.32385e+07	4.65435e+07	High	High	High
FALSE	High	Master Protein	O94979	Protein transport protein Sec31A OS=Homo sapiens OX=9606 GN=SEC31A PE=1 SV=3	+	0	195.126	35	32	238	32	1220	132.9	6.89	662.1	32	111.3	107.5	81.3	0.0501169	0.453126	0.403009	0.467407	0.103212	0.129672	0.876107	0.479969	0.518515	2.55322e+07	2.65535e+07	2.64956e+07	3.8992e+07	2.94625e+07	1.08809e+07	2.04703e+07	3.02021e+07	2.70604e+07	3.93914e+07	4.25903e+07	4.03727e+07	3.8992e+07	4.19347e+07	3.80548e+07	2.9488e+07	3.07739e+07	2.92996e+07	High	High	High
FALSE	High	Master Protein	P55196	Afadin OS=Homo sapiens OX=9606 GN=AFDN PE=1 SV=3	+	0	192.934	30	35	160	35	1824	206.7	6.47	494.96	35	116.8	93.2	90	0.325638	0.376043	0.050405	0.467222	0.206023	0.477744	0.876107	0.681802	0.905622	7.44087e+06	7.87647e+06	6.45882e+06	9.15639e+06	6.51494e+06	2.37605e+06	4.39123e+06	9.30133e+06	8.16951e+06	1.14799e+07	1.26334e+07	9.84166e+06	9.15639e+06	9.27288e+06	8.31e+06	6.32569e+06	9.47744e+06	8.84549e+06	High	High	High
FALSE	High	Master Protein	P55010	Eukaryotic translation initiation factor 5 OS=Homo sapiens OX=9606 GN=EIF5 PE=1 SV=2	+	0	83.375	34	13	137	13	431	49.2	5.58	391.38	13	106.5	92.5	101	0.203328	0.0764981	-0.12683	0.465662	0.657139	0.700343	0.876107	0.951427	0.96064	1.46899e+07	1.50354e+07	1.50355e+07	1.83786e+07	1.39801e+07	5.83309e+06	1.3665e+07	2.32227e+07	2.00581e+07	2.26638e+07	2.4116e+07	2.29104e+07	1.83786e+07	1.98983e+07	2.04006e+07	1.96848e+07	2.36624e+07	2.17178e+07	High	High	High
FALSE	High	Master Protein	Q9H814	Phosphorylated adapter RNA export protein OS=Homo sapiens OX=9606 GN=PHAX PE=1 SV=1	+	0	30.17	21	6	26	6	394	44.4	5.4	75.02	6	99.1	92.1	108.8	0.105684	-0.134722	-0.240405	0.466352	0.560126	0.715733	0.876107	0.924117	0.963767	1.46459e+06	1.42831e+06	1.59593e+06	2.13059e+06	961088	641528	1.74609e+06	2.45034e+06	2.61961e+06	2.25958e+06	2.29093e+06	2.4318e+06	2.13059e+06	1.36794e+06	2.24368e+06	2.51529e+06	2.49673e+06	2.83637e+06	High	High	High
FALSE	High	Master Protein	Q9P0M9	39S ribosomal protein L27, mitochondrial OS=Homo sapiens OX=9606 GN=MRPL27 PE=1 SV=1	+	0	10.416	18	2	8	2	148	16.1	10.42	15.1	2	107.7	72.3	120	0.574951	-0.156016	-0.730967	0.465299	0.682897	0.342832	0.876107	0.957393	0.821323	386238	385520	376145	400332	400401	74084.1	461074	524914	669433	595892	618353	573153	400332	569902	259101	664189	534852	724826	High	Peak Found	Peak Found
FALSE	High	Master Protein	Q7Z6Z7	E3 ubiquitin-protein ligase HUWE1 OS=Homo sapiens OX=9606 GN=HUWE1 PE=1 SV=3	+	0	658.652	37	102	675	102	4374	481.6	5.22	2139.09	102	106.5	92.9	100.6	0.197103	0.0822231	-0.11488	0.468094	0.733751	0.798225	0.876261	0.961773	0.977104	4.05049e+07	4.04204e+07	3.61005e+07	6.17838e+07	3.8292e+07	1.41742e+07	3.99072e+07	5.79278e+07	5.71105e+07	6.24914e+07	6.48321e+07	5.50083e+07	6.17838e+07	5.4502e+07	4.95726e+07	5.74874e+07	5.90246e+07	6.18361e+07	High	High	High
FALSE	High	Master Protein	Q9BRJ2	39S ribosomal protein L45, mitochondrial OS=Homo sapiens OX=9606 GN=MRPL45 PE=1 SV=2	+	0	46.881	40	9	39	9	306	35.3	9.03	116.21	9	103.2	80.8	116	0.353016	-0.168682	-0.521698	0.471405	0.825457	0.520301	0.877516	0.980709	0.916623	4.43218e+06	4.48161e+06	3.94275e+06	5.35277e+06	4.67406e+06	483215	5.33357e+06	8.77819e+06	6.31014e+06	6.83802e+06	7.18825e+06	6.00779e+06	5.35277e+06	6.65272e+06	1.68999e+06	7.68316e+06	8.94439e+06	6.83228e+06	High	High	High
FALSE	High	Master Protein	Q15291	Retinoblastoma-binding protein 5 OS=Homo sapiens OX=9606 GN=RBBP5 PE=1 SV=2	+	0	32.726	24	7	30	7	538	59.1	5.1	86.93	7	93.7	92.4	113.9	0.0201562	-0.281647	-0.301803	0.471874	0.781856	0.849025	0.877516	0.970019	0.987524	1.2745e+06	1.61828e+06	1.20176e+06	1.68231e+06	1.36135e+06	1.00821e+06	1.76815e+06	2.3446e+06	1.6743e+06	1.96631e+06	2.59563e+06	1.83119e+06	1.68231e+06	1.93765e+06	3.52611e+06	2.54706e+06	2.38899e+06	1.81284e+06	High	High	High
FALSE	High	Master Protein	Q96BP2	Coiled-coil-helix-coiled-coil-helix domain-containing protein 1 OS=Homo sapiens OX=9606 GN=CHCHD1 PE=1 SV=1	+	0	17.793	25	3	17	3	118	13.5	10.21	48.96	3	48.3	115.8	135.9	-1.26154	-1.49245	-0.23091	0.471891	0.925611	0.781401	0.877516	0.98905	0.973213	228822	162652	488165	881012	571113		638432	974611	1.12618e+06	353029	260886	743844	881012	812881		919679	993064	1.21937e+06	High	High	High
FALSE	High	Master Protein	Q9NWH9	SAFB-like transcription modulator OS=Homo sapiens OX=9606 GN=SLTM PE=1 SV=2	+	0	17.001	2	2	17	2	1034	117.1	7.87	66.96	2	135	81.7	83.3	0.724551	0.696571	-0.0279804	0.471705	0.303073	0.824609	0.877516	0.7887	0.984116	545302	410535	377624	398563	278776	195894	272605	455529	375437	841297	658476	575407	398563	396790	685117	392695	464153	406503	High	High	High
FALSE	High	Master Protein	Q9H0A0	RNA cytidine acetyltransferase OS=Homo sapiens OX=9606 GN=NAT10 PE=1 SV=2	+	0	6.584	3	2	3	2	1025	115.7	8.27	8.82	2	71.6	44.6	183.8	0.682916	-1.36011	-2.04302	0.472086	0.0828219	0.580185	0.877516	0.41996	0.935017	85996.7	535990	1.25488e+06	2.05888e+06	97605.2			2.30294e+06	1.91526e+06	132677	859698	1.91213e+06	2.05888e+06	138924			2.34654e+06	2.07374e+06	Peak Found	Peak Found	High
FALSE	High	Master Protein	Q9UQ80	Proliferation-associated protein 2G4 OS=Homo sapiens OX=9606 GN=PA2G4 PE=1 SV=3	+	0	199.028	58	20	316	20	394	43.8	6.55	973.67	20	87.2	95.8	117	-0.135698	-0.424108	-0.288411	0.482294	0.427051	0.849548	0.88134	0.872034	0.987524	4.07522e+07	3.93764e+07	3.86909e+07	6.84421e+07	5.31411e+07	1.97549e+07	4.1189e+07	8.6957e+07	7.79237e+07	6.28729e+07	6.31576e+07	5.89554e+07	6.84421e+07	7.56371e+07	6.90906e+07	5.93338e+07	8.86034e+07	8.43715e+07	High	High	High
FALSE	High	Master Protein	P38919	Eukaryotic initiation factor 4A-III OS=Homo sapiens OX=9606 GN=EIF4A3 PE=1 SV=4	+	0	144.256	64	24	228	20	411	46.8	6.73	659.81	24	162.1	88.2	49.7	0.878034	1.70557	0.827533	0.482797	0.320446	0.669702	0.88134	0.803713	0.956853	6.86193e+07	6.38385e+07	6.61077e+07	5.57063e+07	3.57621e+07	1.68687e+07	2.11158e+07	3.18035e+07	2.90143e+07	1.05867e+08	1.02393e+08	1.00732e+08	5.57063e+07	5.09011e+07	5.89966e+07	3.04178e+07	3.24056e+07	3.14151e+07	High	High	High
FALSE	High	Master Protein	Q9NP81	Serine--tRNA ligase, mitochondrial OS=Homo sapiens OX=9606 GN=SARS2 PE=1 SV=1	+	0	89.085	46	15	83	15	518	58.2	8.13	258.79	15	98.6	87.5	114	0.172305	-0.209374	-0.381679	0.482905	0.701385	0.235761	0.88134	0.961564	0.707632	5.23866e+06	4.31816e+06	4.56387e+06	6.17187e+06	4.43792e+06	1.14081e+06	5.14758e+06	8.31014e+06	7.42863e+06	8.08226e+06	6.92608e+06	6.95421e+06	6.17187e+06	6.3166e+06	3.98986e+06	7.41523e+06	8.46748e+06	8.04331e+06	High	High	High
FALSE	High	Master Protein	Q15942	Zyxin OS=Homo sapiens OX=9606 GN=ZYX PE=1 SV=1	+	0	76.95	36	11	115	11	572	61.2	6.67	365.84	11	105.4	125	69.6	-0.246053	0.598716	0.844769	0.481901	0.860262	0.331723	0.88134	0.983646	0.809864	9.32789e+06	7.60229e+06	8.28055e+06	1.33636e+07	12468839	4.27894e+06	9.62073e+06	7.8654e+06	7.6909e+06	1.43912e+07	1.21937e+07	1.26175e+07	1.33636e+07	1.77472e+07	1.49651e+07	1.38589e+07	8.01432e+06	8.32728e+06	High	High	High
FALSE	High	Master Protein	Q96B26	Exosome complex component RRP43 OS=Homo sapiens OX=9606 GN=EXOSC8 PE=1 SV=1	+	0	53.019	51	10	47	10	276	30	5.3	175.45	10	118	100.7	81.3	0.228723	0.53746	0.308736	0.479901	0.33259	0.76959	0.88134	0.810163	0.972179	4.60522e+06	4.1175e+06	3486399	5.63914e+06	3.97406e+06	1.47785e+06	2.55679e+06	4.52815e+06	4.20513e+06	7.10498e+06	6.60425e+06	5.31242e+06	5.63914e+06	5.65638e+06	5.16863e+06	3.68313e+06	4.61388e+06	4.55309e+06	High	High	High
FALSE	High	Master Protein	Q05048	Cleavage stimulation factor subunit 1 OS=Homo sapiens OX=9606 GN=CSTF1 PE=1 SV=1	+	0	51.831	39	10	41	10	431	48.3	6.58	100.7	10	79.9	112.7	107.4	-0.49622	-0.426727	0.0694935	0.477797	0.909461	0.411005	0.88134	0.98725	0.86975	1.9699e+06	1.06486e+06	1.10873e+06	3.03626e+06	1.69377e+06	429896	1.18551e+06	2.83365e+06	2.1221e+06	3.03918e+06	1.70797e+06	1.68943e+06	3.03626e+06	2.41079e+06	1.50352e+06	1.70776e+06	2.8873e+06	2.29769e+06	High	High	High
FALSE	High	Master Protein	Q96RS0	Trimethylguanosine synthase OS=Homo sapiens OX=9606 GN=TGS1 PE=1 SV=3	+	0	27.547	15	7	15	7	853	96.6	4.94	38.03	7	47.3	36	216.6	0.393843	-2.19512	-2.58896	0.47969	0.0914887	0.360779	0.88134	0.44953	0.836963	180214	107531		181697	86946.2	47643	555046	1.04904e+06	925586	278036	172475		181697	123753	166626	799559	1.0689e+06	1.00217e+06	Peak Found	High	Not Found
FALSE	High	Master Protein	Q8IYB7	DIS3-like exonuclease 2 OS=Homo sapiens OX=9606 GN=DIS3L2 PE=1 SV=4	+	0	18.149	8	5	10	5	885	99.2	6.1	25.06	5	101.6	74.9	123.5	0.439863	-0.281611	-0.721473	0.48238	0.70641	0.393158	0.88134	0.961564	0.85967	920489	743662	1.16938e+06	1.09822e+06	736295	247609	1.1652e+06	1.69479e+06	1.73974e+06	1.42014e+06	1.19279e+06	1.78184e+06	1.09822e+06	1.04799e+06	865987	1.6785e+06	1.72688e+06	1.88369e+06	Peak Found	High	High
FALSE	High	Master Protein	Q6NW29	RWD domain-containing protein 4 OS=Homo sapiens OX=9606 GN=RWDD4 PE=1 SV=3	+	0	16.919	42	5	13	5	188	21.2	5.31	32.8	5	97.8	83	119.2	0.236723	-0.285478	-0.522201	0.478765	0.611604	0.773481	0.88134	0.939784	0.972179	968421	831979	628319	1.02351e+06	795027	674841	1.1183e+06	1.72779e+06	1.50204e+06	1.49409e+06	1.33445e+06	957404	1.02351e+06	1.13158e+06	2.36019e+06	1.61094e+06	1.7605e+06	1.62633e+06	Peak Found	Peak Found	High
FALSE	High	Master Protein	Q15125	3-beta-hydroxysteroid-Delta(8),Delta(7)-isomerase OS=Homo sapiens OX=9606 GN=EBP PE=1 SV=3	+	0	15.397	12	2	34	2	230	26.3	7.9	109.16	2	118.7	111.4	69.9	0.0915707	0.763956	0.672385	0.479313	0.106315	0.103736	0.88134	0.488053	0.461951	8.56306e+06	6853698	6.33314e+06	9.64884e+06	7.94992e+06	2.94928e+06	4.16965e+06	6.35725e+06	6.76215e+06	1.32112e+07	1.0993e+07	9.65016e+06	9.64884e+06	1.13153e+07	1.03148e+07	6.00649e+06	6.47762e+06	7.32169e+06	High	High	High
FALSE	High	Master Protein	P82664	28S ribosomal protein S10, mitochondrial OS=Homo sapiens OX=9606 GN=MRPS10 PE=1 SV=2	+	0	14.243	16	2	12	2	201	23	8	42.46	2	85.8	57.4	156.8	0.579927	-0.869876	-1.4498	0.479957	0.484811	0.305109	0.88134	0.895519	0.782418	424881	263517	124595	276425	345951	80794.7	535797	833108	296336	655511	422666	189852	276425	492401	282571	771831	848882	320856	High	High	Peak Found
FALSE	High	Master Protein	Q9HC36	rRNA methyltransferase 3, mitochondrial OS=Homo sapiens OX=9606 GN=MRM3 PE=1 SV=2	+	0	8.615	10	3	9	3	420	47	8.73	22.38	3	75.4	98.7	125.9	-0.388486	-0.739642	-0.351156	0.482773	0.464225	0.519138	0.88134	0.887725	0.916623	1.39884e+06	1.2062e+06	2.55963e+06	3.44761e+06	1.98338e+06	738874	2.16741e+06	4.11107e+06	3.32629e+06	2.15814e+06	1.93468e+06	3.90025e+06	3.44761e+06	2.823e+06	2.58413e+06	3.12222e+06	4.18891e+06	3.60152e+06	Peak Found	High	High
FALSE	High	Master Protein	Q92797	Symplekin OS=Homo sapiens OX=9606 GN=SYMPK PE=1 SV=2	+	0	148.468	35	29	146	29	1274	141.1	6.13	408.81	29	115.2	87.1	97.7	0.403396	0.23771	-0.165686	0.483655	0.650625	0.829545	0.881698	0.949632	0.984523	7.22008e+06	6.9729e+06	5.59227e+06	8.4246e+06	6.85681e+06	2.27799e+06	5.80402e+06	9.27757e+06	1.03822e+07	1.11392e+07	1.11842e+07	8.52125e+06	8.4246e+06	9.75948e+06	7.96703e+06	8.36085e+06	9.45323e+06	1.12413e+07	High	High	High
FALSE	High	Master Protein	Q9UPN6	Protein SCAF8 OS=Homo sapiens OX=9606 GN=SCAF8 PE=1 SV=1	+	0	34.21	11	9	42	6	1271	140.4	8.29	116.88	9	116.9	92.2	90.9	0.342436	0.362923	0.0204865	0.483764	0.543139	0.723603	0.881698	0.917731	0.963767	1.77213e+06	1.77533e+06	1.19122e+06	2.15728e+06	1.31441e+06	828971	1.5168e+06	2.05057e+06	1.96474e+06	2.73406e+06	2.84753e+06	1.81513e+06	2.15728e+06	1.87083e+06	2.89924e+06	2.18499e+06	2.08939e+06	2.12731e+06	High	High	High
FALSE	High	Master Protein	P62995	Transformer-2 protein homolog beta OS=Homo sapiens OX=9606 GN=TRA2B PE=1 SV=1	+	0	31.795	20	4	41	4	288	33.6	11.25	129.69	4	88.9	112.9	98.2	-0.34479	-0.14354	0.201251	0.483846	0.957842	0.533738	0.881698	0.994782	0.918086	1.1314e+06	1.3825e+06	1.01013e+06	2.14292e+06	1.55785e+06	690161	1.33938e+06	2.21925e+06	1.65937e+06	1.74553e+06	2.21746e+06	1.53919e+06	2.14292e+06	2.21733e+06	2.41376e+06	1.92942e+06	2.26127e+06	1.79668e+06	High	High	High
FALSE	High	Master Protein	Q7Z4G4	tRNA (guanine(10)-N2)-methyltransferase homolog OS=Homo sapiens OX=9606 GN=TRMT11 PE=1 SV=1	+	0	15.48	10	3	16	3	463	53.4	7.78	48.89	3	109.7	70.4	119.8	0.639916	-0.127064	-0.766981	0.48413	0.796509	0.621637	0.881949	0.971784	0.946296	158679	146984		174446	96123.8	44080.9	138662	263751	242300	244812	235755		174446	136816	154168	199746	268745	262349	High	High	Not Found
FALSE	High	Master Protein	Q8WU90	Zinc finger CCCH domain-containing protein 15 OS=Homo sapiens OX=9606 GN=ZC3H15 PE=1 SV=1	+	0	51.098	32	9	50	9	426	48.6	5.31	132.72	9	79.5	88	132.4	-0.146549	-0.735876	-0.589328	0.488076	0.26071	0.377679	0.884207	0.752658	0.849391	2.11657e+06	1.48446e+06	2.10308e+06	3.93208e+06	2.4911e+06	586611	3.4403e+06	6.07117e+06	4.9281e+06	3.26546e+06	2.38099e+06	3.20458e+06	3.93208e+06	3.54565e+06	2.05161e+06	4.95584e+06	6.18612e+06	5.33588e+06	High	High	High
FALSE	High	Master Protein	Q8WWY3	U4/U6 small nuclear ribonucleoprotein Prp31 OS=Homo sapiens OX=9606 GN=PRPF31 PE=1 SV=2	+	0	36.295	23	8	28	8	499	55.4	5.78	83.96	8	114.4	89.8	95.8	0.3493	0.255989	-0.0933102	0.487275	0.382648	0.778301	0.884207	0.844124	0.973213	2.95083e+06	2.41802e+06	3.0769e+06	3.57743e+06	2.50881e+06	923232	2.13561e+06	3.95527e+06	3.52099e+06	4.55257e+06	3.87837e+06	4.68845e+06	3.57743e+06	3.57085e+06	3.22891e+06	3.07641e+06	4.03016e+06	3.81234e+06	High	High	High
FALSE	High	Master Protein	P47914	60S ribosomal protein L29 OS=Homo sapiens OX=9606 GN=RPL29 PE=1 SV=2	+	0	19.18	10	2	42	2	159	17.7	11.66	117.07	2	92.3	87.6	120	0.0753998	-0.378632	-0.454032	0.488848	0.921841	0.174461	0.884409	0.988359	0.615252	1.21831e+07	8.86654e+06	1.06358e+07	1.31451e+07	1.2132e+07	4.39695e+06	1.21974e+07	2.06713e+07	1.99667e+07	1.87962e+07	1.42214e+07	1.62064e+07	1.31451e+07	1.72677e+07	1.53778e+07	1.75707e+07	2.10627e+07	2.16188e+07	High	High	High
FALSE	High	Master Protein	P13798	Acylamino-acid-releasing enzyme OS=Homo sapiens OX=9606 GN=APEH PE=1 SV=4	+	0	147.519	42	19	194	19	732	81.2	5.48	631.07	19	83.7	104.2	112	-0.316056	-0.420199	-0.104143	0.489682	0.465183	0.936195	0.884857	0.887725	0.994557	1.49663e+07	1.35977e+07	1.27692e+07	2.59474e+07	2.05846e+07	7.76139e+06	1.98148e+07	3.05283e+07	2.69484e+07	2.30902e+07	2.181e+07	1.94572e+07	2.59474e+07	2.92987e+07	2.71447e+07	2.85438e+07	3.11063e+07	2.91782e+07	High	High	High
FALSE	High	Master Protein	Q9H9J2	39S ribosomal protein L44, mitochondrial OS=Homo sapiens OX=9606 GN=MRPL44 PE=1 SV=1	+	0	71.997	48	12	69	12	332	37.5	8.4	202.3	12	75.3	95.2	129.5	-0.338312	-0.78223	-0.443919	0.490017	0.283917	0.598753	0.885186	0.775399	0.943154	2.1167e+06	2.34149e+06	2.01114e+06	4.89571e+06	2.89919e+06	815348	3.41309e+06	5.51105e+06	5.22118e+06	3.26566e+06	3.75563e+06	3.06449e+06	4.89571e+06	4.12649e+06	2.85159e+06	4.91665e+06	5.61539e+06	5.65321e+06	High	High	High
FALSE	High	Master Protein	P67809	Nuclease-sensitive element-binding protein 1 OS=Homo sapiens OX=9606 GN=YBX1 PE=1 SV=3	+	0	207.345	68	15	312	10	324	35.9	9.88	1175.98	15	83.5	100.5	116.1	-0.267347	-0.47552	-0.208172	0.490609	0.514994	0.941942	0.885737	0.903956	0.99531	3.41736e+07	3.04756e+07	3.80193e+07	6.34817e+07	4.41437e+07	2.11771e+07	4.81503e+07	8.02199e+07	6.77136e+07	5.27234e+07	4.88812e+07	5.7932e+07	6.34817e+07	6.28309e+07	7.40648e+07	6.93618e+07	8.17388e+07	7.33166e+07	High	High	High
FALSE	High	Master Protein	Q9NUU7	ATP-dependent RNA helicase DDX19A OS=Homo sapiens OX=9606 GN=DDX19A PE=1 SV=1	+	0	139.691	50	20	169	3	478	53.9	6.58	525.68	20	90.9	92.6	116.5	-0.0267319	-0.357978	-0.331246	0.491091	0.721125	0.313572	0.886062	0.961564	0.792997	2.18399e+07	2.18854e+07	1.92045e+07	3.51688e+07	2.41113e+07	6.3638e+06	1.88225e+07	4.62499e+07	3.98622e+07	3.36948e+07	3.5103e+07	2.9263e+07	3.51688e+07	3.43182e+07	2.22567e+07	2.71144e+07	4.71256e+07	4.31606e+07	High	High	High
FALSE	High	Master Protein	Q9BXR0	Queuine tRNA-ribosyltransferase catalytic subunit 1 OS=Homo sapiens OX=9606 GN=QTRT1 PE=1 SV=3	+	0	37.745	31	8	35	8	403	44	7.23	104.39	8	78.9	80.6	140.5	-0.0307545	-0.832473	-0.801718	0.49095	0.165007	0.370592	0.886062	0.60709	0.84215	1.18401e+06	1.27312e+06	914870	1.68406e+06	1.31231e+06	877280	1.85561e+06	3.19407e+06	4.39078e+06	1.8267e+06	2.04201e+06	1.39404e+06	1.68406e+06	1.86785e+06	3.06819e+06	2.67305e+06	3.25455e+06	4.75409e+06	High	High	High
FALSE	High	Master Protein	Q5UIP0	Telomere-associated protein RIF1 OS=Homo sapiens OX=9606 GN=RIF1 PE=1 SV=2	+	0	75.661	11	17	42	17	2472	274.3	5.52	107.45	17	83.7	44.7	171.6	0.904953	-1.03575	-1.9407	0.492537	0.233601	0.0527212	0.886439	0.715998	0.300396	1.44363e+06	910801	1.26315e+06	1.0291e+06	500845	621498	2.55836e+06	3.87525e+06	3.72233e+06	2.22725e+06	1.46087e+06	1.92474e+06	1.0291e+06	712866	2.17362e+06	3.68538e+06	3.94862e+06	4.03033e+06	High	High	High
FALSE	High	Master Protein	Q9Y3A5	Ribosome maturation protein SBDS OS=Homo sapiens OX=9606 GN=SBDS PE=1 SV=4	+	0	35.294	33	7	34	7	250	28.7	8.75	112.09	7	121.8	109.2	69	0.157541	0.819846	0.662305	0.493646	0.271543	0.521858	0.887241	0.765156	0.916623	2.98783e+06	3.3831e+06	2.61043e+06	3.86661e+06	2.98579e+06	1.18129e+06	1.81414e+06	2.75645e+06	2.06012e+06	4.60965e+06	5.42631e+06	3.97765e+06	3.86661e+06	4.24975e+06	4.13144e+06	2.61332e+06	2.80864e+06	2.23058e+06	High	High	High
FALSE	High	Master Protein	Q9BZE4	Nucleolar GTP-binding protein 1 OS=Homo sapiens OX=9606 GN=GTPBP4 PE=1 SV=3	+	0	30.535	15	6	21	6	634	73.9	9.5	54.07	6	95.2	73.6	131.2	0.371256	-0.462734	-0.83399	0.494103	0.429899	0.866957	0.887533	0.872849	0.990101	674306	583505	691911	804435	758843	104249	907950	1.40661e+06	1.34247e+06	1.04033e+06	935909	1.0543e+06	804435	1.08008e+06	364598	1.30793e+06	1.43324e+06	1.45355e+06	High	High	High
FALSE	High	Master Protein	P62993	Growth factor receptor-bound protein 2 OS=Homo sapiens OX=9606 GN=GRB2 PE=1 SV=1	+	0	48.378	53	9	74	9	217	25.2	6.32	218.72	9	89.4	100.3	110.4	-0.165975	-0.304393	-0.138419	0.494266	0.570129	0.884866	0.887562	0.930517	0.992639	5.53474e+06	4.96039e+06	5.78715e+06	9.72201e+06	6.73294e+06	2.67966e+06	7.32135e+06	1.07234e+07	9.38793e+06	8.53905e+06	7.95619e+06	8.8182e+06	9.72201e+06	9.58317e+06	9.37182e+06	1.05466e+07	1.09264e+07	1.01647e+07	High	High	High
FALSE	High	Master Protein	Q9Y3D9	28S ribosomal protein S23, mitochondrial OS=Homo sapiens OX=9606 GN=MRPS23 PE=1 SV=2	+	0	28.201	43	6	32	6	190	21.8	8.9	70.18	6	113.6	65.9	120.5	0.785612	-0.0850703	-0.870683	0.495513	0.751543	0.416321	0.88782	0.963833	0.873453	1.68761e+06	1.60688e+06	1.39291e+06	1.49605e+06	1.5353e+06	376243	1.8105e+06	3.3221e+06	2.52619e+06	2.60367e+06	2.57734e+06	2.12246e+06	1.49605e+06	2.18523e+06	1.31587e+06	2.60807e+06	3.385e+06	2.73521e+06	High	High	High
FALSE	High	Master Protein	Q99798	Aconitate hydratase, mitochondrial OS=Homo sapiens OX=9606 GN=ACO2 PE=1 SV=2	+	0	226.671	49	27	281	27	780	85.4	7.61	934.07	27	132.1	80.8	87.1	0.709203	0.600886	-0.108317	0.499567	0.509627	0.825231	0.88825	0.902749	0.984342	3.99502e+07	3.97249e+07	2.93131e+07	3.90327e+07	2.55517e+07	1.07852e+07	2.81944e+07	4.01095e+07	3.57857e+07	6.16356e+07	6.37165e+07	4.4666e+07	3.90327e+07	3.63683e+07	3.77203e+07	4.06148e+07	4.0869e+07	3.87468e+07	High	High	High
FALSE	High	Master Protein	P26368	Splicing factor U2AF 65 kDa subunit OS=Homo sapiens OX=9606 GN=U2AF2 PE=1 SV=4	+	0	90.625	37	10	92	10	475	53.5	9.09	298.83	10	88.9	109.3	101.8	-0.298038	-0.195482	0.102556	0.499726	0.944917	0.529307	0.88825	0.991405	0.918086	6.57735e+06	4.9053e+06	4.51863e+06	9.4847e+06	6.78994e+06	2.95161e+06	5.73422e+06	9.74589e+06	8.31589e+06	1.01476e+07	7.86782e+06	6.88529e+06	9.4847e+06	9.6643e+06	1.03229e+07	8.2603e+06	9.93042e+06	9.00399e+06	High	High	High
FALSE	High	Master Protein	Q15631	Translin OS=Homo sapiens OX=9606 GN=TSN PE=1 SV=1	+	0	82.595	52	11	115	11	228	26.2	6.44	358.74	11	107.1	79.3	113.6	0.433566	-0.0850044	-0.51857	0.499069	0.835715	0.399166	0.88825	0.981996	0.861742	9.16338e+06	1.02965e+07	1.09175e+07	1.2226e+07	8.67631e+06	3.22758e+06	1.36242e+07	1.70136e+07	1.61878e+07	1.41374e+07	1.6515e+07	1.66356e+07	1.2226e+07	1.23492e+07	1.12881e+07	1.96261e+07	1.73357e+07	1.75273e+07	High	High	High
FALSE	High	Master Protein	Q14739	Delta(14)-sterol reductase OS=Homo sapiens OX=9606 GN=LBR PE=1 SV=2	+	0	54.202	14	8	80	8	615	70.7	9.36	239.68	8	102.9	114.4	82.8	-0.152844	0.31354	0.466384	0.49718	0.269411	0.0348507	0.88825	0.761265	0.220892	1.06099e+07	1.09165e+07	1.15065e+07	2.17963e+07	1.36756e+07	5.47329e+06	1.13647e+07	1.34492e+07	1.30099e+07	1.63691e+07	1.75095e+07	1.7533e+07	2.17963e+07	1.94648e+07	1.91422e+07	1.63711e+07	1.37038e+07	1.40864e+07	High	High	High
FALSE	High	Master Protein	P83731	60S ribosomal protein L24 OS=Homo sapiens OX=9606 GN=RPL24 PE=1 SV=1	+	0	46.238	29	6	116	6	157	17.8	11.25	298.55	6	81.7	106	112.3	-0.375656	-0.45895	-0.0832937	0.500217	0.608292	0.805943	0.88825	0.939091	0.978474	2.09346e+07	1.79358e+07	2.40536e+07	4.18945e+07	3.18545e+07	1.19331e+07	2.90749e+07	44129565	4.10228e+07	3.22981e+07	2.8768e+07	3.66518e+07	4.18945e+07	4.53393e+07	4.17346e+07	4.18832e+07	4.49651e+07	4.44172e+07	High	High	High
FALSE	High	Master Protein	O75152	Zinc finger CCCH domain-containing protein 11A OS=Homo sapiens OX=9606 GN=ZC3H11A PE=1 SV=3	+	0	30.788	13	7	22	7	810	89.1	8.37	64.18	7	82.6	92.9	124.4	-0.169537	-0.590773	-0.421236	0.498091	0.7308	0.606591	0.88825	0.961564	0.943527	657868	309676	1.38858e+06	1.25609e+06	680382	326320	839416	1.49984e+06	1.655e+06	1.01497e+06	496703	2.11586e+06	1.25609e+06	968405	1.14127e+06	1.2092e+06	1.52824e+06	1.79194e+06	High	High	High
FALSE	High	Master Protein	Q13405	39S ribosomal protein L49, mitochondrial OS=Homo sapiens OX=9606 GN=MRPL49 PE=1 SV=1	+	0	25.965	30	4	34	4	166	19.2	9.45	103.82	4	104.7	88.7	106.6	0.239255	-0.025946	-0.265201	0.497621	0.89329	0.858606	0.88825	0.983646	0.990101	2.02249e+06	2.09681e+06	1.79336e+06	2.64368e+06	1.78982e+06	830536	2.28434e+06	3.11619e+06	2.5635e+06	3.12032e+06	3.36317e+06	2.73264e+06	2.64368e+06	2.5475e+06	2.90471e+06	3.29065e+06	3.17519e+06	2.77561e+06	High	High	High
FALSE	High	Master Protein	Q9BRX2	Protein pelota homolog OS=Homo sapiens OX=9606 GN=PELO PE=1 SV=2	+	0	21.931	21	5	19	5	385	43.3	6.34	53.86	5	84.3	93.1	122.6	-0.143249	-0.540354	-0.397106	0.498889	0.371614	0.698845	0.88825	0.835243	0.96064	793477	840081	823338	1.14914e+06	973831	425812	1.23228e+06	1.94981e+06	1.68597e+06	1.22418e+06	1.34744e+06	1.25456e+06	1.14914e+06	1.38608e+06	1.48923e+06	1.77513e+06	1.98673e+06	1.82548e+06	High	High	High
FALSE	High	Master Protein	Q96P63	Serpin B12 OS=Homo sapiens OX=9606 GN=SERPINB12 PE=1 SV=1	+	0	12.64	11	4	15	4	405	46.2	5.53	34.65	4	138.4	76.9	84.7	0.847788	0.70841	-0.139378	0.500974	0.264338	0.719693	0.88825	0.757412	0.963767	1.942e+06	1.26962e+06	1.76161e+06	1.46909e+06	1.99078e+06	426826	1.73946e+06	1.61299e+06	1.39248e+06	2.99613e+06	2.0364e+06	2.68426e+06	1.46909e+06	2.83353e+06	1.49278e+06	2.50573e+06	1.64353e+06	1.5077e+06	High	High	High
FALSE	High	Master Protein	P35221	Catenin alpha-1 OS=Homo sapiens OX=9606 GN=CTNNA1 PE=1 SV=1	+	0	422.91	68	43	463	36	906	100	6.29	1617.08	43	103.9	99.7	96.5	0.0595302	0.106595	0.0470646	0.502389	0.660329	0.817397	0.888926	0.952349	0.982113	3.69136e+07	3.67966e+07	4.23434e+07	5.66337e+07	3.99854e+07	1.44757e+07	3.91836e+07	5.38214e+07	4.99823e+07	5.69506e+07	5.90197e+07	6.45209e+07	5.66337e+07	5.69122e+07	5.06272e+07	5.64451e+07	5.48404e+07	5.4118e+07	High	High	High
FALSE	High	Master Protein	Q07666	KH domain-containing, RNA-binding, signal transduction-associated protein 1 OS=Homo sapiens OX=9606 GN=KHDRBS1 PE=1 SV=1	+	0	59.766	22	8	116	8	443	48.2	8.66	342.22	8	123.4	105.1	71.5	0.23158	0.787327	0.555748	0.501782	0.0764586	0.189304	0.888926	0.399355	0.641718	1.07714e+07	9.95381e+06	1.01443e+07	9.77525e+06	9.55066e+06	4.64979e+06	6.27197e+06	9.98678e+06	8.54026e+06	1.66182e+07	1.59654e+07	1.54574e+07	9.77525e+06	1.35937e+07	1.62621e+07	9.03495e+06	1.01759e+07	9.24692e+06	High	High	High
FALSE	High	Master Protein	Q8IXM3	39S ribosomal protein L41, mitochondrial OS=Homo sapiens OX=9606 GN=MRPL41 PE=1 SV=1	+	0	26.739	63	6	43	6	137	15.4	9.57	117.48	6	93.3	86.1	120.6	0.115864	-0.370281	-0.486145	0.501631	0.728303	0.252622	0.888926	0.961564	0.723556	1.92806e+06	1.62947e+06	1.37718e+06	2.40973e+06	1.71544e+06	517096	2.3674e+06	3.31448e+06	2.82964e+06	2.97462e+06	2.61358e+06	2.09848e+06	2.40973e+06	2.44163e+06	1.80849e+06	3.4103e+06	3.37724e+06	3.06378e+06	High	High	High
FALSE	High	Master Protein	P00558	Phosphoglycerate kinase 1 OS=Homo sapiens OX=9606 GN=PGK1 PE=1 SV=3	+	0	412.918	82	33	836	28	417	44.6	8.1	2874.42	33	86.9	112	101.1	-0.366071	-0.218355	0.147716	0.50366	0.891295	0.666059	0.889864	0.983646	0.955426	1.48393e+08	1.48957e+08	1.71785e+08	3.07706e+08	2.15108e+08	9.63456e+07	1.88879e+08	2.72621e+08	2.72551e+08	2.28942e+08	2.38919e+08	2.61758e+08	3.07706e+08	3.06169e+08	3.36958e+08	2.72086e+08	2.77783e+08	2.95103e+08	High	High	High
FALSE	High	Master Protein	Q8IYB3	Serine/arginine repetitive matrix protein 1 OS=Homo sapiens OX=9606 GN=SRRM1 PE=1 SV=2	+	0	23.58	7	3	20	3	904	102.3	11.84	72.46	3	95.4	113	91.6	-0.244262	0.0586417	0.302903	0.505895	0.895117	0.688938	0.892521	0.983646	0.959414	477532	380089	338872	511437	507714	329780	251095	1.02752e+06	540822	736741	609641	516358	511437	722642	1.15337e+06	361710	1.04697e+06	585573	High	High	High
FALSE	High	Master Protein	P56192	Methionine--tRNA ligase, cytoplasmic OS=Homo sapiens OX=9606 GN=MARS PE=1 SV=2	+	0	330.443	47	34	359	34	900	101.1	6.16	1212.1	34	69.5	97.1	133.4	-0.482458	-0.940674	-0.458215	0.509522	0.123114	0.273458	0.8928	0.53411	0.747897	2.20704e+07	2.43013e+07	1.85456e+07	5.14745e+07	3.08957e+07	1.36041e+07	4.53783e+07	7.08474e+07	5.97022e+07	3.40504e+07	3.8978e+07	2.82589e+07	5.14745e+07	4.39747e+07	4.7579e+07	6.53687e+07	7.21888e+07	6.46423e+07	High	High	High
FALSE	High	Master Protein	P15531	Nucleoside diphosphate kinase A OS=Homo sapiens OX=9606 GN=NME1 PE=1 SV=1	+	0	129.534	70	10	359	5	152	17.1	6.19	1001.82	10	94.8	72.7	132.6	0.382932	-0.484122	-0.867054	0.509309	0.0231686	0.052179	0.8928	0.166256	0.298152	1.79607e+07	1.701e+07	1.8605e+07	2.21265e+07	1.49289e+07	5.19097e+06	2.61616e+07	5.18696e+07	3.58056e+07	2.77099e+07	2.72831e+07	2.83495e+07	2.21265e+07	2.12487e+07	1.81549e+07	3.76865e+07	5.28517e+07	3.87683e+07	High	High	High
FALSE	High	Master Protein	Q00059	Transcription factor A, mitochondrial OS=Homo sapiens OX=9606 GN=TFAM PE=1 SV=1	+	0	19.897	21	4	28	4	246	29.1	9.72	74.67	4	112.8	95.5	91.6	0.240194	0.300348	0.0601531	0.508223	0.435806	0.762739	0.8928	0.875936	0.972179	1.69364e+06	1.61561e+06	2.00544e+06	2.3755e+06	1.55371e+06	543034	1.38465e+06	2.25158e+06	1.95975e+06	2.61297e+06	2.59135e+06	3.05581e+06	2.3755e+06	2.21143e+06	1.8992e+06	1.99463e+06	2.29421e+06	2.12191e+06	High	High	High
FALSE	High	Master Protein	Q7L8L6	FAST kinase domain-containing protein 5, mitochondrial OS=Homo sapiens OX=9606 GN=FASTKD5 PE=1 SV=1	+	0	33.129	13	7	17	7	764	86.5	8.13	43.14	7	100.3	75.9	123.8	0.40215	-0.30369	-0.70584	0.51105	0.954833	0.860993	0.893266	0.993745	0.990101	914547	414572	483567	490257	392058	793174	631613	984694	775563	1.41097e+06	664950	736837	490257	558026	2.77404e+06	909855	1.00334e+06	839737	High	High	High
FALSE	High	Master Protein	P63167	Dynein light chain 1, cytoplasmic OS=Homo sapiens OX=9606 GN=DYNLL1 PE=1 SV=1	+	0	90.12	65	7	104	4	89	10.4	7.4	322.5	7	102.5	93.7	103.7	0.129503	-0.016792	-0.146295	0.514766	0.188456	0.8665	0.894839	0.65279	0.990101	1.60627e+07	16489452	2.84986e+07	2.90881e+07	1.69826e+07	6.08288e+06	1.85758e+07	2.32804e+07	2.4718e+07	2.47817e+07	2.64482e+07	4.34249e+07	2.90881e+07	2.41718e+07	2.12742e+07	2.67589e+07	2.37212e+07	2.67633e+07	High	High	High
FALSE	High	Master Protein	Q96KC8	DnaJ homolog subfamily C member 1 OS=Homo sapiens OX=9606 GN=DNAJC1 PE=1 SV=1	+	0	29.165	15	5	23	5	554	63.8	8.63	66.29	5	148.8	119	32.2	0.322413	2.20824	1.88583	0.514802	0.00274744	0.0768052	0.894839	0.0271969	0.386202	642849	1.02075e+06	685327	835748	606317	191679	286898	221864	113149	991795	1.63722e+06	1.04427e+06	835748	862987	670377	413284	226064	122511	High	High	High
FALSE	High	Master Protein	Q13084	39S ribosomal protein L28, mitochondrial OS=Homo sapiens OX=9606 GN=MRPL28 PE=1 SV=4	+	0	23.631	27	5	38	5	256	30.1	8.29	110.02	5	104.3	64.9	130.7	0.684449	-0.32552	-1.00997	0.51318	0.632853	0.368279	0.894839	0.943277	0.841056	742242	1.28982e+06	1.08759e+06	1.03151e+06	715548	424468	1.47657e+06	2.03785e+06	1.74279e+06	1.14514e+06	2.0688e+06	1.65721e+06	1.03151e+06	1.01846e+06	1.48453e+06	2.12704e+06	2.07643e+06	1.887e+06	High	High	High
FALSE	High	Master Protein	Q9H583	HEAT repeat-containing protein 1 OS=Homo sapiens OX=9606 GN=HEATR1 PE=1 SV=3	+	0	135.127	18	28	76	28	2144	242.2	6.54	202.65	28	67.2	59.6	173.2	0.173149	-1.36591	-1.53905	0.515317	0.0380648	0.00771482	0.895281	0.240998	0.0656576	2.5396e+06	2.80204e+06	1.12941e+06	3.48822e+06	2.44008e+06	612965	6.18754e+06	9.97794e+06	9.3192e+06	3.91812e+06	4.49431e+06	1.72094e+06	3.48822e+06	3.47303e+06	2.14378e+06	8.91332e+06	1.01669e+07	1.00903e+07	High	High	Peak Found
FALSE	High	Master Protein	Q8TEX9	Importin-4 OS=Homo sapiens OX=9606 GN=IPO4 PE=1 SV=2	+	0	282.222	48	38	309	38	1081	118.6	4.96	958.14	38	70.4	75.5	154.1	-0.100901	-1.13022	-1.02932	0.516876	0.12913	0.0648591	0.895672	0.546671	0.342697	8.59913e+06	1.11045e+07	1.37898e+07	2.03452e+07	1.24055e+07	5.46096e+06	2.62874e+07	3.82792e+07	36880774	1.32668e+07	1.78111e+07	2.10122e+07	2.03452e+07	1.76571e+07	1.90991e+07	3.78677e+07	3.9004e+07	3.99325e+07	High	High	High
FALSE	High	Master Protein	P62316	Small nuclear ribonucleoprotein Sm D2 OS=Homo sapiens OX=9606 GN=SNRPD2 PE=1 SV=1	+	0	75.313	56	8	116	8	118	13.5	9.91	343.54	8	80	91.3	128.7	-0.190615	-0.68594	-0.495325	0.516446	0.132274	0.418235	0.895672	0.552839	0.87417	9.46894e+06	8.71299e+06	9.58258e+06	1.91526e+07	1.16988e+07	3.74297e+06	1.57138e+07	2.47217e+07	2.16899e+07	1.46088e+07	1.39752e+07	1.46015e+07	1.91526e+07	1.66511e+07	1.30906e+07	2.26362e+07	2.51897e+07	2.34846e+07	High	High	High
FALSE	High	Master Protein	P09661	U2 small nuclear ribonucleoprotein A' OS=Homo sapiens OX=9606 GN=SNRPA1 PE=1 SV=2	+	0	82.947	51	13	103	13	255	28.4	8.62	325.77	13	98.4	78.1	123.4	0.333336	-0.326612	-0.659948	0.517648	0.913584	0.809467	0.895752	0.98725	0.979019	1.58452e+07	1.36735e+07	1.35552e+07	1.58235e+07	1.22325e+07	5.93616e+06	1.9092e+07	2.26387e+07	2.9582e+07	2.44462e+07	2.19315e+07	2.06548e+07	1.58235e+07	1.74108e+07	2.07611e+07	2.75025e+07	2.30673e+07	3.20298e+07	High	High	High
FALSE	High	Master Protein	Q8N983	39S ribosomal protein L43, mitochondrial OS=Homo sapiens OX=9606 GN=MRPL43 PE=1 SV=1	+	0	16.036	22	5	30	5	215	23.4	8.65	64.59	5	115.5	79.4	105.1	0.540682	0.13613	-0.404552	0.520515	0.786378	0.558423	0.896943	0.971583	0.926003	4.83728e+06	4.90698e+06	5.25591e+06	5.41016e+06	3.39012e+06	1.67296e+06	5.11685e+06	6.95514e+06	6.61773e+06	7.463e+06	7.87052e+06	8.00872e+06	5.41016e+06	4.82524e+06	5.85099e+06	7.37096e+06	7.08682e+06	7.16532e+06	High	High	High
FALSE	High	Master Protein	Q06265	Exosome complex component RRP45 OS=Homo sapiens OX=9606 GN=EXOSC9 PE=1 SV=3	+	0	36.779	19	6	46	6	439	48.9	5.29	138.12	6	85.3	80.6	134.1	0.0817659	-0.652692	-0.734457	0.521714	0.805603	0.644243	0.89741	0.974152	0.950656	1.41099e+06	1.46626e+06	1.4134e+06	2.00283e+06	1.89933e+06	588239	2.42492e+06	3.36023e+06	3.12159e+06	2.1769e+06	2.3518e+06	2.15368e+06	2.00283e+06	2.70337e+06	2.0573e+06	3.49316e+06	3.42385e+06	3.37989e+06	High	High	High
FALSE	High	Master Protein	Q13573	SNW domain-containing protein 1 OS=Homo sapiens OX=9606 GN=SNW1 PE=1 SV=1	+	0	45.314	23	8	52	8	536	61.5	9.52	152.06	8	110.8	97	92.2	0.191901	0.265119	0.073218	0.522971	0.664414	0.227882	0.897631	0.953555	0.696109	1.01665e+06	1.18447e+06	712344	1.37324e+06	881615	639608	761988	1.58562e+06	1.20629e+06	1.56849e+06	1.89983e+06	1.08544e+06	1.37324e+06	1.25483e+06	2.23696e+06	1.09766e+06	1.61564e+06	1.30611e+06	High	High	High
FALSE	High	Master Protein	P62304	Small nuclear ribonucleoprotein E OS=Homo sapiens OX=9606 GN=SNRPE PE=1 SV=1	+	0	31.589	57	4	54	4	92	10.8	9.44	164.51	4	69.7	102.9	127.4	-0.562012	-0.870135	-0.308122	0.523017	0.501666	0.715108	0.897631	0.899302	0.963767	3.75916e+06	3.64918e+06	3.65377e+06	8.29066e+06	6.01362e+06	2.59605e+06	5.53842e+06	1.04028e+07	1.05053e+07	5.79967e+06	5.85309e+06	5.56745e+06	8.29066e+06	8.55934e+06	9.07943e+06	7.97824e+06	1.05998e+07	1.13745e+07	High	High	High
FALSE	High	Master Protein	Q9UN86	Ras GTPase-activating protein-binding protein 2 OS=Homo sapiens OX=9606 GN=G3BP2 PE=1 SV=2	+	0	77.372	26	10	70	9	482	54.1	5.55	243.83	10	75.7	85.5	138.8	-0.175631	-0.874642	-0.699011	0.523916	0.430725	0.382659	0.898078	0.872849	0.852875	2.69863e+06	3.47301e+06	2.11966e+06	5.47469e+06	2.53101e+06	1.34391e+06	3.47036e+06	7.48891e+06	7.07106e+06	4.16347e+06	5.57051e+06	3.22985e+06	5.47469e+06	3.60245e+06	4.70019e+06	4.99915e+06	7.63071e+06	7.65616e+06	High	High	High
FALSE	High	Master Protein	Q96AE4	Far upstream element-binding protein 1 OS=Homo sapiens OX=9606 GN=FUBP1 PE=1 SV=3	+	0	297.173	55	27	403	23	644	67.5	7.61	1221.88	27	102.6	96.6	100.7	0.0869356	0.026967	-0.0599686	0.525425	0.933007	0.960686	0.89812	0.989236	0.996903	5.3479e+07	5.24827e+07	6.37258e+07	8.86975e+07	5.30591e+07	2.26658e+07	5.93758e+07	7.9176e+07	7.63282e+07	8.2508e+07	8.41793e+07	9.71024e+07	8.86975e+07	7.55204e+07	7.92713e+07	8.55325e+07	8.06751e+07	8.26439e+07	High	High	High
FALSE	High	Master Protein	O75821	Eukaryotic translation initiation factor 3 subunit G OS=Homo sapiens OX=9606 GN=EIF3G PE=1 SV=2	+	0	119.675	54	14	122	14	320	35.6	6.13	426.33	14	83.4	101.3	115.3	-0.280515	-0.467273	-0.186758	0.525049	0.42185	0.749313	0.89812	0.869369	0.969623	8.49317e+06	8.54922e+06	3.63293e+06	1.62568e+07	1.1176e+07	3.62872e+06	1.11127e+07	1.83573e+07	1.67209e+07	1.31034e+07	1.37125e+07	5.5357e+06	1.62568e+07	1.59071e+07	1.26911e+07	1.60081e+07	1.87049e+07	1.81044e+07	High	High	High
FALSE	High	Master Protein	Q9Y6A4	Cilia- and flagella-associated protein 20 OS=Homo sapiens OX=9606 GN=CFAP20 PE=1 SV=1	+	0	20.957	30	5	22	5	193	22.8	9.76	54.44	5	125.3	96.7	78	0.373799	0.68384	0.310042	0.524463	0.297487	0.597733	0.89812	0.7887	0.943154	1.42585e+06	1.21924e+06	1.443e+06	1.73938e+06	1.19317e+06	460817	1.07136e+06	1.26032e+06	1.26435e+06	2.19981e+06	1.9556e+06	2.19879e+06	1.73938e+06	1.69827e+06	1.61166e+06	1.54332e+06	1.28418e+06	1.36897e+06	High	High	High
FALSE	High	Master Protein	O00567	Nucleolar protein 56 OS=Homo sapiens OX=9606 GN=NOP56 PE=1 SV=4	+	0	10.069	10	4	5	4	594	66	9.19	11.24	4	74.8	185.7	39.5	-1.31186	0.921186	2.23305	0.52529	0.37607	2.02598e-06	0.89812	0.837614	2.62334e-05	530794	223714	206999		437701	364454	101824	185767	276504	818915	358825	315415		622991	1.27464e+06	146680	189284	299383	High	High	High
FALSE	High	Master Protein	P04350	Tubulin beta-4A chain OS=Homo sapiens OX=9606 GN=TUBB4A PE=1 SV=2	+	0	520.19	81	27	2856	4	444	49.6	4.88	9614.58	27	54.7	131.9	113.5	-1.26983	-1.05308	0.216752	0.527996	0.0579852	0.0564664	0.90035	0.325124	0.312873	7.92006e+06	1.62546e+07	2.51564e+06	3.25108e+07	2.07122e+07	4.50226e+06	1.76131e+07	3.02805e+07	2.24795e+07	1.22192e+07	2.60715e+07	3.83321e+06	3.25108e+07	2.94802e+07	1.57462e+07	2.53721e+07	3.08538e+07	2.43396e+07	High	High	High
FALSE	High	Master Protein	Q9HD15	Steroid receptor RNA activator 1 OS=Homo sapiens OX=9606 GN=SRA1 PE=1 SV=1	+	0	30.135	32	5	22	5	236	25.7	7.03	67.63	5	100.9	102.3	96.9	-0.01988	0.0583576	0.0782376	0.528343	0.982724	0.742469	0.90035	0.999906	0.967584	1.02519e+06	896736	734956	1.45875e+06	1.03917e+06	227706	958795	1.43673e+06	1.10996e+06	1.58167e+06	1.43831e+06	1.11989e+06	1.45875e+06	1.47908e+06	796378	1.38117e+06	1.46393e+06	1.2018e+06	High	High	High
FALSE	High	Master Protein	Q9NQC3	Reticulon-4 OS=Homo sapiens OX=9606 GN=RTN4 PE=1 SV=2	+	0	210.529	42	25	287	25	1192	129.9	4.5	1051.15	25	108.7	106.8	84.6	0.0254403	0.361622	0.336182	0.528576	0.691282	0.546996	0.900443	0.961116	0.922463	3.78721e+07	3.72877e+07	3.98332e+07	5.87739e+07	3.59136e+07	1.84541e+07	2.77305e+07	4.60348e+07	4.2983e+07	5.84295e+07	5.98074e+07	6.0696e+07	5.87739e+07	5.11168e+07	6.45412e+07	3.99466e+07	4.69064e+07	4.65396e+07	High	High	High
FALSE	High	Master Protein	Q04917	14-3-3 protein eta OS=Homo sapiens OX=9606 GN=YWHAH PE=1 SV=4	+	0	174.925	68	21	441	16	246	28.2	4.84	1124.33	21	87.8	101.2	110.9	-0.204916	-0.336967	-0.13205	0.530932	0.456365	0.87253	0.900476	0.885209	0.990101	2.57819e+07	2.14866e+07	2.11879e+07	4.6245e+07	2.78976e+07	1.03166e+07	3.02112e+07	4.53503e+07	3.99255e+07	3.97766e+07	3.44634e+07	3.22851e+07	4.6245e+07	3.97075e+07	3.60813e+07	4.352e+07	4.62089e+07	4.32291e+07	High	High	High
FALSE	High	Master Protein	P05141	ADP/ATP translocase 2 OS=Homo sapiens OX=9606 GN=SLC25A5 PE=1 SV=7	+	0	125.227	51	21	368	8	298	32.8	9.69	845.37	21	100.8	94.3	104.9	0.096166	-0.057519	-0.153685	0.530231	0.975727	0.647628	0.900476	0.999139	0.952024	1.11298e+08	1.08478e+08	1.10724e+08	1.47663e+08	1.16089e+08	4.59591e+07	1.24092e+08	1.71324e+08	1.73623e+08	1.71712e+08	1.73992e+08	1.68716e+08	1.47663e+08	1.65233e+08	1.60737e+08	1.78758e+08	1.74568e+08	1.87989e+08	High	High	High
FALSE	High	Master Protein	Q7KZ85	Transcription elongation factor SPT6 OS=Homo sapiens OX=9606 GN=SUPT6H PE=1 SV=2	+	0	78.558	18	17	58	17	1726	198.9	4.91	186.62	17	112.4	96.5	91.1	0.220041	0.303119	0.0830779	0.530016	0.467229	0.917783	0.900476	0.888554	0.994557	4.92767e+06	4.31255e+06	3.51266e+06	5.93973e+06	4.04732e+06	1.89306e+06	3.76609e+06	5.50405e+06	5.69618e+06	7.60245e+06	6.91708e+06	5.35243e+06	5.93973e+06	5.76065e+06	6.62076e+06	5.42516e+06	5.60826e+06	6.16752e+06	High	High	High
FALSE	High	Master Protein	Q96RP9	Elongation factor G, mitochondrial OS=Homo sapiens OX=9606 GN=GFM1 PE=1 SV=2	+	0	67.275	25	16	96	16	751	83.4	7.01	250.55	16	96.5	78.5	125	0.297836	-0.373327	-0.671164	0.531762	0.456523	0.139782	0.900476	0.885209	0.542035	5.95795e+06	5.19524e+06	5.00887e+06	6.77325e+06	4.7626e+06	1.92537e+06	7.69317e+06	1.00869e+07	9.96979e+06	9.19198e+06	8.33288e+06	7.6323e+06	6.77325e+06	6.77873e+06	6.73376e+06	1.10822e+07	1.02779e+07	1.07947e+07	High	High	High
FALSE	High	Master Protein	P23588	Eukaryotic translation initiation factor 4B OS=Homo sapiens OX=9606 GN=EIF4B PE=1 SV=2	+	0	66.097	21	8	107	8	611	69.1	5.73	343.11	8	81.4	109.2	109.4	-0.423872	-0.426512	-0.00263988	0.532354	0.653112	0.785575	0.900476	0.950579	0.974015	4.75619e+06	3.90432e+06	5.55179e+06	9.91028e+06	5.91512e+06	2.8138e+06	7.40763e+06	9.64281e+06	9.11246e+06	7.3379e+06	6.26232e+06	8.45957e+06	9.91028e+06	8.41914e+06	9.84097e+06	1.06709e+07	9.82538e+06	9.86647e+06	High	High	High
FALSE	High	Master Protein	Q9H9A5	CCR4-NOT transcription complex subunit 10 OS=Homo sapiens OX=9606 GN=CNOT10 PE=1 SV=1	+	0	39.365	21	10	32	10	744	82.3	7.78	107.93	10	115.4	45.1	139.5	1.35544	-0.273622	-1.62907	0.531924	0.622527	0.509365	0.900476	0.942059	0.91617	2.36389e+06	2.64984e+06	2.81372e+06	3.43447e+06	1.16876e+06	456198	3.47095e+06	5.33831e+06	4.74723e+06	3.64704e+06	4.2502e+06	4.28742e+06	3.43447e+06	1.66353e+06	1.5955e+06	5e+06	5.43939e+06	5.14004e+06	High	High	High
FALSE	High	Master Protein	Q5T653	39S ribosomal protein L2, mitochondrial OS=Homo sapiens OX=9606 GN=MRPL2 PE=1 SV=2	+	0	24.54	21	4	24	4	305	33.3	11.3	80.74	4	89.6	80.6	129.8	0.152719	-0.53472	-0.687439	0.529009	0.32824	0.223833	0.900476	0.809347	0.691556	1.16637e+06	1.08486e+06	389328	1.86259e+06	1.09938e+06	392712	1.78723e+06	2.47346e+06	2.15776e+06	1.79948e+06	1.74006e+06	593241	1.86259e+06	1.56477e+06	1.37347e+06	2.57455e+06	2.52029e+06	2.33631e+06	High	High	High
FALSE	High	Master Protein	Q2VPK5	Cytoplasmic tRNA 2-thiolation protein 2 OS=Homo sapiens OX=9606 GN=CTU2 PE=1 SV=1	+	0	6.78	6	2	4	2	515	56.1	6.32	10.15	2	55.3	66.5	178.2	-0.266075	-1.68815	-1.42207	0.532621	0.315578	0.743068	0.900476	0.801006	0.967584		58769.9		98143.2	92046.7		192378	298053	363633		94263.6		98143.2	131013		277126	303696	393722	High	Peak Found	Not Found
FALSE	High	Master Protein	Q9Y291	28S ribosomal protein S33, mitochondrial OS=Homo sapiens OX=9606 GN=MRPS33 PE=1 SV=1	+	0	5.801	15	2	6	2	106	12.6	10.11	8.88	2	110.3	74.9	114.9	0.558395	-0.058946	-0.617341	0.529815	0.792166	0.426467	0.900476	0.971784	0.878109	181536	152573	207085	171222	133664	81077.3	202574	253576	269473	280075	244719	315546	171222	190247	283559	291813	258377	291771	High	Peak Found	High
FALSE	High	Master Protein	P27816	Microtubule-associated protein 4 OS=Homo sapiens OX=9606 GN=MAP4 PE=1 SV=3	+	0	331	59	47	344	47	1152	120.9	5.43	1094.97	47	92.7	121.3	86	-0.387938	0.108233	0.496171	0.533104	0.455605	0.164612	0.900788	0.884717	0.594313	3.47656e+07	2.80888e+07	2.54681e+07	5.78315e+07	4.43689e+07	1.68441e+07	2.28917e+07	4.65312e+07	3.85847e+07	5.36368e+07	4.50529e+07	3.88071e+07	5.78315e+07	6.31515e+07	5.89105e+07	3.29761e+07	4.74122e+07	4.17774e+07	High	High	High
FALSE	High	Master Protein	P11142	Heat shock cognate 71 kDa protein OS=Homo sapiens OX=9606 GN=HSPA8 PE=1 SV=1	+	0	597.929	73	50	2078	38	646	70.9	5.52	6590.48	50	82.3	103.1	114.5	-0.32508	-0.476383	-0.151303	0.534677	0.522872	0.840048	0.902186	0.906952	0.986542	6.45463e+08	6.17146e+08	7.582e+08	1.26898e+09	8.14256e+08	3.56671e+08	9.51043e+08	1.35921e+09	1.34658e+09	9.95827e+08	9.89868e+08	1.15531e+09	1.26898e+09	1.15895e+09	1.24742e+09	1.37e+09	1.38494e+09	1.458e+09	High	High	High
FALSE	High	Master Protein	P52434	DNA-directed RNA polymerases I, II, and III subunit RPABC3 OS=Homo sapiens OX=9606 GN=POLR2H PE=1 SV=4	+	0	47.17	69	7	45	7	150	17.1	4.68	143.01	7	61.5	80.4	158.2	-0.386609	-1.36309	-0.976482	0.53554	0.0350416	0.105558	0.902186	0.226565	0.467429	1.52713e+06	1.89243e+06	585222	3.75103e+06	2.16496e+06	622490	4.62671e+06	5.78774e+06	5.59972e+06	2.35607e+06	3.03534e+06	891735	3.75103e+06	3.08144e+06	2.17709e+06	6.6649e+06	5.89732e+06	6.06307e+06	High	High	High
FALSE	High	Master Protein	O75616	GTPase Era, mitochondrial OS=Homo sapiens OX=9606 GN=ERAL1 PE=1 SV=2	+	0	17.81	15	4	16	4	437	48.3	8.84	49.54	4	119.4	74.2	106.3	0.686312	0.167661	-0.518651	0.53468	0.925216	0.677166	0.902186	0.98905	0.958077	487409	504026	723890	529928	352884	113796	473628	1.42215e+06	664770	751980	808429	1.10303e+06	529928	502269	397989	682274	1.44907e+06	719777	High	High	Peak Found
FALSE	High	Master Protein	Q9Y2L1	Exosome complex exonuclease RRP44 OS=Homo sapiens OX=9606 GN=DIS3 PE=1 SV=2	+	0	124.293	33	22	121	22	958	108.9	7.14	318.52	22	109.4	90.1	100.5	0.280014	0.122417	-0.157596	0.537035	0.761699	0.931554	0.902424	0.966825	0.994557	6.21392e+06	7.10754e+06	6.85678e+06	9.57382e+06	6.04192e+06	2.43254e+06	6.6635e+06	1.00828e+07	8.72161e+06	9.58691e+06	1.14001e+07	1.0448e+07	9.57382e+06	8.59962e+06	8.50756e+06	9.59895e+06	1.02737e+07	9.44328e+06	High	High	High
FALSE	High	Master Protein	Q9GZS3	WD repeat-containing protein 61 OS=Homo sapiens OX=9606 GN=WDR61 PE=1 SV=1	+	0	63.562	46	9	78	9	305	33.6	5.47	273.6	9	107.5	80.2	112.4	0.422663	-0.0643054	-0.486968	0.538131	0.663769	0.612167	0.902424	0.953287	0.943527	3.39473e+06	4.47735e+06	2.86809e+06	4.6433e+06	2.74438e+06	1.06563e+06	3.37291e+06	5.62078e+06	5.0583e+06	5.23743e+06	7.18142e+06	4.37027e+06	4.6433e+06	3.90615e+06	3.72691e+06	4.85877e+06	5.72721e+06	5.47685e+06	High	High	High
FALSE	High	Master Protein	P40429	60S ribosomal protein L13a OS=Homo sapiens OX=9606 GN=RPL13A PE=1 SV=2	+	0	45.421	35	9	143	9	203	23.6	10.93	308.32	9	79.5	117.7	102.8	-0.566088	-0.370813	0.195274	0.538854	0.65484	0.777962	0.902424	0.951427	0.973213	2.51686e+07	2.42736e+07	3.04048e+07	5.30214e+07	4.04759e+07	1.85567e+07	3.31066e+07	4.93956e+07	4.70778e+07	3.88304e+07	3.89335e+07	4.63295e+07	5.30214e+07	5.76104e+07	6.49e+07	4.76909e+07	5.03308e+07	5.09732e+07	High	High	High
FALSE	High	Master Protein	P52815	39S ribosomal protein L12, mitochondrial OS=Homo sapiens OX=9606 GN=MRPL12 PE=1 SV=2	+	0	33.9	29	4	68	4	198	21.3	8.87	246.04	4	111.1	79.5	109.5	0.482832	0.0209279	-0.461904	0.53827	0.766043	0.38486	0.902424	0.968312	0.853453	5.54395e+06	5.45476e+06	6.19412e+06	6.25995e+06	4.17367e+06	3.03463e+06	8.20195e+06	8.16505e+06	7.96264e+06	8.55326e+06	8.74913e+06	9.43833e+06	6.25995e+06	5.9405e+06	1.06133e+07	1.18151e+07	8.31965e+06	8.62151e+06	High	High	High
FALSE	High	Master Protein	Q9NX20	39S ribosomal protein L16, mitochondrial OS=Homo sapiens OX=9606 GN=MRPL16 PE=1 SV=1	+	0	20.94	20	4	18	4	251	28.4	10.13	50.95	4	91.1	88.2	120.7	0.0466724	-0.405903	-0.452575	0.536871	0.537515	0.415726	0.902424	0.91649	0.873453	1.4668e+06	1.02968e+06	583793	2.00207e+06	1.0326e+06	456745	1.49572e+06	2.20284e+06	2020003	2.26299e+06	1.65155e+06	889558	2.00207e+06	1.46973e+06	1.59742e+06	2.15462e+06	2.24454e+06	2.18715e+06	High	High	High
FALSE	High	Master Protein	Q9UBU9	Nuclear RNA export factor 1 OS=Homo sapiens OX=9606 GN=NXF1 PE=1 SV=1	+	0	11.27	7	3	4	3	619	70.1	8.51	10.92	3	67.1	80.7	152.3	-0.266256	-1.18253	-0.916275	0.537892	0.0503166	0.234324	0.902424	0.294345	0.70475		38914.3		75076.3			98413.6	150031	55293.5		62416.4		75076.3			141767	152871	59868.8	Not Found	Peak Found	Not Found
FALSE	High	Master Protein	Q8IZH2	5'-3' exoribonuclease 1 OS=Homo sapiens OX=9606 GN=XRN1 PE=1 SV=1	+	0	7.533	1	2	2	2	1706	194	7.21	2.09	2	177.6	122.4		0.537028	#VALUE!	#VALUE!	0.536254	1e-17	1e-17	0.902424	1.52331e-16	1.45048e-16	152680	91054.1		127774						235556	146046		127774						Peak Found	Peak Found	High
FALSE	High	Master Protein	Q09161	Nuclear cap-binding protein subunit 1 OS=Homo sapiens OX=9606 GN=NCBP1 PE=1 SV=1	+	0	96.85	31	16	119	16	790	91.8	6.43	357.79	16	97.3	94.5	108.2	0.0421255	-0.153189	-0.195314	0.539181	0.703542	0.724918	0.902484	0.961564	0.964533	4.29671e+06	5.03142e+06	5.37871e+06	6.6341e+06	5.50288e+06	2.28331e+06	6.1258e+06	9.57449e+06	8.28452e+06	6.62901e+06	8.07012e+06	8.19584e+06	6.6341e+06	7.8324e+06	7.98564e+06	8.82438e+06	9.75577e+06	8.97002e+06	High	High	High
FALSE	High	Master Protein	P26373	60S ribosomal protein L13 OS=Homo sapiens OX=9606 GN=RPL13 PE=1 SV=4	+	0	36.275	37	8	119	8	211	24.2	11.65	270.49	8	82.7	109.7	107.6	-0.407604	-0.379719	0.0278854	0.539189	0.602477	0.841457	0.902484	0.937364	0.986542	3.01993e+07	2.57489e+07	3.38861e+07	5.60251e+07	4.41611e+07	1.76879e+07	3.85936e+07	6.30512e+07	5.60158e+07	4.65918e+07	4.12997e+07	5.1634e+07	5.60251e+07	6.28556e+07	6.18617e+07	5.55951e+07	6.4245e+07	6.06509e+07	High	High	High
FALSE	High	Master Protein	P48634	Protein PRRC2A OS=Homo sapiens OX=9606 GN=PRRC2A PE=1 SV=3	+	0	110.387	18	20	103	20	2157	228.7	9.45	299.37	20	94.8	105.9	99.3	-0.159744	-0.0669067	0.092837	0.540374	0.810462	0.506147	0.903119	0.975094	0.91373	4.01518e+06	4.23754e+06	3.47394e+06	6.78627e+06	4.86164e+06	2.09386e+06	4.13393e+06	7.4827e+06	5.99507e+06	6.19467e+06	6.79678e+06	5.29343e+06	6.78627e+06	6.9197e+06	7.32306e+06	5.95504e+06	7.62437e+06	6.49114e+06	High	High	High
FALSE	High	Master Protein	O15347	High mobility group protein B3 OS=Homo sapiens OX=9606 GN=HMGB3 PE=1 SV=4	+	0	157.031	51	15	174	15	200	23	8.37	600	15	93.3	120.6	86.2	-0.370281	0.114189	0.48447	0.544398	0.685312	0.171836	0.904532	0.958225	0.609845	2.84783e+07	2.56233e+07	3.42211e+07	5.92038e+07	3.99003e+07	1.53158e+07	2.7527e+07	4.05291e+07	3.74882e+07	4.39366e+07	4.10983e+07	5.21446e+07	5.92038e+07	5.67911e+07	5.35654e+07	3.96533e+07	4.12964e+07	4.05901e+07	High	High	High
FALSE	High	Master Protein	P35637	RNA-binding protein FUS OS=Homo sapiens OX=9606 GN=FUS PE=1 SV=1	+	0	108.506	23	12	166	10	526	53.4	9.36	532	12	109.9	85.5	104.6	0.362195	0.0713085	-0.290887	0.542431	0.533979	0.748993	0.904532	0.913754	0.969418	1.157e+07	1.07688e+07	1.2873e+07	1.58755e+07	9.74201e+06	3.96857e+06	1.00136e+07	1.6662e+07	1.58632e+07	1.78503e+07	1.72726e+07	1.96153e+07	1.58755e+07	1.38661e+07	1.38796e+07	1.44248e+07	1.69775e+07	1.71758e+07	High	High	High
FALSE	High	Master Protein	Q92552	28S ribosomal protein S27, mitochondrial OS=Homo sapiens OX=9606 GN=MRPS27 PE=1 SV=3	+	0	68.383	31	11	73	11	414	47.6	6.18	217.61	11	95.2	70.4	134.4	0.435386	-0.4975	-0.932886	0.544629	0.393831	0.209563	0.904532	0.854355	0.669544	2.9751e+06	2.85943e+06	2.3142e+06	4.05814e+06	2.38337e+06	826779	4.80034e+06	6.3541e+06	5.4956e+06	4.59002e+06	4.58636e+06	3.52627e+06	4.05814e+06	3.39231e+06	2.89157e+06	6.91503e+06	6.47441e+06	5.95033e+06	High	High	High
FALSE	High	Master Protein	Q86UE4	Protein LYRIC OS=Homo sapiens OX=9606 GN=MTDH PE=1 SV=2	+	0	54.515	28	9	57	9	582	63.8	9.32	188.71	9	128.5	104	67.4	0.305185	0.930948	0.625763	0.545214	0.3314	0.347834	0.904532	0.810163	0.824981	3.36749e+06	2.99838e+06	3.28033e+06	3.40756e+06	2.84171e+06	1.27984e+06	1.23404e+06	2.80226e+06	2.4222e+06	5.1954e+06	4.80924e+06	4.99841e+06	3.40756e+06	4.04468e+06	4.47609e+06	1.77767e+06	2.85531e+06	2.62263e+06	High	High	High
FALSE	High	Master Protein	P05386	60S acidic ribosomal protein P1 OS=Homo sapiens OX=9606 GN=RPLP1 PE=1 SV=1	+	0	51.783	90	4	93	3	114	11.5	4.32	403.97	4	96.6	110.5	92.9	-0.193951	0.0563446	0.250296	0.543323	0.823626	0.36541	0.904532	0.980167	0.839117	7.69805e+06	1.13923e+07	1.57104e+06	1.35859e+07	8.79696e+06	4.6727e+06	1.06144e+07	1.12043e+07	9.82938e+06	1.18766e+07	1.82726e+07	2.39388e+06	1.35859e+07	1.25209e+07	1.63423e+07	1.52903e+07	1.14164e+07	1.06427e+07	High	High	High
FALSE	High	Master Protein	P48594	Serpin B4 OS=Homo sapiens OX=9606 GN=SERPINB4 PE=1 SV=2	+	0	48.392	24	8	21	2	390	44.8	6.21	60.57	8	159	90.9	50.1	0.806675	1.66614	0.85947	0.543857	0.039004	0.146448	0.904532	0.244651	0.557168		123421	2.02294e+06			127678		204575	268204		197960	3.08246e+06			446541		208449	290396	Not Found	Peak Found	High
FALSE	High	Master Protein	O95777	U6 snRNA-associated Sm-like protein LSm8 OS=Homo sapiens OX=9606 GN=LSM8 PE=1 SV=3	+	0	26.932	53	3	42	3	96	10.4	4.48	154.68	3	102.9	116.6	80.5	-0.180325	0.354182	0.534507	0.543111	0.408921	0.298066	0.904532	0.863869	0.778415	1.77495e+06	1.87512e+06	1.092e+06	3.10324e+06	1.88556e+06	904806	1587286	1.93972e+06	1.9794e+06	2.73841e+06	3.00759e+06	1.66393e+06	3.10324e+06	2.68377e+06	3.16446e+06	2.28653e+06	1.97645e+06	2.14319e+06	High	High	High
FALSE	High	Master Protein	P29084	Transcription initiation factor IIE subunit beta OS=Homo sapiens OX=9606 GN=GTF2E2 PE=1 SV=1	+	0	14.861	18	4	16	4	291	33	9.66	41.3	4	98.3	72.1	129.6	0.447192	-0.398802	-0.845995	0.544886	0.307671	0.574418	0.904532	0.793211	0.931818	643055	233116	588690	391165	608711	188023	820939	1.13373e+06	1.18796e+06	992112	373905	897019	391165	866395	657591	1.18259e+06	1.1552e+06	1.28625e+06	High	High	High
FALSE	High	Master Protein	Q86VM9	Zinc finger CCCH domain-containing protein 18 OS=Homo sapiens OX=9606 GN=ZC3H18 PE=1 SV=2	+	0	7.465	4	2	12	2	953	106.3	8.32	41.49	2	122.3	52.2	125.4	1.2283	-0.0361129	-1.26442	0.544362	0.345955	0.608724	0.904532	0.820226	0.943527		107172	299581	339505	84042.4	30406.5	58146.5	281929	322758		171899	456488	339505	119620	106343	83761.6	287267	349464	High	High	High
FALSE	High	Master Protein	O43390	Heterogeneous nuclear ribonucleoprotein R OS=Homo sapiens OX=9606 GN=HNRNPR PE=1 SV=1	+	0	96.401	40	20	160	14	633	70.9	8.13	401.91	20	95.1	104.2	100.7	-0.131838	-0.0825464	0.0492916	0.546909	0.40704	0.818636	0.905864	0.863869	0.982113	1.25337e+07	1.17459e+07	1.41548e+07	2.11963e+07	1.54105e+07	5.95316e+06	1.27961e+07	2.15377e+07	1.89031e+07	1.93371e+07	1.88397e+07	2.15685e+07	2.11963e+07	2.19341e+07	2.08205e+07	1.84332e+07	2.19455e+07	2.04672e+07	High	High	High
FALSE	High	Master Protein	Q9Y520	Protein PRRC2C OS=Homo sapiens OX=9606 GN=PRRC2C PE=1 SV=4	+	0	242.142	24	44	171	44	2896	316.7	9.13	549.34	44	94.4	90.2	115.4	0.0656594	-0.289784	-0.355444	0.550965	0.897146	0.525937	0.905929	0.983914	0.916623	1.22668e+07	1.05273e+07	9.79983e+06	1.61314e+07	1.14474e+07	3.79879e+06	1.31784e+07	2.24593e+07	1.90646e+07	1.89253e+07	1.68851e+07	1.49325e+07	1.61314e+07	1.62934e+07	1.32859e+07	1.89839e+07	2.28845e+07	2.06421e+07	High	High	High
FALSE	High	Master Protein	P39023	60S ribosomal protein L3 OS=Homo sapiens OX=9606 GN=RPL3 PE=1 SV=2	+	0	181.542	37	17	352	17	403	46.1	10.18	1160.89	17	80.2	106.3	113.5	-0.406467	-0.501018	-0.0945507	0.549843	0.56827	0.999237	0.905929	0.930231	0.999941	3.22999e+07	3.30882e+07	3.19696e+07	6.7658e+07	4.64069e+07	1.6114e+07	4.3752e+07	7.33625e+07	6.51677e+07	4.98326e+07	5.30717e+07	4.87138e+07	6.7658e+07	6.60521e+07	5.63569e+07	6.30259e+07	7.47515e+07	7.056e+07	High	High	High
FALSE	High	Master Protein	Q9BZZ5	Apoptosis inhibitor 5 OS=Homo sapiens OX=9606 GN=API5 PE=1 SV=3	+	0	128.266	44	23	192	23	524	59	7.34	519.18	23	109.6	96.5	93.9	0.183647	0.223051	0.0394038	0.547601	0.43459	0.618212	0.905929	0.875228	0.944716	2.65891e+07	2.47305e+07	2.53335e+07	3.494e+07	2.42737e+07	1.05009e+07	2.33263e+07	3.3566e+07	3.13832e+07	4.10219e+07	3.96663e+07	3.8602e+07	3.494e+07	3.45493e+07	3.67257e+07	3.36022e+07	3.42015e+07	3.398e+07	High	High	High
FALSE	High	Master Protein	P20290	Transcription factor BTF3 OS=Homo sapiens OX=9606 GN=BTF3 PE=1 SV=1	+	0	122.542	59	8	174	8	206	22.2	9.38	750.14	8	88.2	98.9	112.9	-0.165192	-0.356195	-0.191003	0.550407	0.756386	0.999775	0.905929	0.965945	0.999941	1.06728e+07	1.08108e+07	9.7076e+06	1.84784e+07	1.28489e+07	8.18293e+06	1.15594e+07	2.71871e+07	1.94712e+07	1.64661e+07	1.734e+07	1.4792e+07	1.84784e+07	1.82882e+07	2.86189e+07	1.66517e+07	2.77019e+07	2.10823e+07	High	High	High
FALSE	High	Master Protein	Q13561	Dynactin subunit 2 OS=Homo sapiens OX=9606 GN=DCTN2 PE=1 SV=4	+	0	120.904	52	14	121	14	401	44.2	5.21	358.74	14	168.5	78.3	53.2	1.10566	1.66325	0.557586	0.552236	0.112367	0.160069	0.905929	0.504734	0.585952	2.57755e+07	4.60823e+07	1.0672e+07	1.78242e+07	1.29815e+07	7.01222e+06	9.20234e+06	1.14737e+07	1.15975e+07	3.97667e+07	7.39134e+07	1.62615e+07	1.78242e+07	1.84769e+07	2.45245e+07	1.32562e+07	1.1691e+07	1.25572e+07	High	High	High
FALSE	High	Master Protein	O75822	Eukaryotic translation initiation factor 3 subunit J OS=Homo sapiens OX=9606 GN=EIF3J PE=1 SV=2	+	0	84.522	45	11	106	11	258	29	4.83	361.53	11	109.6	94.2	96.2	0.218449	0.188139	-0.0303098	0.551375	0.573625	0.89491	0.905929	0.93084	0.993518	1.00675e+07	8.19575e+06	8.18687e+06	1.21191e+07	7.84809e+06	3.22961e+06	7.7643e+06	1.4404e+07	1.06615e+07	1.55322e+07	1.31455e+07	1.24748e+07	1.21191e+07	1.11704e+07	1.12952e+07	1.11847e+07	1.46767e+07	1.15437e+07	High	High	High
FALSE	High	Master Protein	Q969Z0	FAST kinase domain-containing protein 4 OS=Homo sapiens OX=9606 GN=TBRG4 PE=1 SV=1	+	0	77.552	34	13	61	13	631	70.7	7.42	166.08	13	67.5	49	183.5	0.462106	-1.44282	-1.90493	0.550093	0.0148414	0.00345597	0.905929	0.116545	0.0331532	2.22195e+06	2.57928e+06	2.17432e+06	2.4896e+06	1.93662e+06	689836	6.05457e+06	9.35034e+06	8.60756e+06	3.42804e+06	4.13702e+06	3.31314e+06	2.4896e+06	2.75644e+06	2.41263e+06	8.72177e+06	9.52737e+06	9.31979e+06	High	High	High
FALSE	High	Master Protein	Q9Y3Z3	Deoxynucleoside triphosphate triphosphohydrolase SAMHD1 OS=Homo sapiens OX=9606 GN=SAMHD1 PE=1 SV=2	+	0	37.316	16	7	25	7	626	72.2	7.14	75.93	7	50.7	78.6	170.7	-0.632544	-1.75141	-1.11886	0.548341	0.0106895	0.0937644	0.905929	0.0877983	0.436892	459601	381528	592252	1.0996e+06	831278	178806	1.6587e+06	2.2713e+06	2.29037e+06	709078	611950	902447	1.0996e+06	1.18318e+06	625356	2.38941e+06	2.3143e+06	2.47989e+06	High	Peak Found	Peak Found
FALSE	High	Master Protein	Q9NQT5	Exosome complex component RRP40 OS=Homo sapiens OX=9606 GN=EXOSC3 PE=1 SV=3	+	0	34.045	35	5	30	5	275	29.6	8.1	95.01	5	118.8	91.5	89.7	0.376691	0.405355	0.0286638	0.550785	0.579621	0.942884	0.905929	0.931464	0.99531	1.48154e+06	1.50486e+06	1.61464e+06	1.74726e+06	1.3061e+06	689175	1.26561e+06	1.82451e+06	1.4973e+06	2.28574e+06	2.4137e+06	2.46032e+06	1.74726e+06	1.859e+06	2.41032e+06	1.82314e+06	1.85905e+06	1.62119e+06	High	High	High
FALSE	High	Master Protein	O60573	Eukaryotic translation initiation factor 4E type 2 OS=Homo sapiens OX=9606 GN=EIF4E2 PE=1 SV=1	+	0	30.871	33	5	17	5	245	28.3	8.88	56.41	5	102.6	58.3	139.1	0.815463	-0.439092	-1.25455	0.54985	0.957663	0.617991	0.905929	0.994782	0.944716	824507	1.26983e+06	565705	1.61779e+06	507744	41026.5	1.0137e+06	2.07748e+06	1.59204e+06	1.27206e+06	2.03674e+06	861996	1.61779e+06	722685	143486	1.46026e+06	2.11682e+06	1.72378e+06	High	High	Peak Found
FALSE	High	Master Protein	Q96EV2	RNA-binding protein 33 OS=Homo sapiens OX=9606 GN=RBM33 PE=1 SV=3	+	0	29.148	9	5	25	5	1170	129.9	6.93	94.47	5	108.4	87.2	104.4	0.313965	0.054243	-0.259722	0.550479	0.982014	0.792425	0.905929	0.999906	0.974778	690608	508545	804661	856844	661592	127486	746521	847782	948106	1.06548e+06	815678	1.22611e+06	856844	941661	445870	1.07538e+06	863834	1.02656e+06	High	High	High
FALSE	High	Master Protein	P19388	DNA-directed RNA polymerases I, II, and III subunit RPABC1 OS=Homo sapiens OX=9606 GN=POLR2E PE=1 SV=4	+	0	22.68	23	4	25	4	210	24.5	5.95	77.06	4	86.3	124.7	89	-0.531029	-0.0444448	0.486584	0.552326	0.774067	0.294235	0.905929	0.968312	0.774277	5.52684e+06	3.80872e+06	3.1013e+06	1.02644e+07	6.0295e+06	2.52318e+06	4.19775e+06	7.54476e+06	5.82121e+06	8.52686e+06	6.10897e+06	4.72562e+06	1.02644e+07	8.58194e+06	8.82456e+06	6.04698e+06	7.68761e+06	6.30288e+06	High	High	High
FALSE	High	Master Protein	Q9H5Q4	Dimethyladenosine transferase 2, mitochondrial OS=Homo sapiens OX=9606 GN=TFB2M PE=1 SV=1	+	0	21.651	16	5	21	5	396	45.3	9.19	58.71	5	79.7	68.6	151.7	0.216371	-0.928569	-1.14494	0.547944	0.116405	0.242807	0.905929	0.515303	0.713257	594446	569693	354699	787238	678020	141308	1.22741e+06	1.70733e+06	1.54359e+06	917118	913755	540474	787238	965043	494208	1.76812e+06	1.73965e+06	1.67132e+06	High	Peak Found	Peak Found
FALSE	High	Master Protein	Q6P161	39S ribosomal protein L54, mitochondrial OS=Homo sapiens OX=9606 GN=MRPL54 PE=1 SV=1	+	0	19.638	49	3	16	3	138	15.8	9.6	57.03	3	80.2	99.3	120.5	-0.308191	-0.587359	-0.279168	0.552121	0.869012	0.756467	0.905929	0.983646	0.971694	616058	873129	580775	1.07824e+06	826996	593345	991487	1.69873e+06	1.19708e+06	950461	1.40045e+06	884958	1.07824e+06	1.17708e+06	2.07516e+06	1.42826e+06	1.73089e+06	1.29613e+06	High	High	High
FALSE	High	Master Protein	Q9BYG3	MKI67 FHA domain-interacting nucleolar phosphoprotein OS=Homo sapiens OX=9606 GN=NIFK PE=1 SV=1	+	0	9.004	13	2	6	2	293	34.2	9.88	17.4	2	38.3	79.2	182.5	-1.04816	-2.25248	-1.20432	0.551564	0.461335	0.234411	0.905929	0.88666	0.70475	51247.4	49999.3	123294	161230	132044	47356.2	264987	446891	312524	79064.9	80196.1	187870	161230	187942	165623	381721	455352	338384	Peak Found	Peak Found	High
FALSE	High	Master Protein	Q9H307	Pinin OS=Homo sapiens OX=9606 GN=PNN PE=1 SV=5	+	0	6.593	5	2	4	2	717	81.6	7.14	10.97	2	96.3	108	95.7	-0.165424	0.00901687	0.17444	0.548291	0.908276	0.662868	0.905929	0.98725	0.953906	148144		306640	202394	466688			319167	299429	228558		467245	202394	664249			325210	324206	Peak Found	Not Found	High
FALSE	High	Master Protein	P46783	40S ribosomal protein S10 OS=Homo sapiens OX=9606 GN=RPS10 PE=1 SV=1	+	0	73.724	48	8	178	8	165	18.9	10.15	540.43	8	89.8	103.1	107.1	-0.199257	-0.254171	-0.0549141	0.553014	0.490227	0.990288	0.906064	0.898909	0.999426	2.04066e+07	2.0098e+07	1.64901e+07	3.53163e+07	2.53895e+07	1.26166e+07	2.60766e+07	3.18208e+07	3.67198e+07	3.14835e+07	3.2236e+07	2.51268e+07	3.53163e+07	3.61375e+07	4.41251e+07	3.7564e+07	3.24233e+07	3.97582e+07	High	High	High
FALSE	High	Master Protein	Q5JTJ3	Cytochrome c oxidase assembly factor 6 homolog OS=Homo sapiens OX=9606 GN=COA6 PE=1 SV=1	+	0	18.699	22	3	13	3	125	14.1	8.25	41.53	3	108.3	81.3	110.4	0.413706	-0.0277069	-0.441413	0.55303	0.861458	0.412047	0.906064	0.983646	0.870526			750228	711598	602874	291948	1.06221e+06	1.04726e+06	1.07666e+06			1.14316e+06	711598	858086	1.02106e+06	1.53014e+06	1.06709e+06	1.16574e+06	High	High	High
FALSE	High	Master Protein	Q8WUA2	Peptidyl-prolyl cis-trans isomerase-like 4 OS=Homo sapiens OX=9606 GN=PPIL4 PE=1 SV=1	+	0	51.083	33	10	39	10	492	57.2	5.92	100.19	10	122.2	71.3	106.6	0.77727	0.197037	-0.580233	0.554455	0.586389	0.929361	0.906123	0.93154	0.994557	2.05615e+06	1.94444e+06	1.44196e+06	1.81935e+06	1.87055e+06	222231	1.91587e+06	2.15827e+06	2.51337e+06	3.17225e+06	3.11878e+06	2.19719e+06	1.81935e+06	2.6624e+06	777230	2.75986e+06	2.19914e+06	2.72134e+06	High	High	High
FALSE	High	Master Protein	Q6P158	Putative ATP-dependent RNA helicase DHX57 OS=Homo sapiens OX=9606 GN=DHX57 PE=1 SV=2	+	0	22.252	7	7	15	5	1386	155.5	7.71	29.27	7	100.2	106.4	93.4	-0.0866156	0.101388	0.188004	0.554046	0.931308	0.684624	0.906123	0.98905	0.959283	118959		162868	226497	135800	109442	128376	195053	207151	183532		248171	226497	193288	382762	184929	198746	224292	High	High	Peak Found
FALSE	High	Master Protein	Q32P41	tRNA (guanine(37)-N1)-methyltransferase OS=Homo sapiens OX=9606 GN=TRMT5 PE=1 SV=2	+	0	21.638	13	5	17	5	509	58.2	8.62	46.74	5	94.4	71.9	133.7	0.392795	-0.502141	-0.894936	0.55414	0.284287	0.458908	0.906123	0.775399	0.893807	973444	763720	627772	800154	1.01709e+06	266530	825233	1.70248e+06	1.66044e+06	1.50184e+06	1.22496e+06	956570	800154	1.44765e+06	932159	1.18877e+06	1.73472e+06	1.79784e+06	High	High	High
FALSE	High	Master Protein	Q7L014	Probable ATP-dependent RNA helicase DDX46 OS=Homo sapiens OX=9606 GN=DDX46 PE=1 SV=2	+	0	94.341	28	23	104	23	1031	117.3	9.29	275.9	23	113.3	94.8	91.9	0.257189	0.302011	0.0448222	0.555472	0.459542	0.611097	0.906866	0.886416	0.943527	5.14137e+06	5.4222e+06	5.64799e+06	7.35433e+06	5.06014e+06	1.664e+06	4.84914e+06	7.30433e+06	5.53748e+06	7.93216e+06	8.69691e+06	8.60616e+06	7.35433e+06	7.20223e+06	5.81965e+06	6.98531e+06	7.44262e+06	5.99568e+06	High	High	High
FALSE	High	Master Protein	Q52LJ0	Protein FAM98B OS=Homo sapiens OX=9606 GN=FAM98B PE=1 SV=2	+	0	80.495	37	12	108	10	433	45.5	8.69	300.8	12	112.3	92.1	95.6	0.286085	0.232275	-0.0538095	0.557488	0.345777	0.843732	0.907446	0.820226	0.986717	7.68475e+06	7.13563e+06	7.49179e+06	9.38173e+06	6.16822e+06	3.1031e+06	5.90987e+06	9.75921e+06	9.0014e+06	1.18561e+07	1.14452e+07	1.14157e+07	9.38173e+06	8.77938e+06	1.08528e+07	8.51333e+06	9.94398e+06	9.74622e+06	High	High	High
FALSE	High	Master Protein	Q9P287	BRCA2 and CDKN1A-interacting protein OS=Homo sapiens OX=9606 GN=BCCIP PE=1 SV=1	+	0	70.735	45	9	97	9	314	36	4.61	337.04	9	79.2	89.4	131.4	-0.174774	-0.730393	-0.555619	0.557384	0.330098	0.641935	0.907446	0.810163	0.949491	3.46071e+06	3.8745e+06	2.50342e+06	5.9287e+06	4.23569e+06	1.97717e+06	5.30612e+06	9.0696e+06	8.1849e+06	5.33922e+06	6.21449e+06	3.8146e+06	5.9287e+06	6.02878e+06	6.91493e+06	7.6436e+06	9.24132e+06	8.86216e+06	High	High	High
FALSE	High	Master Protein	P43307	Translocon-associated protein subunit alpha OS=Homo sapiens OX=9606 GN=SSR1 PE=1 SV=3	+	0	41.246	21	4	81	4	286	32.2	4.49	235.97	4	108.5	124.9	66.6	-0.203078	0.704101	0.907179	0.55844	0.0978905	0.0124835	0.907446	0.466284	0.0972592	1.14114e+07	1.0216e+07	9.05151e+06	1.88558e+07	1.25096e+07	5.75304e+06	6.98025e+06	1.02387e+07	8.47466e+06	1.76057e+07	1.63859e+07	1.37923e+07	1.88558e+07	1.78053e+07	2.01206e+07	1.00552e+07	1.04326e+07	9.1759e+06	High	High	High
FALSE	High	Master Protein	Q86TS9	39S ribosomal protein L52, mitochondrial OS=Homo sapiens OX=9606 GN=MRPL52 PE=1 SV=2	+	0	22.528	41	2	7	2	123	13.7	10.26	34.59	2	30.3	87.5	182.1	-1.52997	-2.58734	-1.05738	0.557935	0.46475	0.11271	0.907446	0.887725	0.48166	64805.7			471698	123887			643278	507224	99982.9			471698	176332			655458	549194	Peak Found	Not Found	Not Found
FALSE	High	Master Protein	Q9BTL3	RNA guanine-N7 methyltransferase activating subunit OS=Homo sapiens OX=9606 GN=RAMAC PE=1 SV=1	+	0	10.718	31	3	15	3	118	14.4	8.94	36.91	3	83.2	102.9	113.9	-0.306588	-0.453112	-0.146525	0.556524	0.79844	0.972082	0.907446	0.971784	0.996952	551853	551521	745592	1.16706e+06	536817	312802	737890	1.1891e+06	1.1293e+06	851404	884610	1.1361e+06	1.16706e+06	764065	1.09399e+06	1.06295e+06	1.21161e+06	1.22274e+06	High	High	High
FALSE	High	Master Protein	Q9H0H0	Integrator complex subunit 2 OS=Homo sapiens OX=9606 GN=INTS2 PE=1 SV=2	+	0.001	4.231	4	2	2	2	1204	134.2	6.05	6.78	2	97.2	94.5	108.3	0.040642	-0.156005	-0.196647	0.558339	0.539982	0.923911	0.907446	0.916491	0.994557	348378	282249	384133	283477	367078	188356	362861	600363	553199	537482	452712	585325	283477	522471	658755	522711	611730	598973	High	Peak Found	Peak Found
FALSE	High	Master Protein	P04080	Cystatin-B OS=Homo sapiens OX=9606 GN=CSTB PE=1 SV=2	+	0	80.826	70	4	113	4	98	11.1	7.56	377.35	4	89.8	118.8	91.5	-0.403747	-0.0270563	0.376691	0.558898	0.686428	0.26031	0.907568	0.958225	0.732453	2.00755e+07	1.96524e+07	2.5658e+07	4.34458e+07	2.5001e+07	1.19203e+07	2.22869e+07	2.96854e+07	3.1358e+07	3.09727e+07	3.15213e+07	3.90965e+07	4.34458e+07	3.55845e+07	4.16901e+07	3.21048e+07	3.02474e+07	3.39527e+07	High	High	High
FALSE	High	Master Protein	Q8WXD5	Gem-associated protein 6 OS=Homo sapiens OX=9606 GN=GEMIN6 PE=1 SV=1	+	0	13.636	22	3	18	3	167	18.8	5.12	48.11	3	87.2	73.7	139.1	0.242664	-0.673722	-0.916386	0.559557	0.203326	0.456255	0.90798	0.677903	0.892108	764729	688230	778182	1.25e+06	603641	285197	1.22397e+06	1.87062e+06	1.73909e+06	1.17983e+06	1.10388e+06	1.18576e+06	1.25e+06	859178	997445	1.76315e+06	1.90603e+06	1.88299e+06	High	High	High
FALSE	High	Master Protein	P22102	Trifunctional purine biosynthetic protein adenosine-3 OS=Homo sapiens OX=9606 GN=GART PE=1 SV=1	+	0	412.651	62	42	484	42	1010	107.7	6.7	1659.96	42	64.4	81.7	153.9	-0.343275	-1.25686	-0.913585	0.560312	0.0309889	0.0410594	0.908096	0.206298	0.250255	2.6268e+07	2.72436e+07	2.60618e+07	5.146e+07	3.46406e+07	1.64526e+07	6.42671e+07	9.51132e+07	89965179	4.05266e+07	4.36972e+07	3.97117e+07	5.146e+07	4.93048e+07	5.75411e+07	9.25785e+07	9.69141e+07	9.74094e+07	High	High	High
FALSE	High	Master Protein	Q9P015	39S ribosomal protein L15, mitochondrial OS=Homo sapiens OX=9606 GN=MRPL15 PE=1 SV=1	+	0	90.2	64	15	76	15	296	33.4	10.01	200.6	15	93.9	85.1	121	0.141966	-0.36581	-0.507776	0.56126	0.995797	0.588805	0.908096	0.999906	0.940501	3.64171e+06	3.66509e+06	4.05704e+06	5.54406e+06	3.7414e+06	1.24956e+06	5.25612e+06	6.20946e+06	7.22237e+06	5.61846e+06	5.87859e+06	6.18193e+06	5.54406e+06	5.32523e+06	4.3702e+06	7.57159e+06	6.32702e+06	7.81998e+06	High	High	High
FALSE	High	Master Protein	Q7Z2W9	39S ribosomal protein L21, mitochondrial OS=Homo sapiens OX=9606 GN=MRPL21 PE=1 SV=2	+	0	48.681	40	5	37	5	205	22.8	9.89	121.14	5	80.2	66.3	153.6	0.274593	-0.937504	-1.2121	0.561338	0.15065	0.177346	0.908096	0.583589	0.619458	824134	1.03097e+06	346186	1.41501e+06	738120	281949	1.54593e+06	2.38975e+06	2.27857e+06	1.27148e+06	1.65362e+06	527502	1.41501e+06	1.05058e+06	986087	2.22695e+06	2.435e+06	2.46711e+06	High	High	High
FALSE	High	Master Protein	Q01081	Splicing factor U2AF 35 kDa subunit OS=Homo sapiens OX=9606 GN=U2AF1 PE=1 SV=3	+	0	46.494	36	8	62	8	240	27.9	8.81	188.16	8	94.9	114.3	90.8	-0.268345	0.0637158	0.332061	0.561314	0.807394	0.544135	0.908096	0.974152	0.92166	3.63262e+06	3.78449e+06	3.32718e+06	6.75166e+06	3.77138e+06	1.93893e+06	3.44006e+06	5.66929e+06	4.95129e+06	5.60445e+06	6.07012e+06	5.06981e+06	6.75166e+06	5.36791e+06	6.78121e+06	4.95549e+06	5.77663e+06	5.36098e+06	High	High	High
FALSE	High	Master Protein	Q96EP5	DAZ-associated protein 1 OS=Homo sapiens OX=9606 GN=DAZAP1 PE=1 SV=1	+	0	39.146	21	5	54	5	407	43.4	8.56	165.68	5	100.9	117.2	81.9	-0.216046	0.300991	0.517037	0.560488	0.625724	0.177465	0.908096	0.942059	0.619458	4.19348e+06	4.98678e+06	3.55592e+06	7.5157e+06	4.78941e+06	2.2175e+06	3.64833e+06	6.16923e+06	4.52407e+06	6.46975e+06	7.99851e+06	5.41834e+06	7.5157e+06	6.81689e+06	7.75546e+06	5.25552e+06	6.28604e+06	4.89841e+06	High	High	High
FALSE	High	Master Protein	P49207	60S ribosomal protein L34 OS=Homo sapiens OX=9606 GN=RPL34 PE=1 SV=3	+	0	5.926	16	3	30	3	117	13.3	11.47	59.96	3	86.7	110.2	103.2	-0.34602	-0.251339	0.0946813	0.560867	0.873992	0.734716	0.908096	0.983646	0.96704	1.29599e+07	11998044	1.45368e+07	24395416	18000684	7.26834e+06	15198154	23363214	23595920	1.99947e+07	1.92442e+07	2.21504e+07	24395416	2.56208e+07	2.54202e+07	2.18934e+07	2.38056e+07	2.55484e+07	High	High	High
FALSE	High	Master Protein	Q15032	R3H domain-containing protein 1 OS=Homo sapiens OX=9606 GN=R3HDM1 PE=1 SV=3	+	0.001	4.471	2	2	2	2	1099	120.6	8.75	2.52	2	90.9	97.5	111.6	-0.101122	-0.295985	-0.194863	0.563614	0.54566	0.867677	0.909828	0.919213	0.990101	1.07165e+06	1118519	1.13735e+06	1.85893e+06	1502129	495154	1.38072e+06	2.0883e+06	2.5029e+06	1.65335e+06	1.79404e+06	1.73304e+06	1.85893e+06	2.13802e+06	1.73175e+06	1.98897e+06	2.12784e+06	2.71e+06	Peak Found	Peak Found	Peak Found
FALSE	High	Master Protein	P78344	Eukaryotic translation initiation factor 4 gamma 2 OS=Homo sapiens OX=9606 GN=EIF4G2 PE=1 SV=1	+	0	176.313	45	31	221	31	907	102.3	7.14	629.6	31	98.6	86.9	114.5	0.182231	-0.215688	-0.39792	0.574308	0.849158	0.486246	0.91035	0.981999	0.907153	1.37111e+07	1.30305e+07	1.30114e+07	1.78744e+07	1.29411e+07	6.09225e+06	1.56445e+07	2.45049e+07	2.24212e+07	2.11536e+07	2.09002e+07	1.98261e+07	1.78744e+07	1.84195e+07	2.1307e+07	2.25364e+07	2.49689e+07	2.42764e+07	High	High	High
FALSE	High	Master Protein	P62826	GTP-binding nuclear protein Ran OS=Homo sapiens OX=9606 GN=RAN PE=1 SV=3	+	0	146.438	56	14	397	14	216	24.4	7.49	1147.37	14	98.2	91.3	110.5	0.105108	-0.170251	-0.27536	0.565616	0.833722	0.279353	0.91035	0.981996	0.75758	1.49988e+08	1.59665e+08	1.79131e+08	2.38044e+08	1.79228e+08	6.50788e+07	1.95067e+08	2.82747e+08	2.85967e+08	2.31404e+08	2.56094e+08	2.72952e+08	2.38044e+08	2.551e+08	2.27606e+08	2.81e+08	2.881e+08	3.09629e+08	High	High	High
FALSE	High	Master Protein	Q8IYD1	Eukaryotic peptide chain release factor GTP-binding subunit ERF3B OS=Homo sapiens OX=9606 GN=GSPT2 PE=1 SV=2	+	0	132.303	46	20	128	8	628	68.8	5.43	395.28	20	78.4	73.1	148.6	0.100982	-0.922509	-1.02349	0.568752	0.444907	0.185567	0.91035	0.876468	0.634756	936853	1.2066e+06	791826	1.34814e+06	913334	406891	1.68114e+06	2.68938e+06	2.57534e+06	1.44539e+06	1.93532e+06	1.20655e+06	1.34814e+06	1.29997e+06	1.42306e+06	2.42173e+06	2.7403e+06	2.78844e+06	High	High	High
FALSE	High	Master Protein	O75131	Copine-3 OS=Homo sapiens OX=9606 GN=CPNE3 PE=1 SV=1	+	0	126.792	43	18	169	17	537	60.1	5.85	517.31	18	99.9	118.5	81.6	-0.24633	0.291916	0.538246	0.569772	0.345933	0.137865	0.91035	0.820226	0.53739	1.22837e+07	1.13684e+07	1.26629e+07	2.05013e+07	1.63182e+07	6.4313e+06	1.07444e+07	1.59588e+07	1.4102e+07	1.89515e+07	1.82342e+07	1.92952e+07	2.05013e+07	2.32261e+07	2.24928e+07	1.54776e+07	1.6261e+07	1.52689e+07	High	High	High
FALSE	High	Master Protein	P46782	40S ribosomal protein S5 OS=Homo sapiens OX=9606 GN=RPS5 PE=1 SV=4	+	0	107.372	41	11	211	11	204	22.9	9.72	753.47	11	78.9	94	127	-0.252635	-0.686731	-0.434096	0.569998	0.661134	0.995173	0.91035	0.952349	0.999941	2.08041e+07	2.19355e+07	1.4972e+07	4.48609e+07	2.68658e+07	9.7534e+06	3.00582e+07	5.21394e+07	4.77038e+07	3.20968e+07	3.51833e+07	2.28137e+07	4.48609e+07	3.82388e+07	3.41115e+07	4.32996e+07	5.31266e+07	5.16511e+07	High	High	High
FALSE	High	Master Protein	Q96IZ0	PRKC apoptosis WT1 regulator protein OS=Homo sapiens OX=9606 GN=PAWR PE=1 SV=1	+	0	89.382	47	13	58	13	340	36.5	5.41	211.25	13	38.8	67	194.1	-0.788104	-2.32267	-1.53457	0.572224	0.00299268	0.00663999	0.91035	0.0291967	0.0582351	1.35827e+06	955649	828701	4.14165e+06	1.33101e+06	756380	5.31738e+06	7.3542e+06	7.33235e+06	2.09555e+06	1.53281e+06	1.26274e+06	4.14165e+06	1.89446e+06	2.64536e+06	7.65983e+06	7.49344e+06	7.93906e+06	High	High	High
FALSE	High	Master Protein	P51991	Heterogeneous nuclear ribonucleoprotein A3 OS=Homo sapiens OX=9606 GN=HNRNPA3 PE=1 SV=2	+	0	86.943	36	13	86	13	378	39.6	9.01	261.42	13	93.9	109.1	97	-0.216454	-0.0468596	0.169594	0.566235	0.885295	0.765765	0.91035	0.983646	0.972179	6.54677e+06	6.95981e+06	6.00598e+06	1.17374e+07	8.44312e+06	2.91085e+06	6.5882e+06	1.32329e+07	9.64344e+06	1.01004e+07	1.11632e+07	9.15165e+06	1.17374e+07	1.20173e+07	1.01804e+07	9.49048e+06	1.34835e+07	1.04414e+07	High	High	High
FALSE	High	Master Protein	P61964	WD repeat-containing protein 5 OS=Homo sapiens OX=9606 GN=WDR5 PE=1 SV=1	+	0	50.679	45	9	48	9	334	36.6	8.27	125.93	9	138.9	76.4	84.7	0.862402	0.713613	-0.148789	0.573567	0.841828	0.875531	0.91035	0.981996	0.990101	2.59348e+06	4.23033e+06	4.44284e+06	4.53058e+06	2.39327e+06	1.06564e+06	2.86705e+06	2.555e+06	5.3385e+06	4.00124e+06	6.78521e+06	6.7698e+06	4.53058e+06	3.4064e+06	3.72697e+06	4.13006e+06	2.60338e+06	5.78023e+06	High	High	High
FALSE	High	Master Protein	P35659	Protein DEK OS=Homo sapiens OX=9606 GN=DEK PE=1 SV=1	+	0	44.22	25	10	57	10	375	42.6	8.56	148.63	10	139.9	91.9	68.1	0.606259	1.03867	0.43241	0.574264	0.0367684	0.0727928	0.91035	0.234993	0.37223	5.81045e+06	6.08618e+06	6.77286e+06	6.41516e+06	4.68723e+06	1.79173e+06	2.93088e+06	4.81163e+06	4.39156e+06	8.96442e+06	9.7619e+06	1.03202e+07	6.41516e+06	6.67146e+06	6.26638e+06	4.22201e+06	4.90274e+06	4.75494e+06	High	High	High
FALSE	High	Master Protein	Q9NUP9	Protein lin-7 homolog C OS=Homo sapiens OX=9606 GN=LIN7C PE=1 SV=1	+	0	42.957	49	9	42	5	197	21.8	8.43	113.85	9	114.3	69.4	116.3	0.719818	-0.0250257	-0.744844	0.574607	0.756564	0.410157	0.91035	0.965945	0.86975	5.99447e+06	4.29738e+06	4.3399e+06	4.18583e+06	3.06037e+06	856317	4.91259e+06	6.88141e+06	5.25523e+06	9.24833e+06	6.89276e+06	6.61294e+06	4.18583e+06	4.35591e+06	2.99488e+06	7.07671e+06	7.0117e+06	5.69007e+06	High	High	High
FALSE	High	Master Protein	P31937	3-hydroxyisobutyrate dehydrogenase, mitochondrial OS=Homo sapiens OX=9606 GN=HIBADH PE=1 SV=2	+	0	39.313	28	7	22	7	336	35.3	8.13	66.01	7	111.4	112.3	76.3	-0.0116087	0.545994	0.557603	0.568693	0.581828	0.706959	0.91035	0.931464	0.962621	700441	671406	533838	1.08619e+06	5.92213e+06	171641	165089	724336	1.24547e+06	1.08065e+06	1.0769e+06	813438	1.08619e+06	8.42912e+06	600296	237816	738050	1.34853e+06	High	High	High
FALSE	High	Master Protein	Q96DE0	U8 snoRNA-decapping enzyme OS=Homo sapiens OX=9606 GN=NUDT16 PE=1 SV=2	+	0	14.856	28	3	11	3	195	21.3	6.89	34.82	3	120.8	83.6	95.5	0.531046	0.339048	-0.191998	0.567243	0.702721	0.988876	0.91035	0.961564	0.999426	195892	179207		203928	142967	64599.4	188150	228690	139567	302224	287438		203928	203488	225930	271035	233020	151116	High	High	High
FALSE	High	Master Protein	Q96QR8	Transcriptional activator protein Pur-beta OS=Homo sapiens OX=9606 GN=PURB PE=1 SV=3	+	0	14.531	36	4	7	4	312	33.2	5.43	30.38	4	98.7	123.2	78	-0.31988	0.339576	0.659456	0.564962	0.773018	0.227517	0.91035	0.968312	0.69593	368969	203870		621950	327499		264471	331590	314868	569250	326996		621950	466138		380977	337868	340922	High	Peak Found	Not Found
FALSE	High	Master Protein	O00139	Kinesin-like protein KIF2A OS=Homo sapiens OX=9606 GN=KIF2A PE=1 SV=3	+	0	10.089	6	3	8	3	706	79.9	6.68	21.73	3	73.6	79.4	147	-0.109433	-0.998038	-0.888605	0.571948	0.43648	0.309285	0.91035	0.876468	0.785858	474691	207019	240682	389480	464804	113048	433041	1.06397e+06	675965	732358	332047	366740	389480	661567	395373	623807	1.08412e+06	731898	High	High	Peak Found
FALSE	High	Master Protein	Q504Q3	PAN2-PAN3 deadenylation complex catalytic subunit PAN2 OS=Homo sapiens OX=9606 GN=PAN2 PE=1 SV=3	+	0.001	4.849	3	2	2	2	1202	135.3	5.99	5.25	2	127.8	95	77.3	0.427888	0.725348	0.297459	0.570012	0.204932		0.91035	0.681018			105454			88318.8			100390			169143			125707			102291		Not Found	High	Not Found
FALSE	High	Master Protein	Q9NNW5	WD repeat-containing protein 6 OS=Homo sapiens OX=9606 GN=WDR6 PE=1 SV=1	+	0	37.689	12	6	25	6	1121	121.6	6.87	97.34	6	71.4	54.5	174.1	0.389668	-1.28592	-1.67559	0.575587	0.129943	0.107627	0.910691	0.548847	0.472009	330454	368034		418828	293820		927898	1.55304e+06	980831	509828	590305		418828	418202		1.33666e+06	1.58245e+06	1.06199e+06	High	High	High
FALSE	High	Master Protein	Q15797	Mothers against decapentaplegic homolog 1 OS=Homo sapiens OX=9606 GN=SMAD1 PE=1 SV=1	+	0	35.436	22	8	35	3	465	52.2	7.31	97.26	8	122.3	100.2	77.6	0.287542	0.656296	0.368754	0.575054	0.45014	0.50025	0.910691	0.878777	0.91133	1.74504e+06	1.73572e+06	1.58385e+06	2.20567e+06	1.56022e+06	598568	855995	1.87632e+06	1.57741e+06	2.69227e+06	2.78399e+06	2.41339e+06	2.20567e+06	2.2207e+06	2.09343e+06	1.23308e+06	1.91185e+06	1.70793e+06	High	High	High
FALSE	High	Master Protein	P07355	Annexin A2 OS=Homo sapiens OX=9606 GN=ANXA2 PE=1 SV=2	+	0	247.578	75	30	411	30	339	38.6	7.75	1359.8	30	139.4	126.2	34.4	0.143519	2.01875	1.87523	0.576414	1.79036e-05	2.89658e-07	0.911438	0.000229575	3.8668e-06	9.90247e+07	9.82558e+07	1.0187e+08	1.40514e+08	8.57858e+07	4.30658e+07	2.86374e+07	3.57571e+07	3.53808e+07	1.52776e+08	1.57597e+08	1.55225e+08	1.40514e+08	1.22101e+08	1.50618e+08	4.12529e+07	3.64341e+07	3.83084e+07	High	High	High
FALSE	High	Master Protein	P08238	Heat shock protein HSP 90-beta OS=Homo sapiens OX=9606 GN=HSP90AB1 PE=1 SV=4	+	0	846.595	67	65	3653	40	724	83.2	5.03	11507.2	65	82.4	93.6	124.1	-0.183864	-0.590787	-0.406923	0.581206	0.261546	0.373881	0.913006	0.753402	0.844627	1.30455e+09	1.17031e+09	1.30924e+09	2.26571e+09	1.57222e+09	6.78366e+08	2.07102e+09	2.97871e+09	2.77534e+09	2.01267e+09	1.87711e+09	1.99496e+09	2.26571e+09	2.23779e+09	2.37251e+09	2.98335e+09	3.03511e+09	3.00498e+09	High	High	High
FALSE	High	Master Protein	P10809	60 kDa heat shock protein, mitochondrial OS=Homo sapiens OX=9606 GN=HSPD1 PE=1 SV=2	+	0	676.178	78	50	2362	50	573	61	5.87	8847.7	50	86.1	91.8	122	-0.0924809	-0.502796	-0.410315	0.580188	0.297699	0.427167	0.913006	0.7887	0.878502	2.8742e+08	3.01016e+08	3.22544e+08	5.14813e+08	3.52559e+08	1.48346e+08	4.74831e+08	6.77123e+08	6.15171e+08	4.43434e+08	4.82814e+08	4.91478e+08	5.14813e+08	5.01806e+08	5.18823e+08	6.84006e+08	6.89943e+08	6.66074e+08	High	High	High
FALSE	High	Master Protein	Q6P2Q9	Pre-mRNA-processing-splicing factor 8 OS=Homo sapiens OX=9606 GN=PRPF8 PE=1 SV=2	+	0	288.866	35	61	289	61	2335	273.4	8.84	806.91	61	91.6	95.2	113.2	-0.055614	-0.305454	-0.24984	0.58059	0.88015	0.536282	0.913006	0.983646	0.918775	1.34067e+07	1.35338e+07	1.3076e+07	2.14808e+07	1.55075e+07	4.88415e+06	1.57111e+07	2.50807e+07	2.40801e+07	2.0684e+07	2.17075e+07	1.99246e+07	2.14808e+07	2.20722e+07	1.70818e+07	2.26323e+07	2.55555e+07	2.60727e+07	High	High	High
FALSE	High	Master Protein	Q9Y5L0	Transportin-3 OS=Homo sapiens OX=9606 GN=TNPO3 PE=1 SV=3	+	0	170.854	35	22	193	22	923	104.1	5.57	599.11	22	82	88.5	129.5	-0.110054	-0.659256	-0.549203	0.580255	0.291795	0.205165	0.913006	0.786488	0.662703	8.30437e+06	8.62783e+06	8.93592e+06	1.61655e+07	1.0324e+07	3.95874e+06	1.44435e+07	2.11082e+07	2.00858e+07	1.28121e+07	1.38386e+07	1.36162e+07	1.61655e+07	1.46945e+07	1.38453e+07	2.08062e+07	2.15078e+07	2.17478e+07	High	High	High
FALSE	High	Master Protein	O95684	FGFR1 oncogene partner OS=Homo sapiens OX=9606 GN=FGFR1OP PE=1 SV=1	+	0	50.842	34	8	26	8	399	43	4.81	85.43	8	86	65.5	148.5	0.392842	-0.788054	-1.1809	0.577945	0.213314	0.0471915	0.913006	0.69233	0.278352	1.96151e+06	2.12968e+06	1.84141e+06	2202190	1.78442e+06	659624	3.62763e+06	5.336e+06	4.64021e+06	3.02624e+06	3.41589e+06	2.80586e+06	2202190	2.53981e+06	2.30696e+06	5.22569e+06	5.43703e+06	5.02417e+06	High	High	Peak Found
FALSE	High	Master Protein	Q8NI27	THO complex subunit 2 OS=Homo sapiens OX=9606 GN=THOC2 PE=1 SV=2	+	0	14.857	3	3	19	3	1593	182.7	8.44	50.84	3	84.8	89.7	125.5	-0.0810437	-0.565551	-0.484507	0.580169	0.73698	0.889213	0.913006	0.962313	0.993518	233731	200416	217085	350058	219678	166827	339849	462877	473813	360603	321457	330784	350058	312674	583459	489562	471641	513019	High	High	High
FALSE	High	Master Protein	Q8N9N2	Activating signal cointegrator 1 complex subunit 1 OS=Homo sapiens OX=9606 GN=ASCC1 PE=1 SV=1	+	0	8.01	8	2	8	2	400	45.5	5.54	14.98	2	123.4	91.2	85.4	0.436237	0.531034	0.0947978	0.580526	0.382182	0.275985	0.913006	0.844124	0.750809	2.11015e+06	1.75695e+06	1.83701e+06	2.55292e+06	1.46394e+06	529427	1.54323e+06	1.91308e+06	1.59084e+06	3.25556e+06	2.81805e+06	2.79916e+06	2.55292e+06	2.08366e+06	1.85162e+06	2.22306e+06	1.9493e+06	1.72248e+06	High	High	Peak Found
FALSE	High	Master Protein	O43414	ERI1 exoribonuclease 3 OS=Homo sapiens OX=9606 GN=ERI3 PE=1 SV=2	+	0	11.664	9	2	12	2	337	37.2	8.07	36.99	2	97.1	110.3	92.6	-0.18389	0.0684591	0.252349	0.582003	0.936901	0.553941	0.913863	0.989407	0.925638	173020	172773	205966	405946	171639		183594	232521	255909	266937	277118	313841	405946	244299		264472	236924	277085	High	High	High
FALSE	High	Master Protein	Q9C0C9	(E3-independent) E2 ubiquitin-conjugating enzyme OS=Homo sapiens OX=9606 GN=UBE2O PE=1 SV=3	+	0	184.026	40	29	171	29	1292	141.2	5.12	554.78	29	66	77	157	-0.222392	-1.25023	-1.02783	0.58304	0.0497374	0.0551796	0.913878	0.291747	0.310591	5.67521e+06	6.20435e+06	5.78584e+06	1.13591e+07	6.53923e+06	2.94384e+06	1.39788e+07	2.05935e+07	2.09421e+07	8.75578e+06	9.95144e+06	8.8162e+06	1.13591e+07	9.30745e+06	1.02958e+07	2.01369e+07	2.09834e+07	2.2675e+07	High	High	High
FALSE	High	Master Protein	Q6PI48	Aspartate--tRNA ligase, mitochondrial OS=Homo sapiens OX=9606 GN=DARS2 PE=1 SV=1	+	0	75.275	35	16	100	16	645	73.5	8.02	236.64	16	95.9	103.9	100.2	-0.115593	-0.0632798	0.0523131	0.582272	0.840986	0.729704	0.913878	0.981996	0.965907	4.82824e+06	4.94908e+06	3.81422e+06	8.2091e+06	5.2672e+06	2.30894e+06	5.4038e+06	9.09105e+06	5.94052e+06	7.44906e+06	7.93805e+06	5.81193e+06	8.2091e+06	7.49694e+06	8.07526e+06	7.78431e+06	9.26318e+06	6.43207e+06	High	High	High
FALSE	High	Master Protein	Q9H0U6	39S ribosomal protein L18, mitochondrial OS=Homo sapiens OX=9606 GN=MRPL18 PE=1 SV=1	+	0	12.541	18	3	13	3	180	20.6	9.54	30.27	3	87.5	75.4	137.1	0.214718	-0.647874	-0.862592	0.582627	0.479458	0.344992	0.913878	0.893425	0.823777	802590	844140	938871	1.1664e+06	967473	269224	1.47255e+06	2.10075e+06	1.67549e+06	1.23824e+06	1.35395e+06	1.43061e+06	1.1664e+06	1.37703e+06	941583	2.12125e+06	2.14053e+06	1.81413e+06	High	Peak Found	High
FALSE	High	Master Protein	P58107	Epiplakin OS=Homo sapiens OX=9606 GN=EPPK1 PE=1 SV=3	+	0	155.037	24	22	76	20	5088	555.3	5.62	235.3	22	46.5	62.6	190.8	-0.428932	-2.03676	-1.60783	0.584161	0.287802	0.00510408	0.91416	0.780883	0.0470199	6.11283e+06	1.98991e+06	656142	4.4078e+06	2.91849e+06	1.22921e+06	8.31519e+06	1.33581e+07	1.20952e+07	9.43093e+06	3.19171e+06	999799	4.4078e+06	4.15397e+06	4.29905e+06	1.19783e+07	1.3611e+07	1.3096e+07	Peak Found	Peak Found	Peak Found
FALSE	High	Master Protein	Q8N201	Integrator complex subunit 1 OS=Homo sapiens OX=9606 GN=INTS1 PE=1 SV=2	+	0	22.37	5	7	11	7	2190	244.1	6.13	32.47	7	119	111.8	69.2	0.0900414	0.782118	0.692076	0.585543	0.807694	0.842012	0.914179	0.974152	0.986647	401075	306276	260084	477643	324209	93689.5	200509	245409	263737	618782	491250	396304	477643	461455	327669	288839	250055	285560	High	High	High
FALSE	High	Master Protein	Q8WW12	PEST proteolytic signal-containing nuclear protein OS=Homo sapiens OX=9606 GN=PCNP PE=1 SV=2	+	0	44.096	39	7	59	7	178	18.9	7.49	165.39	7	104.1	97.2	98.7	0.0989418	0.0768481	-0.0220938	0.587316	0.70493	0.954655	0.914595	0.961564	0.99652	9.91883e+06	9.97056e+06	1.04453e+07	1.40782e+07	1.10992e+07	4.24957e+06	1.01617e+07	1.5092e+07	1.3938e+07	1.53029e+07	1.59922e+07	1.5916e+07	1.40782e+07	1.57977e+07	1.48624e+07	1.46382e+07	1.53777e+07	1.50913e+07	High	High	High
FALSE	High	Master Protein	Q15691	Microtubule-associated protein RP/EB family member 1 OS=Homo sapiens OX=9606 GN=MAPRE1 PE=1 SV=3	+	0	178.208	86	20	297	20	268	30	5.14	891.47	20	100.2	103	96.7	-0.0397618	0.0512947	0.0910565	0.587608	0.672991	0.449727	0.914814	0.957144	0.889723	3.89082e+07	3.63948e+07	4.2031e+07	6.20636e+07	4.32066e+07	1.76393e+07	4.02177e+07	5.53607e+07	5.5643e+07	6.0028e+07	5.83752e+07	6.4045e+07	6.20636e+07	6.14971e+07	6.16914e+07	5.79347e+07	5.64089e+07	6.02472e+07	High	High	High
FALSE	High	Master Protein	P16989	Y-box-binding protein 3 OS=Homo sapiens OX=9606 GN=YBX3 PE=1 SV=4	+	0	157.01	66	15	169	10	372	40.1	9.77	570.44	15	85.2	102.5	112.3	-0.266699	-0.398433	-0.131734	0.588896	0.568883	0.910506	0.915616	0.930266	0.994274	5.24867e+07	4.67605e+07	4.75166e+07	9.0296e+07	6.05916e+07	2.75206e+07	6.86253e+07	1.11258e+08	8.72028e+07	8.09771e+07	7.50012e+07	7.24037e+07	9.0296e+07	8.62416e+07	9.62503e+07	9.88566e+07	1.13364e+08	9.44184e+07	High	High	High
FALSE	High	Master Protein	O43399	Tumor protein D54 OS=Homo sapiens OX=9606 GN=TPD52L2 PE=1 SV=2	+	0	86.23	63	10	91	10	206	22.2	5.36	328.14	10	99.5	103.5	97	-0.0568623	0.0367118	0.0935741	0.589033	0.685882	0.547167	0.915616	0.958225	0.922495	8.24607e+06	7.30532e+06	8.2405e+06	1.43038e+07	8.94246e+06	3.73311e+06	7.82729e+06	1.27022e+07	1.12999e+07	1.27221e+07	1.17173e+07	1.25565e+07	1.43038e+07	1.2728e+07	1.30562e+07	1.12754e+07	1.29427e+07	1.22349e+07	High	High	High
FALSE	High	Master Protein	Q8TCS8	Polyribonucleotide nucleotidyltransferase 1, mitochondrial OS=Homo sapiens OX=9606 GN=PNPT1 PE=1 SV=2	+	0	88.551	32	19	77	19	783	85.9	7.77	199.22	19	90.6	86.6	122.9	0.065144	-0.439902	-0.505046	0.590121	0.574989	0.262756	0.915709	0.93084	0.735013	3.28398e+06	3.05194e+06	3.52371e+06	4.9743e+06	3.40203e+06	721088	5.88227e+06	6.72749e+06	6.34773e+06	5.06655e+06	4.89514e+06	5.36927e+06	4.9743e+06	4.8422e+06	2.52193e+06	8.47357e+06	6.85487e+06	6.87297e+06	High	High	High
FALSE	High	Master Protein	Q9Y608	Leucine-rich repeat flightless-interacting protein 2 OS=Homo sapiens OX=9606 GN=LRRFIP2 PE=1 SV=1	+	0	13.279	5	3	7	2	721	82.1	6.95	17.77	3	163.8	57.5	78.6	1.5103	1.05933	-0.450967	0.589915	0.826114		0.915709	0.980709		273731	271436	204135	134798	114514		114075	245426		422315	435368	311052	134798	162991		164328	250073		High	High	High
FALSE	High	Master Protein	Q92688	Acidic leucine-rich nuclear phosphoprotein 32 family member B OS=Homo sapiens OX=9606 GN=ANP32B PE=1 SV=1	+	0	77.732	28	9	183	3	251	28.8	4.06	523.51	9	117.7	127.1	55.2	-0.11085	1.09237	1.20322	0.590923	0.0527888	0.000640177	0.915725	0.305691	0.00699787	9.82895e+06	7.68875e+06	8.22375e+06	1.3533e+07	9.1838e+06	3.88399e+06	4.07556e+06	5.73815e+06	6.39757e+06	1.51642e+07	1.23323e+07	1.2531e+07	1.3533e+07	1.30715e+07	1.35839e+07	5.87095e+06	5.84679e+06	6.92694e+06	High	High	High
FALSE	High	Master Protein	P09382	Galectin-1 OS=Homo sapiens OX=9606 GN=LGALS1 PE=1 SV=2	+	0	62.064	61	7	62	7	135	14.7	5.5	186.93	7	117.3	137.4	45.3	-0.228179	1.37262	1.6008	0.592398	0.00149907	8.29332e-05	0.915896	0.0155749	0.00100688	5.53466e+06	5.0585e+06	1.04156e+07	1.13069e+07	7.02532e+06	2.55979e+06	2.26542e+06	3.23801e+06	3.04383e+06	8.53893e+06	8.11356e+06	1.58708e+07	1.13069e+07	9.99932e+06	8.95261e+06	3.26341e+06	3.29931e+06	3.29569e+06	High	High	High
FALSE	High	Master Protein	P62857	40S ribosomal protein S28 OS=Homo sapiens OX=9606 GN=RPS28 PE=1 SV=1	+	0	31.903	61	7	78	7	69	7.8	10.7	177.37	7	86.6	99.1	114.3	-0.194518	-0.400386	-0.205868	0.591682	0.560516	0.464849	0.915896	0.924224	0.897442	1.5929e+07	1.43535e+07	1.65371e+07	2.81083e+07	1.96991e+07	1.01991e+07	1.96306e+07	3.30042e+07	2.99341e+07	2.45755e+07	2.30222e+07	2.51984e+07	2.81083e+07	2.80383e+07	3.56704e+07	2.82784e+07	3.36291e+07	3.2411e+07	High	High	High
FALSE	High	Master Protein	P25398	40S ribosomal protein S12 OS=Homo sapiens OX=9606 GN=RPS12 PE=1 SV=3	+	0	140.765	78	11	393	11	132	14.5	7.21	1454.81	11	77.3	110.7	112	-0.518115	-0.534958	-0.0168435	0.594111	0.484889	0.973643	0.916477	0.895519	0.996952	3.04223e+07	3.16981e+07	4.13837e+07	7.15625e+07	5.11424e+07	2.42073e+07	4.7762e+07	7.5952e+07	6.80388e+07	4.69359e+07	5.0842e+07	6.30586e+07	7.15625e+07	7.27923e+07	8.46626e+07	6.88024e+07	7.739e+07	7.36687e+07	High	High	High
FALSE	High	Master Protein	Q6IBS0	Twinfilin-2 OS=Homo sapiens OX=9606 GN=TWF2 PE=1 SV=2	+	0	108.815	50	13	109	12	349	39.5	6.84	360.4	13	88.4	98.2	113.4	-0.151677	-0.359302	-0.207626	0.593443	0.615165	0.835094	0.916477	0.940748	0.985823	5.99005e+06	5.6398e+06	4.94729e+06	1.0105e+07	7.05457e+06	2.73366e+06	8.04993e+06	1.21284e+07	9.8888e+06	9.24151e+06	9.04593e+06	7.53846e+06	1.0105e+07	1.0041e+07	9.56069e+06	1.15961e+07	1.2358e+07	1.07071e+07	High	High	High
FALSE	High	Master Protein	Q9NSD9	Phenylalanine--tRNA ligase beta subunit OS=Homo sapiens OX=9606 GN=FARSB PE=1 SV=3	+	0	91.109	42	18	108	18	589	66.1	6.84	310.01	18	99.3	95.6	105.1	0.0547831	-0.081897	-0.13668	0.59472	0.984982	0.619119	0.916477	0.999906	0.945067	6.96578e+06	7.4271e+06	5.52834e+06	1.07833e+07	7.26805e+06	2.44806e+06	7.43953e+06	1.25042e+07	1.05077e+07	1.07469e+07	1.19127e+07	8.42384e+06	1.07833e+07	1.03448e+07	8.56185e+06	1.07168e+07	1.27409e+07	1.13772e+07	High	High	High
FALSE	High	Master Protein	Q8N5K1	CDGSH iron-sulfur domain-containing protein 2 OS=Homo sapiens OX=9606 GN=CISD2 PE=1 SV=1	+	0	39.274	43	6	51	6	135	15.3	9.61	142.82	6	105	113.9	81.2	-0.117378	0.370838	0.488216	0.594419	0.579056	0.893579	0.916477	0.931464	0.993518	3.52181e+06	3.28417e+06	3.77133e+06	5.89198e+06	3.76142e+06	1.78083e+06	2.62153e+06	4.12179e+06	4.00347e+06	5.43348e+06	5.26763e+06	5.74658e+06	5.89198e+06	5.35373e+06	6.22826e+06	3.77639e+06	4.19983e+06	4.33474e+06	High	High	High
FALSE	High	Master Protein	Q15393	Splicing factor 3B subunit 3 OS=Homo sapiens OX=9606 GN=SF3B3 PE=1 SV=4	+	0	307.022	43	40	361	40	1217	135.5	5.26	1105.31	40	88.7	91.3	120	-0.0416808	-0.436028	-0.394348	0.595975	0.982266	0.708823	0.916874	0.999906	0.962621	3.97317e+07	3.99398e+07	4.13862e+07	6.49259e+07	5.0617e+07	1.84243e+07	5.92261e+07	7.46861e+07	8.00039e+07	6.12985e+07	6.40612e+07	6.30624e+07	6.49259e+07	7.20446e+07	6.4437e+07	8.53168e+07	7.61002e+07	8.66238e+07	High	High	High
FALSE	High	Master Protein	O75530	Polycomb protein EED OS=Homo sapiens OX=9606 GN=EED PE=1 SV=2	+	0	6.762	8	3	4	3	441	50.2	7.03	10.58	3	102.3	105.5	92.2	-0.0444369	0.149967	0.194404	0.596954	0.858426	0.548908	0.917241	0.983646	0.923585	3.03618e+06	2.3425e+06	1.65704e+06	3.55067e+06	2.72391e+06	1.3365e+06	2.35184e+06	5.98761e+06	2.75058e+06	4.68425e+06	3.75724e+06	2.52492e+06	3.55067e+06	3.87702e+06	4.67425e+06	3.38789e+06	6.10098e+06	2.97818e+06	Peak Found	Peak Found	High
FALSE	High	Master Protein	Q9NVR5	Protein kintoun OS=Homo sapiens OX=9606 GN=DNAAF2 PE=1 SV=2	+	0	23.376	8	4	14	4	837	91.1	5.2	41.92	4	107.4	61	131.7	0.816113	-0.294261	-1.11037	0.59968	0.157151	0.240396	0.91788	0.595051	0.71108	333105	238625	343711	291928	243466	47099.4	437525	538292	599142	513918	382742	523731	291928	346532	164725	630267	548483	648719	High	High	Peak Found
FALSE	High	Master Protein	O75937	DnaJ homolog subfamily C member 8 OS=Homo sapiens OX=9606 GN=DNAJC8 PE=1 SV=2	+	0	74.712	50	10	110	10	253	29.8	9.06	377.34	10	123.5	92.9	83.6	0.410761	0.562936	0.152176	0.6006	0.435075	0.738647	0.918234	0.875624	0.967584	9.71676e+06	1.01418e+07	1.06904e+07	1.21239e+07	8.60331e+06	3.54422e+06	7.64444e+06	1.14136e+07	1.0149e+07	1.49911e+07	1.62669e+07	1.62895e+07	1.21239e+07	1.22453e+07	1.23955e+07	1.1012e+07	1.16297e+07	1.09888e+07	High	High	High
FALSE	High	Master Protein	O75569	Interferon-inducible double-stranded RNA-dependent protein kinase activator A OS=Homo sapiens OX=9606 GN=PRKRA PE=1 SV=1	+	0	35.39	26	6	37	6	313	34.4	8.41	120.52	6	110.9	98.9	90.2	0.165217	0.29806	0.132843	0.601199	0.354531	0.271762	0.918434	0.825409	0.745406	2.39109e+06	1.50446e+06	1.52975e+06	2.15291e+06	1.98644e+06	567293	1.18758e+06	2.26942e+06	1.81329e+06	3.68901e+06	2.41307e+06	2.33096e+06	2.15291e+06	2.82736e+06	1.98405e+06	1.71073e+06	2.31239e+06	1.96333e+06	High	High	High
FALSE	High	Master Protein	O43776	Asparagine--tRNA ligase, cytoplasmic OS=Homo sapiens OX=9606 GN=NARS PE=1 SV=1	+	0	279.177	51	28	401	28	548	62.9	6.25	1259.77	28	83.1	106.9	110	-0.363341	-0.404583	-0.0412417	0.602785	0.743782	0.999237	0.919458	0.963833	0.999941	3.88307e+07	3.59694e+07	3.50427e+07	74177583	5.30983e+07	1.8547e+07	5.09165e+07	7.49297e+07	7.16717e+07	5.99085e+07	5.76929e+07	5.33964e+07	74177583	7.55762e+07	6.4866e+07	7.33466e+07	7.63484e+07	7.76022e+07	High	High	High
FALSE	High	Master Protein	O60841	Eukaryotic translation initiation factor 5B OS=Homo sapiens OX=9606 GN=EIF5B PE=1 SV=4	+	0	194.034	29	30	196	30	1220	138.7	5.49	632.1	30	98.2	86.3	115.5	0.186362	-0.234098	-0.42046	0.602747	0.93271	0.491201	0.919458	0.989236	0.909453	1.6177e+07	1.25092e+07	1.1741e+07	1.76349e+07	1.44376e+07	4.99466e+06	1.61794e+07	2.5018e+07	2.17923e+07	2.4958e+07	2.0064e+07	1.78904e+07	1.76349e+07	2.05494e+07	1.74683e+07	2.33069e+07	2.54916e+07	2.35955e+07	High	High	High
FALSE	High	Master Protein	Q13610	Periodic tryptophan protein 1 homolog OS=Homo sapiens OX=9606 GN=PWP1 PE=1 SV=1	+	0	23.451	21	6	15	6	501	55.8	4.77	38.85	6	39	138.2	122.7	-1.82521	-1.65359	0.171622	0.60448	0.342394	0.70995	0.920205	0.816535	0.962621	444030	384465	339037	2.24193e+06	885233	624164	1.20055e+06	1.90256e+06	1.80462e+06	685054	616661	516609	2.24193e+06	1.25998e+06	2.18295e+06	1.72942e+06	1.93858e+06	1.95394e+06	High	Peak Found	Peak Found
FALSE	High	Master Protein	P31689	DnaJ homolog subfamily A member 1 OS=Homo sapiens OX=9606 GN=DNAJA1 PE=1 SV=2	+	0	133.547	56	17	151	17	397	44.8	7.08	466.42	17	96.8	78.3	124.9	0.305995	-0.367695	-0.673689	0.605284	0.880931	0.216789	0.920594	0.983646	0.679533	1.12836e+07	1.3131e+07	1.05319e+07	1.40822e+07	1.22296e+07	3.5621e+06	1.5976e+07	2.16652e+07	2.07546e+07	1.74085e+07	2.10614e+07	1.6048e+07	1.40822e+07	1.74067e+07	1.24581e+07	2.30139e+07	2.20754e+07	2.24719e+07	High	High	High
FALSE	High	Master Protein	P37108	Signal recognition particle 14 kDa protein OS=Homo sapiens OX=9606 GN=SRP14 PE=1 SV=2	+	0	37.25	38	5	69	5	136	14.6	10.04	194.83	5	100.4	94.6	105.1	0.0858472	-0.0660034	-0.151851	0.605679	0.475009	0.91695	0.920638	0.891698	0.994557	9.4942e+06	1.06001e+07	8.60512e+06	1.38043e+07	9511200	4.29436e+06	1.12847e+07	1.50487e+07	1.36118e+07	1.46477e+07	1.70019e+07	1.31121e+07	1.38043e+07	1.35375e+07	1.50191e+07	1.62559e+07	1.53337e+07	1.47381e+07	High	High	High
FALSE	High	Master Protein	Q9C0B1	Alpha-ketoglutarate-dependent dioxygenase FTO OS=Homo sapiens OX=9606 GN=FTO PE=1 SV=3	+	0	74.065	33	13	76	13	505	58.2	5.22	216.02	13	120	91.7	88.3	0.388041	0.442549	0.0545083	0.607428	0.327305	0.648172	0.921339	0.809181	0.952024	3.32323e+06	3.06408e+06	4.48092e+06	4.00502e+06	2.57763e+06	1.12038e+06	2.61786e+06	4.08609e+06	3.33267e+06	5.12711e+06	4.91462e+06	6.82782e+06	4.00502e+06	3.66881e+06	3.9184e+06	3.7711e+06	4.16346e+06	3.60843e+06	High	High	High
FALSE	High	Master Protein	Q5PRF9	Protein Smaug homolog 2 OS=Homo sapiens OX=9606 GN=SAMD4B PE=1 SV=1	+	0	27.177	14	5	16	5	694	75.4	6.83	54.63	5	74.3	71.6	154.1	0.0534026	-1.05243	-1.10584	0.607732	0.798899	0.812644	0.92137	0.971784	0.980306	182051	634622	154595	270816	202885	40822.9	363518	572115	844023	280871	1.0179e+06	235564	270816	288772	142774	523657	582947	913862	Peak Found	High	High
FALSE	High	Master Protein	Q86US8	Telomerase-binding protein EST1A OS=Homo sapiens OX=9606 GN=SMG6 PE=1 SV=2	+	0	7.438	2	3	4	3	1419	160.4	7.05	8.76	3	140.2	159.8		-0.188781	#VALUE!	#VALUE!	0.608911	1e-17	1e-17	0.922177	1.52331e-16	1.45048e-16	101819		102423	90872.9	125341	71606.4				157087		156067	90872.9	178401	250436				Peak Found	Not Found	Peak Found
FALSE	High	Master Protein	O75533	Splicing factor 3B subunit 1 OS=Homo sapiens OX=9606 GN=SF3B1 PE=1 SV=3	+	0	335.845	52	50	343	50	1304	145.7	7.09	1064.69	50	100	95.2	104.8	0.0709665	-0.0676387	-0.138605	0.60933	0.531187	0.939343	0.922227	0.911564	0.994559	2.1883e+07	2.26447e+07	2.04635e+07	3.21114e+07	2.28731e+07	8.20833e+06	2.37713e+07	3.47041e+07	3.29258e+07	3.37613e+07	3.63209e+07	3.11814e+07	3.21114e+07	3.25559e+07	2.87077e+07	3.42432e+07	3.53612e+07	3.56502e+07	High	High	High
FALSE	High	Master Protein	Q96HW7	Integrator complex subunit 4 OS=Homo sapiens OX=9606 GN=INTS4 PE=1 SV=2	+	0	8.162	3	2	3	2	963	108.1	6.44	7.18	2	11.4	173.1	115.5	-3.9245	-3.34079	0.583713	0.60994	0.231527	0.271899	0.92224	0.71324	0.745406	19389.1	27813.4	979773	676734	136194	269897	14286	443085	447322	29913.6	44611.2	1.49293e+06	676734	193848	943936	20579.4	451474	484336	Peak Found	High	Peak Found
FALSE	High	Master Protein	Q6Y7W6	GRB10-interacting GYF protein 2 OS=Homo sapiens OX=9606 GN=GIGYF2 PE=1 SV=1	+	0	105.21	18	16	93	16	1299	150	5.54	320.79	16	83.1	113.6	103.3	-0.451042	-0.31392	0.137123	0.610762	0.876097	0.903461	0.923021	0.983646	0.993991	3.46631e+06	3.37781e+06	4.06952e+06	7.40707e+06	3.43422e+06	2.40286e+06	5.41712e+06	5.85559e+06	6.21881e+06	5.34786e+06	5.41781e+06	6.20094e+06	7.40707e+06	4.88802e+06	8.40374e+06	7.8035e+06	5.96646e+06	6.73339e+06	High	High	High
FALSE	High	Master Protein	P63104	14-3-3 protein zeta/delta OS=Homo sapiens OX=9606 GN=YWHAZ PE=1 SV=1	+	0	251.912	73	23	752	19	245	27.7	4.79	2192.08	23	92.8	125.5	81.7	-0.435491	0.183789	0.619279	0.612049	0.480102	0.108615	0.923498	0.893728	0.474573	1.52995e+08	1.53495e+08	1.78225e+08	3.36823e+08	2.23064e+08	9.5202e+07	1.42646e+08	2.16067e+08	2.00329e+08	2.36042e+08	2.46197e+08	2.71571e+08	3.36823e+08	3.17492e+08	3.32959e+08	2.05486e+08	2.20158e+08	2.16905e+08	High	High	High
FALSE	High	Master Protein	P18621	60S ribosomal protein L17 OS=Homo sapiens OX=9606 GN=RPL17 PE=1 SV=3	+	0	104.257	51	12	181	12	184	21.4	10.17	520.98	12	100.1	91.5	108.4	0.129598	-0.114923	-0.244521	0.612034	0.500311	0.996152	0.923498	0.899139	0.999941	3.62349e+07	3.18244e+07	2.11094e+07	4.66231e+07	4.07901e+07	1.30888e+07	3.25642e+07	6.61863e+07	5.10385e+07	5.59036e+07	5.10445e+07	3.21656e+07	4.66231e+07	5.80576e+07	4.57768e+07	4.69096e+07	6.74395e+07	5.52617e+07	High	High	High
FALSE	High	Master Protein	Q15061	WD repeat-containing protein 43 OS=Homo sapiens OX=9606 GN=WDR43 PE=1 SV=3	+	0	9.249	6	2	3	2	677	74.8	5.57	10.46	2	116.6	84.6	98.9	0.462838	0.237525	-0.225313	0.612148	0.85458	0.634249	0.923498	0.983646	0.947423			179442		107924	73206.5	247346	185018	214122			273426		153611	256032	356309	188521	231839	Not Found	Not Found	Peak Found
FALSE	High	Master Protein	P09001	39S ribosomal protein L3, mitochondrial OS=Homo sapiens OX=9606 GN=MRPL3 PE=1 SV=1	+	0	34.379	37	8	26	8	348	38.6	9.48	66.66	8	83.9	97.7	118.4	-0.219688	-0.496926	-0.277239	0.614999	0.490636	0.388253	0.925949	0.898909	0.857303	1.27649e+06	1.33098e+06	1.40821e+06	2.50645e+06	1.34531e+06	711038	2.09191e+06	3.53098e+06	2.68892e+06	1.96938e+06	2.13482e+06	2.14576e+06	2.50645e+06	1.91481e+06	2.48678e+06	3.01345e+06	3.59783e+06	2.91142e+06	High	High	High
FALSE	High	Master Protein	O00571	ATP-dependent RNA helicase DDX3X OS=Homo sapiens OX=9606 GN=DDX3X PE=1 SV=3	+	0	155.546	46	23	221	22	662	73.2	7.18	685.71	23	100.3	84.4	115.2	0.249007	-0.199819	-0.448826	0.616877	0.462957	0.173619	0.926271	0.887725	0.613	1.64377e+07	1.42193e+07	1.18737e+07	1.98606e+07	1.22356e+07	5.487e+06	1.72721e+07	2.78567e+07	2.41864e+07	2.53602e+07	2.28069e+07	1.80926e+07	1.98606e+07	1.74153e+07	1.91902e+07	2.4881e+07	2.83841e+07	2.61877e+07	High	High	High
FALSE	High	Master Protein	Q9HD33	39S ribosomal protein L47, mitochondrial OS=Homo sapiens OX=9606 GN=MRPL47 PE=1 SV=2	+	0	27.49	26	7	36	7	250	29.4	10.37	97.79	7	86.3	81.1	132.7	0.0896586	-0.620736	-0.710395	0.616205	0.497181	0.408665	0.926271	0.899139	0.869494	1.7565e+06	1.62092e+06	1.71734e+06	2.34617e+06	2.12875e+06	703185	2.20467e+06	4.22554e+06	3.71634e+06	2.70994e+06	2.59986e+06	2.6168e+06	2.34617e+06	3.02991e+06	2.45931e+06	3.17589e+06	4.30554e+06	4.02385e+06	High	High	High
FALSE	High	Master Protein	Q4U2R6	39S ribosomal protein L51, mitochondrial OS=Homo sapiens OX=9606 GN=MRPL51 PE=1 SV=1	+	0	12.984	28	3	12	3	128	15.1	11.27	12.64	3	65.2	84	150.8	-0.365517	-1.20969	-0.844175	0.617455	0.738233	0.805534	0.926271	0.962313	0.978474	198401	171837	192590	378050	366578	52801.6	565310	662759	627237	306095	275617	293460	378050	521759	184668	814344	675307	679138	High	High	High
FALSE	High	Master Protein	P62258	14-3-3 protein epsilon OS=Homo sapiens OX=9606 GN=YWHAE PE=1 SV=1	+	0	319.604	80	27	1064	24	255	29.2	4.74	3079.85	27	91.2	110.1	98.7	-0.271709	-0.114016	0.157692	0.618433	0.867845	0.39874	0.926569	0.983646	0.861742	2.24686e+08	2.14256e+08	2.58959e+08	4.18564e+08	2.89536e+08	1.44763e+08	2.6246e+08	3.68453e+08	3.32038e+08	3.46647e+08	3.43654e+08	3.9459e+08	4.18564e+08	4.12104e+08	5.06293e+08	3.78081e+08	3.7543e+08	3.59512e+08	High	High	High
FALSE	High	Master Protein	P63244	Receptor of activated protein C kinase 1 OS=Homo sapiens OX=9606 GN=RACK1 PE=1 SV=3	+	0	220.475	79	20	524	20	317	35.1	7.69	1896.83	20	87.3	101.8	110.8	-0.221684	-0.343904	-0.12222	0.618167	0.62542	0.935089	0.926569	0.942059	0.994557	1.02807e+08	1.03905e+08	1.17122e+08	2.0568e+08	1.36558e+08	5.44035e+07	1.35168e+08	2.15142e+08	1.95373e+08	1.58611e+08	1.66658e+08	1.78466e+08	2.0568e+08	1.94367e+08	1.9027e+08	1.94713e+08	2.19216e+08	2.11539e+08	High	High	High
FALSE	High	Master Protein	Q14671	Pumilio homolog 1 OS=Homo sapiens OX=9606 GN=PUM1 PE=1 SV=3	+	0	59.616	17	13	57	12	1186	126.4	6.84	162.5	13	71.4	91.9	136.7	-0.364141	-0.937017	-0.572876	0.618785	0.266497	0.424496	0.926569	0.759376	0.878097	1.9146e+06	1.85221e+06	2.94629e+06	3.91463e+06	2.68369e+06	983943	3.7106e+06	6.25797e+06	5.24983e+06	2.95386e+06	2.97084e+06	4.48942e+06	3.91463e+06	3.81977e+06	3.44124e+06	5.34522e+06	6.37645e+06	5.68423e+06	High	High	High
FALSE	High	Master Protein	O15127	Secretory carrier-associated membrane protein 2 OS=Homo sapiens OX=9606 GN=SCAMP2 PE=1 SV=2	+	0	24.545	10	2	16	2	329	36.6	6.1	53.54	2	61	123.4	115.6	-1.01646	-0.92226	0.094201	0.618777	0.983916	0.923479	0.926569	0.999906	0.994557	471857	424659	1.11568e+06	1.47118e+06	519194	450764	957040	1.65866e+06	1.22343e+06	727987	681129	1.70003e+06	1.47118e+06	738982	1.5765e+06	1.37864e+06	1.69007e+06	1.32466e+06	High	High	High
FALSE	High	Master Protein	Q7L2E3	ATP-dependent RNA helicase DHX30 OS=Homo sapiens OX=9606 GN=DHX30 PE=1 SV=1	+	0	69.924	16	16	72	16	1194	133.9	8.78	167.93	16	93.7	88.9	117.4	0.0758656	-0.325311	-0.401177	0.619507	0.859528	0.756209	0.927188	0.983646	0.97167	2.23578e+06	2.32215e+06	2.55781e+06	3.36756e+06	2.50177e+06	1.00975e+06	3.02865e+06	5.30404e+06	4.30914e+06	3.44938e+06	3.72459e+06	3.89747e+06	3.36756e+06	3.56083e+06	3.53151e+06	4.36285e+06	5.40447e+06	4.6657e+06	High	High	High
FALSE	High	Master Protein	Q9UBP6	tRNA (guanine-N(7)-)-methyltransferase OS=Homo sapiens OX=9606 GN=METTL1 PE=1 SV=1	+	0	39.945	21	3	23	3	276	31.5	7.64	77.92	3	106.1	91.9	102	0.207288	0.0568555	-0.150432	0.620476	0.408868	0.46351	0.927488	0.863869	0.89613	425838	679617	319895	499198	399881	567436	301882	926457	583716	656988	1.09007e+06	487442	499198	569161	1.98455e+06	434869	943998	632015	High	High	High
FALSE	High	Master Protein	P78406	mRNA export factor OS=Homo sapiens OX=9606 GN=RAE1 PE=1 SV=1	+	0	10.299	14	3	6	3	368	40.9	7.83	16.37	3	107.1	112.3	80.7	-0.0683994	0.408318	0.476717	0.620107	0.264286	0.284338	0.927488	0.757412	0.764329	538266	468620	527525	757809	591983	445987	420314	519291	688242	830443	751641	803819	757809	842585	1.55979e+06	605474	529123	745191	High	Peak Found	High
FALSE	High	Master Protein	Q16630	Cleavage and polyadenylation specificity factor subunit 6 OS=Homo sapiens OX=9606 GN=CPSF6 PE=1 SV=2	+	0	58.784	16	8	57	8	551	59.2	7.15	180.89	8	79.5	98.9	121.6	-0.315016	-0.613116	-0.298101	0.621145	0.415253	0.852985	0.9278	0.866288	0.988621	3.16981e+06	3.00605e+06	3.94031e+06	7.17586e+06	4.27549e+06	1.42226e+06	5.19133e+06	8.34199e+06	6.91353e+06	4.89042e+06	4.82153e+06	6.00406e+06	7.17586e+06	6.08542e+06	4.97422e+06	7.47825e+06	8.49993e+06	7.48559e+06	High	High	High
FALSE	High	Master Protein	Q9GZL7	Ribosome biogenesis protein WDR12 OS=Homo sapiens OX=9606 GN=WDR12 PE=1 SV=2	+	0	93.785	45	12	98	12	423	47.7	5.9	325.97	12	78.5	88.4	133.1	-0.171354	-0.761746	-0.590392	0.622291	0.207007	0.195319	0.927985	0.682684	0.649042	5.47548e+06	5.07026e+06	4.03044e+06	9.71169e+06	6.42928e+06	1.9431e+06	9.42563e+06	1.35295e+07	1.33149e+07	8.44763e+06	8.13241e+06	6.1414e+06	9.71169e+06	9.15097e+06	6.79579e+06	1.35779e+07	1.37857e+07	1.44166e+07	High	High	High
FALSE	High	Master Protein	Q9Y3T9	Nucleolar complex protein 2 homolog OS=Homo sapiens OX=9606 GN=NOC2L PE=1 SV=4	+	0	42.388	17	10	43	10	749	84.9	5.62	104.89	10	106.1	92.6	101.3	0.196341	0.0667905	-0.12955	0.621919	0.999885	0.388388	0.927985	0.999906	0.857303	2.98341e+06	3.81613e+06	3.09555e+06	6.07205e+06	2.89088e+06	661183	3.5652e+06	4.41768e+06	3.60055e+06	4.60284e+06	6.12086e+06	4.71686e+06	6.07205e+06	4.11467e+06	2.31242e+06	5.13576e+06	4.50133e+06	3.89848e+06	High	High	High
FALSE	High	Master Protein	P31946	14-3-3 protein beta/alpha OS=Homo sapiens OX=9606 GN=YWHAB PE=1 SV=3	+	0	192.037	72	20	431	13	246	28.1	4.83	1136.37	20	93.7	102.9	103.3	-0.135122	-0.140719	-0.00559727	0.623302	0.91799	0.928094	0.928724	0.98725	0.994557	2.15561e+07	1.79785e+07	2.1236e+07	3.95569e+07	2.39399e+07	1.01607e+07	2.47702e+07	3.57734e+07	3.17326e+07	3.3257e+07	2.88366e+07	3.23584e+07	3.95569e+07	3.40743e+07	3.5536e+07	3.56821e+07	3.64508e+07	3.43584e+07	High	High	High
FALSE	High	Master Protein	O60610	Protein diaphanous homolog 1 OS=Homo sapiens OX=9606 GN=DIAPH1 PE=1 SV=2	+	0	158.192	28	29	153	29	1272	141.3	5.41	419.3	29	113.1	102.4	84.5	0.143383	0.420576	0.277192	0.623927	0.79187	0.418396	0.929421	0.971784	0.87417	1.83117e+07	1.66315e+07	1.67938e+07	2.41603e+07	1.90902e+07	6.52611e+06	2.00316e+07	1.9212e+07	1.84131e+07	2.82515e+07	2.6676e+07	2.55896e+07	2.41603e+07	2.71716e+07	2.28244e+07	2.8856e+07	1.95757e+07	1.99367e+07	High	High	High
FALSE	High	Master Protein	P20042	Eukaryotic translation initiation factor 2 subunit 2 OS=Homo sapiens OX=9606 GN=EIF2S2 PE=1 SV=2	+	0	109.08	43	16	101	16	333	38.4	5.8	309.78	16	93.2	101.2	105.6	-0.118807	-0.180208	-0.0614005	0.625908	0.84464	0.830155	0.929856	0.981996	0.984523	8.55686e+06	6.51584e+06	7.42519e+06	1.21195e+07	8.62495e+06	3.74127e+06	8.59007e+06	1.50185e+07	1.18344e+07	1.32016e+07	1.0451e+07	1.13142e+07	1.21195e+07	1.22761e+07	1.30847e+07	1.23742e+07	1.53029e+07	1.28136e+07	High	High	High
FALSE	High	Master Protein	P61011	Signal recognition particle 54 kDa protein OS=Homo sapiens OX=9606 GN=SRP54 PE=1 SV=1	+	0	106.187	38	16	113	16	504	55.7	8.75	336.4	16	85.8	86.8	127.4	-0.0167174	-0.570316	-0.553598	0.625661	0.737827	0.731485	0.929856	0.962313	0.966135	5.28857e+06	5.60389e+06	5.45365e+06	8.40636e+06	6.88801e+06	1.84982e+06	7.89889e+06	1.35847e+07	1.13994e+07	8.15926e+06	8.98833e+06	8.31003e+06	8.40636e+06	9.80388e+06	6.46954e+06	1.13786e+07	1.38419e+07	1.23427e+07	High	High	High
FALSE	High	Master Protein	P63272	Transcription elongation factor SPT4 OS=Homo sapiens OX=9606 GN=SUPT4H1 PE=1 SV=1	+	0	8.549	27	3	10	3	117	13.2	8.06	20.23	3	128.7	92.3	79	0.47961	0.704087	0.224478	0.625413	0.522292	0.190285	0.929856	0.906952	0.64361	700951	722487	1.08089e+06	1.03745e+06	583891	205907	494059	612008	1.47196e+06	1.08143e+06	1.15883e+06	1.64701e+06	1.03745e+06	831067	720138	711705	623595	1.59376e+06	Peak Found	High	High
FALSE	High	Master Protein	Q9UGR2	Zinc finger CCCH domain-containing protein 7B OS=Homo sapiens OX=9606 GN=ZC3H7B PE=1 SV=2	+	0	5.514	3	2	7	2	977	109.8	7.25	19.27	2	160.4	101.6	38.1	0.658774	2.07381	1.41504	0.625163	0.0825608	0.394961	0.929856	0.419481	0.8603	255597	209180	1.49881e+06	235179	175442	149181	60742.3	91847.1	179551	394337	335514	2.28382e+06	235179	249711	521745	87500.9	93586.1	194408	High	High	Peak Found
FALSE	High	Master Protein	Q9H0S4	Probable ATP-dependent RNA helicase DDX47 OS=Homo sapiens OX=9606 GN=DDX47 PE=1 SV=1	+	0	9.167	9	3	7	3	455	50.6	9.1	17.65	3	49.2	62.2	188.6	-0.338256	-1.9386	-1.60034	0.626568	0.808959	0.705754	0.930378	0.974674	0.962378	122377	95246.1	495113	174389	207866	68306.4	545884	710611	654912	188804	152769	754430	174389	295862	238894	786361	724066	709103	Peak Found	Peak Found	High
FALSE	High	Master Protein	O14980	Exportin-1 OS=Homo sapiens OX=9606 GN=XPO1 PE=1 SV=1	+	0	452.186	55	47	777	47	1071	123.3	6.06	2472.3	47	91.2	91.6	117.2	-0.00631377	-0.361867	-0.355553	0.627154	0.71924	0.45905	0.930789	0.961564	0.893807	6.61979e+07	7.17239e+07	6.82909e+07	1.00617e+08	7.54533e+07	2.98691e+07	8.48188e+07	1.32847e+08	1.23543e+08	1.02131e+08	1.15041e+08	1.04059e+08	1.00617e+08	1.07395e+08	1.04464e+08	1.22184e+08	1.35362e+08	1.33766e+08	High	High	High
FALSE	High	Master Protein	Q9H3Q1	Cdc42 effector protein 4 OS=Homo sapiens OX=9606 GN=CDC42EP4 PE=1 SV=1	+	0	41.56	30	6	25	6	356	38	5.19	98.81	6	126.5	146.9	26.6	-0.215697	2.24964	2.46534	0.628418	0.223117	0.333021	0.932207	0.704263	0.810915	582885	883474	477178	1.38974e+06	600922	298793	419411	185669	72075.9	899281	1.41704e+06	727102	1.38974e+06	855308	1.045e+06	604174	189184	78039.8	High	High	High
FALSE	High	Master Protein	Q9Y265	RuvB-like 1 OS=Homo sapiens OX=9606 GN=RUVBL1 PE=1 SV=1	+	0	197.427	57	21	264	21	456	50.2	6.42	904.94	21	82.4	98.6	119	-0.258943	-0.530245	-0.271302	0.631266	0.497917	0.692393	0.932531	0.899139	0.959414	1.91221e+07	2.82371e+07	1.69515e+07	3.36154e+07	2.48092e+07	1.10362e+07	2.95964e+07	4.08338e+07	4.0417e+07	2.95018e+07	4.52907e+07	2.583e+07	3.36154e+07	3.53116e+07	3.85979e+07	4.26345e+07	4.16069e+07	4.37613e+07	High	High	High
FALSE	High	Master Protein	P60900	Proteasome subunit alpha type-6 OS=Homo sapiens OX=9606 GN=PSMA6 PE=1 SV=1	+	0	106.092	63	13	202	13	246	27.4	6.76	592.11	13	95.9	110.9	93.2	-0.209657	0.0412009	0.250858	0.631081	0.752652	0.430589	0.932531	0.963889	0.880736	2.96862e+07	2.88379e+07	3.25125e+07	5.34614e+07	3.90208e+07	1.52365e+07	3.11978e+07	4.33988e+07	4.3277e+07	4.58001e+07	4.62543e+07	4.9541e+07	5.34614e+07	5.55393e+07	5.32882e+07	4.49413e+07	4.42205e+07	4.6858e+07	High	High	High
FALSE	High	Master Protein	P55769	NHP2-like protein 1 OS=Homo sapiens OX=9606 GN=SNU13 PE=1 SV=3	+	0	26.348	47	6	30	6	128	14.2	8.46	66.04	6	100	78	122	0.358454	-0.286881	-0.645335	0.63126	0.96574	0.604092	0.932531	0.997296	0.943527	2.12777e+06	1.7652e+06	2.19618e+06	2.56042e+06	1.99068e+06	592836	2.34028e+06	4.25086e+06	3.7011e+06	3.28275e+06	2.83128e+06	3.34644e+06	2.56042e+06	2.83338e+06	2.07338e+06	3.37124e+06	4.33135e+06	4.00735e+06	High	High	High
FALSE	High	Master Protein	P23396	40S ribosomal protein S3 OS=Homo sapiens OX=9606 GN=RPS3 PE=1 SV=2	+	0	151.555	75	21	423	21	243	26.7	9.66	1288.94	21	81.1	104.9	114.1	-0.371241	-0.492525	-0.121284	0.631766	0.579154	0.944397	0.932533	0.931464	0.99531	9.26144e+07	8.59115e+07	9.14169e+07	1.63048e+08	1.2656e+08	5.35272e+07	1.15657e+08	1.97713e+08	1.80973e+08	1.42886e+08	1.37797e+08	1.39297e+08	1.63048e+08	1.80137e+08	1.87206e+08	1.66607e+08	2.01457e+08	1.95948e+08	High	High	High
FALSE	High	Master Protein	Q8NE71	ATP-binding cassette sub-family F member 1 OS=Homo sapiens OX=9606 GN=ABCF1 PE=1 SV=2	+	0	146.654	36	21	162	21	845	95.9	6.8	522.27	21	96.1	92	111.9	0.0629026	-0.219602	-0.282504	0.632944	0.888517	0.916094	0.932735	0.983646	0.994557	7.0831e+06	6.92761e+06	8.14754e+06	1.01061e+07	7.47801e+06	3.25816e+06	8.20499e+06	1.38674e+07	1.19589e+07	1.09279e+07	1.11115e+07	1.24149e+07	1.01061e+07	1.06436e+07	1.13951e+07	1.18195e+07	1.41299e+07	1.29485e+07	High	High	High
FALSE	High	Master Protein	P62875	DNA-directed RNA polymerases I, II, and III subunit RPABC5 OS=Homo sapiens OX=9606 GN=POLR2L PE=1 SV=1	+	0	8.057	30	2	8	2	67	7.6	7.77	13.92	2	102.5	86.8	110.7	0.239857	-0.111031	-0.350888	0.632769	0.697647	0.750814	0.932735	0.961564	0.969704	730450	576838	797361	751249	670736	290992	946616	1.19461e+06	1.06207e+06	1.12695e+06	925217	1.21498e+06	751249	954676	1.01771e+06	1.36363e+06	1.21723e+06	1.14995e+06	Peak Found	High	Peak Found
FALSE	High	Master Protein	Q9ULR0	Pre-mRNA-splicing factor ISY1 homolog OS=Homo sapiens OX=9606 GN=ISY1 PE=1 SV=3	+	0	8.943	12	2	6	2	285	33	5.17	17.23	2	34.5	95.5	170	-1.4689	-2.30087	-0.831962	0.63394	0.320078	0.21494	0.933292	0.803713	0.677612	64703.6	342244		1078418	454771	159630	1.02054e+06	992190	1.06453e+06	99825.4	548940		1078418	647288	558287	1.47011e+06	1.01098e+06	1.15262e+06	High	High	Not Found
FALSE	High	Master Protein	P54886	Delta-1-pyrroline-5-carboxylate synthase OS=Homo sapiens OX=9606 GN=ALDH18A1 PE=1 SV=2	+	0	125.887	37	21	137	21	795	87.2	7.12	414.62	21	57.8	109	133.2	-0.915187	-1.20445	-0.289266	0.634731	0.525251	0.160132	0.933324	0.908185	0.585952	2.37573e+07	8.41367e+06	8.84162e+06	2.54421e+07	2.16532e+07	4.34701e+06	1.06815e+07	3.05298e+07	2.89457e+07	3.6653e+07	1.34951e+07	1.34725e+07	2.54421e+07	3.08196e+07	1.52032e+07	1.5387e+07	3.11079e+07	3.13408e+07	High	High	High
FALSE	High	Master Protein	Q12972	Nuclear inhibitor of protein phosphatase 1 OS=Homo sapiens OX=9606 GN=PPP1R8 PE=1 SV=2	+	0	48.338	38	7	36	7	351	38.5	7.37	119.95	7	121.3	99.7	79	0.282914	0.618655	0.335741	0.63477	0.345793	0.532918	0.933324	0.820226	0.918086	2.68492e+06	2.66691e+06	3.30356e+06	3.14197e+06	2.46861e+06	1.11353e+06	2.16053e+06	2.7348e+06	2.24658e+06	4.14233e+06	4.27757e+06	5.03382e+06	3.14197e+06	3.51364e+06	3.89444e+06	3.11231e+06	2.78658e+06	2.43248e+06	High	High	High
FALSE	High	Master Protein	Q01780	Exosome component 10 OS=Homo sapiens OX=9606 GN=EXOSC10 PE=1 SV=2	+	0	46.537	23	13	42	13	885	100.8	8.46	103.73	13	129.6	83.3	87.1	0.637677	0.573321	-0.0643562	0.635602	0.565784	0.737875	0.93369	0.927743	0.967408	2.33297e+06	2.26474e+06	1.02674e+06	2.52737e+06	1.62627e+06	596702	1.67914e+06	3.0218e+06	2.16393e+06	3.59932e+06	3.63252e+06	1.5645e+06	2.52737e+06	2.31471e+06	2.0869e+06	2.41884e+06	3.07902e+06	2.34299e+06	High	High	High
FALSE	High	Master Protein	P49368	T-complex protein 1 subunit gamma OS=Homo sapiens OX=9606 GN=CCT3 PE=1 SV=4	+	0	407.339	63	37	731	37	545	60.5	6.49	2305.24	37	90.1	96.8	113.1	-0.10348	-0.328	-0.22452	0.640757	0.517313	0.685686	0.934351	0.904916	0.959283	9.18412e+07	9.95186e+07	1.02427e+08	1.69363e+08	1.1771e+08	47801922	1.32246e+08	1.92189e+08	1.84669e+08	1.41694e+08	1.59622e+08	1.56074e+08	1.69363e+08	1.67539e+08	1.67182e+08	1.90504e+08	1.95828e+08	1.99949e+08	High	High	High
FALSE	High	Master Protein	Q7L2H7	Eukaryotic translation initiation factor 3 subunit M OS=Homo sapiens OX=9606 GN=EIF3M PE=1 SV=1	+	0	179.253	53	16	180	16	374	42.5	5.63	667.48	16	84.6	88.9	126.4	-0.0715258	-0.579267	-0.507741	0.639166	0.336042	0.264601	0.934351	0.810288	0.736201	9.40576e+06	7.41722e+06	6.15181e+06	1.47143e+07	8.78532e+06	3.42229e+06	1.16598e+07	1.88836e+07	1.64151e+07	1.45113e+07	1.18968e+07	9.37385e+06	1.47143e+07	1.25044e+07	1.19691e+07	1.67962e+07	1.92411e+07	1.77734e+07	High	High	High
FALSE	High	Master Protein	Q00688	Peptidyl-prolyl cis-trans isomerase FKBP3 OS=Homo sapiens OX=9606 GN=FKBP3 PE=1 SV=1	+	0	119.39	53	13	142	13	224	25.2	9.28	457.34	13	112.5	103.4	84.1	0.121689	0.419747	0.298058	0.639795	0.419913	0.464211	0.934351	0.869289	0.896823	1.96774e+07	1.96779e+07	2.09141e+07	3.35007e+07	2.03941e+07	7.93316e+06	1.58705e+07	2.31592e+07	2.25147e+07	3.03585e+07	3.15623e+07	3.1868e+07	3.35007e+07	2.90275e+07	2.77454e+07	2.28618e+07	2.35976e+07	2.43777e+07	High	High	High
FALSE	High	Master Protein	Q9Y2Z4	Tyrosine--tRNA ligase, mitochondrial OS=Homo sapiens OX=9606 GN=YARS2 PE=1 SV=2	+	0	83.629	36	11	83	11	477	53.2	8.98	276.48	11	106.8	82.2	111	0.377701	-0.055648	-0.433349	0.638582	0.840751	0.911533	0.934351	0.981996	0.994274	2.38331e+06	3.81003e+06	3.45655e+06	4.54573e+06	2.41143e+06	1.15907e+06	3.15141e+06	5.37521e+06	5.40371e+06	3.67699e+06	6.11108e+06	5.26693e+06	4.54573e+06	3.43226e+06	4.05372e+06	4.53969e+06	5.47698e+06	5.85084e+06	High	High	High
FALSE	High	Master Protein	Q01860	POU domain, class 5, transcription factor 1 OS=Homo sapiens OX=9606 GN=POU5F1 PE=1 SV=1	+	0	66.175	23	7	41	7	360	38.5	5.94	147.52	7	5.2	17.7	277.1	-1.76717	-5.73575	-3.96859	0.638063	2.19935e-12	1e-17	0.934351	3.30066e-11	1.45048e-16	146424	80651.8	195944	817535	277197	218204	1.06195e+07	1.1738e+07	1.10213e+07	225904	129361	298571	817535	394542	763146	1.52976e+07	1.19602e+07	1.19333e+07	Peak Found	Peak Found	Peak Found
FALSE	High	Master Protein	Q9NYK5	39S ribosomal protein L39, mitochondrial OS=Homo sapiens OX=9606 GN=MRPL39 PE=1 SV=3	+	0	64.085	48	12	65	12	338	38.7	7.65	175.13	12	76.8	84.8	138.4	-0.142958	-0.849666	-0.706708	0.641241	0.356055	0.339793	0.934351	0.826709	0.818422	3.68973e+06	3.31283e+06	3.50824e+06	6.12287e+06	4.14536e+06	1.56184e+06	6.68663e+06	1.00303e+07	8.77307e+06	5.69256e+06	5.3136e+06	5.3457e+06	6.12287e+06	5.9002e+06	5.46238e+06	9.63227e+06	1.02202e+07	9.499e+06	High	High	High
FALSE	High	Master Protein	Q9NYY8	FAST kinase domain-containing protein 2, mitochondrial OS=Homo sapiens OX=9606 GN=FASTKD2 PE=1 SV=1	+	0	58.976	21	12	43	12	710	81.4	8.05	123.62	12	91.5	93.6	114.9	-0.0327368	-0.328535	-0.295798	0.640785	0.123355	0.353687	0.934351	0.534773	0.830427	4.55923e+06	4.2693e+06	5.46163e+06	7.40439e+06	5.05406e+06	2.0039e+06	6.13377e+06	8.79045e+06	7.6135e+06	7.03403e+06	6.84772e+06	8.32219e+06	7.40439e+06	7.19357e+06	7.00844e+06	8.83586e+06	8.95689e+06	8.24348e+06	High	High	High
FALSE	High	Master Protein	Q6ZRY4	RNA-binding protein with multiple splicing 2 OS=Homo sapiens OX=9606 GN=RBPMS2 PE=1 SV=1	+	0	47.362	42	6	41	4	209	22.5	8.6	142.07	6	85.1	88.8	126.1	-0.0614005	-0.567337	-0.505937	0.639913	0.263863	0.501729	0.934351	0.757412	0.912977	2.07047e+06	2.18514e+06	1.98516e+06	3.23962e+06	2.34411e+06	1.12995e+06	3579969	4.6367e+06	4.37386e+06	3.19434e+06	3.50485e+06	3.0249e+06	3.23962e+06	3.33643e+06	3.95187e+06	5.15704e+06	4.72449e+06	4.73578e+06	High	High	High
FALSE	High	Master Protein	O43660	Pleiotropic regulator 1 OS=Homo sapiens OX=9606 GN=PLRG1 PE=1 SV=1	+	0	25.93	16	5	16	5	514	57.2	9.17	66.27	5	102.2	103.4	94.5	-0.016841	0.113009	0.12985	0.640744	0.976203	0.720134	0.934351	0.999139	0.963767	472942	446408	225121	724560	527344	202805	540114	649659	600698	729660	716014	343029	724560	750583	709289	778049	661959	650402	High	High	Peak Found
FALSE	High	Master Protein	Q9Y3B2	Exosome complex component CSL4 OS=Homo sapiens OX=9606 GN=EXOSC1 PE=1 SV=1	+	0	19.636	29	4	19	4	195	21.4	8.24	56.8	4	99	88.3	112.7	0.165015	-0.186987	-0.352002	0.637391	0.962494	0.991099	0.934351	0.996531	0.999426	1.31177e+06	1.2605e+06	1.73531e+06	1.13086e+06	1.5616e+06	515921	1.7035e+06	2.26041e+06	2.05806e+06	2.0238e+06	2.02176e+06	2.64418e+06	1.13086e+06	2.22267e+06	1.80438e+06	2.45393e+06	2.3032e+06	2.22836e+06	High	High	High
FALSE	High	Master Protein	P78362	SRSF protein kinase 2 OS=Homo sapiens OX=9606 GN=SRPK2 PE=1 SV=3	+	0	17.653	11	4	8	3	688	77.5	4.97	20.22	4	81.8	136.6	81.6	-0.739785	0.00353169	0.743316	0.63888	0.613013	0.968868	0.934351	0.939784	0.996952	265187	198799	507188	712303	227387	195489	256244	400645	468257	409133	318863	772830	712303	323646	683700	369127	408230	507003	Peak Found	Peak Found	Peak Found
FALSE	High	Master Protein	Q9H0R6	Glutamyl-tRNA(Gln) amidotransferase subunit A, mitochondrial OS=Homo sapiens OX=9606 GN=QRSL1 PE=1 SV=2	+	0	6.656	5	2	4	2	528	57.4	5.68	9.73	2	74.5	60.5	164.9	0.300305	-1.14628	-1.44658	0.641605	0.236946	0.22622	0.934552	0.721885	0.694308	90783.2	143552	67204.9	84530.1	107616		150775	323721	286302	140061	230249	102404	84530.1	153173		217196	329850	309992	Peak Found	Peak Found	Peak Found
FALSE	High	Master Protein	P25786	Proteasome subunit alpha type-1 OS=Homo sapiens OX=9606 GN=PSMA1 PE=1 SV=1	+	0	149.62	64	15	231	15	263	29.5	6.61	607.65	15	99.5	109.6	90.9	-0.139479	0.130416	0.269896	0.642142	0.800806	0.344067	0.934884	0.972416	0.822543	4.42548e+07	3.29158e+07	4.26435e+07	7.1524e+07	5.08305e+07	1.92061e+07	4.12024e+07	5.45425e+07	5.7055e+07	6.82768e+07	5.2795e+07	6.49783e+07	7.1524e+07	7.23484e+07	6.71714e+07	5.93531e+07	5.55752e+07	6.17761e+07	High	High	High
FALSE	High	Master Protein	P19525	Interferon-induced, double-stranded RNA-activated protein kinase OS=Homo sapiens OX=9606 GN=EIF2AK2 PE=1 SV=2	+	0	76.32	31	15	88	15	551	62.1	8.4	241.02	15	90.4	95.9	113.7	-0.085208	-0.330838	-0.24563	0.643285	0.507773	0.662701	0.93542	0.902749	0.953906	3.26833e+06	3.58542e+06	2.78198e+06	5.34606e+06	3.29891e+06	1.86431e+06	4.26647e+06	8.58488e+06	5.85615e+06	5.04242e+06	5.75081e+06	4.23906e+06	5.34606e+06	4.69542e+06	6.52021e+06	6.14597e+06	8.74742e+06	6.34072e+06	High	High	High
FALSE	High	Master Protein	Q7Z417	Nuclear fragile X mental retardation-interacting protein 2 OS=Homo sapiens OX=9606 GN=NUFIP2 PE=1 SV=1	+	0	70.422	30	12	60	12	695	76.1	8.7	215.55	12	147.4	136.6	16	0.109779	3.20359	3.09381	0.643196	0.85311	0.542182	0.93542	0.983136	0.92166	4.56806e+07	2.57818e+07	1.93238e+07	3.8321e+07	3.85469e+07	1.0851e+07	3.10692e+06	5.53933e+06	4.09896e+06	7.04765e+07	4.13526e+07	2.94447e+07	3.8321e+07	5.48648e+07	3.79502e+07	4.47561e+06	5.64421e+06	4.43813e+06	High	High	High
FALSE	High	Master Protein	O60942	mRNA-capping enzyme OS=Homo sapiens OX=9606 GN=RNGTT PE=1 SV=1	+	0	18.734	11	5	13	5	597	68.5	8.13	24.29	5	127.1	86.3	86.6	0.558532	0.553525	-0.00500647	0.642804	0.457239	0.986535	0.93542	0.885209	0.999426	816266	649591	640964	707008	584215	88614.1	492998	703494	546984	1.25934e+06	1.04191e+06	976673	707008	831529	309918	710178	716814	592244	High	High	High
FALSE	High	Master Protein	O15143	Actin-related protein 2/3 complex subunit 1B OS=Homo sapiens OX=9606 GN=ARPC1B PE=1 SV=3	+	0	95.248	42	12	114	11	372	40.9	8.35	368.64	12	99.1	116	84.9	-0.227168	0.223121	0.450288	0.644558	0.484058	0.193443	0.935592	0.895519	0.647743	8.55182e+06	8.06104e+06	8.36268e+06	1.67534e+07	1.06367e+07	4.2241e+06	7.89052e+06	9.63157e+06	1.02293e+07	1.31938e+07	1.29295e+07	1.27427e+07	1.67534e+07	1.51394e+07	1.47733e+07	1.13665e+07	9.81393e+06	1.10758e+07	High	High	High
FALSE	High	Master Protein	Q5T8P6	RNA-binding protein 26 OS=Homo sapiens OX=9606 GN=RBM26 PE=1 SV=3	+	0	52.269	13	12	53	10	1007	113.5	9.16	133.41	12	96.1	91.1	112.8	0.0770854	-0.231159	-0.308244	0.644442	0.995461	0.663923	0.935592	0.999906	0.954063	3.86455e+06	2.96641e+06	3.35673e+06	4.50857e+06	3.5706e+06	1.38566e+06	4.28172e+06	5.88685e+06	4.8735e+06	5.96227e+06	4.75796e+06	5.11483e+06	4.50857e+06	5.08213e+06	4.84619e+06	6.16793e+06	5.99831e+06	5.27676e+06	High	High	High
FALSE	High	Master Protein	P11182	Lipoamide acyltransferase component of branched-chain alpha-keto acid dehydrogenase complex, mitochondrial OS=Homo sapiens OX=9606 GN=DBT PE=1 SV=3	+	0	33.421	26	8	29	8	482	53.5	8.51	86.25	8	94.5	49	156.5	0.947533	-0.727776	-1.67531	0.645108	0.381381	0.237999	0.935592	0.843841	0.707632	1.00443e+06	639313	1.08534e+06	831322	483966	230022	1.12299e+06	2.51963e+06	2.44462e+06	1.54965e+06	1.02542e+06	1.65379e+06	831322	688841	804479	1.61769e+06	2.56733e+06	2.6469e+06	High	High	High
FALSE	High	Master Protein	P25705	ATP synthase subunit alpha, mitochondrial OS=Homo sapiens OX=9606 GN=ATP5F1A PE=1 SV=1	+	0	321.21	63	30	792	30	553	59.7	9.13	2629.3	30	108.3	84.4	107.3	0.359718	0.0133832	-0.346335	0.652295	0.892763	0.499665	0.938036	0.983646	0.91133	1.72653e+08	1.69893e+08	1.77611e+08	2.02129e+08	1.48233e+08	6.95399e+07	1.84332e+08	2.63173e+08	2.53797e+08	2.6637e+08	2.725e+08	2.70636e+08	2.02129e+08	2.10984e+08	2.43208e+08	2.65535e+08	2.68156e+08	2.74797e+08	High	High	High
FALSE	High	Master Protein	P15311	Ezrin OS=Homo sapiens OX=9606 GN=EZR PE=1 SV=4	+	0	233.559	45	24	498	16	586	69.4	6.27	1603.26	24	94.8	87.1	118.1	0.122214	-0.31705	-0.439264	0.653675	0.466795	0.293956	0.938036	0.888459	0.774277	1.77946e+07	2.17789e+07	2.09604e+07	2.78404e+07	2.06016e+07	1.0441e+07	3.08234e+07	3.90186e+07	3.65984e+07	2.74536e+07	3.49321e+07	3.19386e+07	2.78404e+07	2.93227e+07	3.65162e+07	4.44019e+07	3.97574e+07	3.96267e+07	High	High	High
FALSE	High	Master Protein	O75534	Cold shock domain-containing protein E1 OS=Homo sapiens OX=9606 GN=CSDE1 PE=1 SV=2	+	0	233.252	54	39	266	39	798	88.8	6.25	772.85	39	84.7	81.1	134.2	0.0626601	-0.663951	-0.726611	0.649755	0.277401	0.101407	0.938036	0.76894	0.455613	1.87567e+07	1.75531e+07	1.82772e+07	2.76123e+07	1.89255e+07	7.20161e+06	3.09502e+07	4.48756e+07	3.7864e+07	2.8938e+07	2.81542e+07	2.78499e+07	2.76123e+07	2.69371e+07	2.51869e+07	4.45846e+07	4.57252e+07	4.09971e+07	High	High	High
FALSE	High	Master Protein	Q9BUJ2	Heterogeneous nuclear ribonucleoprotein U-like protein 1 OS=Homo sapiens OX=9606 GN=HNRNPUL1 PE=1 SV=2	+	0	194.729	37	26	233	25	856	95.7	6.92	708.88	26	97.3	84.8	117.8	0.198376	-0.275828	-0.474203	0.652693	0.827271	0.498014	0.938036	0.98104	0.91133	1.13174e+07	1.19637e+07	1.28689e+07	1.94201e+07	1.17528e+07	4.1039e+06	1.49128e+07	2.28028e+07	2.16992e+07	1.74606e+07	1.91891e+07	1.9609e+07	1.94201e+07	1.6728e+07	1.43529e+07	2.14822e+07	2.32345e+07	2.34947e+07	High	High	High
FALSE	High	Master Protein	P41091	Eukaryotic translation initiation factor 2 subunit 3 OS=Homo sapiens OX=9606 GN=EIF2S3 PE=1 SV=3	+	0	166.997	55	21	234	21	472	51.1	8.4	688.87	21	99.2	93.9	106.9	0.079215	-0.10785	-0.187065	0.653079	0.968055	0.650513	0.938036	0.997623	0.952024	2.61414e+07	2.73982e+07	2.83506e+07	4.0869e+07	2.92532e+07	1.07061e+07	3.23011e+07	4.53821e+07	4.51735e+07	4.03311e+07	4.39452e+07	4.31993e+07	4.0869e+07	4.16369e+07	3.74436e+07	4.65306e+07	4.62413e+07	4.89114e+07	High	High	High
FALSE	High	Master Protein	Q9BQ52	Zinc phosphodiesterase ELAC protein 2 OS=Homo sapiens OX=9606 GN=ELAC2 PE=1 SV=2	+	0	159.845	56	26	154	26	826	92.2	7.9	493.92	26	66.3	77.1	156.7	-0.217722	-1.24092	-1.0232	0.65422	0.108015	0.0542459	0.938036	0.49362	0.306766	5.37404e+06	5.17846e+06	7.24643e+06	9.49903e+06	6.78765e+06	3.20187e+06	1.11912e+07	1.96157e+07	1.81335e+07	8.29112e+06	8.30596e+06	1.10418e+07	9.49903e+06	9.66104e+06	1.11982e+07	1.61213e+07	1.99871e+07	1.9634e+07	High	High	High
FALSE	High	Master Protein	Q9BXP5	Serrate RNA effector molecule homolog OS=Homo sapiens OX=9606 GN=SRRT PE=1 SV=1	+	0	117.044	26	20	121	20	876	100.6	5.96	356.26	20	110.1	94.4	95.6	0.221956	0.203732	-0.0182238	0.651677	0.620694	0.870251	0.938036	0.942059	0.990101	8.35284e+06	7.73347e+06	7.49411e+06	1.07015e+07	6.87779e+06	3.04044e+06	7.47885e+06	1.10822e+07	9.76867e+06	1.28868e+07	1.24041e+07	1.14192e+07	1.07015e+07	9.78934e+06	1.06336e+07	1.07735e+07	1.1292e+07	1.0577e+07	High	High	High
FALSE	High	Master Protein	P68036	Ubiquitin-conjugating enzyme E2 L3 OS=Homo sapiens OX=9606 GN=UBE2L3 PE=1 SV=1	+	0	94.937	64	7	206	7	154	17.9	8.51	826.74	7	105.2	95.1	99.7	0.145617	0.0774693	-0.0681482	0.648904	0.534613	0.743378	0.938036	0.913774	0.967584	1.40562e+07	1.53467e+07	1.23699e+07	1.96075e+07	1.29442e+07	6.45325e+06	1.42591e+07	2.28296e+07	1.81368e+07	2.16861e+07	2.46153e+07	1.88486e+07	1.96075e+07	1.84239e+07	2.25695e+07	2.05406e+07	2.32619e+07	1.96375e+07	High	High	High
FALSE	High	Master Protein	Q6AI08	HEAT repeat-containing protein 6 OS=Homo sapiens OX=9606 GN=HEATR6 PE=1 SV=1	+	0	51.213	17	12	35	12	1181	128.7	7.03	94.82	12	69.8	102.4	127.7	-0.552917	-0.87146	-0.318543	0.651342	0.707838	0.687428	0.938036	0.961564	0.959283	387680	437737	335664	867763	623611		403733	1.07414e+06	1.22184e+06	598117	702105	511470	867763	887602		581588	1.09447e+06	1.32295e+06	High	High	High
FALSE	High	Master Protein	P08621	U1 small nuclear ribonucleoprotein 70 kDa OS=Homo sapiens OX=9606 GN=SNRNP70 PE=1 SV=2	+	0	47.187	34	10	51	10	437	51.5	9.94	124.41	10	111.3	100.3	88.4	0.150132	0.332335	0.182203	0.650083	0.985967	0.687804	0.938036	0.999906	0.959414	6.06135e+06	5.52003e+06	6.17993e+06	1.02843e+07	5.92037e+06	2.22281e+06	5.15685e+06	6.53162e+06	7.1752e+06	9.35152e+06	8.85382e+06	9.4167e+06	1.02843e+07	8.42662e+06	7.77404e+06	7.42858e+06	6.65528e+06	7.76892e+06	High	High	High
FALSE	High	Master Protein	Q86WB0	Nuclear-interacting partner of ALK OS=Homo sapiens OX=9606 GN=ZC3HC1 PE=1 SV=1	+	0	46.335	31	11	44	11	502	55.2	5.62	116.28	11	97.5	97.8	104.7	-0.00443225	-0.102787	-0.0983551	0.652129	0.911232	0.910418	0.938036	0.98725	0.994274	671920	1.08519e+06	1.13404e+06	1.73407e+06	1.21768e+06	414284	1.08921e+06	1.81988e+06	2.06187e+06	1.03665e+06	1.74059e+06	1.728e+06	1.73407e+06	1.73315e+06	1.44891e+06	1.56903e+06	1.85434e+06	2.23248e+06	High	High	High
FALSE	High	Master Protein	Q9BRS2	Serine/threonine-protein kinase RIO1 OS=Homo sapiens OX=9606 GN=RIOK1 PE=1 SV=2	+	0	20.651	11	4	14	4	568	65.5	6.19	31.66	4	62.6	67.6	169.8	-0.110861	-1.4396	-1.32874	0.650466	0.0619272	0.207721	0.938036	0.340012	0.667407	305685	280129	282053	619945	266903		845725	1.17243e+06	1.14817e+06	471614	449311	429780	619945	379890		1.21829e+06	1.19462e+06	1.24317e+06	High	Peak Found	High
FALSE	High	Master Protein	Q8NF91	Nesprin-1 OS=Homo sapiens OX=9606 GN=SYNE1 PE=1 SV=4	+	0	5.078	0	2	2	2	8797	1010.5	5.53	4.35	2	115.1	99.8	85.1	0.205776	0.435657	0.229881	0.652672	0.38545	0.640135	0.938036	0.847064	0.949491	4.02629e+06	3812323	3.68243e+06	4217547	3.72422e+06	2.08549e+06	3.02979e+06	4798841	4.17739e+06	6.2118e+06	6.11475e+06	5.61113e+06	4217547	5.30077e+06	7.29377e+06	4.3645e+06	4.8897e+06	4.52305e+06	Peak Found	Peak Found	Peak Found
FALSE	High	Master Protein	P53999	Activated RNA polymerase II transcriptional coactivator p15 OS=Homo sapiens OX=9606 GN=SUB1 PE=1 SV=3	+	0	64.503	38	8	107	8	127	14.4	9.6	305.79	8	99.8	114.1	86.1	-0.193187	0.213027	0.406214	0.657909	0.638061	0.374246	0.938929	0.945032	0.844818	1.91723e+07	1.64619e+07	1.51643e+07	3.03019e+07	2.1227e+07	6.85609e+06	1.45039e+07	2.70273e+07	2.10454e+07	2.95793e+07	2.6404e+07	2.31067e+07	3.03019e+07	3.0213e+07	2.39784e+07	2.08933e+07	2.7539e+07	2.27868e+07	High	High	High
FALSE	High	Master Protein	Q6NUQ4	Transmembrane protein 214 OS=Homo sapiens OX=9606 GN=TMEM214 PE=1 SV=2	+	0	41.64	19	11	25	11	689	77.1	9.14	48.52	11	125.7	104	70.3	0.273401	0.838388	0.564987	0.656709	0.450015	0.201435	0.938929	0.878777	0.660028	2.39805e+06	2.28615e+06	2.21954e+06	2.41234e+06	2.1327e+06	1.41596e+06	1.42458e+06	1.81245e+06	2.22827e+06	3.69974e+06	3.66686e+06	3.38203e+06	2.41234e+06	3.03553e+06	4.95217e+06	2.05215e+06	1.84676e+06	2.41265e+06	High	High	High
FALSE	High	Master Protein	Q9P2K8	eIF-2-alpha kinase GCN2 OS=Homo sapiens OX=9606 GN=EIF2AK4 PE=1 SV=3	+	0	19.864	6	6	10	6	1649	186.8	6.28	26.55	6	49.8	69.4	180.8	-0.47879	-1.86018	-1.38139	0.658851	0.310531	0.252461	0.938929	0.796398	0.723556		130009	145172	299112	166787	89036.6	449830	765025	1.01245e+06		208527	221207	299112	237392	311396	647992	779509	1.09622e+06	Not Found	Peak Found	Peak Found
FALSE	High	Master Protein	P52758	2-iminobutanoate/2-iminopropanoate deaminase OS=Homo sapiens OX=9606 GN=RIDA PE=1 SV=1	+	0	41.22	53	5	41	5	137	14.5	8.68	113.89	5	76.8	63.1	160.1	0.283466	-1.0598	-1.34326	0.659658	0.0641341	0.011199	0.939545	0.349916	0.089149	2.06217e+06	2.60102e+06	2.535e+06	2.96501e+06	2.32831e+06	907767	5.59121e+06	7.09829e+06	7.51451e+06	3.18154e+06	4.17188e+06	3.86272e+06	2.96501e+06	3.31394e+06	3.17482e+06	8.05429e+06	7.23269e+06	8.13629e+06	High	High	High
FALSE	High	Master Protein	O15372	Eukaryotic translation initiation factor 3 subunit H OS=Homo sapiens OX=9606 GN=EIF3H PE=1 SV=1	+	0	75.643	55	15	100	15	352	39.9	6.54	269.08	15	91.7	85.5	122.9	0.100997	-0.422491	-0.523489	0.661053	0.559542	0.690572	0.940424	0.923906	0.959414	5.72955e+06	6.02025e+06	6.29856e+06	1.20564e+07	6.12001e+06	2.5589e+06	8.93215e+06	1.27997e+07	1.117e+07	8.83961e+06	9.65615e+06	9.59746e+06	1.20564e+07	8.71078e+06	8.94947e+06	1.2867e+07	1.3042e+07	1.20943e+07	High	High	High
FALSE	High	Master Protein	P16615	Sarcoplasmic/endoplasmic reticulum calcium ATPase 2 OS=Homo sapiens OX=9606 GN=ATP2A2 PE=1 SV=1	+	0	362.029	44	40	484	40	1042	114.7	5.34	1529.06	40	77.1	112	110.9	-0.538696	-0.524457	0.0142394	0.663808	0.74447	0.787222	0.941446	0.963833	0.974015	3.3628e+07	3.99493e+07	6.15371e+07	1.01706e+08	6.54287e+07	2.29554e+07	6.40108e+07	8.06086e+07	8.96611e+07	5.18816e+07	6.40764e+07	9.37674e+07	1.01706e+08	9.31264e+07	8.02842e+07	9.22092e+07	8.21348e+07	9.70801e+07	High	High	High
FALSE	High	Master Protein	O15042	U2 snRNP-associated SURP motif-containing protein OS=Homo sapiens OX=9606 GN=U2SURP PE=1 SV=2	+	0	36.898	11	8	21	8	1029	118.2	8.47	48.52	8	82.7	108.8	108.6	-0.395719	-0.393065	0.00265445	0.663739	0.739835	0.624918	0.941446	0.962313	0.946296	4.22025e+06	3.87759e+06	4.79204e+06	8.98287e+06	5.9244e+06	2.45037e+06	5.93609e+06	8.07858e+06	8.12663e+06	6.51104e+06	6.21943e+06	7.3019e+06	8.98287e+06	8.43235e+06	8.56991e+06	8.5511e+06	8.23153e+06	8.79907e+06	High	High	High
FALSE	High	Master Protein	Q9BSH4	Translational activator of cytochrome c oxidase 1 OS=Homo sapiens OX=9606 GN=TACO1 PE=1 SV=1	+	0	29.616	31	5	24	5	297	32.5	8.13	82.12	5	103.2	72.4	124.3	0.511381	-0.268383	-0.779765	0.663505	0.880839	0.601092	0.941446	0.983646	0.943321	832101	1.16221e+06	890427	1.20831e+06	669053	202125	1134692	1.9763e+06	1.4344e+06	1.28377e+06	1.86412e+06	1.35679e+06	1.20831e+06	952280	706910	1.63455e+06	2.01372e+06	1.55309e+06	High	High	High
FALSE	High	Master Protein	Q9Y3Y2	Chromatin target of PRMT1 protein OS=Homo sapiens OX=9606 GN=CHTOP PE=1 SV=2	+	0	18.905	20	3	9	3	248	26.4	12.23	28.09	3	75	85.2	139.8	-0.183963	-0.898402	-0.714439	0.664343	0.14725	0.40693	0.941446	0.577039	0.867946	359209	615411	704825	1.19151e+06	787283	249110	1.15239e+06	1.80503e+06	1.72887e+06	554192	987085	1.07398e+06	1.19151e+06	1.12056e+06	871234	1.66004e+06	1.83921e+06	1.87193e+06	Peak Found	Peak Found	High
FALSE	High	Master Protein	Q8WXA9	Splicing regulatory glutamine/lysine-rich protein 1 OS=Homo sapiens OX=9606 GN=SREK1 PE=1 SV=1	+	0	6.632	6	2	6	2	508	59.3	10.39	16.32	2	99.8	82.6	117.6	0.272898	-0.236776	-0.509674	0.664569	0.950148	0.797283	0.941446	0.993552	0.976464	229772	250042	167705	429967	140909		339492	410127	340819	354495	401053	255542	429967	200560		489047	417893	369020	Peak Found	Peak Found	High
FALSE	High	Master Protein	Q9NYF8	Bcl-2-associated transcription factor 1 OS=Homo sapiens OX=9606 GN=BCLAF1 PE=1 SV=2	+	0	14.914	7	5	13	5	920	106.1	9.98	27.87	5	121.3	91.8	87	0.402013	0.479492	0.0774788	0.664955	0.215298	0.83754	0.941539	0.695684	0.986478	732542	662522	1.15523e+06	994804	516786		346668	795466	1.04696e+06	1.13017e+06	1.06265e+06	1.76029e+06	994804	735556		499385	810527	1.13359e+06	High	High	High
FALSE	High	Master Protein	Q14247	Src substrate cortactin OS=Homo sapiens OX=9606 GN=CTTN PE=1 SV=2	+	0	196.289	38	22	191	22	550	61.5	5.4	684.77	22	108.5	94.1	97.4	0.205428	0.155701	-0.049727	0.666257	0.469818	0.54874	0.942277	0.889192	0.923585	2.28476e+07	1.8649e+07	2.14137e+07	2.93541e+07	1.98869e+07	8.01949e+06	1.83087e+07	3.12709e+07	2.70481e+07	3.52495e+07	2.9912e+07	3.26292e+07	2.93541e+07	2.83056e+07	2.80473e+07	2.63741e+07	3.1863e+07	2.92862e+07	High	High	High
FALSE	High	Master Protein	Q12874	Splicing factor 3A subunit 3 OS=Homo sapiens OX=9606 GN=SF3A3 PE=1 SV=1	+	0	108.524	34	15	107	15	501	58.8	5.38	371.11	15	102.1	93.2	104.7	0.131581	-0.0362786	-0.16786	0.667918	0.937791	0.696581	0.942283	0.989565	0.960402	8.36778e+06	7.65153e+06	9.47735e+06	1.17529e+07	8.27568e+06	3.88793e+06	8.95861e+06	1.29988e+07	1.36378e+07	1.29099e+07	1.22726e+07	1.44412e+07	1.17529e+07	1.1779e+07	1.35976e+07	1.29051e+07	1.32449e+07	1.47663e+07	High	High	High
FALSE	High	Master Protein	P99999	Cytochrome c OS=Homo sapiens OX=9606 GN=CYCS PE=1 SV=2	+	0	80.676	56	7	145	7	105	11.7	9.57	406.78	7	84.3	70.9	144.9	0.249747	-0.781453	-1.0312	0.667195	0.0692611	0.0171789	0.942283	0.370245	0.126411	1.50052e+07	1.67592e+07	1.70219e+07	2.48547e+07	1.53262e+07	6.19653e+06	3.20785e+07	4.37709e+07	4.11402e+07	2.31502e+07	2.68808e+07	2.59372e+07	2.48547e+07	2.18142e+07	2.16717e+07	4.62099e+07	4.45996e+07	4.45444e+07	High	High	High
FALSE	High	Master Protein	O15397	Importin-8 OS=Homo sapiens OX=9606 GN=IPO8 PE=1 SV=2	+	0	69.072	17	13	56	12	1037	119.9	5.16	165.62	13	94.3	85.5	120.2	0.141333	-0.350107	-0.491441	0.666587	0.664893	0.283635	0.942283	0.953792	0.764041	1.22696e+07	1.31143e+07	1.50343e+07	1.93272e+07	1.34097e+07	5.15983e+06	1.67432e+07	2.92526e+07	2.47773e+07	1.89297e+07	2.10347e+07	2.29086e+07	1.93272e+07	1.90863e+07	1.80459e+07	2.4119e+07	2.98065e+07	2.68275e+07	High	High	High
FALSE	High	Master Protein	Q9BYC9	39S ribosomal protein L20, mitochondrial OS=Homo sapiens OX=9606 GN=MRPL20 PE=1 SV=1	+	0	7.724	14	2	16	2	149	17.4	10.86	34.34	2	104.6	94.1	101.2	0.152616	0.0476736	-0.104943	0.667942	0.836832	0.798897	0.942283	0.981996	0.977104	978313	841911	726546	838733	877881	347378	970343	1.28249e+06	1.1943e+06	1.50935e+06	1.35038e+06	1.10708e+06	838733	1.24951e+06	1.21492e+06	1.3978e+06	1.30677e+06	1.29312e+06	High	High	High
FALSE	High	Master Protein	Q08211	ATP-dependent RNA helicase A OS=Homo sapiens OX=9606 GN=DHX9 PE=1 SV=4	+	0	337.565	49	44	441	44	1270	140.9	6.84	1310.23	44	101.5	97.1	101.4	0.0639365	0.00142208	-0.0625145	0.670467	0.95839	0.778708	0.943775	0.994782	0.973213	4.985e+07	4.70648e+07	5.29986e+07	8.1812e+07	5.17296e+07	2.02185e+07	5.10781e+07	7.80085e+07	7.09615e+07	7.69092e+07	7.54892e+07	8.07569e+07	8.1812e+07	7.36281e+07	7.07119e+07	7.35795e+07	7.94855e+07	7.68332e+07	High	High	High
FALSE	High	Master Protein	Q29RF7	Sister chromatid cohesion protein PDS5 homolog A OS=Homo sapiens OX=9606 GN=PDS5A PE=1 SV=1	+	0	167.087	25	24	139	22	1337	150.7	7.91	494.2	24	96.9	101.1	102	-0.0612144	-0.0740006	-0.0127862	0.669846	0.720592	0.934428	0.943775	0.961564	0.994557	7.38378e+06	4.69251e+06	3.82313e+06	8.6665e+06	5.07017e+06	2.24542e+06	5.66857e+06	7.76079e+06	7.32065e+06	1.13918e+07	7.52653e+06	5.82552e+06	8.6665e+06	7.2165e+06	7.85312e+06	8.16573e+06	7.90773e+06	7.9264e+06	High	High	High
FALSE	High	Master Protein	Q13823	Nucleolar GTP-binding protein 2 OS=Homo sapiens OX=9606 GN=GNL2 PE=1 SV=1	+	0	12.265	6	3	8	3	731	83.6	9.25	20.53	3	62	46.6	191.4	0.411938	-1.62625	-2.03819	0.670597	0.411606	0.233746	0.943775	0.864686	0.70416	92276.3				75218.5		385747	431645	296043	142365				107060		555680	439818	320539	High	Not Found	Not Found
FALSE	High	Master Protein	P30050	60S ribosomal protein L12 OS=Homo sapiens OX=9606 GN=RPL12 PE=1 SV=1	+	0	86.218	59	8	193	8	165	17.8	9.42	619.87	8	96.2	100.8	103	-0.0673868	-0.0985355	-0.0311487	0.671628	0.976783	0.696702	0.943906	0.999281	0.960402	3.81515e+07	3.58989e+07	3.03587e+07	6.03451e+07	4.17268e+07	1.91725e+07	3.65442e+07	6.85354e+07	5.69309e+07	5.88605e+07	5.75798e+07	4.62592e+07	6.03451e+07	5.93908e+07	6.70537e+07	5.2643e+07	6.9833e+07	6.16416e+07	High	High	High
FALSE	High	Master Protein	Q9BVS4	Serine/threonine-protein kinase RIO2 OS=Homo sapiens OX=9606 GN=RIOK2 PE=1 SV=2	+	0	52.01	27	9	31	9	552	63.2	5.94	97.67	9	33.1	76.5	190.5	-1.20863	-2.52489	-1.31626	0.67154	0.0203873	0.0389134	0.943906	0.150564	0.240331	383449	302076	93063.8	1.11983e+06	1.1167e+06	170569	1.64195e+06	3.52869e+06	2.5761e+06	591589	484514	141806	1.11983e+06	1.58943e+06	596548	2.36528e+06	3.5955e+06	2.78926e+06	High	High	High
FALSE	High	Master Protein	Q96G46	tRNA-dihydrouridine(47) synthase [NAD(P)(+)]-like OS=Homo sapiens OX=9606 GN=DUS3L PE=1 SV=2	+	0	9.061	6	3	3	3	650	72.5	8.05	7.34	3	130.4	97.9	71.7	0.413563	0.862899	0.449336	0.671577	0.290925	0.80644	0.943906	0.785886	0.978496		124340	138205	216054	76891.6		154215	110519	83660.6		199434	210590	216054	109442		222151	112611	90583.1	Not Found	Peak Found	High
FALSE	High	Master Protein	Q15633	RISC-loading complex subunit TARBP2 OS=Homo sapiens OX=9606 GN=TARBP2 PE=1 SV=3	+	0	22.647	20	5	9	5	366	39	6.54	20.17	5	113.2	73.6	113.2	0.621096	0	-0.621096	0.672556	0.972843	0.737309	0.944474	0.999139	0.967408	764403	969695	982370	1.17702e+06	683820	191653	1.25711e+06	976006	1.38345e+06	1.17933e+06	1.55534e+06	1.49689e+06	1.17702e+06	973298	670286	1.81091e+06	994486	1.49793e+06	Peak Found	High	Peak Found
FALSE	High	Master Protein	O60763	General vesicular transport factor p115 OS=Homo sapiens OX=9606 GN=USO1 PE=1 SV=2	+	0	295.829	48	36	309	36	962	107.8	4.91	1011.9	36	76.2	98.3	125.5	-0.3674	-0.719824	-0.352424	0.674594	0.46656	0.638443	0.945653	0.888459	0.948625	1.67839e+07	1.68106e+07	2.03242e+07	3.59207e+07	2.44424e+07	9.84976e+06	2.82979e+07	4.3805e+07	4.10321e+07	2.58943e+07	2.69633e+07	3.0969e+07	3.59207e+07	3.47895e+07	3.44485e+07	4.07638e+07	4.46344e+07	4.44273e+07	High	High	High
FALSE	High	Master Protein	P31948	Stress-induced-phosphoprotein 1 OS=Homo sapiens OX=9606 GN=STIP1 PE=1 SV=1	+	0	394.6	59	41	537	41	543	62.6	6.8	1650.41	41	86.9	95.6	117.5	-0.137654	-0.435233	-0.297578	0.675996	0.359656	0.623114	0.945697	0.828254	0.946296	6.34332e+07	6.10022e+07	6.95612e+07	1.11379e+08	7.22762e+07	3.07702e+07	9.23099e+07	1.2989e+08	1.21569e+08	9.78654e+07	9.78441e+07	1.05994e+08	1.11379e+08	1.02873e+08	1.07615e+08	1.32975e+08	1.3235e+08	1.31628e+08	High	High	High
FALSE	High	Master Protein	Q9UI10	Translation initiation factor eIF-2B subunit delta OS=Homo sapiens OX=9606 GN=EIF2B4 PE=1 SV=2	+	0	82.198	38	13	99	13	523	57.5	9.38	303.44	13	87.3	107.1	105.6	-0.294905	-0.274556	0.0203486	0.674961	0.751713	0.932526	0.945697	0.963833	0.994557	2.68354e+06	2.77824e+06	4.00131e+06	5.4686e+06	3.75549e+06	1.67273e+06	3.7401e+06	7.08098e+06	4.71309e+06	4.14019e+06	4.45614e+06	6.09701e+06	5.4686e+06	5.34529e+06	5.85019e+06	5.38772e+06	7.21505e+06	5.10308e+06	High	High	High
[truncated: 3,819 more rows]
[truncated: 8 more columns]

## Sheet: RBPs
Checked	Protein FDR Confidence: Combined	Master	Accession	Description	RBP	Exp. q-value: Combined	Sum PEP Score	Coverage [%]	# Peptides	# PSMs	# Unique Peptides	# AAs	MW [kDa]	calc. pI	Score Sequest HT: Sequest HT	# Peptides (by Search Engine): Sequest HT	Abundances (Grouped): CM	Abundances (Grouped): DE	Abundances (Grouped): UD	Abundance Ratio (log2): (CM) / (DE)	Abundance Ratio (log2): (CM) / (UD)	Abundance Ratio (log2): (DE) / (UD)	Abundance Ratio P-Value: (DE) / (CM)	Abundance Ratio P-Value: (UD) / (CM)	Abundance Ratio P-Value: (UD) / (DE)	Abundance Ratio Adj. P-Value: (DE) / (CM)	Abundance Ratio Adj. P-Value: (UD) / (CM)	Abundance Ratio Adj. P-Value: (UD) / (DE)	Abundance: F1: Sample, CM	Abundance: F2: Sample, CM	Abundance: F3: Sample, CM	Abundance: F4: Sample, DE	Abundance: F6: Sample, DE	Abundance: F10: Sample, DE	Abundance: F7: Sample, UD	Abundance: F8: Sample, UD	Abundance: F9: Sample, UD	Abundances (Normalized): F1: Sample, CM	Abundances (Normalized): F2: Sample, CM	Abundances (Normalized): F3: Sample, CM	Abundances (Normalized): F4: Sample, DE	Abundances (Normalized): F6: Sample, DE	Abundances (Normalized): F10: Sample, DE	Abundances (Normalized): F7: Sample, UD	Abundances (Normalized): F8: Sample, UD	Abundances (Normalized): F9: Sample, UD	Found in Sample: [S1] F1: Sample, CM	Found in Sample: [S2] F2: Sample, CM	Found in Sample: [S3] F3: Sample, CM
[truncated: 1,355 more rows]
[truncated: 8 more columns]
