# Supplementary material for: Definition of germ layer cell lineage alternative splicing programs reveals a critical role for Quaking in specifying cardiac cell fate
Source: Nucleic Acids Res. 2022 May 11;50(9):5313–34. doi: 10.1093/nar/gkac327 (PMC9122611; doi:10.1093/nar/gkac327)
Supplement: gkac327_Supplemental_Files [file gkac327_supplemental_files.zip › TableS7_DIA-UD-CM-cMyo.csv]

Scaffold DIA 3.0.1
SF_6cats_Scaffold_DIA_Experiment.sdia
Summarization hierarchy: {}
Comparison Level: MS Sample
Biological Replicate Level: MS Sample
Technical Replicate Level: MS Sample
The data below is summarized at the level of (MS Sample)
Statistical test: None
											Total Intensity (Normalized)
#	Visible	Star	Protein Name	Accession Number	Molecular Weight	Protein Group Score	Identified Peptide Count	Total Unique Peptide Count	Exclusivity	Quantitative Value	sf14_dia_wtd8.mzML	sf2_dia_wtud.mzML	sf8_dia_wtd4.mzML
1	TRUE	Empty	sp|Q09666|AHNK_HUMAN Neuroblast differentiation-associated protein AHNAK OS=Homo sapiens OX=9606 GN=AHNAK PE=1 SV=2	sp|Q09666|AHNK_HUMAN	629 kDa	0.999990613	153	153	100%		529,938,000	62,152,960	110,274,900				QKI	8,470,330	10,383,030	13,559,290
2	TRUE	Empty	sp|Q14204|DYHC1_HUMAN Cytoplasmic dynein 1 heavy chain 1 OS=Homo sapiens OX=9606 GN=DYNC1H1 PE=1 SV=5	sp|Q14204|DYHC1_HUMAN	532 kDa	0.999997387	147	147	100%		336,412,200	261,897,800	353,306,000				QKI_FC	1	1.225811745	1.600798316
3	TRUE	Empty	sp|P78527|PRKDC_HUMAN DNA-dependent protein kinase catalytic subunit OS=Homo sapiens OX=9606 GN=PRKDC PE=1 SV=3	sp|P78527|PRKDC_HUMAN	469 kDa	0.999984612	127	127	100%		312,531,000	388,186,800	404,513,100				QKI_L2FC	0	0.293737433	0.678791555
4	TRUE	Empty	sp|P49327|FAS_HUMAN Fatty acid synthase OS=Homo sapiens OX=9606 GN=FASN PE=1 SV=3	sp|P49327|FAS_HUMAN	273 kDa	0.999999944	118	118	100%		608,131,600	1,445,001,000	1,312,119,000
5	TRUE	Empty	sp|P21333|FLNA_HUMAN Filamin-A OS=Homo sapiens OX=9606 GN=FLNA PE=1 SV=4	sp|P21333|FLNA_HUMAN	281 kDa	0.999999861	109	109	93%		434,247,400	750,276,300	821,453,900
6	TRUE	Empty	sp|P35579|MYH9_HUMAN Myosin-9 OS=Homo sapiens OX=9606 GN=MYH9 PE=1 SV=4	sp|P35579|MYH9_HUMAN	227 kDa	0.999999134	104	104	83%		385,704,000	184,045,000	254,636,100
7	TRUE	Empty	sp|Q13813|SPTN1_HUMAN Spectrin alpha chain, non-erythrocytic 1 OS=Homo sapiens OX=9606 GN=SPTAN1 PE=1 SV=3	sp|Q13813|SPTN1_HUMAN	285 kDa	0.999999675	101	101	100%		287,579,200	98,263,890	137,881,900
8	TRUE	Empty	sp|Q14315|FLNC_HUMAN Filamin-C OS=Homo sapiens OX=9606 GN=FLNC PE=1 SV=3	sp|Q14315|FLNC_HUMAN	291 kDa	0.999997899	97	97	90%		604,491,500	101,989,500	581,310,400				BIN1	653,829.50	1,691,114	2,216,766
9	TRUE	Empty	sp|P35580|MYH10_HUMAN Myosin-10 OS=Homo sapiens OX=9606 GN=MYH10 PE=1 SV=3	sp|P35580|MYH10_HUMAN	229 kDa	0.999998119	89	89	80%		269,029,000	199,393,600	191,622,700				BIN1_FC	1	2.586475526	3.390434356
10	TRUE	Empty	sp|Q01082|SPTB2_HUMAN Spectrin beta chain, non-erythrocytic 1 OS=Homo sapiens OX=9606 GN=SPTBN1 PE=1 SV=2	sp|Q01082|SPTB2_HUMAN	275 kDa	0.999989296	82	82	95%		321,174,100	97,227,610	145,497,100				BIN1_L2FC	0	1.37098754	1.761470112
11	TRUE	Empty	sp|Q00610|CLH1_HUMAN Clathrin heavy chain 1 OS=Homo sapiens OX=9606 GN=CLTC PE=1 SV=5	sp|Q00610|CLH1_HUMAN	192 kDa	0.999998534	79	79	100%		466,133,600	382,622,400	546,326,800
12	TRUE	Empty	sp|O75369|FLNB_HUMAN Filamin-B OS=Homo sapiens OX=9606 GN=FLNB PE=1 SV=2	sp|O75369|FLNB_HUMAN	278 kDa	0.99991632	67	67	85%		128,665,400	159,131,300	188,053,900
13	TRUE	Empty	sp|P42704|LPPRC_HUMAN Leucine-rich PPR motif-containing protein, mitochondrial OS=Homo sapiens OX=9606 GN=LRPPRC PE=1 SV=3	sp|P42704|LPPRC_HUMAN	158 kDa	0.999996532	64	64	100%		187,942,100	287,137,400	238,186,400
14	TRUE	Empty	sp|Q9Y490|TLN1_HUMAN Talin-1 OS=Homo sapiens OX=9606 GN=TLN1 PE=1 SV=3	sp|Q9Y490|TLN1_HUMAN	270 kDa	0.999986764	60	60	88%		138,990,600	56,891,990	87,619,590
15	TRUE	Empty	sp|P08238|HS90B_HUMAN Heat shock protein HSP 90-beta OS=Homo sapiens OX=9606 GN=HSP90AB1 PE=1 SV=4	sp|P08238|HS90B_HUMAN	83 kDa	0.999999857	59	59	51%		1,001,382,000	3,040,670,000	2,151,459,000
16	TRUE	Empty	sp|P18206|VINC_HUMAN Vinculin OS=Homo sapiens OX=9606 GN=VCL PE=1 SV=4	sp|P18206|VINC_HUMAN	124 kDa	0.99999567	56	56	100%		518,221,800	355,035,700	452,443,500
17	TRUE	Empty	sp|P13639|EF2_HUMAN Elongation factor 2 OS=Homo sapiens OX=9606 GN=EEF2 PE=1 SV=4	sp|P13639|EF2_HUMAN	95 kDa	0.999999973	54	54	98%		536,111,000	1,314,444,000	956,418,700
18	TRUE	Empty	sp|P07900|HS90A_HUMAN Heat shock protein HSP 90-alpha OS=Homo sapiens OX=9606 GN=HSP90AA1 PE=1 SV=5	sp|P07900|HS90A_HUMAN	85 kDa	0.999998053	52	52	62%		551,889,100	1,283,468,000	1,266,894,000
19	TRUE	Empty	sp|Q15149|PLEC_HUMAN Plectin OS=Homo sapiens OX=9606 GN=PLEC PE=1 SV=3	sp|Q15149|PLEC_HUMAN	532 kDa	0.999793159	51	51	92%		18,257,900	17,202,910	31,558,400
20	TRUE	Empty	sp|P08670|VIME_HUMAN Vimentin OS=Homo sapiens OX=9606 GN=VIM PE=1 SV=4	sp|P08670|VIME_HUMAN	54 kDa	0.999999896	50	50	90%		943,369,600	27,086,990	751,494,900
21	TRUE	Empty	sp|P07814|SYEP_HUMAN Bifunctional glutamate/proline--tRNA ligase OS=Homo sapiens OX=9606 GN=EPRS PE=1 SV=5	sp|P07814|SYEP_HUMAN	171 kDa	0.999995823	50	50	100%		73,232,950	128,341,200	101,038,300
22	TRUE	Empty	sp|P02751|FINC_HUMAN Fibronectin OS=Homo sapiens OX=9606 GN=FN1 PE=1 SV=5	sp|P02751|FINC_HUMAN	272 kDa	0.999999249	49	49	100%		174,688,700	12,893,100	10,096,390
23	TRUE	Empty	sp|P46940|IQGA1_HUMAN Ras GTPase-activating-like protein IQGAP1 OS=Homo sapiens OX=9606 GN=IQGAP1 PE=1 SV=1	sp|P46940|IQGA1_HUMAN	189 kDa	0.999982024	49	49	100%		74,844,320	62,652,430	93,848,610
24	TRUE	Empty	sp|P55072|TERA_HUMAN Transitional endoplasmic reticulum ATPase OS=Homo sapiens OX=9606 GN=VCP PE=1 SV=4	sp|P55072|TERA_HUMAN	89 kDa	0.999998332	48	48	100%		460,196,000	451,810,000	627,212,600
25	TRUE	Empty	sp|Q92616|GCN1_HUMAN eIF-2-alpha kinase activator GCN1 OS=Homo sapiens OX=9606 GN=GCN1 PE=1 SV=6	sp|Q92616|GCN1_HUMAN	293 kDa	0.999989306	48	48	100%		22,207,880	47,173,480	34,142,900
26	TRUE	Empty	sp|P22314|UBA1_HUMAN Ubiquitin-like modifier-activating enzyme 1 OS=Homo sapiens OX=9606 GN=UBA1 PE=1 SV=3	sp|P22314|UBA1_HUMAN	118 kDa	0.999999811	47	47	100%		324,410,600	219,849,700	328,379,800
27	TRUE	Empty	sp|P12814|ACTN1_HUMAN Alpha-actinin-1 OS=Homo sapiens OX=9606 GN=ACTN1 PE=1 SV=2	sp|P12814|ACTN1_HUMAN	103 kDa	0.999984702	47	47	60%		231,385,400	140,413,100	197,519,300
28	TRUE	Empty	sp|P14618|KPYM_HUMAN Pyruvate kinase PKM OS=Homo sapiens OX=9606 GN=PKM PE=1 SV=4	sp|P14618|KPYM_HUMAN	58 kDa	0.99999934	46	46	100%		921,753,700	476,548,700	1,267,882,000
29	TRUE	Empty	sp|P27708|PYR1_HUMAN CAD protein OS=Homo sapiens OX=9606 GN=CAD PE=1 SV=3	sp|P27708|PYR1_HUMAN	243 kDa	0.999998887	46	46	100%		17,201,460	87,967,180	48,066,270
30	TRUE	Empty	sp|P53396|ACLY_HUMAN ATP-citrate synthase OS=Homo sapiens OX=9606 GN=ACLY PE=1 SV=3	sp|P53396|ACLY_HUMAN	121 kDa	0.999998408	46	46	100%		112,639,800	517,231,600	351,018,500
31	TRUE	Empty	sp|P14625|ENPL_HUMAN Endoplasmin OS=Homo sapiens OX=9606 GN=HSP90B1 PE=1 SV=1	sp|P14625|ENPL_HUMAN	92 kDa	0.999999826	45	45	93%		496,973,200	527,296,000	726,455,300
32	TRUE	Empty	sp|P08133|ANXA6_HUMAN Annexin A6 OS=Homo sapiens OX=9606 GN=ANXA6 PE=1 SV=3	sp|P08133|ANXA6_HUMAN	76 kDa	0.999998722	45	45	98%		669,255,600	40,418,200	196,261,600
33	TRUE	Empty	sp|P05787|K2C8_HUMAN Keratin, type II cytoskeletal 8 OS=Homo sapiens OX=9606 GN=KRT8 PE=1 SV=7	sp|P05787|K2C8_HUMAN	54 kDa	0.999997583	45	45	87%		1,724,063,000	149,485,400	1,329,341,000
34	TRUE	Empty	sp|P53621|COPA_HUMAN Coatomer subunit alpha OS=Homo sapiens OX=9606 GN=COPA PE=1 SV=2	sp|P53621|COPA_HUMAN	138 kDa	0.999977336	45	45	98%		101,596,100	91,648,790	121,385,200
35	TRUE	Empty	sp|P11021|BIP_HUMAN Endoplasmic reticulum chaperone BiP OS=Homo sapiens OX=9606 GN=HSPA5 PE=1 SV=2	sp|P11021|BIP_HUMAN	72 kDa	0.999997692	43	43	95%		659,588,400	711,735,700	1,140,977,000
36	TRUE	Empty	sp|O43707|ACTN4_HUMAN Alpha-actinin-4 OS=Homo sapiens OX=9606 GN=ACTN4 PE=1 SV=2	sp|O43707|ACTN4_HUMAN	105 kDa	0.999995104	43	43	63%		230,516,200	131,828,000	187,744,900
37	TRUE	Empty	sp|P10809|CH60_HUMAN 60 kDa heat shock protein, mitochondrial OS=Homo sapiens OX=9606 GN=HSPD1 PE=1 SV=2	sp|P10809|CH60_HUMAN	61 kDa	0.999999918	42	42	100%		472,645,700	758,168,100	745,430,200
38	TRUE	Empty	sp|P55060|XPO2_HUMAN Exportin-2 OS=Homo sapiens OX=9606 GN=CSE1L PE=1 SV=3	sp|P55060|XPO2_HUMAN	110 kDa	0.999992615	42	42	100%		131,207,300	310,727,800	281,635,200
39	TRUE	Empty	sp|P11586|C1TC_HUMAN C-1-tetrahydrofolate synthase, cytoplasmic OS=Homo sapiens OX=9606 GN=MTHFD1 PE=1 SV=3	sp|P11586|C1TC_HUMAN	102 kDa	0.999996624	41	41	98%		63,870,350	186,512,200	105,551,200
40	TRUE	Empty	sp|P12956|XRCC6_HUMAN X-ray repair cross-complementing protein 6 OS=Homo sapiens OX=9606 GN=XRCC6 PE=1 SV=2	sp|P12956|XRCC6_HUMAN	70 kDa	0.9999951	41	41	100%		156,998,000	223,208,600	278,355,700
41	TRUE	Empty	sp|Q7KZF4|SND1_HUMAN Staphylococcal nuclease domain-containing protein 1 OS=Homo sapiens OX=9606 GN=SND1 PE=1 SV=1	sp|Q7KZF4|SND1_HUMAN	102 kDa	0.999972175	41	41	100%		109,509,000	156,559,400	158,099,200
42	TRUE	Empty	sp|Q14697|GANAB_HUMAN Neutral alpha-glucosidase AB OS=Homo sapiens OX=9606 GN=GANAB PE=1 SV=3	sp|Q14697|GANAB_HUMAN	107 kDa	0.999999173	39	39	100%		263,934,100	184,060,400	301,950,400
43	TRUE	Empty	sp|P34932|HSP74_HUMAN Heat shock 70 kDa protein 4 OS=Homo sapiens OX=9606 GN=HSPA4 PE=1 SV=4	sp|P34932|HSP74_HUMAN	94 kDa	0.999996252	39	39	90%		98,590,050	208,287,700	173,254,900
44	TRUE	Empty	sp|Q08211|DHX9_HUMAN ATP-dependent RNA helicase A OS=Homo sapiens OX=9606 GN=DHX9 PE=1 SV=4	sp|Q08211|DHX9_HUMAN	141 kDa	0.999990337	39	39	100%		88,511,660	87,747,250	74,591,890
45	TRUE	Empty	sp|Q5T4S7|UBR4_HUMAN E3 ubiquitin-protein ligase UBR4 OS=Homo sapiens OX=9606 GN=UBR4 PE=1 SV=1	sp|Q5T4S7|UBR4_HUMAN	574 kDa	0.999892581	39	39	100%		15,444,850	23,401,830	18,905,510
46	TRUE	Empty	sp|O75643|U520_HUMAN U5 small nuclear ribonucleoprotein 200 kDa helicase OS=Homo sapiens OX=9606 GN=SNRNP200 PE=1 SV=2	sp|O75643|U520_HUMAN	245 kDa	0.999840873	39	39	100%		30,873,840	48,576,010	44,374,730
47	TRUE	Empty	sp|P11142|HSP7C_HUMAN Heat shock cognate 71 kDa protein OS=Homo sapiens OX=9606 GN=HSPA8 PE=1 SV=1	sp|P11142|HSP7C_HUMAN	71 kDa	0.999997307	38	38	76%		613,822,800	1,277,067,000	1,061,162,000
48	TRUE	Empty	sp|Q86VP6|CAND1_HUMAN Cullin-associated NEDD8-dissociated protein 1 OS=Homo sapiens OX=9606 GN=CAND1 PE=1 SV=2	sp|Q86VP6|CAND1_HUMAN	136 kDa	0.999994448	38	38	100%		133,645,000	139,820,200	128,286,500
49	TRUE	Empty	sp|O00410|IPO5_HUMAN Importin-5 OS=Homo sapiens OX=9606 GN=IPO5 PE=1 SV=4	sp|O00410|IPO5_HUMAN	124 kDa	0.999994195	38	38	95%		57,155,200	172,264,400	110,826,200
50	TRUE	Empty	sp|Q14152|EIF3A_HUMAN Eukaryotic translation initiation factor 3 subunit A OS=Homo sapiens OX=9606 GN=EIF3A PE=1 SV=1	sp|Q14152|EIF3A_HUMAN	167 kDa	0.99999005	38	38	100%		66,310,210	127,330,900	98,570,560
51	TRUE	Empty	sp|P48681|NEST_HUMAN Nestin OS=Homo sapiens OX=9606 GN=NES PE=1 SV=2	sp|P48681|NEST_HUMAN	177 kDa	0.999988653	38	38	100%		148,022,600	50,925,620	91,994,790
52	TRUE	Empty	sp|Q9P2J5|SYLC_HUMAN Leucine--tRNA ligase, cytoplasmic OS=Homo sapiens OX=9606 GN=LARS PE=1 SV=2	sp|Q9P2J5|SYLC_HUMAN	134 kDa	0.999971958	38	38	100%		43,335,440	111,481,300	67,068,930
53	TRUE	Empty	sp|Q93008|USP9X_HUMAN Probable ubiquitin carboxyl-terminal hydrolase FAF-X OS=Homo sapiens OX=9606 GN=USP9X PE=1 SV=3	sp|Q93008|USP9X_HUMAN	292 kDa	0.999930363	38	38	55%		25,789,860	66,703,940	35,034,630
54	TRUE	Empty	sp|O14980|XPO1_HUMAN Exportin-1 OS=Homo sapiens OX=9606 GN=XPO1 PE=1 SV=1	sp|O14980|XPO1_HUMAN	123 kDa	0.999998589	37	37	100%		56,694,880	89,345,400	85,942,490
55	TRUE	Empty	sp|P04264|K2C1_HUMAN Keratin, type II cytoskeletal 1 OS=Homo sapiens OX=9606 GN=KRT1 PE=1 SV=6	sp|P04264|K2C1_HUMAN	66 kDa	0.999997368	37	37	86%		628,279,500	429,200,200	652,547,900
56	TRUE	Empty	sp|P31939|PUR9_HUMAN Bifunctional purine biosynthesis protein PURH OS=Homo sapiens OX=9606 GN=ATIC PE=1 SV=3	sp|P31939|PUR9_HUMAN	65 kDa	0.999996989	37	37	100%		87,710,640	207,492,000	135,960,700
57	TRUE	Empty	sp|P26038|MOES_HUMAN Moesin OS=Homo sapiens OX=9606 GN=MSN PE=1 SV=3	sp|P26038|MOES_HUMAN	68 kDa	0.999992949	37	37	73%		288,857,600	233,598,600	337,876,500
58	TRUE	Empty	sp|P09874|PARP1_HUMAN Poly [ADP-ribose] polymerase 1 OS=Homo sapiens OX=9606 GN=PARP1 PE=1 SV=4	sp|P09874|PARP1_HUMAN	113 kDa	0.999976676	37	37	100%		41,906,650	154,175,400	84,075,650
59	TRUE	Empty	sp|Q9NU22|MDN1_HUMAN Midasin OS=Homo sapiens OX=9606 GN=MDN1 PE=1 SV=2	sp|Q9NU22|MDN1_HUMAN	633 kDa	0.999667162	37	37	100%		11,869,730	35,920,170	16,372,900
60	TRUE	Empty	sp|P06733|ENOA_HUMAN Alpha-enolase OS=Homo sapiens OX=9606 GN=ENO1 PE=1 SV=2	sp|P06733|ENOA_HUMAN	47 kDa	0.999999684	36	36	92%		477,509,200	776,021,100	872,603,400
61	TRUE	Empty	sp|P26639|SYTC_HUMAN Threonine--tRNA ligase 1, cytoplasmic OS=Homo sapiens OX=9606 GN=TARS1 PE=1 SV=3	sp|P26639|SYTC_HUMAN	83 kDa	0.999968699	36	36	100%		63,474,520	229,165,100	99,489,880
62	TRUE	Empty	sp|P05783|K1C18_HUMAN Keratin, type I cytoskeletal 18 OS=Homo sapiens OX=9606 GN=KRT18 PE=1 SV=2	sp|P05783|K1C18_HUMAN	48 kDa	0.999999985	35	35	94%		1,656,890,000	191,903,100	1,244,718,000
63	TRUE	Empty	Group of sp|P60709|ACTB_HUMAN Actin, cytoplasmic 1 OS=Homo sapiens OX=9606 GN=ACTB PE=1 SV=1	sp|P60709|ACTB_HUMAN (+1)		0.999999955	35	35	43%		4,193,823,000	3,277,243,000	6,929,548,000
63.1	TRUE	Empty	sp|P60709|ACTB_HUMAN Actin, cytoplasmic 1 OS=Homo sapiens OX=9606 GN=ACTB PE=1 SV=1	sp|P60709|ACTB_HUMAN	42 kDa	0.999999955	35	35	43%		4,193,823,000	3,277,243,000	6,929,548,000
63.2	TRUE	Empty	sp|P63261|ACTG_HUMAN Actin, cytoplasmic 2 OS=Homo sapiens OX=9606 GN=ACTG1 PE=1 SV=1	sp|P63261|ACTG_HUMAN	42 kDa	0.999999955	35	35	43%		4,193,823,000	3,277,243,000	6,929,548,000
64	TRUE	Empty	sp|P08727|K1C19_HUMAN Keratin, type I cytoskeletal 19 OS=Homo sapiens OX=9606 GN=KRT19 PE=1 SV=4	sp|P08727|K1C19_HUMAN	44 kDa	0.999999265	35	35	66%		937,636,400	134,216,100	883,561,100
65	TRUE	Empty	sp|P50395|GDIB_HUMAN Rab GDP dissociation inhibitor beta OS=Homo sapiens OX=9606 GN=GDI2 PE=1 SV=2	sp|P50395|GDIB_HUMAN	51 kDa	0.999997504	35	35	74%		294,410,400	294,487,300	256,932,300
66	TRUE	Empty	sp|P13667|PDIA4_HUMAN Protein disulfide-isomerase A4 OS=Homo sapiens OX=9606 GN=PDIA4 PE=1 SV=2	sp|P13667|PDIA4_HUMAN	73 kDa	0.999993677	35	35	97%		206,002,400	165,560,600	264,080,200
67	TRUE	Empty	sp|P19367|HXK1_HUMAN Hexokinase-1 OS=Homo sapiens OX=9606 GN=HK1 PE=1 SV=3	sp|P19367|HXK1_HUMAN	102 kDa	0.99998304	35	35	83%		210,541,400	93,046,780	107,289,600
68	TRUE	Empty	sp|Q9P2E9|RRBP1_HUMAN Ribosome-binding protein 1 OS=Homo sapiens OX=9606 GN=RRBP1 PE=1 SV=5	sp|Q9P2E9|RRBP1_HUMAN	152 kDa	0.999953649	35	35	100%		48,798,070	37,178,140	63,689,680
69	TRUE	Empty	sp|P30101|PDIA3_HUMAN Protein disulfide-isomerase A3 OS=Homo sapiens OX=9606 GN=PDIA3 PE=1 SV=4	sp|P30101|PDIA3_HUMAN	57 kDa	0.999999847	34	34	97%		429,443,400	416,394,400	521,131,800
70	TRUE	Empty	sp|P78371|TCPB_HUMAN T-complex protein 1 subunit beta OS=Homo sapiens OX=9606 GN=CCT2 PE=1 SV=4	sp|P78371|TCPB_HUMAN	57 kDa	0.999998912	34	34	100%		119,278,200	241,497,000	226,520,900
71	TRUE	Empty	sp|Q14974|IMB1_HUMAN Importin subunit beta-1 OS=Homo sapiens OX=9606 GN=KPNB1 PE=1 SV=2	sp|Q14974|IMB1_HUMAN	97 kDa	0.999998804	34	34	100%		93,477,060	152,864,700	148,071,700
72	TRUE	Empty	sp|O75533|SF3B1_HUMAN Splicing factor 3B subunit 1 OS=Homo sapiens OX=9606 GN=SF3B1 PE=1 SV=3	sp|O75533|SF3B1_HUMAN	146 kDa	0.999960089	34	34	100%		31,822,250	44,754,480	38,358,010
73	TRUE	Empty	sp|P41252|SYIC_HUMAN Isoleucine--tRNA ligase, cytoplasmic OS=Homo sapiens OX=9606 GN=IARS PE=1 SV=2	sp|P41252|SYIC_HUMAN	145 kDa	0.999952386	34	34	100%		52,395,450	103,722,500	75,741,350
74	TRUE	Empty	sp|P13010|XRCC5_HUMAN X-ray repair cross-complementing protein 5 OS=Homo sapiens OX=9606 GN=XRCC5 PE=1 SV=3	sp|P13010|XRCC5_HUMAN	83 kDa	0.999999524	33	33	100%		136,816,000	203,879,600	245,152,700
75	TRUE	Empty	sp|P48643|TCPE_HUMAN T-complex protein 1 subunit epsilon OS=Homo sapiens OX=9606 GN=CCT5 PE=1 SV=1	sp|P48643|TCPE_HUMAN	60 kDa	0.999996535	33	33	100%		101,062,700	215,259,800	175,491,500
76	TRUE	Empty	sp|P54136|SYRC_HUMAN Arginine--tRNA ligase, cytoplasmic OS=Homo sapiens OX=9606 GN=RARS PE=1 SV=2	sp|P54136|SYRC_HUMAN	75 kDa	0.999993888	33	33	100%		48,932,630	79,469,040	80,244,300
77	TRUE	Empty	sp|P13796|PLSL_HUMAN Plastin-2 OS=Homo sapiens OX=9606 GN=LCP1 PE=1 SV=6	sp|P13796|PLSL_HUMAN	70 kDa	0.999989858	33	33	79%		257,044,600	67,186,780	291,500,100
78	TRUE	Empty	sp|P50990|TCPQ_HUMAN T-complex protein 1 subunit theta OS=Homo sapiens OX=9606 GN=CCT8 PE=1 SV=4	sp|P50990|TCPQ_HUMAN	60 kDa	0.999986215	33	33	100%		152,522,000	304,948,300	281,009,500
79	TRUE	Empty	sp|P38646|GRP75_HUMAN Stress-70 protein, mitochondrial OS=Homo sapiens OX=9606 GN=HSPA9 PE=1 SV=2	sp|P38646|GRP75_HUMAN	74 kDa	0.999985057	33	33	97%		196,422,400	342,347,900	294,563,700
80	TRUE	Empty	sp|P46821|MAP1B_HUMAN Microtubule-associated protein 1B OS=Homo sapiens OX=9606 GN=MAP1B PE=1 SV=2	sp|P46821|MAP1B_HUMAN	271 kDa	0.999973883	33	33	100%		45,598,830	41,510,630	46,369,260
81	TRUE	Empty	sp|O43143|DHX15_HUMAN Pre-mRNA-splicing factor ATP-dependent RNA helicase DHX15 OS=Homo sapiens OX=9606 GN=DHX15 PE=1 SV=2	sp|O43143|DHX15_HUMAN	91 kDa	0.999957629	33	33	97%		58,228,590	97,967,210	90,489,120
82	TRUE	Empty	sp|P49792|RBP2_HUMAN E3 SUMO-protein ligase RanBP2 OS=Homo sapiens OX=9606 GN=RANBP2 PE=1 SV=2	sp|P49792|RBP2_HUMAN	358 kDa	0.999906497	33	33	64%		9,977,901	25,314,810	16,493,700
83	TRUE	Empty	sp|P35908|K22E_HUMAN Keratin, type II cytoskeletal 2 epidermal OS=Homo sapiens OX=9606 GN=KRT2 PE=1 SV=2	sp|P35908|K22E_HUMAN	65 kDa	0.999998737	32	32	62%		303,078,400	125,760,000	287,661,900
84	TRUE	Empty	sp|P68032|ACTC_HUMAN Actin, alpha cardiac muscle 1 OS=Homo sapiens OX=9606 GN=ACTC1 PE=1 SV=1	sp|P68032|ACTC_HUMAN	42 kDa	0.999959423	32	32	3%		3,736,910,000	2,239,121,000	5,292,077,000
85	TRUE	Empty	sp|Q16531|DDB1_HUMAN DNA damage-binding protein 1 OS=Homo sapiens OX=9606 GN=DDB1 PE=1 SV=1	sp|Q16531|DDB1_HUMAN	127 kDa	0.999955373	32	32	100%		61,400,350	73,752,360	71,922,680
86	TRUE	Empty	sp|P52272|HNRPM_HUMAN Heterogeneous nuclear ribonucleoprotein M OS=Homo sapiens OX=9606 GN=HNRNPM PE=1 SV=3	sp|P52272|HNRPM_HUMAN	78 kDa	0.999999837	31	31	100%		277,240,600	372,219,300	467,785,600
87	TRUE	Empty	sp|P00558|PGK1_HUMAN Phosphoglycerate kinase 1 OS=Homo sapiens OX=9606 GN=PGK1 PE=1 SV=3	sp|P00558|PGK1_HUMAN	45 kDa	0.999999827	31	31	100%		256,243,200	221,288,200	275,604,700
88	TRUE	Empty	sp|P05023|AT1A1_HUMAN Sodium/potassium-transporting ATPase subunit alpha-1 OS=Homo sapiens OX=9606 GN=ATP1A1 PE=1 SV=1	sp|P05023|AT1A1_HUMAN	113 kDa	0.999996399	31	31	100%		138,507,300	94,342,650	91,806,410
89	TRUE	Empty	sp|P22102|PUR2_HUMAN Trifunctional purine biosynthetic protein adenosine-3 OS=Homo sapiens OX=9606 GN=GART PE=1 SV=1	sp|P22102|PUR2_HUMAN	108 kDa	0.999996248	31	31	100%		42,055,440	141,870,700	92,528,230
90	TRUE	Empty	sp|Q13200|PSMD2_HUMAN 26S proteasome non-ATPase regulatory subunit 2 OS=Homo sapiens OX=9606 GN=PSMD2 PE=1 SV=3	sp|Q13200|PSMD2_HUMAN	100 kDa	0.999977494	31	31	100%		55,758,090	79,117,930	78,482,880
91	TRUE	Empty	sp|P35221|CTNA1_HUMAN Catenin alpha-1 OS=Homo sapiens OX=9606 GN=CTNNA1 PE=1 SV=1	sp|P35221|CTNA1_HUMAN	100 kDa	0.999957697	31	31	84%		75,510,430	57,717,590	45,112,250
92	TRUE	Empty	sp|Q7Z6Z7|HUWE1_HUMAN E3 ubiquitin-protein ligase HUWE1 OS=Homo sapiens OX=9606 GN=HUWE1 PE=1 SV=3	sp|Q7Z6Z7|HUWE1_HUMAN	482 kDa	0.999954709	31	31	100%		16,973,900	17,835,040	17,866,990
93	TRUE	Empty	sp|P62736|ACTA_HUMAN Actin, aortic smooth muscle OS=Homo sapiens OX=9606 GN=ACTA2 PE=1 SV=1	sp|P62736|ACTA_HUMAN	42 kDa	0.99980962	31	31	3%		3,625,836,000	2,160,379,000	5,146,213,000
94	TRUE	Empty	sp|P07355|ANXA2_HUMAN Annexin A2 OS=Homo sapiens OX=9606 GN=ANXA2 PE=1 SV=2	sp|P07355|ANXA2_HUMAN	39 kDa	0.999999826	30	30	100%		418,734,500	46,538,340	146,576,100
95	TRUE	Empty	sp|P07237|PDIA1_HUMAN Protein disulfide-isomerase OS=Homo sapiens OX=9606 GN=P4HB PE=1 SV=3	sp|P07237|PDIA1_HUMAN	57 kDa	0.999999718	30	30	100%		270,175,700	143,511,000	275,362,100
96	TRUE	Empty	sp|Q9BQE3|TBA1C_HUMAN Tubulin alpha-1C chain OS=Homo sapiens OX=9606 GN=TUBA1C PE=1 SV=1	sp|Q9BQE3|TBA1C_HUMAN	50 kDa	0.999999086	30	30	37%		837,491,300	1,139,076,000	1,623,332,000
97	TRUE	Empty	sp|Q99832|TCPH_HUMAN T-complex protein 1 subunit eta OS=Homo sapiens OX=9606 GN=CCT7 PE=1 SV=2	sp|Q99832|TCPH_HUMAN	59 kDa	0.999992935	30	30	100%		84,556,850	159,650,700	146,768,400
98	TRUE	Empty	sp|P11940|PABP1_HUMAN Polyadenylate-binding protein 1 OS=Homo sapiens OX=9606 GN=PABPC1 PE=1 SV=2	sp|P11940|PABP1_HUMAN	71 kDa	0.999978758	30	30	57%		94,580,160	208,768,000	141,106,400
99	TRUE	Empty	sp|P49368|TCPG_HUMAN T-complex protein 1 subunit gamma OS=Homo sapiens OX=9606 GN=CCT3 PE=1 SV=4	sp|P49368|TCPG_HUMAN	61 kDa	0.999972404	30	30	100%		116,057,600	235,887,300	208,778,600
100	TRUE	Empty	sp|P07437|TBB5_HUMAN Tubulin beta chain OS=Homo sapiens OX=9606 GN=TUBB PE=1 SV=2	sp|P07437|TBB5_HUMAN	50 kDa	0.999990991	29	29	21%		1,724,010,000	2,060,011,000	2,787,319,000
101	TRUE	Empty	sp|P33992|MCM5_HUMAN DNA replication licensing factor MCM5 OS=Homo sapiens OX=9606 GN=MCM5 PE=1 SV=5	sp|P33992|MCM5_HUMAN	82 kDa	0.999979127	29	29	97%		30,777,990	172,004,400	114,326,900
102	TRUE	Empty	sp|P17987|TCPA_HUMAN T-complex protein 1 subunit alpha OS=Homo sapiens OX=9606 GN=TCP1 PE=1 SV=1	sp|P17987|TCPA_HUMAN	60 kDa	0.999978765	29	29	97%		92,337,030	166,291,500	156,192,400
103	TRUE	Empty	sp|Q01813|PFKAP_HUMAN ATP-dependent 6-phosphofructokinase, platelet type OS=Homo sapiens OX=9606 GN=PFKP PE=1 SV=2	sp|Q01813|PFKAP_HUMAN	86 kDa	0.999969204	29	29	86%		184,529,000	45,172,020	42,501,960
104	TRUE	Empty	sp|P54577|SYYC_HUMAN Tyrosine--tRNA ligase, cytoplasmic OS=Homo sapiens OX=9606 GN=YARS PE=1 SV=4	sp|P54577|SYYC_HUMAN	59 kDa	0.999949466	29	29	100%		65,975,570	127,412,000	105,939,700
105	TRUE	Empty	sp|Q13885|TBB2A_HUMAN Tubulin beta-2A chain OS=Homo sapiens OX=9606 GN=TUBB2A PE=1 SV=1	sp|Q13885|TBB2A_HUMAN	50 kDa	0.99990366	29	29	7%		1,496,243,000	1,821,093,000	2,743,698,000
106	TRUE	Empty	sp|Q9BVA1|TBB2B_HUMAN Tubulin beta-2B chain OS=Homo sapiens OX=9606 GN=TUBB2B PE=1 SV=1	sp|Q9BVA1|TBB2B_HUMAN	50 kDa	0.999864383	29	29	7%		1,484,396,000	1,842,436,000	2,715,539,000
107	TRUE	Empty	sp|Q6P2Q9|PRP8_HUMAN Pre-mRNA-processing-splicing factor 8 OS=Homo sapiens OX=9606 GN=PRPF8 PE=1 SV=2	sp|Q6P2Q9|PRP8_HUMAN	274 kDa	0.999830365	29	29	100%		20,159,400	31,531,420	24,563,450
108	TRUE	Empty	sp|P68371|TBB4B_HUMAN Tubulin beta-4B chain OS=Homo sapiens OX=9606 GN=TUBB4B PE=1 SV=1	sp|P68371|TBB4B_HUMAN	50 kDa	0.999667056	29	29	7%		1,683,287,000	1,934,712,000	2,746,857,000
109	TRUE	Empty	sp|P13645|K1C10_HUMAN Keratin, type I cytoskeletal 10 OS=Homo sapiens OX=9606 GN=KRT10 PE=1 SV=6	sp|P13645|K1C10_HUMAN	59 kDa	0.999999698	28	28	79%		513,083,300	167,674,600	479,151,000
110	TRUE	Empty	sp|P25705|ATPA_HUMAN ATP synthase subunit alpha, mitochondrial OS=Homo sapiens OX=9606 GN=ATP5F1A PE=1 SV=1	sp|P25705|ATPA_HUMAN	60 kDa	0.999998366	28	28	100%		433,651,900	250,622,600	259,628,500
111	TRUE	Empty	sp|Q07065|CKAP4_HUMAN Cytoskeleton-associated protein 4 OS=Homo sapiens OX=9606 GN=CKAP4 PE=1 SV=2	sp|Q07065|CKAP4_HUMAN	66 kDa	0.999998256	28	28	100%		155,339,300	36,824,660	80,656,630
112	TRUE	Empty	sp|P13797|PLST_HUMAN Plastin-3 OS=Homo sapiens OX=9606 GN=PLS3 PE=1 SV=4	sp|P13797|PLST_HUMAN	71 kDa	0.999997245	28	28	68%		211,797,100	165,002,400	209,445,800
113	TRUE	Empty	sp|O15067|PUR4_HUMAN Phosphoribosylformylglycinamidine synthase OS=Homo sapiens OX=9606 GN=PFAS PE=1 SV=4	sp|O15067|PUR4_HUMAN	145 kDa	0.999996642	28	28	100%		21,253,020	62,854,590	34,637,080
114	TRUE	Empty	sp|P49588|SYAC_HUMAN Alanine--tRNA ligase, cytoplasmic OS=Homo sapiens OX=9606 GN=AARS PE=1 SV=2	sp|P49588|SYAC_HUMAN	107 kDa	0.999990496	28	28	100%		39,365,530	97,279,940	85,351,470
115	TRUE	Empty	sp|P51659|DHB4_HUMAN Peroxisomal multifunctional enzyme type 2 OS=Homo sapiens OX=9606 GN=HSD17B4 PE=1 SV=3	sp|P51659|DHB4_HUMAN	80 kDa	0.999989449	28	28	100%		51,182,300	126,372,700	118,679,900
116	TRUE	Empty	sp|P33176|KINH_HUMAN Kinesin-1 heavy chain OS=Homo sapiens OX=9606 GN=KIF5B PE=1 SV=1	sp|P33176|KINH_HUMAN	110 kDa	0.99997789	28	28	100%		32,253,360	19,416,860	38,884,410
117	TRUE	Empty	sp|Q92499|DDX1_HUMAN ATP-dependent RNA helicase DDX1 OS=Homo sapiens OX=9606 GN=DDX1 PE=1 SV=2	sp|Q92499|DDX1_HUMAN	82 kDa	0.999974351	28	28	100%		60,932,260	63,411,760	62,463,550
118	TRUE	Empty	sp|P31948|STIP1_HUMAN Stress-induced-phosphoprotein 1 OS=Homo sapiens OX=9606 GN=STIP1 PE=1 SV=1	sp|P31948|STIP1_HUMAN	63 kDa	0.999955091	28	28	100%		78,155,680	116,698,700	106,875,300
119	TRUE	Empty	sp|Q04637|IF4G1_HUMAN Eukaryotic translation initiation factor 4 gamma 1 OS=Homo sapiens OX=9606 GN=EIF4G1 PE=1 SV=4	sp|Q04637|IF4G1_HUMAN	175 kDa	0.999943264	28	28	82%		34,360,870	78,830,480	75,571,560
120	TRUE	Empty	sp|Q9Y4L1|HYOU1_HUMAN Hypoxia up-regulated protein 1 OS=Homo sapiens OX=9606 GN=HYOU1 PE=1 SV=1	sp|Q9Y4L1|HYOU1_HUMAN	111 kDa	0.999921826	28	28	100%		67,553,750	73,745,230	87,482,610
121	TRUE	Empty	sp|P04075|ALDOA_HUMAN Fructose-bisphosphate aldolase A OS=Homo sapiens OX=9606 GN=ALDOA PE=1 SV=2	sp|P04075|ALDOA_HUMAN	39 kDa	0.99999987	27	27	93%		405,351,700	483,788,100	495,742,600
122	TRUE	Empty	sp|P63010|AP2B1_HUMAN AP-2 complex subunit beta OS=Homo sapiens OX=9606 GN=AP2B1 PE=1 SV=1	sp|P63010|AP2B1_HUMAN	105 kDa	0.999999774	27	27	44%		55,415,150	46,904,040	56,473,030
123	TRUE	Empty	sp|Q12906|ILF3_HUMAN Interleukin enhancer-binding factor 3 OS=Homo sapiens OX=9606 GN=ILF3 PE=1 SV=3	sp|Q12906|ILF3_HUMAN	95 kDa	0.99999876	27	27	89%		111,922,300	126,967,600	137,344,900
124	TRUE	Empty	sp|Q15393|SF3B3_HUMAN Splicing factor 3B subunit 3 OS=Homo sapiens OX=9606 GN=SF3B3 PE=1 SV=4	sp|Q15393|SF3B3_HUMAN	136 kDa	0.999997846	27	27	100%		61,669,650	88,344,280	90,266,050
125	TRUE	Empty	sp|P50991|TCPD_HUMAN T-complex protein 1 subunit delta OS=Homo sapiens OX=9606 GN=CCT4 PE=1 SV=4	sp|P50991|TCPD_HUMAN	58 kDa	0.999996703	27	27	96%		90,979,260	201,224,700	180,561,500
126	TRUE	Empty	sp|Q13263|TIF1B_HUMAN Transcription intermediary factor 1-beta OS=Homo sapiens OX=9606 GN=TRIM28 PE=1 SV=5	sp|Q13263|TIF1B_HUMAN	89 kDa	0.999996551	27	27	100%		108,471,500	193,467,400	199,617,900
127	TRUE	Empty	sp|P16615|AT2A2_HUMAN Sarcoplasmic/endoplasmic reticulum calcium ATPase 2 OS=Homo sapiens OX=9606 GN=ATP2A2 PE=1 SV=1	sp|P16615|AT2A2_HUMAN	115 kDa	0.9999964	27	27	100%		73,470,770	64,683,840	70,733,260
128	TRUE	Empty	sp|Q9BUF5|TBB6_HUMAN Tubulin beta-6 chain OS=Homo sapiens OX=9606 GN=TUBB6 PE=1 SV=1	sp|Q9BUF5|TBB6_HUMAN	50 kDa	0.999994004	27	27	52%		774,529,700	1,009,241,000	1,482,393,000
129	TRUE	Empty	sp|P60842|IF4A1_HUMAN Eukaryotic initiation factor 4A-I OS=Homo sapiens OX=9606 GN=EIF4A1 PE=1 SV=1	sp|P60842|IF4A1_HUMAN	46 kDa	0.999992718	27	27	59%		185,122,800	531,013,200	466,561,700
130	TRUE	Empty	sp|P19338|NUCL_HUMAN Nucleolin OS=Homo sapiens OX=9606 GN=NCL PE=1 SV=3	sp|P19338|NUCL_HUMAN	77 kDa	0.999984049	27	27	100%		213,103,900	388,201,300	303,177,600
131	TRUE	Empty	sp|Q13085|ACACA_HUMAN Acetyl-CoA carboxylase 1 OS=Homo sapiens OX=9606 GN=ACACA PE=1 SV=2	sp|Q13085|ACACA_HUMAN	266 kDa	0.999978782	27	27	100%		21,059,040	41,891,240	23,078,920
132	TRUE	Empty	sp|P26640|SYVC_HUMAN Valine--tRNA ligase OS=Homo sapiens OX=9606 GN=VARS PE=1 SV=4	sp|P26640|SYVC_HUMAN	140 kDa	0.999972871	27	27	100%		20,124,310	43,918,040	29,681,280
133	TRUE	Empty	sp|P04406|G3P_HUMAN Glyceraldehyde-3-phosphate dehydrogenase OS=Homo sapiens OX=9606 GN=GAPDH PE=1 SV=3	sp|P04406|G3P_HUMAN	36 kDa	0.999999987	26	26	100%		731,314,600	1,129,494,000	1,090,444,000
134	TRUE	Empty	sp|P29401|TKT_HUMAN Transketolase OS=Homo sapiens OX=9606 GN=TKT PE=1 SV=3	sp|P29401|TKT_HUMAN	68 kDa	0.999999804	26	26	100%		237,520,400	442,747,700	391,346,700
135	TRUE	Empty	sp|Q10567|AP1B1_HUMAN AP-1 complex subunit beta-1 OS=Homo sapiens OX=9606 GN=AP1B1 PE=1 SV=2	sp|Q10567|AP1B1_HUMAN	105 kDa	0.999999056	26	26	42%		44,411,480	35,995,850	41,849,680
136	TRUE	Empty	sp|P49321|NASP_HUMAN Nuclear autoantigenic sperm protein OS=Homo sapiens OX=9606 GN=NASP PE=1 SV=2	sp|P49321|NASP_HUMAN	85 kDa	0.999999004	26	26	100%		70,324,160	229,800,500	183,335,900
137	TRUE	Empty	sp|Q01581|HMCS1_HUMAN Hydroxymethylglutaryl-CoA synthase, cytoplasmic OS=Homo sapiens OX=9606 GN=HMGCS1 PE=1 SV=2	sp|Q01581|HMCS1_HUMAN	57 kDa	0.999998811	26	26	100%		48,170,930	358,829,200	269,708,000
138	TRUE	Empty	sp|P41250|GARS_HUMAN Glycine--tRNA ligase OS=Homo sapiens OX=9606 GN=GARS PE=1 SV=3	sp|P41250|GARS_HUMAN	83 kDa	0.99999797	26	26	100%		51,983,400	158,356,000	122,175,900
139	TRUE	Empty	sp|Q14195|DPYL3_HUMAN Dihydropyrimidinase-related protein 3 OS=Homo sapiens OX=9606 GN=DPYSL3 PE=1 SV=1	sp|Q14195|DPYL3_HUMAN	62 kDa	0.999997947	26	26	92%		144,387,500	299,559,700	73,576,850
140	TRUE	Empty	sp|Q16851|UGPA_HUMAN UTP--glucose-1-phosphate uridylyltransferase OS=Homo sapiens OX=9606 GN=UGP2 PE=1 SV=5	sp|Q16851|UGPA_HUMAN	57 kDa	0.999997322	26	26	100%		147,141,800	294,536,500	106,151,100
141	TRUE	Empty	sp|P25205|MCM3_HUMAN DNA replication licensing factor MCM3 OS=Homo sapiens OX=9606 GN=MCM3 PE=1 SV=3	sp|P25205|MCM3_HUMAN	91 kDa	0.999996366	26	26	96%		13,550,300	98,389,230	54,720,750
142	TRUE	Empty	sp|Q92598|HS105_HUMAN Heat shock protein 105 kDa OS=Homo sapiens OX=9606 GN=HSPH1 PE=1 SV=1	sp|Q92598|HS105_HUMAN	97 kDa	0.999992702	26	26	88%		47,190,060	115,836,300	99,608,360
143	TRUE	Empty	sp|P30153|2AAA_HUMAN Serine/threonine-protein phosphatase 2A 65 kDa regulatory subunit A alpha isoform OS=Homo sapiens OX=9606 GN=PPP2R1A PE=1 SV=4	sp|P30153|2AAA_HUMAN	65 kDa	0.999988734	26	26	77%		94,456,870	109,650,700	111,825,100
144	TRUE	Empty	sp|P55884|EIF3B_HUMAN Eukaryotic translation initiation factor 3 subunit B OS=Homo sapiens OX=9606 GN=EIF3B PE=1 SV=3	sp|P55884|EIF3B_HUMAN	92 kDa	0.999971876	26	26	100%		32,954,610	72,543,190	56,233,330
145	TRUE	Empty	sp|A5YKK6|CNOT1_HUMAN CCR4-NOT transcription complex subunit 1 OS=Homo sapiens OX=9606 GN=CNOT1 PE=1 SV=2	sp|A5YKK6|CNOT1_HUMAN	267 kDa	0.999958206	26	26	100%		10,194,600	18,733,840	18,687,910
146	TRUE	Empty	sp|P12270|TPR_HUMAN Nucleoprotein TPR OS=Homo sapiens OX=9606 GN=TPR PE=1 SV=3	sp|P12270|TPR_HUMAN	267 kDa	0.999741218	26	26	100%		13,375,230	12,698,690	15,903,210
147	TRUE	Empty	sp|O43175|SERA_HUMAN D-3-phosphoglycerate dehydrogenase OS=Homo sapiens OX=9606 GN=PHGDH PE=1 SV=4	sp|O43175|SERA_HUMAN	57 kDa	0.999998811	25	25	100%		193,872,200	402,666,200	306,142,600
148	TRUE	Empty	sp|P15311|EZRI_HUMAN Ezrin OS=Homo sapiens OX=9606 GN=EZR PE=1 SV=4	sp|P15311|EZRI_HUMAN	69 kDa	0.999998043	25	25	64%		222,660,400	294,145,400	221,602,800
149	TRUE	Empty	sp|P33993|MCM7_HUMAN DNA replication licensing factor MCM7 OS=Homo sapiens OX=9606 GN=MCM7 PE=1 SV=4	sp|P33993|MCM7_HUMAN	81 kDa	0.999991389	25	25	100%		18,522,530	123,012,300	80,089,120
150	TRUE	Empty	sp|Q13509|TBB3_HUMAN Tubulin beta-3 chain OS=Homo sapiens OX=9606 GN=TUBB3 PE=1 SV=2	sp|Q13509|TBB3_HUMAN	50 kDa	0.999990254	25	25	28%		1,085,406,000	1,339,035,000	1,906,828,000
151	TRUE	Empty	sp|P47897|SYQ_HUMAN Glutamine--tRNA ligase OS=Homo sapiens OX=9606 GN=QARS PE=1 SV=1	sp|P47897|SYQ_HUMAN	88 kDa	0.999990211	25	25	100%		54,217,850	65,063,270	56,380,220
152	TRUE	Empty	sp|Q92945|FUBP2_HUMAN Far upstream element-binding protein 2 OS=Homo sapiens OX=9606 GN=KHSRP PE=1 SV=4	sp|Q92945|FUBP2_HUMAN	73 kDa	0.999988772	25	25	92%		146,557,200	141,539,300	185,369,700
153	TRUE	Empty	sp|Q99798|ACON_HUMAN Aconitate hydratase, mitochondrial OS=Homo sapiens OX=9606 GN=ACO2 PE=1 SV=2	sp|Q99798|ACON_HUMAN	85 kDa	0.999986816	25	25	100%		130,653,300	34,049,650	30,975,600
154	TRUE	Empty	sp|Q9P258|RCC2_HUMAN Protein RCC2 OS=Homo sapiens OX=9606 GN=RCC2 PE=1 SV=2	sp|Q9P258|RCC2_HUMAN	56 kDa	0.999984353	25	25	100%		34,420,300	252,953,100	125,710,300
155	TRUE	Empty	sp|P08243|ASNS_HUMAN Asparagine synthetase [glutamine-hydrolyzing] OS=Homo sapiens OX=9606 GN=ASNS PE=1 SV=4	sp|P08243|ASNS_HUMAN	64 kDa	0.999978852	25	25	100%		12,419,420	102,648,500	101,565,700
156	TRUE	Empty	sp|P20700|LMNB1_HUMAN Lamin-B1 OS=Homo sapiens OX=9606 GN=LMNB1 PE=1 SV=2	sp|P20700|LMNB1_HUMAN	66 kDa	0.999974977	25	25	92%		47,886,330	46,835,910	78,752,970
157	TRUE	Empty	sp|P55786|PSA_HUMAN Puromycin-sensitive aminopeptidase OS=Homo sapiens OX=9606 GN=NPEPPS PE=1 SV=2	sp|P55786|PSA_HUMAN	103 kDa	0.999973963	25	25	100%		124,630,400	86,652,450	82,802,530
158	TRUE	Empty	sp|Q9UDR5|AASS_HUMAN Alpha-aminoadipic semialdehyde synthase, mitochondrial OS=Homo sapiens OX=9606 GN=AASS PE=1 SV=1	sp|Q9UDR5|AASS_HUMAN	102 kDa	0.999961128	25	25	100%		20,917,530	143,099,700	29,789,020
159	TRUE	Empty	sp|P33991|MCM4_HUMAN DNA replication licensing factor MCM4 OS=Homo sapiens OX=9606 GN=MCM4 PE=1 SV=5	sp|P33991|MCM4_HUMAN	97 kDa	0.999960249	25	25	100%		21,335,480	108,684,900	72,918,350
160	TRUE	Empty	sp|P52701|MSH6_HUMAN DNA mismatch repair protein Msh6 OS=Homo sapiens OX=9606 GN=MSH6 PE=1 SV=2	sp|P52701|MSH6_HUMAN	153 kDa	0.999937425	25	25	100%		13,322,250	57,381,940	45,844,560
161	TRUE	Empty	sp|P36871|PGM1_HUMAN Phosphoglucomutase-1 OS=Homo sapiens OX=9606 GN=PGM1 PE=1 SV=3	sp|P36871|PGM1_HUMAN	61 kDa	0.999933879	25	25	100%		128,338,100	32,165,550	64,660,120
162	TRUE	Empty	sp|P49915|GUAA_HUMAN GMP synthase [glutamine-hydrolyzing] OS=Homo sapiens OX=9606 GN=GMPS PE=1 SV=1	sp|P49915|GUAA_HUMAN	77 kDa	0.999925032	25	25	100%		29,130,970	64,951,710	51,242,460
163	TRUE	Empty	sp|O95782|AP2A1_HUMAN AP-2 complex subunit alpha-1 OS=Homo sapiens OX=9606 GN=AP2A1 PE=1 SV=3	sp|O95782|AP2A1_HUMAN	108 kDa	0.999864825	25	25	76%		49,761,420	38,404,280	50,291,400
164	TRUE	Empty	sp|Q9BQG0|MBB1A_HUMAN Myb-binding protein 1A OS=Homo sapiens OX=9606 GN=MYBBP1A PE=1 SV=2	sp|Q9BQG0|MBB1A_HUMAN	149 kDa	0.999729626	25	25	100%		6,848,600	28,499,760	19,106,190
165	TRUE	Empty	sp|P68366|TBA4A_HUMAN Tubulin alpha-4A chain OS=Homo sapiens OX=9606 GN=TUBA4A PE=1 SV=1	sp|P68366|TBA4A_HUMAN	50 kDa	0.999999997	24	24	25%		590,313,700	823,350,100	1,157,989,000
166	TRUE	Empty	sp|P50454|SERPH_HUMAN Serpin H1 OS=Homo sapiens OX=9606 GN=SERPINH1 PE=1 SV=2	sp|P50454|SERPH_HUMAN	46 kDa	0.999999889	24	24	100%		366,815,300	198,792,900	476,749,600
167	TRUE	Empty	sp|P61978|HNRPK_HUMAN Heterogeneous nuclear ribonucleoprotein K OS=Homo sapiens OX=9606 GN=HNRNPK PE=1 SV=1	sp|P61978|HNRPK_HUMAN	51 kDa	0.999999785	24	24	100%		406,898,100	436,684,900	518,851,500
168	TRUE	Empty	sp|P36578|RL4_HUMAN 60S ribosomal protein L4 OS=Homo sapiens OX=9606 GN=RPL4 PE=1 SV=5	sp|P36578|RL4_HUMAN	48 kDa	0.999998904	24	24	100%		134,983,100	242,953,900	240,635,200
169	TRUE	Empty	sp|O43776|SYNC_HUMAN Asparagine--tRNA ligase, cytoplasmic OS=Homo sapiens OX=9606 GN=NARS PE=1 SV=1	sp|O43776|SYNC_HUMAN	63 kDa	0.999998901	24	24	100%		54,784,950	104,770,000	73,135,800
170	TRUE	Empty	sp|Q16555|DPYL2_HUMAN Dihydropyrimidinase-related protein 2 OS=Homo sapiens OX=9606 GN=DPYSL2 PE=1 SV=1	sp|Q16555|DPYL2_HUMAN	62 kDa	0.999997659	24	24	88%		149,067,400	226,605,000	177,758,400
171	TRUE	Empty	sp|O75083|WDR1_HUMAN WD repeat-containing protein 1 OS=Homo sapiens OX=9606 GN=WDR1 PE=1 SV=4	sp|O75083|WDR1_HUMAN	66 kDa	0.99999691	24	24	100%		205,377,800	96,324,230	140,152,800
172	TRUE	Empty	sp|P78347|GTF2I_HUMAN General transcription factor II-I OS=Homo sapiens OX=9606 GN=GTF2I PE=1 SV=2	sp|P78347|GTF2I_HUMAN	112 kDa	0.999991621	24	24	100%		21,069,130	70,514,820	44,247,410
173	TRUE	Empty	sp|Q96AE4|FUBP1_HUMAN Far upstream element-binding protein 1 OS=Homo sapiens OX=9606 GN=FUBP1 PE=1 SV=3	sp|Q96AE4|FUBP1_HUMAN	68 kDa	0.999991128	24	24	92%		112,790,100	151,339,900	169,548,100
174	TRUE	Empty	sp|Q06210|GFPT1_HUMAN Glutamine--fructose-6-phosphate aminotransferase [isomerizing] 1 OS=Homo sapiens OX=9606 GN=GFPT1 PE=1 SV=3	sp|Q06210|GFPT1_HUMAN	79 kDa	0.99999097	24	24	100%		26,311,090	57,417,230	69,025,530
175	TRUE	Empty	sp|P04843|RPN1_HUMAN Dolichyl-diphosphooligosaccharide--protein glycosyltransferase subunit 1 OS=Homo sapiens OX=9606 GN=RPN1 PE=1 SV=1	sp|P04843|RPN1_HUMAN	69 kDa	0.999989961	24	24	100%		99,339,250	102,193,000	104,320,000
176	TRUE	Empty	sp|P02545|LMNA_HUMAN Prelamin-A/C OS=Homo sapiens OX=9606 GN=LMNA PE=1 SV=1	sp|P02545|LMNA_HUMAN	74 kDa	0.999988403	24	24	96%		103,638,700	17,775,900	49,805,860
177	TRUE	Empty	sp|Q99460|PSMD1_HUMAN 26S proteasome non-ATPase regulatory subunit 1 OS=Homo sapiens OX=9606 GN=PSMD1 PE=1 SV=2	sp|Q99460|PSMD1_HUMAN	106 kDa	0.999985293	24	24	100%		63,569,300	72,217,600	76,762,400
178	TRUE	Empty	sp|P09493|TPM1_HUMAN Tropomyosin alpha-1 chain OS=Homo sapiens OX=9606 GN=TPM1 PE=1 SV=2	sp|P09493|TPM1_HUMAN	33 kDa	0.999978909	24	24	46%		190,790,500	35,270,330	48,556,760
179	TRUE	Empty	sp|Q96AC1|FERM2_HUMAN Fermitin family homolog 2 OS=Homo sapiens OX=9606 GN=FERMT2 PE=1 SV=1	sp|Q96AC1|FERM2_HUMAN	78 kDa	0.999969957	24	24	100%		59,045,570	21,507,270	94,769,240
180	TRUE	Empty	sp|P35606|COPB2_HUMAN Coatomer subunit beta' OS=Homo sapiens OX=9606 GN=COPB2 PE=1 SV=2	sp|P35606|COPB2_HUMAN	102 kDa	0.999968887	24	24	100%		60,746,620	50,408,820	68,760,630
181	TRUE	Empty	sp|Q14566|MCM6_HUMAN DNA replication licensing factor MCM6 OS=Homo sapiens OX=9606 GN=MCM6 PE=1 SV=1	sp|Q14566|MCM6_HUMAN	93 kDa	0.99996734	24	24	100%		13,005,130	71,488,020	47,102,890
182	TRUE	Empty	sp|Q9BSJ8|ESYT1_HUMAN Extended synaptotagmin-1 OS=Homo sapiens OX=9606 GN=ESYT1 PE=1 SV=1	sp|Q9BSJ8|ESYT1_HUMAN	123 kDa	0.999958068	24	24	100%		54,262,870	20,441,400	27,661,480
183	TRUE	Empty	sp|P51610|HCFC1_HUMAN Host cell factor 1 OS=Homo sapiens OX=9606 GN=HCFC1 PE=1 SV=2	sp|P51610|HCFC1_HUMAN	209 kDa	0.999955712	24	24	100%		37,527,600	56,834,990	45,731,040
184	TRUE	Empty	sp|Q02790|FKBP4_HUMAN Peptidyl-prolyl cis-trans isomerase FKBP4 OS=Homo sapiens OX=9606 GN=FKBP4 PE=1 SV=3	sp|Q02790|FKBP4_HUMAN	52 kDa	0.999955444	24	24	100%		21,063,510	91,707,270	86,458,770
185	TRUE	Empty	sp|P02538|K2C6A_HUMAN Keratin, type II cytoskeletal 6A OS=Homo sapiens OX=9606 GN=KRT6A PE=1 SV=3	sp|P02538|K2C6A_HUMAN	60 kDa	0.999876411	24	24	46%		269,744,800	47,833,680	206,653,000
186	TRUE	Empty	sp|Q5VYK3|ECM29_HUMAN Proteasome adapter and scaffold protein ECM29 OS=Homo sapiens OX=9606 GN=ECPAS PE=1 SV=2	sp|Q5VYK3|ECM29_HUMAN	204 kDa	0.999765633	24	24	100%		9,372,391	28,075,870	15,878,690
187	TRUE	Empty	sp|P78344|IF4G2_HUMAN Eukaryotic translation initiation factor 4 gamma 2 OS=Homo sapiens OX=9606 GN=EIF4G2 PE=1 SV=1	sp|P78344|IF4G2_HUMAN	102 kDa	0.999731849	24	24	100%		21,944,910	38,629,270	29,050,870
188	TRUE	Empty	sp|Q9Y4G6|TLN2_HUMAN Talin-2 OS=Homo sapiens OX=9606 GN=TLN2 PE=1 SV=4	sp|Q9Y4G6|TLN2_HUMAN	272 kDa	0.999038454	24	24	71%		32,823,820	19,738,960	17,419,410
189	TRUE	Empty	sp|P04350|TBB4A_HUMAN Tubulin beta-4A chain OS=Homo sapiens OX=9606 GN=TUBB4A PE=1 SV=2	sp|P04350|TBB4A_HUMAN	50 kDa	0.99886674	24	24	8%		1,476,681,000	1,777,218,000	2,521,262,000
190	TRUE	Empty	sp|P68104|EF1A1_HUMAN Elongation factor 1-alpha 1 OS=Homo sapiens OX=9606 GN=EEF1A1 PE=1 SV=1	sp|P68104|EF1A1_HUMAN	50 kDa	0.999999872	23	23	52%		1,087,679,000	1,878,154,000	1,969,212,000
191	TRUE	Empty	sp|P06576|ATPB_HUMAN ATP synthase subunit beta, mitochondrial OS=Homo sapiens OX=9606 GN=ATP5F1B PE=1 SV=3	sp|P06576|ATPB_HUMAN	57 kDa	0.999999636	23	23	100%		592,463,000	342,017,300	409,708,900
192	TRUE	Empty	sp|O75874|IDHC_HUMAN Isocitrate dehydrogenase [NADP] cytoplasmic OS=Homo sapiens OX=9606 GN=IDH1 PE=1 SV=2	sp|O75874|IDHC_HUMAN	47 kDa	0.999999474	23	23	96%		181,704,200	263,689,600	330,982,400
193	TRUE	Empty	sp|P07195|LDHB_HUMAN L-lactate dehydrogenase B chain OS=Homo sapiens OX=9606 GN=LDHB PE=1 SV=2	sp|P07195|LDHB_HUMAN	37 kDa	0.999998399	23	23	96%		463,324,200	774,584,100	814,654,700
194	TRUE	Empty	sp|P05556|ITB1_HUMAN Integrin beta-1 OS=Homo sapiens OX=9606 GN=ITGB1 PE=1 SV=2	sp|P05556|ITB1_HUMAN	88 kDa	0.999997848	23	23	100%		111,224,600	24,878,380	114,087,100
195	TRUE	Empty	sp|Q92841|DDX17_HUMAN Probable ATP-dependent RNA helicase DDX17 OS=Homo sapiens OX=9606 GN=DDX17 PE=1 SV=2	sp|Q92841|DDX17_HUMAN	80 kDa	0.999997016	23	23	70%		141,434,600	150,967,500	151,582,700
196	TRUE	Empty	sp|Q00839|HNRPU_HUMAN Heterogeneous nuclear ribonucleoprotein U OS=Homo sapiens OX=9606 GN=HNRNPU PE=1 SV=6	sp|Q00839|HNRPU_HUMAN	91 kDa	0.999996938	23	23	100%		161,313,700	145,650,500	103,213,600
197	TRUE	Empty	sp|P35998|PRS7_HUMAN 26S proteasome regulatory subunit 7 OS=Homo sapiens OX=9606 GN=PSMC2 PE=1 SV=3	sp|P35998|PRS7_HUMAN	49 kDa	0.999996246	23	23	100%		99,008,990	115,423,400	125,567,400
198	TRUE	Empty	sp|Q9Y262|EIF3L_HUMAN Eukaryotic translation initiation factor 3 subunit L OS=Homo sapiens OX=9606 GN=EIF3L PE=1 SV=1	sp|Q9Y262|EIF3L_HUMAN	67 kDa	0.99999504	23	23	100%		39,171,770	73,776,170	63,304,140
199	TRUE	Empty	sp|P48735|IDHP_HUMAN Isocitrate dehydrogenase [NADP], mitochondrial OS=Homo sapiens OX=9606 GN=IDH2 PE=1 SV=2	sp|P48735|IDHP_HUMAN	51 kDa	0.999992555	23	23	96%		152,634,200	63,970,360	88,946,650
200	TRUE	Empty	sp|P23526|SAHH_HUMAN Adenosylhomocysteinase OS=Homo sapiens OX=9606 GN=AHCY PE=1 SV=4	sp|P23526|SAHH_HUMAN	48 kDa	0.999986393	23	23	100%		181,109,100	332,849,000	201,126,700
201	TRUE	Empty	sp|P34897|GLYM_HUMAN Serine hydroxymethyltransferase, mitochondrial OS=Homo sapiens OX=9606 GN=SHMT2 PE=1 SV=3	sp|P34897|GLYM_HUMAN	56 kDa	0.999980068	23	23	96%		83,598,280	146,722,000	150,322,800
202	TRUE	Empty	sp|Q8WUM4|PDC6I_HUMAN Programmed cell death 6-interacting protein OS=Homo sapiens OX=9606 GN=PDCD6IP PE=1 SV=1	sp|Q8WUM4|PDC6I_HUMAN	96 kDa	0.999971403	23	23	100%		36,337,070	49,388,020	39,060,970
203	TRUE	Empty	sp|P49736|MCM2_HUMAN DNA replication licensing factor MCM2 OS=Homo sapiens OX=9606 GN=MCM2 PE=1 SV=4	sp|P49736|MCM2_HUMAN	102 kDa	0.999966351	23	23	100%		16,218,280	83,824,290	58,886,760
204	TRUE	Empty	sp|Q96KP4|CNDP2_HUMAN Cytosolic non-specific dipeptidase OS=Homo sapiens OX=9606 GN=CNDP2 PE=1 SV=2	sp|Q96KP4|CNDP2_HUMAN	53 kDa	0.999962437	23	23	100%		84,175,960	115,727,200	87,986,210
205	TRUE	Empty	sp|P14868|SYDC_HUMAN Aspartate--tRNA ligase, cytoplasmic OS=Homo sapiens OX=9606 GN=DARS PE=1 SV=2	sp|P14868|SYDC_HUMAN	57 kDa	0.999962369	23	23	100%		51,308,560	83,137,220	69,461,310
206	TRUE	Empty	sp|P43246|MSH2_HUMAN DNA mismatch repair protein Msh2 OS=Homo sapiens OX=9606 GN=MSH2 PE=1 SV=1	sp|P43246|MSH2_HUMAN	105 kDa	0.999948718	23	23	100%		9,844,272	49,509,310	28,703,250
207	TRUE	Empty	sp|Q9NR30|DDX21_HUMAN Nucleolar RNA helicase 2 OS=Homo sapiens OX=9606 GN=DDX21 PE=1 SV=5	sp|Q9NR30|DDX21_HUMAN	87 kDa	0.999942865	23	23	100%		8,256,513	48,835,860	24,362,590
208	TRUE	Empty	sp|P29144|TPP2_HUMAN Tripeptidyl-peptidase 2 OS=Homo sapiens OX=9606 GN=TPP2 PE=1 SV=4	sp|P29144|TPP2_HUMAN	138 kDa	0.999932261	23	23	100%		19,098,330	27,284,290	28,702,080
209	TRUE	Empty	sp|Q00341|VIGLN_HUMAN Vigilin OS=Homo sapiens OX=9606 GN=HDLBP PE=1 SV=2	sp|Q00341|VIGLN_HUMAN	141 kDa	0.999918239	23	23	100%		22,902,700	24,818,360	29,953,170
210	TRUE	Empty	sp|P02787|TRFE_HUMAN Serotransferrin OS=Homo sapiens OX=9606 GN=TF PE=1 SV=3	sp|P02787|TRFE_HUMAN	77 kDa	0.99987761	23	23	100%		36,950,210	42,945,570	31,898,720
211	TRUE	Empty	sp|Q9UHD8|SEPT9_HUMAN Septin-9 OS=Homo sapiens OX=9606 GN=SEPTIN9 PE=1 SV=2	sp|Q9UHD8|SEPT9_HUMAN	65 kDa	0.999864299	23	23	96%		125,621,700	51,563,710	95,989,240
212	TRUE	Empty	sp|Q13310|PABP4_HUMAN Polyadenylate-binding protein 4 OS=Homo sapiens OX=9606 GN=PABPC4 PE=1 SV=1	sp|Q13310|PABP4_HUMAN	71 kDa	0.999545192	23	23	43%		44,789,380	94,260,130	65,241,680
213	TRUE	Empty	sp|Q9C0C2|TB182_HUMAN 182 kDa tankyrase-1-binding protein OS=Homo sapiens OX=9606 GN=TNKS1BP1 PE=1 SV=4	sp|Q9C0C2|TB182_HUMAN	182 kDa	0.999501432	23	23	100%		12,840,570	23,122,850	16,231,230
214	TRUE	Empty	sp|Q16658|FSCN1_HUMAN Fascin OS=Homo sapiens OX=9606 GN=FSCN1 PE=1 SV=3	sp|Q16658|FSCN1_HUMAN	55 kDa	0.999999921	22	22	100%		241,747,900	73,242,840	358,266,200
215	TRUE	Empty	sp|P04083|ANXA1_HUMAN Annexin A1 OS=Homo sapiens OX=9606 GN=ANXA1 PE=1 SV=2	sp|P04083|ANXA1_HUMAN	39 kDa	0.999999382	22	22	100%		205,872,600	10,356,700	90,751,890
216	TRUE	Empty	sp|P30041|PRDX6_HUMAN Peroxiredoxin-6 OS=Homo sapiens OX=9606 GN=PRDX6 PE=1 SV=3	sp|P30041|PRDX6_HUMAN	25 kDa	0.999999017	22	22	100%		464,819,100	298,373,400	301,991,500
217	TRUE	Empty	sp|P23246|SFPQ_HUMAN Splicing factor, proline- and glutamine-rich OS=Homo sapiens OX=9606 GN=SFPQ PE=1 SV=2	sp|P23246|SFPQ_HUMAN	76 kDa	0.999998598	22	22	91%		179,364,900	209,895,200	255,066,500
218	TRUE	Empty	sp|Q15233|NONO_HUMAN Non-POU domain-containing octamer-binding protein OS=Homo sapiens OX=9606 GN=NONO PE=1 SV=4	sp|Q15233|NONO_HUMAN	54 kDa	0.999997602	22	22	91%		160,262,900	200,172,300	220,674,900
219	TRUE	Empty	sp|P17844|DDX5_HUMAN Probable ATP-dependent RNA helicase DDX5 OS=Homo sapiens OX=9606 GN=DDX5 PE=1 SV=1	sp|P17844|DDX5_HUMAN	69 kDa	0.999997287	22	22	68%		120,333,700	189,863,500	152,975,800
220	TRUE	Empty	sp|P08758|ANXA5_HUMAN Annexin A5 OS=Homo sapiens OX=9606 GN=ANXA5 PE=1 SV=2	sp|P08758|ANXA5_HUMAN	36 kDa	0.999996923	22	22	100%		205,106,000	119,969,800	260,484,600
221	TRUE	Empty	sp|P27816|MAP4_HUMAN Microtubule-associated protein 4 OS=Homo sapiens OX=9606 GN=MAP4 PE=1 SV=3	sp|P27816|MAP4_HUMAN	121 kDa	0.999996293	22	22	100%		111,859,000	73,088,840	80,064,940
222	TRUE	Empty	sp|Q99613|EIF3C_HUMAN Eukaryotic translation initiation factor 3 subunit C OS=Homo sapiens OX=9606 GN=EIF3C PE=1 SV=1	sp|Q99613|EIF3C_HUMAN	105 kDa	0.999994868	22	22	100%		27,693,940	59,059,380	42,417,300
223	TRUE	Empty	sp|P56192|SYMC_HUMAN Methionine--tRNA ligase, cytoplasmic OS=Homo sapiens OX=9606 GN=MARS PE=1 SV=2	sp|P56192|SYMC_HUMAN	101 kDa	0.999993281	22	22	100%		16,512,450	45,968,100	31,522,320
224	TRUE	Empty	sp|Q06830|PRDX1_HUMAN Peroxiredoxin-1 OS=Homo sapiens OX=9606 GN=PRDX1 PE=1 SV=1	sp|Q06830|PRDX1_HUMAN	22 kDa	0.999990985	22	22	86%		538,910,700	853,517,500	987,303,300
225	TRUE	Empty	sp|P40939|ECHA_HUMAN Trifunctional enzyme subunit alpha, mitochondrial OS=Homo sapiens OX=9606 GN=HADHA PE=1 SV=2	sp|P40939|ECHA_HUMAN	83 kDa	0.999986531	22	22	100%		98,217,940	29,471,340	39,879,960
226	TRUE	Empty	sp|O43242|PSMD3_HUMAN 26S proteasome non-ATPase regulatory subunit 3 OS=Homo sapiens OX=9606 GN=PSMD3 PE=1 SV=2	sp|O43242|PSMD3_HUMAN	61 kDa	0.999979911	22	22	100%		48,253,300	61,224,440	54,991,960
227	TRUE	Empty	sp|P62258|1433E_HUMAN 14-3-3 protein epsilon OS=Homo sapiens OX=9606 GN=YWHAE PE=1 SV=1	sp|P62258|1433E_HUMAN	29 kDa	0.99997312	22	22	91%		229,639,100	233,947,100	318,668,300
228	TRUE	Empty	sp|P14923|PLAK_HUMAN Junction plakoglobin OS=Homo sapiens OX=9606 GN=JUP PE=1 SV=3	sp|P14923|PLAK_HUMAN	82 kDa	0.999972441	22	22	77%		48,493,790	23,564,320	30,444,950
229	TRUE	Empty	sp|Q02952|AKA12_HUMAN A-kinase anchor protein 12 OS=Homo sapiens OX=9606 GN=AKAP12 PE=1 SV=4	sp|Q02952|AKA12_HUMAN	191 kDa	0.999969846	22	22	100%		26,497,210	13,900,190	15,553,860
230	TRUE	Empty	sp|Q8TEX9|IPO4_HUMAN Importin-4 OS=Homo sapiens OX=9606 GN=IPO4 PE=1 SV=2	sp|Q8TEX9|IPO4_HUMAN	119 kDa	0.999964612	22	22	100%		13,920,730	44,488,640	24,227,430
231	TRUE	Empty	sp|P53618|COPB_HUMAN Coatomer subunit beta OS=Homo sapiens OX=9606 GN=COPB1 PE=1 SV=3	sp|P53618|COPB_HUMAN	107 kDa	0.99995086	22	22	100%		38,738,170	37,702,220	46,707,470
232	TRUE	Empty	sp|Q16822|PCKGM_HUMAN Phosphoenolpyruvate carboxykinase [GTP], mitochondrial OS=Homo sapiens OX=9606 GN=PCK2 PE=1 SV=4	sp|Q16822|PCKGM_HUMAN	71 kDa	0.999945156	22	22	100%		19,975,520	37,992,770	31,198,070
233	TRUE	Empty	sp|Q9UJS0|CMC2_HUMAN Calcium-binding mitochondrial carrier protein Aralar2 OS=Homo sapiens OX=9606 GN=SLC25A13 PE=1 SV=2	sp|Q9UJS0|CMC2_HUMAN	74 kDa	0.999810978	22	22	77%		76,565,350	50,483,710	67,212,760
234	TRUE	Empty	sp|Q02218|ODO1_HUMAN 2-oxoglutarate dehydrogenase, mitochondrial OS=Homo sapiens OX=9606 GN=OGDH PE=1 SV=3	sp|Q02218|ODO1_HUMAN	116 kDa	0.999746722	22	22	100%		65,744,100	22,265,350	18,904,740
235	TRUE	Empty	sp|P35241|RADI_HUMAN Radixin OS=Homo sapiens OX=9606 GN=RDX PE=1 SV=1	sp|P35241|RADI_HUMAN	69 kDa	0.999724523	22	22	50%		159,490,200	167,193,300	189,104,100
236	TRUE	Empty	sp|P35749|MYH11_HUMAN Myosin-11 OS=Homo sapiens OX=9606 GN=MYH11 PE=1 SV=3	sp|P35749|MYH11_HUMAN	227 kDa	0.999353646	22	22	27%		105,134,800	68,811,460	69,188,820
237	TRUE	Empty	sp|O43795|MYO1B_HUMAN Unconventional myosin-Ib OS=Homo sapiens OX=9606 GN=MYO1B PE=1 SV=3	sp|O43795|MYO1B_HUMAN	132 kDa	0.99907792	22	22	95%		25,550,770	13,450,230	18,857,460
238	TRUE	Empty	sp|P63104|1433Z_HUMAN 14-3-3 protein zeta/delta OS=Homo sapiens OX=9606 GN=YWHAZ PE=1 SV=1	sp|P63104|1433Z_HUMAN	28 kDa	0.999998837	21	21	81%		267,062,500	214,805,600	308,993,400
239	TRUE	Empty	sp|P43243|MATR3_HUMAN Matrin-3 OS=Homo sapiens OX=9606 GN=MATR3 PE=1 SV=2	sp|P43243|MATR3_HUMAN	95 kDa	0.999998795	21	21	100%		68,455,850	67,052,440	77,018,700
240	TRUE	Empty	sp|P23381|SYWC_HUMAN Tryptophan--tRNA ligase, cytoplasmic OS=Homo sapiens OX=9606 GN=WARS PE=1 SV=2	sp|P23381|SYWC_HUMAN	53 kDa	0.999998713	21	21	100%		29,136,250	59,556,350	54,487,410
241	TRUE	Empty	sp|P52209|6PGD_HUMAN 6-phosphogluconate dehydrogenase, decarboxylating OS=Homo sapiens OX=9606 GN=PGD PE=1 SV=3	sp|P52209|6PGD_HUMAN	53 kDa	0.999998094	21	21	100%		151,274,800	205,182,100	173,267,100
242	TRUE	Empty	sp|P35527|K1C9_HUMAN Keratin, type I cytoskeletal 9 OS=Homo sapiens OX=9606 GN=KRT9 PE=1 SV=3	sp|P35527|K1C9_HUMAN	62 kDa	0.999997173	21	21	95%		144,819,400	146,791,600	163,856,300
243	TRUE	Empty	sp|P22234|PUR6_HUMAN Multifunctional protein ADE2 OS=Homo sapiens OX=9606 GN=PAICS PE=1 SV=3	sp|P22234|PUR6_HUMAN	47 kDa	0.999995408	21	21	100%		44,612,740	177,294,500	151,066,400
244	TRUE	Empty	sp|P06744|G6PI_HUMAN Glucose-6-phosphate isomerase OS=Homo sapiens OX=9606 GN=GPI PE=1 SV=4	sp|P06744|G6PI_HUMAN	63 kDa	0.999992466	21	21	100%		118,066,400	125,038,300	84,149,620
245	TRUE	Empty	sp|P07384|CAN1_HUMAN Calpain-1 catalytic subunit OS=Homo sapiens OX=9606 GN=CAPN1 PE=1 SV=1	sp|P07384|CAN1_HUMAN	82 kDa	0.999992098	21	21	100%		52,113,120	44,278,320	36,040,260
246	TRUE	Empty	sp|O95831|AIFM1_HUMAN Apoptosis-inducing factor 1, mitochondrial OS=Homo sapiens OX=9606 GN=AIFM1 PE=1 SV=1	sp|O95831|AIFM1_HUMAN	67 kDa	0.999988764	21	21	100%		114,179,900	51,943,170	52,771,820
247	TRUE	Empty	sp|P00505|AATM_HUMAN Aspartate aminotransferase, mitochondrial OS=Homo sapiens OX=9606 GN=GOT2 PE=1 SV=3	sp|P00505|AATM_HUMAN	48 kDa	0.999985647	21	21	100%		91,656,340	109,545,300	80,723,430
248	TRUE	Empty	sp|P00367|DHE3_HUMAN Glutamate dehydrogenase 1, mitochondrial OS=Homo sapiens OX=9606 GN=GLUD1 PE=1 SV=2	sp|P00367|DHE3_HUMAN	61 kDa	0.999974564	21	21	43%		99,910,010	53,066,810	71,442,200
249	TRUE	Empty	sp|O60701|UGDH_HUMAN UDP-glucose 6-dehydrogenase OS=Homo sapiens OX=9606 GN=UGDH PE=1 SV=1	sp|O60701|UGDH_HUMAN	55 kDa	0.999946707	21	21	100%		54,315,630	54,499,200	73,348,340
250	TRUE	Empty	Group of sp|P0DMV8|HS71A_HUMAN Heat shock 70 kDa protein 1A OS=Homo sapiens OX=9606 GN=HSPA1A PE=1 SV=1	sp|P0DMV8|HS71A_HUMAN (+1)		0.999943391	21	21	48%		294,358,700	654,889,200	429,358,600
250.1	TRUE	Empty	sp|P0DMV8|HS71A_HUMAN Heat shock 70 kDa protein 1A OS=Homo sapiens OX=9606 GN=HSPA1A PE=1 SV=1	sp|P0DMV8|HS71A_HUMAN	70 kDa	0.999943391	21	21	48%		294,358,700	654,889,200	429,358,600
250.2	TRUE	Empty	sp|P0DMV9|HS71B_HUMAN Heat shock 70 kDa protein 1B OS=Homo sapiens OX=9606 GN=HSPA1B PE=1 SV=1	sp|P0DMV9|HS71B_HUMAN	70 kDa	0.999943391	21	21	48%		294,358,700	654,889,200	429,358,600
251	TRUE	Empty	sp|P05091|ALDH2_HUMAN Aldehyde dehydrogenase, mitochondrial OS=Homo sapiens OX=9606 GN=ALDH2 PE=1 SV=2	sp|P05091|ALDH2_HUMAN	56 kDa	0.999943312	21	21	95%		67,236,450	22,487,150	95,884,120
252	TRUE	Empty	sp|P38919|IF4A3_HUMAN Eukaryotic initiation factor 4A-III OS=Homo sapiens OX=9606 GN=EIF4A3 PE=1 SV=4	sp|P38919|IF4A3_HUMAN	47 kDa	0.999913876	21	21	81%		35,557,680	59,581,600	36,910,110
253	TRUE	Empty	sp|O60716|CTND1_HUMAN Catenin delta-1 OS=Homo sapiens OX=9606 GN=CTNND1 PE=1 SV=1	sp|O60716|CTND1_HUMAN	108 kDa	0.999888889	21	21	100%		40,293,380	38,648,700	38,945,340
254	TRUE	Empty	sp|Q9UQ80|PA2G4_HUMAN Proliferation-associated protein 2G4 OS=Homo sapiens OX=9606 GN=PA2G4 PE=1 SV=3	sp|Q9UQ80|PA2G4_HUMAN	44 kDa	0.999887803	21	21	100%		60,262,870	108,942,400	93,207,210
255	TRUE	Empty	sp|Q15459|SF3A1_HUMAN Splicing factor 3A subunit 1 OS=Homo sapiens OX=9606 GN=SF3A1 PE=1 SV=1	sp|Q15459|SF3A1_HUMAN	89 kDa	0.999787497	21	21	100%		24,462,630	37,987,720	33,388,710
256	TRUE	Empty	sp|Q92900|RENT1_HUMAN Regulator of nonsense transcripts 1 OS=Homo sapiens OX=9606 GN=UPF1 PE=1 SV=2	sp|Q92900|RENT1_HUMAN	124 kDa	0.999750518	21	21	100%		13,414,980	24,005,410	14,675,360
257	TRUE	Empty	sp|P62195|PRS8_HUMAN 26S proteasome regulatory subunit 8 OS=Homo sapiens OX=9606 GN=PSMC5 PE=1 SV=1	sp|P62195|PRS8_HUMAN	46 kDa	0.999999721	20	20	100%		30,034,880	34,664,170	42,351,680
258	TRUE	Empty	sp|P26641|EF1G_HUMAN Elongation factor 1-gamma OS=Homo sapiens OX=9606 GN=EEF1G PE=1 SV=3	sp|P26641|EF1G_HUMAN	50 kDa	0.999999584	20	20	100%		166,964,000	244,436,200	196,872,300
259	TRUE	Empty	sp|P35232|PHB_HUMAN Prohibitin OS=Homo sapiens OX=9606 GN=PHB PE=1 SV=1	sp|P35232|PHB_HUMAN	30 kDa	0.999999097	20	20	100%		138,378,800	134,425,900	111,603,800
260	TRUE	Empty	sp|Q12931|TRAP1_HUMAN Heat shock protein 75 kDa, mitochondrial OS=Homo sapiens OX=9606 GN=TRAP1 PE=1 SV=3	sp|Q12931|TRAP1_HUMAN	80 kDa	0.999998951	20	20	100%		123,378,900	361,778,000	336,325,700
261	TRUE	Empty	sp|P40227|TCPZ_HUMAN T-complex protein 1 subunit zeta OS=Homo sapiens OX=9606 GN=CCT6A PE=1 SV=3	sp|P40227|TCPZ_HUMAN	58 kDa	0.999998548	20	20	75%		83,140,600	155,513,000	135,810,600
262	TRUE	Empty	sp|P12268|IMDH2_HUMAN Inosine-5'-monophosphate dehydrogenase 2 OS=Homo sapiens OX=9606 GN=IMPDH2 PE=1 SV=2	sp|P12268|IMDH2_HUMAN	56 kDa	0.999998418	20	20	100%		32,746,210	117,424,700	75,380,460
263	TRUE	Empty	sp|P22626|ROA2_HUMAN Heterogeneous nuclear ribonucleoproteins A2/B1 OS=Homo sapiens OX=9606 GN=HNRNPA2B1 PE=1 SV=2	sp|P22626|ROA2_HUMAN	37 kDa	0.999998222	20	20	95%		209,246,300	128,469,800	104,122,100
264	TRUE	Empty	sp|P18669|PGAM1_HUMAN Phosphoglycerate mutase 1 OS=Homo sapiens OX=9606 GN=PGAM1 PE=1 SV=2	sp|P18669|PGAM1_HUMAN	29 kDa	0.999998064	20	20	100%		227,133,500	275,567,200	308,507,300
265	TRUE	Empty	sp|P23396|RS3_HUMAN 40S ribosomal protein S3 OS=Homo sapiens OX=9606 GN=RPS3 PE=1 SV=2	sp|P23396|RS3_HUMAN	27 kDa	0.999997101	20	20	100%		222,349,600	425,057,400	348,149,800
266	TRUE	Empty	sp|P67936|TPM4_HUMAN Tropomyosin alpha-4 chain OS=Homo sapiens OX=9606 GN=TPM4 PE=1 SV=3	sp|P67936|TPM4_HUMAN	29 kDa	0.999995194	20	20	45%		73,221,370	37,505,400	68,415,200
267	TRUE	Empty	sp|Q9Y230|RUVB2_HUMAN RuvB-like 2 OS=Homo sapiens OX=9606 GN=RUVBL2 PE=1 SV=3	sp|Q9Y230|RUVB2_HUMAN	51 kDa	0.99999403	20	20	100%		43,831,810	94,848,560	73,619,760
268	TRUE	Empty	sp|Q9Y678|COPG1_HUMAN Coatomer subunit gamma-1 OS=Homo sapiens OX=9606 GN=COPG1 PE=1 SV=1	sp|Q9Y678|COPG1_HUMAN	98 kDa	0.9999933	20	20	85%		22,995,120	25,162,180	34,160,150
269	TRUE	Empty	sp|P00338|LDHA_HUMAN L-lactate dehydrogenase A chain OS=Homo sapiens OX=9606 GN=LDHA PE=1 SV=2	sp|P00338|LDHA_HUMAN	37 kDa	0.999993047	20	20	90%		160,657,200	330,497,300	331,341,700
270	TRUE	Empty	sp|P05455|LA_HUMAN Lupus La protein OS=Homo sapiens OX=9606 GN=SSB PE=1 SV=2	sp|P05455|LA_HUMAN	47 kDa	0.999992449	20	20	100%		38,215,680	55,634,190	59,468,660
271	TRUE	Empty	sp|Q9Y265|RUVB1_HUMAN RuvB-like 1 OS=Homo sapiens OX=9606 GN=RUVBL1 PE=1 SV=1	sp|Q9Y265|RUVB1_HUMAN	50 kDa	0.999988905	20	20	100%		41,091,260	83,123,350	65,323,030
272	TRUE	Empty	sp|P17980|PRS6A_HUMAN 26S proteasome regulatory subunit 6A OS=Homo sapiens OX=9606 GN=PSMC3 PE=1 SV=3	sp|P17980|PRS6A_HUMAN	49 kDa	0.999988756	20	20	100%		58,542,960	56,647,650	68,361,220
273	TRUE	Empty	sp|P08195|4F2_HUMAN 4F2 cell-surface antigen heavy chain OS=Homo sapiens OX=9606 GN=SLC3A2 PE=1 SV=3	sp|P08195|4F2_HUMAN	68 kDa	0.999986594	20	20	100%		26,751,090	98,055,460	92,979,480
274	TRUE	Empty	sp|P04181|OAT_HUMAN Ornithine aminotransferase, mitochondrial OS=Homo sapiens OX=9606 GN=OAT PE=1 SV=1	sp|P04181|OAT_HUMAN	49 kDa	0.999986039	20	20	100%		17,525,060	51,096,500	99,518,060
275	TRUE	Empty	sp|P02533|K1C14_HUMAN Keratin, type I cytoskeletal 14 OS=Homo sapiens OX=9606 GN=KRT14 PE=1 SV=4	sp|P02533|K1C14_HUMAN	52 kDa	0.99998508	20	20	25%		450,433,100	108,564,400	406,548,900
276	TRUE	Empty	sp|P11413|G6PD_HUMAN Glucose-6-phosphate 1-dehydrogenase OS=Homo sapiens OX=9606 GN=G6PD PE=1 SV=4	sp|P11413|G6PD_HUMAN	59 kDa	0.999983335	20	20	100%		42,183,260	30,553,550	44,290,130
277	TRUE	Empty	sp|P45974|UBP5_HUMAN Ubiquitin carboxyl-terminal hydrolase 5 OS=Homo sapiens OX=9606 GN=USP5 PE=1 SV=2	sp|P45974|UBP5_HUMAN	96 kDa	0.999975594	20	20	100%		52,122,850	44,154,330	45,147,730
278	TRUE	Empty	sp|Q93009|UBP7_HUMAN Ubiquitin carboxyl-terminal hydrolase 7 OS=Homo sapiens OX=9606 GN=USP7 PE=1 SV=2	sp|Q93009|UBP7_HUMAN	128 kDa	0.999969519	20	20	100%		9,349,389	24,583,570	13,916,070
279	TRUE	Empty	sp|P08779|K1C16_HUMAN Keratin, type I cytoskeletal 16 OS=Homo sapiens OX=9606 GN=KRT16 PE=1 SV=4	sp|P08779|K1C16_HUMAN	51 kDa	0.999954044	20	20	45%		449,647,400	105,621,200	402,708,700
280	TRUE	Empty	sp|Q15008|PSMD6_HUMAN 26S proteasome non-ATPase regulatory subunit 6 OS=Homo sapiens OX=9606 GN=PSMD6 PE=1 SV=1	sp|Q15008|PSMD6_HUMAN	46 kDa	0.999928456	20	20	100%		36,419,110	44,688,680	53,309,920
281	TRUE	Empty	sp|Q14008|CKAP5_HUMAN Cytoskeleton-associated protein 5 OS=Homo sapiens OX=9606 GN=CKAP5 PE=1 SV=3	sp|Q14008|CKAP5_HUMAN	226 kDa	0.999833416	20	20	100%		21,812,720	45,964,970	23,430,700
282	TRUE	Empty	sp|Q86XP3|DDX42_HUMAN ATP-dependent RNA helicase DDX42 OS=Homo sapiens OX=9606 GN=DDX42 PE=1 SV=1	sp|Q86XP3|DDX42_HUMAN	103 kDa	0.99980272	20	20	100%		15,395,880	30,037,680	21,945,490
283	TRUE	Empty	sp|Q9HC35|EMAL4_HUMAN Echinoderm microtubule-associated protein-like 4 OS=Homo sapiens OX=9606 GN=EML4 PE=1 SV=3	sp|Q9HC35|EMAL4_HUMAN	109 kDa	0.999732397	20	20	100%		49,217,940	35,849,170	59,441,510
284	TRUE	Empty	sp|Q9NYU2|UGGG1_HUMAN UDP-glucose:glycoprotein glucosyltransferase 1 OS=Homo sapiens OX=9606 GN=UGGT1 PE=1 SV=3	sp|Q9NYU2|UGGG1_HUMAN	177 kDa	0.999623783	20	20	100%		28,044,600	14,872,170	26,752,030
285	TRUE	Empty	sp|Q15029|U5S1_HUMAN 116 kDa U5 small nuclear ribonucleoprotein component OS=Homo sapiens OX=9606 GN=EFTUD2 PE=1 SV=1	sp|Q15029|U5S1_HUMAN	109 kDa	0.999587812	20	20	95%		87,878,370	191,770,800	136,026,700
286	TRUE	Empty	sp|Q9UIA9|XPO7_HUMAN Exportin-7 OS=Homo sapiens OX=9606 GN=XPO7 PE=1 SV=3	sp|Q9UIA9|XPO7_HUMAN	124 kDa	0.999578721	20	20	100%		19,915,340	29,992,370	24,398,380
287	TRUE	Empty	sp|P62701|RS4X_HUMAN 40S ribosomal protein S4, X isoform OS=Homo sapiens OX=9606 GN=RPS4X PE=1 SV=2	sp|P62701|RS4X_HUMAN	30 kDa	0.999999816	19	19	63%		111,263,900	247,321,000	181,846,700
288	TRUE	Empty	sp|P60174|TPIS_HUMAN Triosephosphate isomerase OS=Homo sapiens OX=9606 GN=TPI1 PE=1 SV=3	sp|P60174|TPIS_HUMAN	31 kDa	0.99999973	19	19	100%		296,962,100	274,443,400	275,524,200
289	TRUE	Empty	sp|O00571|DDX3X_HUMAN ATP-dependent RNA helicase DDX3X OS=Homo sapiens OX=9606 GN=DDX3X PE=1 SV=3	sp|O00571|DDX3X_HUMAN	73 kDa	0.999998882	19	19	89%		38,578,740	59,518,830	67,742,630
290	TRUE	Empty	sp|O95373|IPO7_HUMAN Importin-7 OS=Homo sapiens OX=9606 GN=IPO7 PE=1 SV=1	sp|O95373|IPO7_HUMAN	120 kDa	0.999997614	19	19	100%		21,728,940	48,900,190	40,511,100
291	TRUE	Empty	sp|Q9Y617|SERC_HUMAN Phosphoserine aminotransferase OS=Homo sapiens OX=9606 GN=PSAT1 PE=1 SV=2	sp|Q9Y617|SERC_HUMAN	40 kDa	0.999996631	19	19	100%		53,615,100	320,099,000	215,196,000
292	TRUE	Empty	sp|Q99873|ANM1_HUMAN Protein arginine N-methyltransferase 1 OS=Homo sapiens OX=9606 GN=PRMT1 PE=1 SV=3	sp|Q99873|ANM1_HUMAN	42 kDa	0.999994437	19	19	100%		85,028,490	153,239,400	137,218,600
293	TRUE	Empty	sp|P38606|VATA_HUMAN V-type proton ATPase catalytic subunit A OS=Homo sapiens OX=9606 GN=ATP6V1A PE=1 SV=2	sp|P38606|VATA_HUMAN	68 kDa	0.999993924	19	19	100%		39,909,700	33,917,480	28,686,080
294	TRUE	Empty	sp|Q92973|TNPO1_HUMAN Transportin-1 OS=Homo sapiens OX=9606 GN=TNPO1 PE=1 SV=2	sp|Q92973|TNPO1_HUMAN	102 kDa	0.999988985	19	19	100%		22,845,840	33,400,880	36,761,360
295	TRUE	Empty	sp|Q96HC4|PDLI5_HUMAN PDZ and LIM domain protein 5 OS=Homo sapiens OX=9606 GN=PDLIM5 PE=1 SV=5	sp|Q96HC4|PDLI5_HUMAN	64 kDa	0.999987249	19	19	100%		136,800,700	21,606,440	32,600,450
296	TRUE	Empty	sp|P61158|ARP3_HUMAN Actin-related protein 3 OS=Homo sapiens OX=9606 GN=ACTR3 PE=1 SV=3	sp|P61158|ARP3_HUMAN	47 kDa	0.999980603	19	19	100%		47,887,700	27,491,680	52,206,810
297	TRUE	Empty	sp|P62333|PRS10_HUMAN 26S proteasome regulatory subunit 10B OS=Homo sapiens OX=9606 GN=PSMC6 PE=1 SV=1	sp|P62333|PRS10_HUMAN	44 kDa	0.999976357	19	19	100%		50,502,060	50,837,520	51,872,450
298	TRUE	Empty	sp|O60488|ACSL4_HUMAN Long-chain-fatty-acid--CoA ligase 4 OS=Homo sapiens OX=9606 GN=ACSL4 PE=1 SV=2	sp|O60488|ACSL4_HUMAN	79 kDa	0.999953695	19	19	89%		18,931,640	40,503,220	40,793,770
299	TRUE	Empty	sp|P28838|AMPL_HUMAN Cytosol aminopeptidase OS=Homo sapiens OX=9606 GN=LAP3 PE=1 SV=3	sp|P28838|AMPL_HUMAN	56 kDa	0.999952648	19	19	100%		54,987,010	38,829,720	38,855,990
300	TRUE	Empty	sp|Q16891|MIC60_HUMAN MICOS complex subunit MIC60 OS=Homo sapiens OX=9606 GN=IMMT PE=1 SV=1	sp|Q16891|MIC60_HUMAN	84 kDa	0.999941573	19	19	100%		39,043,390	26,523,230	26,590,500
301	TRUE	Empty	sp|P48444|COPD_HUMAN Coatomer subunit delta OS=Homo sapiens OX=9606 GN=ARCN1 PE=1 SV=1	sp|P48444|COPD_HUMAN	57 kDa	0.999941519	19	19	100%		27,694,760	29,742,250	40,512,160
302	TRUE	Empty	sp|P27824|CALX_HUMAN Calnexin OS=Homo sapiens OX=9606 GN=CANX PE=1 SV=2	sp|P27824|CALX_HUMAN	68 kDa	0.999940923	19	19	100%		102,937,200	98,198,640	116,318,300
303	TRUE	Empty	sp|P17174|AATC_HUMAN Aspartate aminotransferase, cytoplasmic OS=Homo sapiens OX=9606 GN=GOT1 PE=1 SV=3	sp|P17174|AATC_HUMAN	46 kDa	0.999930169	19	19	100%		126,254,200	55,362,790	48,548,660
304	TRUE	Empty	sp|O00232|PSD12_HUMAN 26S proteasome non-ATPase regulatory subunit 12 OS=Homo sapiens OX=9606 GN=PSMD12 PE=1 SV=3	sp|O00232|PSD12_HUMAN	53 kDa	0.999914792	19	19	100%		32,972,780	37,874,280	40,114,510
305	TRUE	Empty	sp|P06753|TPM3_HUMAN Tropomyosin alpha-3 chain OS=Homo sapiens OX=9606 GN=TPM3 PE=1 SV=2	sp|P06753|TPM3_HUMAN	33 kDa	0.999849766	19	19	42%		87,085,280	46,683,380	63,161,610
306	TRUE	Empty	sp|P46060|RAGP1_HUMAN Ran GTPase-activating protein 1 OS=Homo sapiens OX=9606 GN=RANGAP1 PE=1 SV=1	sp|P46060|RAGP1_HUMAN	64 kDa	0.999827605	19	19	100%		15,449,800	34,184,760	29,395,980
307	TRUE	Empty	sp|P42166|LAP2A_HUMAN Lamina-associated polypeptide 2, isoform alpha OS=Homo sapiens OX=9606 GN=TMPO PE=1 SV=2	sp|P42166|LAP2A_HUMAN	75 kDa	0.999715099	19	19	53%		33,165,470	47,505,250	59,958,020
308	TRUE	Empty	sp|P27797|CALR_HUMAN Calreticulin OS=Homo sapiens OX=9606 GN=CALR PE=1 SV=1	sp|P27797|CALR_HUMAN	48 kDa	0.999999693	18	18	100%		176,385,500	142,272,500	243,417,900
309	TRUE	Empty	sp|P09972|ALDOC_HUMAN Fructose-bisphosphate aldolase C OS=Homo sapiens OX=9606 GN=ALDOC PE=1 SV=2	sp|P09972|ALDOC_HUMAN	39 kDa	0.999999589	18	18	89%		62,879,160	99,523,960	69,677,100
310	TRUE	Empty	sp|Q58FF8|H90B2_HUMAN Putative heat shock protein HSP 90-beta 2 OS=Homo sapiens OX=9606 GN=HSP90AB2P PE=1 SV=2	sp|Q58FF8|H90B2_HUMAN	44 kDa	0.999998685	18	18	11%		247,215,100	663,306,700	555,097,800
311	TRUE	Empty	sp|P40926|MDHM_HUMAN Malate dehydrogenase, mitochondrial OS=Homo sapiens OX=9606 GN=MDH2 PE=1 SV=3	sp|P40926|MDHM_HUMAN	36 kDa	0.999998268	18	18	100%		366,206,000	232,697,000	239,247,300
312	TRUE	Empty	sp|P49411|EFTU_HUMAN Elongation factor Tu, mitochondrial OS=Homo sapiens OX=9606 GN=TUFM PE=1 SV=2	sp|P49411|EFTU_HUMAN	50 kDa	0.999997633	18	18	100%		87,672,610	88,903,880	65,792,990
313	TRUE	Empty	sp|O60763|USO1_HUMAN General vesicular transport factor p115 OS=Homo sapiens OX=9606 GN=USO1 PE=1 SV=2	sp|O60763|USO1_HUMAN	108 kDa	0.999997473	18	18	100%		24,144,610	32,592,400	26,082,170
314	TRUE	Empty	sp|P50453|SPB9_HUMAN Serpin B9 OS=Homo sapiens OX=9606 GN=SERPINB9 PE=1 SV=1	sp|P50453|SPB9_HUMAN	42 kDa	0.999992316	18	18	94%		188,147,700	41,781,920	280,397,400
315	TRUE	Empty	sp|P62424|RL7A_HUMAN 60S ribosomal protein L7a OS=Homo sapiens OX=9606 GN=RPL7A PE=1 SV=2	sp|P62424|RL7A_HUMAN	30 kDa	0.999990102	18	18	100%		147,555,000	264,483,500	211,938,600
316	TRUE	Empty	sp|O75694|NU155_HUMAN Nuclear pore complex protein Nup155 OS=Homo sapiens OX=9606 GN=NUP155 PE=1 SV=1	sp|O75694|NU155_HUMAN	155 kDa	0.999987009	18	18	100%		4,970,326	10,732,440	9,595,236
317	TRUE	Empty	sp|P17812|PYRG1_HUMAN CTP synthase 1 OS=Homo sapiens OX=9606 GN=CTPS1 PE=1 SV=2	sp|P17812|PYRG1_HUMAN	67 kDa	0.999983499	18	18	89%		19,737,900	56,215,920	36,535,500
318	TRUE	Empty	sp|P05141|ADT2_HUMAN ADP/ATP translocase 2 OS=Homo sapiens OX=9606 GN=SLC25A5 PE=1 SV=7	sp|P05141|ADT2_HUMAN	33 kDa	0.999979968	18	18	28%		464,819,100	282,534,000	321,538,300
319	TRUE	Empty	sp|Q01518|CAP1_HUMAN Adenylyl cyclase-associated protein 1 OS=Homo sapiens OX=9606 GN=CAP1 PE=1 SV=5	sp|Q01518|CAP1_HUMAN	52 kDa	0.999974056	18	18	94%		86,978,540	55,526,360	83,283,680
320	TRUE	Empty	sp|Q8N1F7|NUP93_HUMAN Nuclear pore complex protein Nup93 OS=Homo sapiens OX=9606 GN=NUP93 PE=1 SV=2	sp|Q8N1F7|NUP93_HUMAN	93 kDa	0.999954284	18	18	100%		20,708,960	31,676,600	28,085,580
321	TRUE	Empty	sp|O75534|CSDE1_HUMAN Cold shock domain-containing protein E1 OS=Homo sapiens OX=9606 GN=CSDE1 PE=1 SV=2	sp|O75534|CSDE1_HUMAN	89 kDa	0.999942878	18	18	100%		13,789,950	36,205,970	31,921,380
322	TRUE	Empty	sp|Q14839|CHD4_HUMAN Chromodomain-helicase-DNA-binding protein 4 OS=Homo sapiens OX=9606 GN=CHD4 PE=1 SV=2	sp|Q14839|CHD4_HUMAN	218 kDa	0.999851798	18	18	100%		12,191,300	17,231,610	19,419,270
323	TRUE	Empty	sp|Q9BXJ9|NAA15_HUMAN N-alpha-acetyltransferase 15, NatA auxiliary subunit OS=Homo sapiens OX=9606 GN=NAA15 PE=1 SV=1	sp|Q9BXJ9|NAA15_HUMAN	101 kDa	0.999746632	18	18	100%		7,197,680	24,341,420	12,741,070
324	TRUE	Empty	sp|Q13423|NNTM_HUMAN NAD(P) transhydrogenase, mitochondrial OS=Homo sapiens OX=9606 GN=NNT PE=1 SV=3	sp|Q13423|NNTM_HUMAN	114 kDa	0.999613739	18	18	100%		59,948,670	10,191,550	8,109,378
325	TRUE	Empty	sp|P55084|ECHB_HUMAN Trifunctional enzyme subunit beta, mitochondrial OS=Homo sapiens OX=9606 GN=HADHB PE=1 SV=3	sp|P55084|ECHB_HUMAN	51 kDa	0.999413954	18	18	100%		99,205,940	27,815,070	32,789,560
326	TRUE	Empty	sp|O00507|USP9Y_HUMAN Probable ubiquitin carboxyl-terminal hydrolase FAF-Y OS=Homo sapiens OX=9606 GN=USP9Y PE=2 SV=2	sp|O00507|USP9Y_HUMAN	291 kDa	0.99746076	18	18	6%		10,170,780	28,712,830	14,234,330
327	TRUE	Empty	sp|P63244|RACK1_HUMAN Receptor of activated protein C kinase 1 OS=Homo sapiens OX=9606 GN=RACK1 PE=1 SV=3	sp|P63244|RACK1_HUMAN	35 kDa	0.999999904	17	17	100%		182,686,900	375,918,100	295,718,600
328	TRUE	Empty	sp|P12277|KCRB_HUMAN Creatine kinase B-type OS=Homo sapiens OX=9606 GN=CKB PE=1 SV=1	sp|P12277|KCRB_HUMAN	43 kDa	0.999999799	17	17	88%		56,892,620	62,677,680	28,052,210
329	TRUE	Empty	sp|P09211|GSTP1_HUMAN Glutathione S-transferase P OS=Homo sapiens OX=9606 GN=GSTP1 PE=1 SV=2	sp|P09211|GSTP1_HUMAN	23 kDa	0.999999504	17	17	100%		356,613,200	420,969,300	531,014,300
330	TRUE	Empty	sp|P08237|PFKAM_HUMAN ATP-dependent 6-phosphofructokinase, muscle type OS=Homo sapiens OX=9606 GN=PFKM PE=1 SV=2	sp|P08237|PFKAM_HUMAN	85 kDa	0.999996851	17	17	82%		57,395,240	27,036,240	24,943,250
331	TRUE	Empty	sp|P09960|LKHA4_HUMAN Leukotriene A-4 hydrolase OS=Homo sapiens OX=9606 GN=LTA4H PE=1 SV=2	sp|P09960|LKHA4_HUMAN	69 kDa	0.999996213	17	17	100%		15,479,680	30,748,200	20,126,470
332	TRUE	Empty	sp|P49419|AL7A1_HUMAN Alpha-aminoadipic semialdehyde dehydrogenase OS=Homo sapiens OX=9606 GN=ALDH7A1 PE=1 SV=5	sp|P49419|AL7A1_HUMAN	58 kDa	0.999992226	17	17	100%		80,144,710	59,116,530	76,520,550
333	TRUE	Empty	sp|Q92896|GSLG1_HUMAN Golgi apparatus protein 1 OS=Homo sapiens OX=9606 GN=GLG1 PE=1 SV=2	sp|Q92896|GSLG1_HUMAN	135 kDa	0.99999058	17	17	100%		21,185,780	24,739,100	25,980,530
334	TRUE	Empty	sp|Q9Y3I0|RTCB_HUMAN tRNA-splicing ligase RtcB homolog OS=Homo sapiens OX=9606 GN=RTCB PE=1 SV=1	sp|Q9Y3I0|RTCB_HUMAN	55 kDa	0.999988493	17	17	100%		55,649,650	46,459,210	56,179,020
335	TRUE	Empty	sp|Q9NY65|TBA8_HUMAN Tubulin alpha-8 chain OS=Homo sapiens OX=9606 GN=TUBA8 PE=1 SV=1	sp|Q9NY65|TBA8_HUMAN	50 kDa	0.999987868	17	17	12%		454,535,700	655,031,600	935,481,100
336	TRUE	Empty	sp|P41091|IF2G_HUMAN Eukaryotic translation initiation factor 2 subunit 3 OS=Homo sapiens OX=9606 GN=EIF2S3 PE=1 SV=3	sp|P41091|IF2G_HUMAN	51 kDa	0.999984482	17	17	100%		30,797,900	66,601,780	51,750,080
337	TRUE	Empty	sp|Q9NZI8|IF2B1_HUMAN Insulin-like growth factor 2 mRNA-binding protein 1 OS=Homo sapiens OX=9606 GN=IGF2BP1 PE=1 SV=2	sp|Q9NZI8|IF2B1_HUMAN	63 kDa	0.999981234	17	17	88%		152,574,200	113,495,700	108,179,800
338	TRUE	Empty	sp|P42167|LAP2B_HUMAN Lamina-associated polypeptide 2, isoforms beta/gamma OS=Homo sapiens OX=9606 GN=TMPO PE=1 SV=2	sp|P42167|LAP2B_HUMAN	51 kDa	0.999980719	17	17	47%		46,338,570	56,603,200	71,360,190
339	TRUE	Empty	sp|O00425|IF2B3_HUMAN Insulin-like growth factor 2 mRNA-binding protein 3 OS=Homo sapiens OX=9606 GN=IGF2BP3 PE=1 SV=2	sp|O00425|IF2B3_HUMAN	64 kDa	0.999979119	17	17	88%		111,125,900	86,920,590	72,303,600
340	TRUE	Empty	sp|P06493|CDK1_HUMAN Cyclin-dependent kinase 1 OS=Homo sapiens OX=9606 GN=CDK1 PE=1 SV=3	sp|P06493|CDK1_HUMAN	34 kDa	0.999977343	17	17	88%		27,474,640	70,861,680	99,418,790
341	TRUE	Empty	sp|Q9Y3F4|STRAP_HUMAN Serine-threonine kinase receptor-associated protein OS=Homo sapiens OX=9606 GN=STRAP PE=1 SV=1	sp|Q9Y3F4|STRAP_HUMAN	38 kDa	0.99997305	17	17	100%		29,431,670	64,656,220	39,458,610
342	TRUE	Empty	sp|P05198|IF2A_HUMAN Eukaryotic translation initiation factor 2 subunit 1 OS=Homo sapiens OX=9606 GN=EIF2S1 PE=1 SV=3	sp|P05198|IF2A_HUMAN	36 kDa	0.999967946	17	17	100%		37,460,630	48,459,140	49,133,330
343	TRUE	Empty	sp|P31150|GDIA_HUMAN Rab GDP dissociation inhibitor alpha OS=Homo sapiens OX=9606 GN=GDI1 PE=1 SV=2	sp|P31150|GDIA_HUMAN	51 kDa	0.999960932	17	17	47%		165,174,900	93,540,920	91,407,100
344	TRUE	Empty	sp|P02786|TFR1_HUMAN Transferrin receptor protein 1 OS=Homo sapiens OX=9606 GN=TFRC PE=1 SV=2	sp|P02786|TFR1_HUMAN	85 kDa	0.99995989	17	17	100%		7,741,021	29,280,210	11,161,330
345	TRUE	Empty	sp|P18124|RL7_HUMAN 60S ribosomal protein L7 OS=Homo sapiens OX=9606 GN=RPL7 PE=1 SV=1	sp|P18124|RL7_HUMAN	29 kDa	0.999947071	17	17	100%		104,724,200	197,682,900	172,855,200
346	TRUE	Empty	sp|Q9HAV4|XPO5_HUMAN Exportin-5 OS=Homo sapiens OX=9606 GN=XPO5 PE=1 SV=1	sp|Q9HAV4|XPO5_HUMAN	136 kDa	0.999943868	17	17	100%		5,547,621	18,943,330	11,913,710
347	TRUE	Empty	sp|P27694|RFA1_HUMAN Replication protein A 70 kDa DNA-binding subunit OS=Homo sapiens OX=9606 GN=RPA1 PE=1 SV=2	sp|P27694|RFA1_HUMAN	68 kDa	0.999911688	17	17	100%		16,004,790	21,422,760	16,288,740
348	TRUE	Empty	sp|Q15021|CND1_HUMAN Condensin complex subunit 1 OS=Homo sapiens OX=9606 GN=NCAPD2 PE=1 SV=3	sp|Q15021|CND1_HUMAN	157 kDa	0.999904016	17	17	100%		3,316,012	15,405,950	13,680,450
349	TRUE	Empty	sp|O15371|EIF3D_HUMAN Eukaryotic translation initiation factor 3 subunit D OS=Homo sapiens OX=9606 GN=EIF3D PE=1 SV=1	sp|O15371|EIF3D_HUMAN	64 kDa	0.999853325	17	17	100%		11,406,000	21,219,030	16,563,110
350	TRUE	Empty	sp|Q92621|NU205_HUMAN Nuclear pore complex protein Nup205 OS=Homo sapiens OX=9606 GN=NUP205 PE=1 SV=3	sp|Q92621|NU205_HUMAN	228 kDa	0.999835324	17	17	100%		5,253,261	10,625,470	9,556,660
351	TRUE	Empty	sp|Q14240|IF4A2_HUMAN Eukaryotic initiation factor 4A-II OS=Homo sapiens OX=9606 GN=EIF4A2 PE=1 SV=2	sp|Q14240|IF4A2_HUMAN	46 kDa	0.99981496	17	17	35%		106,263,600	246,456,800	225,353,000
352	TRUE	Empty	sp|O75153|CLU_HUMAN Clustered mitochondria protein homolog OS=Homo sapiens OX=9606 GN=CLUH PE=1 SV=2	sp|O75153|CLU_HUMAN	147 kDa	0.999809225	17	17	100%		8,024,236	22,595,130	5,143,643
353	TRUE	Empty	sp|P11717|MPRI_HUMAN Cation-independent mannose-6-phosphate receptor OS=Homo sapiens OX=9606 GN=IGF2R PE=1 SV=3	sp|P11717|MPRI_HUMAN	274 kDa	0.999758558	17	17	100%		9,203,025	10,126,030	9,991,813
354	TRUE	Empty	sp|P36776|LONM_HUMAN Lon protease homolog, mitochondrial OS=Homo sapiens OX=9606 GN=LONP1 PE=1 SV=2	sp|P36776|LONM_HUMAN	106 kDa	0.999744451	17	17	100%		12,991,620	15,108,360	12,962,540
355	TRUE	Empty	sp|P50570|DYN2_HUMAN Dynamin-2 OS=Homo sapiens OX=9606 GN=DNM2 PE=1 SV=2	sp|P50570|DYN2_HUMAN	98 kDa	0.999711709	17	17	100%		18,575,070	14,181,240	15,858,120
356	TRUE	Empty	sp|P06756|ITAV_HUMAN Integrin alpha-V OS=Homo sapiens OX=9606 GN=ITGAV PE=1 SV=2	sp|P06756|ITAV_HUMAN	116 kDa	0.999179433	17	17	100%		40,067,370	10,116,050	33,034,640
357	TRUE	Empty	sp|Q05639|EF1A2_HUMAN Elongation factor 1-alpha 2 OS=Homo sapiens OX=9606 GN=EEF1A2 PE=1 SV=1	sp|Q05639|EF1A2_HUMAN	50 kDa	0.999162888	17	17	35%		889,600,300	1,486,115,000	1,588,917,000
358	TRUE	Empty	sp|P52292|IMA1_HUMAN Importin subunit alpha-1 OS=Homo sapiens OX=9606 GN=KPNA2 PE=1 SV=1	sp|P52292|IMA1_HUMAN	58 kDa	0.999999156	16	16	100%		14,154,990	161,728,700	37,439,530
359	TRUE	Empty	sp|P27695|APEX1_HUMAN DNA-(apurinic or apyrimidinic site) lyase OS=Homo sapiens OX=9606 GN=APEX1 PE=1 SV=2	sp|P27695|APEX1_HUMAN	36 kDa	0.999996617	16	16	100%		40,860,960	41,512,040	38,256,230
360	TRUE	Empty	sp|P39023|RL3_HUMAN 60S ribosomal protein L3 OS=Homo sapiens OX=9606 GN=RPL3 PE=1 SV=2	sp|P39023|RL3_HUMAN	46 kDa	0.999996435	16	16	88%		64,452,800	113,825,400	92,167,980
361	TRUE	Empty	sp|Q15084|PDIA6_HUMAN Protein disulfide-isomerase A6 OS=Homo sapiens OX=9606 GN=PDIA6 PE=1 SV=1	sp|Q15084|PDIA6_HUMAN	48 kDa	0.999995255	16	16	100%		143,472,200	127,362,500	202,853,400
362	TRUE	Empty	sp|P60228|EIF3E_HUMAN Eukaryotic translation initiation factor 3 subunit E OS=Homo sapiens OX=9606 GN=EIF3E PE=1 SV=1	sp|P60228|EIF3E_HUMAN	52 kDa	0.999995184	16	16	100%		28,990,960	55,558,070	45,622,710
363	TRUE	Empty	sp|P27348|1433T_HUMAN 14-3-3 protein theta OS=Homo sapiens OX=9606 GN=YWHAQ PE=1 SV=1	sp|P27348|1433T_HUMAN	28 kDa	0.999994974	16	16	81%		121,197,600	124,833,600	181,997,800
364	TRUE	Empty	sp|Q9UNM6|PSD13_HUMAN 26S proteasome non-ATPase regulatory subunit 13 OS=Homo sapiens OX=9606 GN=PSMD13 PE=1 SV=2	sp|Q9UNM6|PSD13_HUMAN	43 kDa	0.999994463	16	16	100%		26,731,390	32,538,910	32,529,800
365	TRUE	Empty	sp|P09651|ROA1_HUMAN Heterogeneous nuclear ribonucleoprotein A1 OS=Homo sapiens OX=9606 GN=HNRNPA1 PE=1 SV=5	sp|P09651|ROA1_HUMAN	39 kDa	0.999991892	16	16	88%		108,663,100	76,271,930	70,914,370
366	TRUE	Empty	sp|P04844|RPN2_HUMAN Dolichyl-diphosphooligosaccharide--protein glycosyltransferase subunit 2 OS=Homo sapiens OX=9606 GN=RPN2 PE=1 SV=3	sp|P04844|RPN2_HUMAN	69 kDa	0.999991513	16	16	100%		49,423,660	45,772,940	64,375,710
367	TRUE	Empty	sp|P31946|1433B_HUMAN 14-3-3 protein beta/alpha OS=Homo sapiens OX=9606 GN=YWHAB PE=1 SV=3	sp|P31946|1433B_HUMAN	28 kDa	0.999990677	16	16	62%		85,200,160	77,969,350	115,524,400
368	TRUE	Empty	sp|P61247|RS3A_HUMAN 40S ribosomal protein S3a OS=Homo sapiens OX=9606 GN=RPS3A PE=1 SV=2	sp|P61247|RS3A_HUMAN	30 kDa	0.999989718	16	16	100%		83,736,990	156,022,300	126,282,200
369	TRUE	Empty	sp|O76094|SRP72_HUMAN Signal recognition particle subunit SRP72 OS=Homo sapiens OX=9606 GN=SRP72 PE=1 SV=3	sp|O76094|SRP72_HUMAN	75 kDa	0.999989362	16	16	100%		10,153,290	10,784,490	13,826,040
370	TRUE	Empty	sp|Q05682|CALD1_HUMAN Caldesmon OS=Homo sapiens OX=9606 GN=CALD1 PE=1 SV=3	sp|Q05682|CALD1_HUMAN	93 kDa	0.999988669	16	16	100%		64,103,380	9,525,140	12,921,630
371	TRUE	Empty	sp|Q12905|ILF2_HUMAN Interleukin enhancer-binding factor 2 OS=Homo sapiens OX=9606 GN=ILF2 PE=1 SV=2	sp|Q12905|ILF2_HUMAN	43 kDa	0.999985554	16	16	100%		60,412,590	82,200,700	88,798,230
372	TRUE	Empty	sp|Q13838|DX39B_HUMAN Spliceosome RNA helicase DDX39B OS=Homo sapiens OX=9606 GN=DDX39B PE=1 SV=1	sp|Q13838|DX39B_HUMAN	49 kDa	0.999985056	16	16	38%		78,556,500	101,616,200	68,237,630
373	TRUE	Empty	sp|P23284|PPIB_HUMAN Peptidyl-prolyl cis-trans isomerase B OS=Homo sapiens OX=9606 GN=PPIB PE=1 SV=2	sp|P23284|PPIB_HUMAN	24 kDa	0.999984747	16	16	100%		195,659,100	171,486,900	274,247,600
374	TRUE	Empty	sp|P35222|CTNB1_HUMAN Catenin beta-1 OS=Homo sapiens OX=9606 GN=CTNNB1 PE=1 SV=1	sp|P35222|CTNB1_HUMAN	85 kDa	0.99998078	16	16	69%		34,273,790	25,756,890	21,033,790
375	TRUE	Empty	sp|P54578|UBP14_HUMAN Ubiquitin carboxyl-terminal hydrolase 14 OS=Homo sapiens OX=9606 GN=USP14 PE=1 SV=3	sp|P54578|UBP14_HUMAN	56 kDa	0.999980148	16	16	100%		37,085,190	42,265,600	40,584,910
376	TRUE	Empty	sp|Q08J23|NSUN2_HUMAN RNA cytosine C(5)-methyltransferase NSUN2 OS=Homo sapiens OX=9606 GN=NSUN2 PE=1 SV=2	sp|Q08J23|NSUN2_HUMAN	86 kDa	0.999978729	16	16	100%		12,184,460	19,937,740	22,132,470
377	TRUE	Empty	sp|P49591|SYSC_HUMAN Serine--tRNA ligase, cytoplasmic OS=Homo sapiens OX=9606 GN=SARS PE=1 SV=3	sp|P49591|SYSC_HUMAN	59 kDa	0.999978032	16	16	100%		25,705,900	32,387,820	18,030,300
378	TRUE	Empty	sp|Q92922|SMRC1_HUMAN SWI/SNF complex subunit SMARCC1 OS=Homo sapiens OX=9606 GN=SMARCC1 PE=1 SV=3	sp|Q92922|SMRC1_HUMAN	123 kDa	0.999970128	16	16	100%		19,037,050	28,935,790	28,386,330
379	TRUE	Empty	sp|P13489|RINI_HUMAN Ribonuclease inhibitor OS=Homo sapiens OX=9606 GN=RNH1 PE=1 SV=2	sp|P13489|RINI_HUMAN	50 kDa	0.999959568	16	16	100%		35,407,840	14,279,820	15,394,160
380	TRUE	Empty	sp|P42765|THIM_HUMAN 3-ketoacyl-CoA thiolase, mitochondrial OS=Homo sapiens OX=9606 GN=ACAA2 PE=1 SV=2	sp|P42765|THIM_HUMAN	42 kDa	0.999950641	16	16	100%		41,405,520	27,751,530	27,435,720
381	TRUE	Empty	sp|Q8N1G4|LRC47_HUMAN Leucine-rich repeat-containing protein 47 OS=Homo sapiens OX=9606 GN=LRRC47 PE=1 SV=1	sp|Q8N1G4|LRC47_HUMAN	63 kDa	0.999936462	16	16	100%		22,426,890	26,046,370	18,117,470
382	TRUE	Empty	sp|Q96QK1|VPS35_HUMAN Vacuolar protein sorting-associated protein 35 OS=Homo sapiens OX=9606 GN=VPS35 PE=1 SV=2	sp|Q96QK1|VPS35_HUMAN	92 kDa	0.999930336	16	16	100%		46,099,200	25,888,900	36,209,270
383	TRUE	Empty	sp|Q13620|CUL4B_HUMAN Cullin-4B OS=Homo sapiens OX=9606 GN=CUL4B PE=1 SV=4	sp|Q13620|CUL4B_HUMAN	104 kDa	0.999925973	16	16	81%		10,943,440	8,222,958	13,235,240
384	TRUE	Empty	sp|Q9NSD9|SYFB_HUMAN Phenylalanine--tRNA ligase beta subunit OS=Homo sapiens OX=9606 GN=FARSB PE=1 SV=3	sp|Q9NSD9|SYFB_HUMAN	66 kDa	0.999903678	16	16	100%		15,270,230	29,396,430	19,783,510
385	TRUE	Empty	sp|P12236|ADT3_HUMAN ADP/ATP translocase 3 OS=Homo sapiens OX=9606 GN=SLC25A6 PE=1 SV=4	sp|P12236|ADT3_HUMAN	33 kDa	0.999898554	16	16	12%		510,236,200	299,095,600	348,592,700
386	TRUE	Empty	sp|Q9BYT8|NEUL_HUMAN Neurolysin, mitochondrial OS=Homo sapiens OX=9606 GN=NLN PE=1 SV=1	sp|Q9BYT8|NEUL_HUMAN	81 kDa	0.999888339	16	16	100%		9,499,322	28,924,640	13,526,440
387	TRUE	Empty	sp|Q7Z406|MYH14_HUMAN Myosin-14 OS=Homo sapiens OX=9606 GN=MYH14 PE=1 SV=2	sp|Q7Z406|MYH14_HUMAN	228 kDa	0.999887494	16	16	38%		86,956,010	54,860,010	54,520,800
388	TRUE	Empty	sp|P62136|PP1A_HUMAN Serine/threonine-protein phosphatase PP1-alpha catalytic subunit OS=Homo sapiens OX=9606 GN=PPP1CA PE=1 SV=1	sp|P62136|PP1A_HUMAN	38 kDa	0.999842461	16	16	19%		54,431,260	69,556,100	64,262,360
389	TRUE	Empty	sp|P52789|HXK2_HUMAN Hexokinase-2 OS=Homo sapiens OX=9606 GN=HK2 PE=1 SV=2	sp|P52789|HXK2_HUMAN	102 kDa	0.999798359	16	16	69%		34,025,620	30,598,900	23,594,500
390	TRUE	Empty	sp|P23921|RIR1_HUMAN Ribonucleoside-diphosphate reductase large subunit OS=Homo sapiens OX=9606 GN=RRM1 PE=1 SV=1	sp|P23921|RIR1_HUMAN	90 kDa	0.999777173	16	16	100%		15,410,970	32,896,730	24,940,790
391	TRUE	Empty	sp|P13647|K2C5_HUMAN Keratin, type II cytoskeletal 5 OS=Homo sapiens OX=9606 GN=KRT5 PE=1 SV=3	sp|P13647|K2C5_HUMAN	62 kDa	0.999775197	16	16	38%		158,105,100	32,407,920	116,960,700
392	TRUE	Empty	sp|P15170|ERF3A_HUMAN Eukaryotic peptide chain release factor GTP-binding subunit ERF3A OS=Homo sapiens OX=9606 GN=GSPT1 PE=1 SV=1	sp|P15170|ERF3A_HUMAN	56 kDa	0.99976064	16	16	50%		22,224,680	43,348,620	31,784,950
393	TRUE	Empty	sp|O60506|HNRPQ_HUMAN Heterogeneous nuclear ribonucleoprotein Q OS=Homo sapiens OX=9606 GN=SYNCRIP PE=1 SV=2	sp|O60506|HNRPQ_HUMAN	70 kDa	0.999564853	16	16	69%		86,199,720	110,592,300	95,861,490
394	TRUE	Empty	sp|P35609|ACTN2_HUMAN Alpha-actinin-2 OS=Homo sapiens OX=9606 GN=ACTN2 PE=1 SV=1	sp|P35609|ACTN2_HUMAN	104 kDa	0.999488222	16	16	25%		87,646,140	44,644,440	60,366,910
395	TRUE	Empty	sp|P07951|TPM2_HUMAN Tropomyosin beta chain OS=Homo sapiens OX=9606 GN=TPM2 PE=1 SV=1	sp|P07951|TPM2_HUMAN	33 kDa	0.99589384	16	16	19%		96,375,540	34,977,970	49,507,950
396	TRUE	Empty	sp|Q9NUU7|DD19A_HUMAN ATP-dependent RNA helicase DDX19A OS=Homo sapiens OX=9606 GN=DDX19A PE=1 SV=1	sp|Q9NUU7|DD19A_HUMAN	54 kDa	0.99470468	16	16	19%		30,286,080	37,448,250	35,742,030
397	TRUE	Empty	sp|P46777|RL5_HUMAN 60S ribosomal protein L5 OS=Homo sapiens OX=9606 GN=RPL5 PE=1 SV=3	sp|P46777|RL5_HUMAN	34 kDa	0.999999315	15	15	100%		35,066,180	59,952,100	54,044,840
398	TRUE	Empty	sp|P00491|PNPH_HUMAN Purine nucleoside phosphorylase OS=Homo sapiens OX=9606 GN=PNP PE=1 SV=2	sp|P00491|PNPH_HUMAN	32 kDa	0.999999212	15	15	100%		13,674,180	45,094,670	35,107,560
399	TRUE	Empty	sp|Q9Y696|CLIC4_HUMAN Chloride intracellular channel protein 4 OS=Homo sapiens OX=9606 GN=CLIC4 PE=1 SV=4	sp|Q9Y696|CLIC4_HUMAN	29 kDa	0.999996998	15	15	93%		65,680,180	56,876,560	72,873,610
400	TRUE	Empty	sp|Q9NY33|DPP3_HUMAN Dipeptidyl peptidase 3 OS=Homo sapiens OX=9606 GN=DPP3 PE=1 SV=2	sp|Q9NY33|DPP3_HUMAN	83 kDa	0.999995129	15	15	100%		16,604,810	23,501,760	24,990,900
401	TRUE	Empty	sp|P02649|APOE_HUMAN Apolipoprotein E OS=Homo sapiens OX=9606 GN=APOE PE=1 SV=1	sp|P02649|APOE_HUMAN	36 kDa	0.999993261	15	15	100%		49,677,730	56,116,880	73,089,000
402	TRUE	Empty	sp|Q9UBE0|SAE1_HUMAN SUMO-activating enzyme subunit 1 OS=Homo sapiens OX=9606 GN=SAE1 PE=1 SV=1	sp|Q9UBE0|SAE1_HUMAN	38 kDa	0.999993066	15	15	100%		19,990,170	32,737,580	34,204,960
403	TRUE	Empty	sp|Q16181|SEPT7_HUMAN Septin-7 OS=Homo sapiens OX=9606 GN=SEPTIN7 PE=1 SV=2	sp|Q16181|SEPT7_HUMAN	51 kDa	0.999992211	15	15	100%		87,357,160	31,051,500	53,747,010
404	TRUE	Empty	sp|O60664|PLIN3_HUMAN Perilipin-3 OS=Homo sapiens OX=9606 GN=PLIN3 PE=1 SV=3	sp|O60664|PLIN3_HUMAN	47 kDa	0.999991715	15	15	100%		43,346,050	13,180,800	29,439,750
405	TRUE	Empty	sp|Q13283|G3BP1_HUMAN Ras GTPase-activating protein-binding protein 1 OS=Homo sapiens OX=9606 GN=G3BP1 PE=1 SV=1	sp|Q13283|G3BP1_HUMAN	52 kDa	0.999991442	15	15	93%		12,406,540	46,133,690	44,833,810
406	TRUE	Empty	sp|Q15691|MARE1_HUMAN Microtubule-associated protein RP/EB family member 1 OS=Homo sapiens OX=9606 GN=MAPRE1 PE=1 SV=3	sp|Q15691|MARE1_HUMAN	30 kDa	0.999991426	15	15	100%		35,304,270	37,547,140	37,298,180
407	TRUE	Empty	sp|P47756|CAPZB_HUMAN F-actin-capping protein subunit beta OS=Homo sapiens OX=9606 GN=CAPZB PE=1 SV=4	sp|P47756|CAPZB_HUMAN	31 kDa	0.999991421	15	15	100%		35,741,800	23,169,100	32,932,080
408	TRUE	Empty	sp|O00231|PSD11_HUMAN 26S proteasome non-ATPase regulatory subunit 11 OS=Homo sapiens OX=9606 GN=PSMD11 PE=1 SV=3	sp|O00231|PSD11_HUMAN	47 kDa	0.999990398	15	15	100%		38,691,150	50,051,010	50,353,390
409	TRUE	Empty	sp|Q99536|VAT1_HUMAN Synaptic vesicle membrane protein VAT-1 homolog OS=Homo sapiens OX=9606 GN=VAT1 PE=1 SV=2	sp|Q99536|VAT1_HUMAN	42 kDa	0.999989786	15	15	100%		115,686,800	99,103,930	120,040,200
410	TRUE	Empty	sp|O75390|CISY_HUMAN Citrate synthase, mitochondrial OS=Homo sapiens OX=9606 GN=CS PE=1 SV=2	sp|O75390|CISY_HUMAN	52 kDa	0.999989648	15	15	100%		121,394,200	64,551,800	59,886,700
411	TRUE	Empty	sp|P07339|CATD_HUMAN Cathepsin D OS=Homo sapiens OX=9606 GN=CTSD PE=1 SV=1	sp|P07339|CATD_HUMAN	45 kDa	0.999989161	15	15	100%		275,504,900	95,405,880	157,102,900
412	TRUE	Empty	sp|Q99623|PHB2_HUMAN Prohibitin-2 OS=Homo sapiens OX=9606 GN=PHB2 PE=1 SV=2	sp|Q99623|PHB2_HUMAN	33 kDa	0.999986363	15	15	100%		149,316,400	145,779,800	141,772,600
413	TRUE	Empty	sp|P26196|DDX6_HUMAN Probable ATP-dependent RNA helicase DDX6 OS=Homo sapiens OX=9606 GN=DDX6 PE=1 SV=2	sp|P26196|DDX6_HUMAN	54 kDa	0.999983215	15	15	100%		12,077,990	28,094,470	20,496,570
414	TRUE	Empty	sp|P04899|GNAI2_HUMAN Guanine nucleotide-binding protein G(i) subunit alpha-2 OS=Homo sapiens OX=9606 GN=GNAI2 PE=1 SV=3	sp|P04899|GNAI2_HUMAN	40 kDa	0.999982257	15	15	73%		36,311,990	25,284,730	36,765,310
415	TRUE	Empty	sp|P37268|FDFT_HUMAN Squalene synthase OS=Homo sapiens OX=9606 GN=FDFT1 PE=1 SV=1	sp|P37268|FDFT_HUMAN	48 kDa	0.999980274	15	15	100%		20,665,150	129,418,300	71,637,620
416	TRUE	Empty	sp|Q9BXP5|SRRT_HUMAN Serrate RNA effector molecule homolog OS=Homo sapiens OX=9606 GN=SRRT PE=1 SV=1	sp|Q9BXP5|SRRT_HUMAN	101 kDa	0.999970746	15	15	100%		17,581,610	22,357,190	20,870,290
417	TRUE	Empty	sp|Q9BZZ5|API5_HUMAN Apoptosis inhibitor 5 OS=Homo sapiens OX=9606 GN=API5 PE=1 SV=3	sp|Q9BZZ5|API5_HUMAN	59 kDa	0.999968715	15	15	100%		26,365,630	35,027,630	34,830,200
418	TRUE	Empty	sp|Q13347|EIF3I_HUMAN Eukaryotic translation initiation factor 3 subunit I OS=Homo sapiens OX=9606 GN=EIF3I PE=1 SV=1	sp|Q13347|EIF3I_HUMAN	37 kDa	0.999968071	15	15	100%		26,999,990	54,131,310	39,878,960
419	TRUE	Empty	sp|Q9NVA2|SEP11_HUMAN Septin-11 OS=Homo sapiens OX=9606 GN=SEPTIN11 PE=1 SV=3	sp|Q9NVA2|SEP11_HUMAN	49 kDa	0.999967051	15	15	73%		109,998,700	34,200,040	66,227,770
420	TRUE	Empty	sp|Q9H0D6|XRN2_HUMAN 5'-3' exoribonuclease 2 OS=Homo sapiens OX=9606 GN=XRN2 PE=1 SV=1	sp|Q9H0D6|XRN2_HUMAN	109 kDa	0.999966985	15	15	100%		7,493,921	21,865,060	18,511,550
421	TRUE	Empty	sp|Q8N163|CCAR2_HUMAN Cell cycle and apoptosis regulator protein 2 OS=Homo sapiens OX=9606 GN=CCAR2 PE=1 SV=2	sp|Q8N163|CCAR2_HUMAN	103 kDa	0.999955288	15	15	100%		41,991,170	51,290,930	53,253,240
422	TRUE	Empty	sp|Q7L014|DDX46_HUMAN Probable ATP-dependent RNA helicase DDX46 OS=Homo sapiens OX=9606 GN=DDX46 PE=1 SV=2	sp|Q7L014|DDX46_HUMAN	117 kDa	0.99993798	15	15	100%		9,200,540	16,306,830	17,310,760
423	TRUE	Empty	sp|P43304|GPDM_HUMAN Glycerol-3-phosphate dehydrogenase, mitochondrial OS=Homo sapiens OX=9606 GN=GPD2 PE=1 SV=3	sp|P43304|GPDM_HUMAN	81 kDa	0.999935786	15	15	100%		20,311,420	7,184,510	12,174,150
424	TRUE	Empty	sp|P54886|P5CS_HUMAN Delta-1-pyrroline-5-carboxylate synthase OS=Homo sapiens OX=9606 GN=ALDH18A1 PE=1 SV=2	sp|P54886|P5CS_HUMAN	87 kDa	0.999928391	15	15	100%		21,342,160	40,530,450	26,921,990
425	TRUE	Empty	sp|O43592|XPOT_HUMAN Exportin-T OS=Homo sapiens OX=9606 GN=XPOT PE=1 SV=2	sp|O43592|XPOT_HUMAN	110 kDa	0.999926424	15	15	100%		6,819,389	15,881,380	16,244,170
426	TRUE	Empty	sp|Q96AY3|FKB10_HUMAN Peptidyl-prolyl cis-trans isomerase FKBP10 OS=Homo sapiens OX=9606 GN=FKBP10 PE=1 SV=1	sp|Q96AY3|FKB10_HUMAN	64 kDa	0.99992369	15	15	100%		50,398,090	15,086,710	30,885,710
427	TRUE	Empty	sp|O94979|SC31A_HUMAN Protein transport protein Sec31A OS=Homo sapiens OX=9606 GN=SEC31A PE=1 SV=3	sp|O94979|SC31A_HUMAN	133 kDa	0.999918502	15	15	100%		25,173,760	15,304,600	25,399,670
428	TRUE	Empty	sp|P28331|NDUS1_HUMAN NADH-ubiquinone oxidoreductase 75 kDa subunit, mitochondrial OS=Homo sapiens OX=9606 GN=NDUFS1 PE=1 SV=3	sp|P28331|NDUS1_HUMAN	79 kDa	0.999915673	15	15	100%		26,634,210	12,887,960	11,725,920
429	TRUE	Empty	sp|Q86UP2|KTN1_HUMAN Kinectin OS=Homo sapiens OX=9606 GN=KTN1 PE=1 SV=1	sp|Q86UP2|KTN1_HUMAN	156 kDa	0.999914364	15	15	100%		19,574,120	6,576,951	10,957,620
430	TRUE	Empty	sp|Q8IYD1|ERF3B_HUMAN Eukaryotic peptide chain release factor GTP-binding subunit ERF3B OS=Homo sapiens OX=9606 GN=GSPT2 PE=1 SV=2	sp|Q8IYD1|ERF3B_HUMAN	69 kDa	0.999907698	15	15	47%		16,667,060	38,300,400	28,532,660
431	TRUE	Empty	sp|Q9UBB4|ATX10_HUMAN Ataxin-10 OS=Homo sapiens OX=9606 GN=ATXN10 PE=1 SV=1	sp|Q9UBB4|ATX10_HUMAN	53 kDa	0.999899467	15	15	100%		12,469,840	26,040,130	17,745,250
432	TRUE	Empty	sp|Q13428|TCOF_HUMAN Treacle protein OS=Homo sapiens OX=9606 GN=TCOF1 PE=1 SV=3	sp|Q13428|TCOF_HUMAN	152 kDa	0.999859447	15	15	100%		11,618,430	22,270,340	18,813,180
433	TRUE	Empty	sp|P48449|ERG7_HUMAN Lanosterol synthase OS=Homo sapiens OX=9606 GN=LSS PE=1 SV=1	sp|P48449|ERG7_HUMAN	83 kDa	0.999856803	15	15	100%		20,334,730	18,933,140	17,823,140
434	TRUE	Empty	sp|P55265|DSRAD_HUMAN Double-stranded RNA-specific adenosine deaminase OS=Homo sapiens OX=9606 GN=ADAR PE=1 SV=4	sp|P55265|DSRAD_HUMAN	136 kDa	0.999831299	15	15	100%		4,777,541	9,646,945	10,243,230
435	TRUE	Empty	sp|O43491|E41L2_HUMAN Band 4.1-like protein 2 OS=Homo sapiens OX=9606 GN=EPB41L2 PE=1 SV=1	sp|O43491|E41L2_HUMAN	113 kDa	0.999802158	15	15	100%		8,680,271	13,008,770	18,120,540
436	TRUE	Empty	sp|P12235|ADT1_HUMAN ADP/ATP translocase 1 OS=Homo sapiens OX=9606 GN=SLC25A4 PE=1 SV=4	sp|P12235|ADT1_HUMAN	33 kDa	0.999778051	15	15	20%		395,111,600	211,341,800	243,553,700
437	TRUE	Empty	sp|Q96I24|FUBP3_HUMAN Far upstream element-binding protein 3 OS=Homo sapiens OX=9606 GN=FUBP3 PE=1 SV=2	sp|Q96I24|FUBP3_HUMAN	62 kDa	0.999738506	15	15	100%		40,913,220	45,727,980	55,312,660
438	TRUE	Empty	sp|Q15437|SC23B_HUMAN Protein transport protein Sec23B OS=Homo sapiens OX=9606 GN=SEC23B PE=1 SV=2	sp|Q15437|SC23B_HUMAN	86 kDa	0.999682281	15	15	80%		9,594,277	16,614,510	15,373,810
439	TRUE	Empty	sp|Q7L576|CYFP1_HUMAN Cytoplasmic FMR1-interacting protein 1 OS=Homo sapiens OX=9606 GN=CYFIP1 PE=1 SV=1	sp|Q7L576|CYFP1_HUMAN	145 kDa	0.999679952	15	15	100%		9,943,080	7,325,096	8,263,043
440	TRUE	Empty	sp|P11216|PYGB_HUMAN Glycogen phosphorylase, brain form OS=Homo sapiens OX=9606 GN=PYGB PE=1 SV=5	sp|P11216|PYGB_HUMAN	97 kDa	0.999658038	15	15	100%		44,942,130	16,607,180	16,367,200
441	TRUE	Empty	sp|O00148|DX39A_HUMAN ATP-dependent RNA helicase DDX39A OS=Homo sapiens OX=9606 GN=DDX39A PE=1 SV=2	sp|O00148|DX39A_HUMAN	49 kDa	0.999632176	15	15	33%		65,539,560	77,641,820	55,337,140
442	TRUE	Empty	sp|O43390|HNRPR_HUMAN Heterogeneous nuclear ribonucleoprotein R OS=Homo sapiens OX=9606 GN=HNRNPR PE=1 SV=1	sp|O43390|HNRPR_HUMAN	71 kDa	0.999393841	15	15	67%		101,094,000	102,930,900	90,553,720
443	TRUE	Empty	sp|P62937|PPIA_HUMAN Peptidyl-prolyl cis-trans isomerase A OS=Homo sapiens OX=9606 GN=PPIA PE=1 SV=2	sp|P62937|PPIA_HUMAN	18 kDa	0.999999853	14	14	100%		429,834,000	496,295,900	567,922,000
444	TRUE	Empty	sp|P23528|COF1_HUMAN Cofilin-1 OS=Homo sapiens OX=9606 GN=CFL1 PE=1 SV=3	sp|P23528|COF1_HUMAN	19 kDa	0.999999783	14	14	79%		220,618,200	172,665,900	253,506,900
445	TRUE	Empty	sp|Q15942|ZYX_HUMAN Zyxin OS=Homo sapiens OX=9606 GN=ZYX PE=1 SV=1	sp|Q15942|ZYX_HUMAN	61 kDa	0.999999743	14	14	100%		20,360,020	18,669,800	45,176,490
446	TRUE	Empty	sp|P26599|PTBP1_HUMAN Polypyrimidine tract-binding protein 1 OS=Homo sapiens OX=9606 GN=PTBP1 PE=1 SV=1	sp|P26599|PTBP1_HUMAN	57 kDa	0.999999427	14	14	93%		60,582,830	80,927,180	95,108,430
447	TRUE	Empty	sp|P45880|VDAC2_HUMAN Voltage-dependent anion-selective channel protein 2 OS=Homo sapiens OX=9606 GN=VDAC2 PE=1 SV=2	sp|P45880|VDAC2_HUMAN	32 kDa	0.999999208	14	14	100%		163,883,300	99,010,940	115,898,400
448	TRUE	Empty	sp|Q15046|SYK_HUMAN Lysine--tRNA ligase OS=Homo sapiens OX=9606 GN=KARS1 PE=1 SV=3	sp|Q15046|SYK_HUMAN	68 kDa	0.99999892	14	14	100%		21,711,550	38,944,440	31,756,520
449	TRUE	Empty	sp|P21796|VDAC1_HUMAN Voltage-dependent anion-selective channel protein 1 OS=Homo sapiens OX=9606 GN=VDAC1 PE=1 SV=2	sp|P21796|VDAC1_HUMAN	31 kDa	0.999998862	14	14	100%		132,891,400	90,219,980	103,384,800
450	TRUE	Empty	sp|P32119|PRDX2_HUMAN Peroxiredoxin-2 OS=Homo sapiens OX=9606 GN=PRDX2 PE=1 SV=5	sp|P32119|PRDX2_HUMAN	22 kDa	0.999998721	14	14	93%		260,210,100	262,277,600	315,840,500
451	TRUE	Empty	sp|Q99714|HCD2_HUMAN 3-hydroxyacyl-CoA dehydrogenase type-2 OS=Homo sapiens OX=9606 GN=HSD17B10 PE=1 SV=3	sp|Q99714|HCD2_HUMAN	27 kDa	0.999998285	14	14	100%		45,596,170	22,032,580	23,749,120
452	TRUE	Empty	sp|Q02878|RL6_HUMAN 60S ribosomal protein L6 OS=Homo sapiens OX=9606 GN=RPL6 PE=1 SV=3	sp|Q02878|RL6_HUMAN	33 kDa	0.999996907	14	14	100%		118,283,900	227,130,600	172,903,800
453	TRUE	Empty	sp|Q04917|1433F_HUMAN 14-3-3 protein eta OS=Homo sapiens OX=9606 GN=YWHAH PE=1 SV=4	sp|Q04917|1433F_HUMAN	28 kDa	0.999993102	14	14	86%		75,279,640	85,615,490	114,631,300
454	TRUE	Empty	sp|Q15019|SEPT2_HUMAN Septin-2 OS=Homo sapiens OX=9606 GN=SEPTIN2 PE=1 SV=1	sp|Q15019|SEPT2_HUMAN	41 kDa	0.999991543	14	14	93%		100,897,100	35,199,380	61,583,790
455	TRUE	Empty	sp|Q07960|RHG01_HUMAN Rho GTPase-activating protein 1 OS=Homo sapiens OX=9606 GN=ARHGAP1 PE=1 SV=1	sp|Q07960|RHG01_HUMAN	50 kDa	0.99999032	14	14	100%		52,140,420	17,082,620	23,115,640
456	TRUE	Empty	sp|Q9BWD1|THIC_HUMAN Acetyl-CoA acetyltransferase, cytosolic OS=Homo sapiens OX=9606 GN=ACAT2 PE=1 SV=2	sp|Q9BWD1|THIC_HUMAN	41 kDa	0.999988551	14	14	100%		32,826,990	61,592,580	62,215,770
457	TRUE	Empty	sp|P31930|QCR1_HUMAN Cytochrome b-c1 complex subunit 1, mitochondrial OS=Homo sapiens OX=9606 GN=UQCRC1 PE=1 SV=3	sp|P31930|QCR1_HUMAN	53 kDa	0.999986304	14	14	100%		48,893,960	33,686,720	27,692,330
458	TRUE	Empty	sp|Q9NTK5|OLA1_HUMAN Obg-like ATPase 1 OS=Homo sapiens OX=9606 GN=OLA1 PE=1 SV=2	sp|Q9NTK5|OLA1_HUMAN	45 kDa	0.999984687	14	14	100%		35,271,610	51,091,010	41,605,630
459	TRUE	Empty	sp|Q14194|DPYL1_HUMAN Dihydropyrimidinase-related protein 1 OS=Homo sapiens OX=9606 GN=CRMP1 PE=1 SV=1	sp|Q14194|DPYL1_HUMAN	62 kDa	0.999984591	14	14	71%		107,271,900	122,171,100	109,095,900
460	TRUE	Empty	sp|O60841|IF2P_HUMAN Eukaryotic translation initiation factor 5B OS=Homo sapiens OX=9606 GN=EIF5B PE=1 SV=4	sp|O60841|IF2P_HUMAN	139 kDa	0.999983626	14	14	100%		6,623,337	24,092,700	10,679,810
461	TRUE	Empty	sp|O00299|CLIC1_HUMAN Chloride intracellular channel protein 1 OS=Homo sapiens OX=9606 GN=CLIC1 PE=1 SV=4	sp|O00299|CLIC1_HUMAN	27 kDa	0.999983322	14	14	93%		214,774,400	163,850,200	290,748,900
462	TRUE	Empty	sp|Q9Y2J2|E41L3_HUMAN Band 4.1-like protein 3 OS=Homo sapiens OX=9606 GN=EPB41L3 PE=1 SV=2	sp|Q9Y2J2|E41L3_HUMAN	121 kDa	0.999982113	14	14	100%		26,187,480	5,175,736	6,643,672
463	TRUE	Empty	sp|O95573|ACSL3_HUMAN Long-chain-fatty-acid--CoA ligase 3 OS=Homo sapiens OX=9606 GN=ACSL3 PE=1 SV=3	sp|O95573|ACSL3_HUMAN	80 kDa	0.999978978	14	14	86%		25,775,510	18,526,390	31,331,020
464	TRUE	Empty	sp|P11766|ADHX_HUMAN Alcohol dehydrogenase class-3 OS=Homo sapiens OX=9606 GN=ADH5 PE=1 SV=4	sp|P11766|ADHX_HUMAN	40 kDa	0.999976328	14	14	100%		68,492,020	79,398,140	84,076,200
465	TRUE	Empty	sp|P62495|ERF1_HUMAN Eukaryotic peptide chain release factor subunit 1 OS=Homo sapiens OX=9606 GN=ETF1 PE=1 SV=3	sp|P62495|ERF1_HUMAN	49 kDa	0.999973846	14	14	100%		22,062,330	48,368,030	40,226,450
466	TRUE	Empty	sp|P48147|PPCE_HUMAN Prolyl endopeptidase OS=Homo sapiens OX=9606 GN=PREP PE=1 SV=2	sp|P48147|PPCE_HUMAN	81 kDa	0.999971108	14	14	100%		14,909,380	12,841,790	15,214,750
467	TRUE	Empty	sp|P39687|AN32A_HUMAN Acidic leucine-rich nuclear phosphoprotein 32 family member A OS=Homo sapiens OX=9606 GN=ANP32A PE=1 SV=1	sp|P39687|AN32A_HUMAN	29 kDa	0.999967228	14	14	86%		98,095,080	67,793,370	111,996,800
468	TRUE	Empty	sp|Q15436|SC23A_HUMAN Protein transport protein Sec23A OS=Homo sapiens OX=9606 GN=SEC23A PE=1 SV=2	sp|Q15436|SC23A_HUMAN	86 kDa	0.999959188	14	14	79%		22,475,650	11,468,220	19,271,330
469	TRUE	Empty	sp|Q14103|HNRPD_HUMAN Heterogeneous nuclear ribonucleoprotein D0 OS=Homo sapiens OX=9606 GN=HNRNPD PE=1 SV=1	sp|Q14103|HNRPD_HUMAN	38 kDa	0.999948917	14	14	93%		163,738,700	170,365,000	177,505,300
470	TRUE	Empty	sp|P61221|ABCE1_HUMAN ATP-binding cassette sub-family E member 1 OS=Homo sapiens OX=9606 GN=ABCE1 PE=1 SV=1	sp|P61221|ABCE1_HUMAN	67 kDa	0.999943613	14	14	100%		14,416,010	41,152,760	26,098,900
471	TRUE	Empty	sp|Q14203|DCTN1_HUMAN Dynactin subunit 1 OS=Homo sapiens OX=9606 GN=DCTN1 PE=1 SV=3	sp|Q14203|DCTN1_HUMAN	142 kDa	0.999934735	14	14	100%		11,015,380	3,133,357	7,911,219
472	TRUE	Empty	sp|P51532|SMCA4_HUMAN Transcription activator BRG1 OS=Homo sapiens OX=9606 GN=SMARCA4 PE=1 SV=2	sp|P51532|SMCA4_HUMAN	185 kDa	0.999906049	14	14	100%		12,275,360	16,256,970	14,728,480
473	TRUE	Empty	sp|Q16881|TRXR1_HUMAN Thioredoxin reductase 1, cytoplasmic OS=Homo sapiens OX=9606 GN=TXNRD1 PE=1 SV=3	sp|Q16881|TRXR1_HUMAN	71 kDa	0.999905125	14	14	100%		20,662,080	18,327,370	35,851,380
474	TRUE	Empty	sp|Q13435|SF3B2_HUMAN Splicing factor 3B subunit 2 OS=Homo sapiens OX=9606 GN=SF3B2 PE=1 SV=2	sp|Q13435|SF3B2_HUMAN	100 kDa	0.999887528	14	14	100%		18,802,300	20,207,070	25,508,360
475	TRUE	Empty	sp|P53992|SC24C_HUMAN Protein transport protein Sec24C OS=Homo sapiens OX=9606 GN=SEC24C PE=1 SV=3	sp|P53992|SC24C_HUMAN	118 kDa	0.999886588	14	14	100%		19,390,500	11,622,450	15,040,320
476	TRUE	Empty	sp|P21281|VATB2_HUMAN V-type proton ATPase subunit B, brain isoform OS=Homo sapiens OX=9606 GN=ATP6V1B2 PE=1 SV=3	sp|P21281|VATB2_HUMAN	57 kDa	0.999879483	14	14	100%		26,359,490	16,010,480	18,672,870
477	TRUE	Empty	sp|Q9Y266|NUDC_HUMAN Nuclear migration protein nudC OS=Homo sapiens OX=9606 GN=NUDC PE=1 SV=1	sp|Q9Y266|NUDC_HUMAN	38 kDa	0.999867278	14	14	100%		23,588,180	53,340,840	41,312,660
478	TRUE	Empty	sp|P46781|RS9_HUMAN 40S ribosomal protein S9 OS=Homo sapiens OX=9606 GN=RPS9 PE=1 SV=3	sp|P46781|RS9_HUMAN	23 kDa	0.999858464	14	14	100%		152,398,400	289,689,100	233,723,800
479	TRUE	Empty	sp|Q9UHG3|PCYOX_HUMAN Prenylcysteine oxidase 1 OS=Homo sapiens OX=9606 GN=PCYOX1 PE=1 SV=3	sp|Q9UHG3|PCYOX_HUMAN	57 kDa	0.999822274	14	14	100%		33,797,970	7,974,594	18,341,720
480	TRUE	Empty	sp|Q01995|TAGL_HUMAN Transgelin OS=Homo sapiens OX=9606 GN=TAGLN PE=1 SV=4	sp|Q01995|TAGL_HUMAN	23 kDa	0.99982075	14	14	100%		71,033,910	7,585,495	19,274,630
481	TRUE	Empty	sp|P49189|AL9A1_HUMAN 4-trimethylaminobutyraldehyde dehydrogenase OS=Homo sapiens OX=9606 GN=ALDH9A1 PE=1 SV=3	sp|P49189|AL9A1_HUMAN	54 kDa	0.999814511	14	14	93%		42,484,880	32,068,610	37,230,310
482	TRUE	Empty	sp|Q07866|KLC1_HUMAN Kinesin light chain 1 OS=Homo sapiens OX=9606 GN=KLC1 PE=1 SV=2	sp|Q07866|KLC1_HUMAN	65 kDa	0.999797241	14	14	100%		18,040,420	13,026,370	18,578,010
483	TRUE	Empty	sp|P36873|PP1G_HUMAN Serine/threonine-protein phosphatase PP1-gamma catalytic subunit OS=Homo sapiens OX=9606 GN=PPP1CC PE=1 SV=1	sp|P36873|PP1G_HUMAN	37 kDa	0.999792062	14	14	7%		52,374,690	68,888,270	61,296,480
484	TRUE	Empty	sp|P43686|PRS6B_HUMAN 26S proteasome regulatory subunit 6B OS=Homo sapiens OX=9606 GN=PSMC4 PE=1 SV=2	sp|P43686|PRS6B_HUMAN	47 kDa	0.999790286	14	14	100%		22,589,200	25,963,280	27,066,300
485	TRUE	Empty	sp|P26358|DNMT1_HUMAN DNA (cytosine-5)-methyltransferase 1 OS=Homo sapiens OX=9606 GN=DNMT1 PE=1 SV=2	sp|P26358|DNMT1_HUMAN	183 kDa	0.999644291	14	14	100%		4,256,299	13,764,750	8,941,420
486	TRUE	Empty	sp|P17858|PFKAL_HUMAN ATP-dependent 6-phosphofructokinase, liver type OS=Homo sapiens OX=9606 GN=PFKL PE=1 SV=6	sp|P17858|PFKAL_HUMAN	85 kDa	0.999601953	14	14	64%		64,830,590	30,583,490	30,707,410
487	TRUE	Empty	sp|Q9H4A4|AMPB_HUMAN Aminopeptidase B OS=Homo sapiens OX=9606 GN=RNPEP PE=1 SV=2	sp|Q9H4A4|AMPB_HUMAN	73 kDa	0.999600978	14	14	100%		17,651,860	8,868,793	17,837,490
488	TRUE	Empty	sp|Q9Y520|PRC2C_HUMAN Protein PRRC2C OS=Homo sapiens OX=9606 GN=PRRC2C PE=1 SV=4	sp|Q9Y520|PRC2C_HUMAN	317 kDa	0.999485741	14	14	100%		6,204,141	14,098,260	11,153,640
489	TRUE	Empty	sp|Q9C0C9|UBE2O_HUMAN (E3-independent) E2 ubiquitin-conjugating enzyme OS=Homo sapiens OX=9606 GN=UBE2O PE=1 SV=3	sp|Q9C0C9|UBE2O_HUMAN	141 kDa	0.999432131	14	14	100%		7,122,845	17,680,370	6,549,856
490	TRUE	Empty	sp|P62140|PP1B_HUMAN Serine/threonine-protein phosphatase PP1-beta catalytic subunit OS=Homo sapiens OX=9606 GN=PPP1CB PE=1 SV=3	sp|P62140|PP1B_HUMAN	37 kDa	0.999355489	14	14	21%		59,955,060	66,679,050	63,967,970
491	TRUE	Empty	sp|P50851|LRBA_HUMAN Lipopolysaccharide-responsive and beige-like anchor protein OS=Homo sapiens OX=9606 GN=LRBA PE=1 SV=4	sp|P50851|LRBA_HUMAN	319 kDa	0.999301716	14	14	100%		4,850,231	7,784,626	5,164,666
492	TRUE	Empty	sp|Q9UMR2|DD19B_HUMAN ATP-dependent RNA helicase DDX19B OS=Homo sapiens OX=9606 GN=DDX19B PE=1 SV=1	sp|Q9UMR2|DD19B_HUMAN	54 kDa	0.99924941	14	14	7%		30,238,670	37,424,900	35,966,700
493	TRUE	Empty	sp|P63241|IF5A1_HUMAN Eukaryotic translation initiation factor 5A-1 OS=Homo sapiens OX=9606 GN=EIF5A PE=1 SV=2	sp|P63241|IF5A1_HUMAN	17 kDa	0.999999942	13	13	100%		29,495,070	57,004,790	69,961,040
494	TRUE	Empty	sp|Q9UHX1|PUF60_HUMAN Poly(U)-binding-splicing factor PUF60 OS=Homo sapiens OX=9606 GN=PUF60 PE=1 SV=1	sp|Q9UHX1|PUF60_HUMAN	60 kDa	0.999999746	13	13	100%		13,005,950	13,633,800	15,161,040
495	TRUE	Empty	sp|Q7L1Q6|BZW1_HUMAN Basic leucine zipper and W2 domain-containing protein 1 OS=Homo sapiens OX=9606 GN=BZW1 PE=1 SV=1	sp|Q7L1Q6|BZW1_HUMAN	48 kDa	0.999999678	13	13	100%		33,046,320	60,542,670	78,589,630
496	TRUE	Empty	sp|P07954|FUMH_HUMAN Fumarate hydratase, mitochondrial OS=Homo sapiens OX=9606 GN=FH PE=1 SV=3	sp|P07954|FUMH_HUMAN	55 kDa	0.999999642	13	13	100%		75,246,660	29,878,480	41,146,930
497	TRUE	Empty	sp|P43034|LIS1_HUMAN Platelet-activating factor acetylhydrolase IB subunit alpha OS=Homo sapiens OX=9606 GN=PAFAH1B1 PE=1 SV=2	sp|P43034|LIS1_HUMAN	47 kDa	0.999999403	13	13	100%		22,574,050	18,358,590	21,240,870
498	TRUE	Empty	sp|P30086|PEBP1_HUMAN Phosphatidylethanolamine-binding protein 1 OS=Homo sapiens OX=9606 GN=PEBP1 PE=1 SV=3	sp|P30086|PEBP1_HUMAN	21 kDa	0.999999256	13	13	100%		148,049,900	223,511,800	126,420,900
499	TRUE	Empty	sp|P09936|UCHL1_HUMAN Ubiquitin carboxyl-terminal hydrolase isozyme L1 OS=Homo sapiens OX=9606 GN=UCHL1 PE=1 SV=2	sp|P09936|UCHL1_HUMAN	25 kDa	0.999998259	13	13	100%		72,270,750	159,325,700	118,938,900
500	TRUE	Empty	sp|P40925|MDHC_HUMAN Malate dehydrogenase, cytoplasmic OS=Homo sapiens OX=9606 GN=MDH1 PE=1 SV=4	sp|P40925|MDHC_HUMAN	36 kDa	0.999997782	13	13	100%		311,462,200	217,218,500	216,915,400
501	TRUE	Empty	sp|P14866|HNRPL_HUMAN Heterogeneous nuclear ribonucleoprotein L OS=Homo sapiens OX=9606 GN=HNRNPL PE=1 SV=2	sp|P14866|HNRPL_HUMAN	64 kDa	0.99999631	13	13	92%		58,743,200	58,763,200	80,780,790
502	TRUE	Empty	sp|Q15365|PCBP1_HUMAN Poly(rC)-binding protein 1 OS=Homo sapiens OX=9606 GN=PCBP1 PE=1 SV=2	sp|Q15365|PCBP1_HUMAN	37 kDa	0.999996172	13	13	77%		252,590,000	347,634,200	345,799,300
503	TRUE	Empty	sp|Q01469|FABP5_HUMAN Fatty acid-binding protein 5 OS=Homo sapiens OX=9606 GN=FABP5 PE=1 SV=3	sp|Q01469|FABP5_HUMAN	15 kDa	0.999995345	13	13	100%		58,442,960	87,273,460	217,979,700
504	TRUE	Empty	sp|Q9NPH2|INO1_HUMAN Inositol-3-phosphate synthase 1 OS=Homo sapiens OX=9606 GN=ISYNA1 PE=1 SV=1	sp|Q9NPH2|INO1_HUMAN	61 kDa	0.999995228	13	13	100%		154,648,700	30,780,120	55,487,170
505	TRUE	Empty	sp|P62191|PRS4_HUMAN 26S proteasome regulatory subunit 4 OS=Homo sapiens OX=9606 GN=PSMC1 PE=1 SV=1	sp|P62191|PRS4_HUMAN	49 kDa	0.999995196	13	13	100%		31,505,050	39,127,070	43,732,690
506	TRUE	Empty	sp|P09429|HMGB1_HUMAN High mobility group protein B1 OS=Homo sapiens OX=9606 GN=HMGB1 PE=1 SV=3	sp|P09429|HMGB1_HUMAN	25 kDa	0.999994727	13	13	85%		73,465,850	110,978,400	113,210,900
507	TRUE	Empty	sp|Q15020|SART3_HUMAN Squamous cell carcinoma antigen recognized by T-cells 3 OS=Homo sapiens OX=9606 GN=SART3 PE=1 SV=1	sp|Q15020|SART3_HUMAN	110 kDa	0.999993703	13	13	100%		10,090,040	13,063,380	12,093,050
508	TRUE	Empty	sp|Q13564|ULA1_HUMAN NEDD8-activating enzyme E1 regulatory subunit OS=Homo sapiens OX=9606 GN=NAE1 PE=1 SV=1	sp|Q13564|ULA1_HUMAN	60 kDa	0.999992258	13	13	100%		17,485,450	14,152,560	20,788,400
509	TRUE	Empty	sp|Q8IZ83|A16A1_HUMAN Aldehyde dehydrogenase family 16 member A1 OS=Homo sapiens OX=9606 GN=ALDH16A1 PE=1 SV=2	sp|Q8IZ83|A16A1_HUMAN	85 kDa	0.999991709	13	13	100%		19,300,630	18,737,610	17,342,950
510	TRUE	Empty	sp|P62979|RS27A_HUMAN Ubiquitin-40S ribosomal protein S27a OS=Homo sapiens OX=9606 GN=RPS27A PE=1 SV=2	sp|P62979|RS27A_HUMAN	18 kDa	0.999987542	13	13	100%		157,280,700	204,266,800	269,280,200
511	TRUE	Empty	sp|P50502|F10A1_HUMAN Hsc70-interacting protein OS=Homo sapiens OX=9606 GN=ST13 PE=1 SV=2	sp|P50502|F10A1_HUMAN	41 kDa	0.999985568	13	13	100%		120,852,700	114,515,300	140,789,100
512	TRUE	Empty	sp|P62826|RAN_HUMAN GTP-binding nuclear protein Ran OS=Homo sapiens OX=9606 GN=RAN PE=1 SV=3	sp|P62826|RAN_HUMAN	24 kDa	0.999985449	13	13	100%		143,781,900	287,332,300	245,416,600
513	TRUE	Empty	sp|Q9ULV4|COR1C_HUMAN Coronin-1C OS=Homo sapiens OX=9606 GN=CORO1C PE=1 SV=1	sp|Q9ULV4|COR1C_HUMAN	53 kDa	0.999983671	13	13	92%		36,796,090	13,602,790	33,937,300
514	TRUE	Empty	sp|Q13162|PRDX4_HUMAN Peroxiredoxin-4 OS=Homo sapiens OX=9606 GN=PRDX4 PE=1 SV=1	sp|Q13162|PRDX4_HUMAN	31 kDa	0.999978587	13	13	85%		82,907,970	76,983,870	131,167,900
515	TRUE	Empty	sp|P31040|SDHA_HUMAN Succinate dehydrogenase [ubiquinone] flavoprotein subunit, mitochondrial OS=Homo sapiens OX=9606 GN=SDHA PE=1 SV=2	sp|P31040|SDHA_HUMAN	73 kDa	0.999975046	13	13	100%		31,776,720	14,800,880	15,370,460
516	TRUE	Empty	sp|Q15181|IPYR_HUMAN Inorganic pyrophosphatase OS=Homo sapiens OX=9606 GN=PPA1 PE=1 SV=2	sp|Q15181|IPYR_HUMAN	33 kDa	0.999970914	13	13	100%		18,296,150	46,176,150	21,208,970
517	TRUE	Empty	sp|P14550|AK1A1_HUMAN Aldo-keto reductase family 1 member A1 OS=Homo sapiens OX=9606 GN=AKR1A1 PE=1 SV=3	sp|P14550|AK1A1_HUMAN	37 kDa	0.999969693	13	13	100%		34,156,510	51,024,860	37,878,310
518	TRUE	Empty	sp|P30837|AL1B1_HUMAN Aldehyde dehydrogenase X, mitochondrial OS=Homo sapiens OX=9606 GN=ALDH1B1 PE=1 SV=3	sp|P30837|AL1B1_HUMAN	57 kDa	0.999968031	13	13	92%		19,227,010	23,607,070	23,684,070
519	TRUE	Empty	sp|O76003|GLRX3_HUMAN Glutaredoxin-3 OS=Homo sapiens OX=9606 GN=GLRX3 PE=1 SV=2	sp|O76003|GLRX3_HUMAN	37 kDa	0.999962882	13	13	100%		20,602,730	27,509,800	29,771,500
520	TRUE	Empty	sp|Q9P289|STK26_HUMAN Serine/threonine-protein kinase 26 OS=Homo sapiens OX=9606 GN=STK26 PE=1 SV=2	sp|Q9P289|STK26_HUMAN	47 kDa	0.999960513	13	13	100%		31,992,400	43,893,410	24,990,600
521	TRUE	Empty	sp|Q13616|CUL1_HUMAN Cullin-1 OS=Homo sapiens OX=9606 GN=CUL1 PE=1 SV=2	sp|Q13616|CUL1_HUMAN	90 kDa	0.999958543	13	13	100%		6,069,529	10,114,160	8,871,783
522	TRUE	Empty	sp|P13798|ACPH_HUMAN Acylamino-acid-releasing enzyme OS=Homo sapiens OX=9606 GN=APEH PE=1 SV=4	sp|P13798|ACPH_HUMAN	81 kDa	0.999953935	13	13	100%		22,301,540	36,699,170	26,473,770
523	TRUE	Empty	sp|P61160|ARP2_HUMAN Actin-related protein 2 OS=Homo sapiens OX=9606 GN=ACTR2 PE=1 SV=1	sp|P61160|ARP2_HUMAN	45 kDa	0.999953311	13	13	100%		55,466,950	32,112,340	58,854,050
524	TRUE	Empty	sp|P60891|PRPS1_HUMAN Ribose-phosphate pyrophosphokinase 1 OS=Homo sapiens OX=9606 GN=PRPS1 PE=1 SV=2	sp|P60891|PRPS1_HUMAN	35 kDa	0.999948247	13	13	54%		28,949,520	90,828,150	45,655,890
525	TRUE	Empty	sp|P22695|QCR2_HUMAN Cytochrome b-c1 complex subunit 2, mitochondrial OS=Homo sapiens OX=9606 GN=UQCRC2 PE=1 SV=3	sp|P22695|QCR2_HUMAN	48 kDa	0.999940912	13	13	100%		46,611,670	25,046,740	23,098,820
526	TRUE	Empty	sp|Q32P28|P3H1_HUMAN Prolyl 3-hydroxylase 1 OS=Homo sapiens OX=9606 GN=P3H1 PE=1 SV=2	sp|Q32P28|P3H1_HUMAN	83 kDa	0.999937108	13	13	92%		13,974,040	5,199,601	10,171,700
527	TRUE	Empty	sp|Q8NE71|ABCF1_HUMAN ATP-binding cassette sub-family F member 1 OS=Homo sapiens OX=9606 GN=ABCF1 PE=1 SV=2	sp|Q8NE71|ABCF1_HUMAN	96 kDa	0.999933245	13	13	100%		9,344,699	24,503,780	19,082,960
528	TRUE	Empty	sp|P30566|PUR8_HUMAN Adenylosuccinate lyase OS=Homo sapiens OX=9606 GN=ADSL PE=1 SV=2	sp|P30566|PUR8_HUMAN	55 kDa	0.999924381	13	13	100%		18,998,230	50,677,190	29,319,360
529	TRUE	Empty	Group of sp|P69849|NOMO3_HUMAN Nodal modulator 3 OS=Homo sapiens OX=9606 GN=NOMO3 PE=3 SV=2	sp|P69849|NOMO3_HUMAN (+2)		0.999921808	13	13	100%		13,149,260	19,478,630	18,637,870
529.1	TRUE	Empty	sp|P69849|NOMO3_HUMAN Nodal modulator 3 OS=Homo sapiens OX=9606 GN=NOMO3 PE=3 SV=2	sp|P69849|NOMO3_HUMAN	134 kDa	0.999921808	13	13	100%		13,149,260	19,478,630	18,637,870
529.2	TRUE	Empty	sp|Q5JPE7|NOMO2_HUMAN Nodal modulator 2 OS=Homo sapiens OX=9606 GN=NOMO2 PE=1 SV=1	sp|Q5JPE7|NOMO2_HUMAN	139 kDa	0.999921808	13	13	100%		13,149,260	19,478,630	18,637,870
529.3	TRUE	Empty	sp|Q15155|NOMO1_HUMAN Nodal modulator 1 OS=Homo sapiens OX=9606 GN=NOMO1 PE=1 SV=5	sp|Q15155|NOMO1_HUMAN	134 kDa	0.999921808	13	13	100%		13,149,260	19,478,630	18,637,870
530	TRUE	Empty	sp|Q9UBF2|COPG2_HUMAN Coatomer subunit gamma-2 OS=Homo sapiens OX=9606 GN=COPG2 PE=1 SV=1	sp|Q9UBF2|COPG2_HUMAN	98 kDa	0.99991948	13	13	77%		9,354,759	11,080,730	13,193,730
531	TRUE	Empty	sp|P37802|TAGL2_HUMAN Transgelin-2 OS=Homo sapiens OX=9606 GN=TAGLN2 PE=1 SV=3	sp|P37802|TAGL2_HUMAN	22 kDa	0.999912536	13	13	100%		43,126,680	15,607,050	48,422,760
532	TRUE	Empty	sp|O00429|DNM1L_HUMAN Dynamin-1-like protein OS=Homo sapiens OX=9606 GN=DNM1L PE=1 SV=2	sp|O00429|DNM1L_HUMAN	82 kDa	0.999907166	13	13	100%		18,919,220	15,796,300	14,064,080
533	TRUE	Empty	sp|Q99541|PLIN2_HUMAN Perilipin-2 OS=Homo sapiens OX=9606 GN=PLIN2 PE=1 SV=2	sp|Q99541|PLIN2_HUMAN	48 kDa	0.99990499	13	13	100%		27,006,600	12,168,260	2,767,452
534	TRUE	Empty	sp|P23193|TCEA1_HUMAN Transcription elongation factor A protein 1 OS=Homo sapiens OX=9606 GN=TCEA1 PE=1 SV=2	sp|P23193|TCEA1_HUMAN	34 kDa	0.999901189	13	13	100%		11,267,340	32,660,110	25,045,730
535	TRUE	Empty	sp|P50995|ANX11_HUMAN Annexin A11 OS=Homo sapiens OX=9606 GN=ANXA11 PE=1 SV=1	sp|P50995|ANX11_HUMAN	54 kDa	0.999894312	13	13	92%		51,472,360	11,104,510	30,504,070
536	TRUE	Empty	sp|Q12907|LMAN2_HUMAN Vesicular integral-membrane protein VIP36 OS=Homo sapiens OX=9606 GN=LMAN2 PE=1 SV=1	sp|Q12907|LMAN2_HUMAN	40 kDa	0.99989428	13	13	100%		32,219,170	24,602,290	38,476,880
537	TRUE	Empty	sp|P42224|STAT1_HUMAN Signal transducer and activator of transcription 1-alpha/beta OS=Homo sapiens OX=9606 GN=STAT1 PE=1 SV=2	sp|P42224|STAT1_HUMAN	87 kDa	0.999888657	13	13	100%		13,975,780	8,592,409	11,572,040
538	TRUE	Empty	sp|Q9Y2Z0|SGT1_HUMAN Protein SGT1 homolog OS=Homo sapiens OX=9606 GN=SUGT1 PE=1 SV=3	sp|Q9Y2Z0|SGT1_HUMAN	41 kDa	0.999821641	13	13	100%		17,515,310	26,429,190	22,952,670
539	TRUE	Empty	sp|Q9Y5B9|SP16H_HUMAN FACT complex subunit SPT16 OS=Homo sapiens OX=9606 GN=SUPT16H PE=1 SV=1	sp|Q9Y5B9|SP16H_HUMAN	120 kDa	0.99976064	13	13	100%		15,345,320	83,583,960	9,472,451
540	TRUE	Empty	sp|O14744|ANM5_HUMAN Protein arginine N-methyltransferase 5 OS=Homo sapiens OX=9606 GN=PRMT5 PE=1 SV=4	sp|O14744|ANM5_HUMAN	73 kDa	0.999751957	13	13	100%		25,823,240	43,441,290	32,665,020
541	TRUE	Empty	sp|O15144|ARPC2_HUMAN Actin-related protein 2/3 complex subunit 2 OS=Homo sapiens OX=9606 GN=ARPC2 PE=1 SV=1	sp|O15144|ARPC2_HUMAN	34 kDa	0.999738853	13	13	100%		29,725,770	16,414,160	27,216,190
542	TRUE	Empty	sp|Q12955|ANK3_HUMAN Ankyrin-3 OS=Homo sapiens OX=9606 GN=ANK3 PE=1 SV=3	sp|Q12955|ANK3_HUMAN	480 kDa	0.999699973	13	13	92%		16,306,840	4,408,811	9,215,320
543	TRUE	Empty	sp|Q9H4M9|EHD1_HUMAN EH domain-containing protein 1 OS=Homo sapiens OX=9606 GN=EHD1 PE=1 SV=2	sp|Q9H4M9|EHD1_HUMAN	61 kDa	0.999622854	13	13	100%		13,443,900	7,838,883	10,303,950
544	TRUE	Empty	sp|Q9NRG9|AAAS_HUMAN Aladin OS=Homo sapiens OX=9606 GN=AAAS PE=1 SV=1	sp|Q9NRG9|AAAS_HUMAN	60 kDa	0.999519299	13	13	100%		3,073,993	14,745,550	10,591,020
545	TRUE	Empty	sp|Q9BY44|EIF2A_HUMAN Eukaryotic translation initiation factor 2A OS=Homo sapiens OX=9606 GN=EIF2A PE=1 SV=3	sp|Q9BY44|EIF2A_HUMAN	65 kDa	0.999469162	13	13	100%		9,696,344	20,810,410	14,350,610
546	TRUE	Empty	sp|P43490|NAMPT_HUMAN Nicotinamide phosphoribosyltransferase OS=Homo sapiens OX=9606 GN=NAMPT PE=1 SV=1	sp|P43490|NAMPT_HUMAN	56 kDa	0.999319774	13	13	100%		22,438,390	32,535,950	36,525,190
547	TRUE	Empty	sp|P49448|DHE4_HUMAN Glutamate dehydrogenase 2, mitochondrial OS=Homo sapiens OX=9606 GN=GLUD2 PE=1 SV=2	sp|P49448|DHE4_HUMAN	61 kDa	0.999303531	13	13	8%		73,642,960	37,681,610	52,486,310
548	TRUE	Empty	sp|Q9UPN3|MACF1_HUMAN Microtubule-actin cross-linking factor 1, isoforms 1/2/3/5 OS=Homo sapiens OX=9606 GN=MACF1 PE=1 SV=4	sp|Q9UPN3|MACF1_HUMAN	838 kDa	0.999268671	13	13	100%		2,975,614	3,711,745	3,136,871
549	TRUE	Empty	sp|P14735|IDE_HUMAN Insulin-degrading enzyme OS=Homo sapiens OX=9606 GN=IDE PE=1 SV=4	sp|P14735|IDE_HUMAN	118 kDa	0.99881608	13	13	100%		15,205,800	21,032,190	23,493,660
550	TRUE	Empty	sp|P54652|HSP72_HUMAN Heat shock-related 70 kDa protein 2 OS=Homo sapiens OX=9606 GN=HSPA2 PE=1 SV=1	sp|P54652|HSP72_HUMAN	70 kDa	0.99857869	13	13	31%		295,446,600	582,364,500	513,486,900
551	TRUE	Empty	sp|A6NKT7|RGPD3_HUMAN RanBP2-like and GRIP domain-containing protein 3 OS=Homo sapiens OX=9606 GN=RGPD3 PE=3 SV=2	sp|A6NKT7|RGPD3_HUMAN	197 kDa	0.99477327	13	13	8%		4,426,821	10,723,800	6,603,877
552	TRUE	Empty	sp|Q04695|K1C17_HUMAN Keratin, type I cytoskeletal 17 OS=Homo sapiens OX=9606 GN=KRT17 PE=1 SV=2	sp|Q04695|K1C17_HUMAN	48 kDa	0.99408736	13	13	15%		425,579,400	85,625,920	381,002,500
553	TRUE	Empty	sp|P51991|ROA3_HUMAN Heterogeneous nuclear ribonucleoprotein A3 OS=Homo sapiens OX=9606 GN=HNRNPA3 PE=1 SV=2	sp|P51991|ROA3_HUMAN	40 kDa	0.99999946	12	12	83%		36,718,840	17,763,400	16,811,090
554	TRUE	Empty	sp|P08865|RSSA_HUMAN 40S ribosomal protein SA OS=Homo sapiens OX=9606 GN=RPSA PE=1 SV=4	sp|P08865|RSSA_HUMAN	33 kDa	0.999998525	12	12	100%		161,537,000	370,661,400	372,015,000
555	TRUE	Empty	sp|P62906|RL10A_HUMAN 60S ribosomal protein L10a OS=Homo sapiens OX=9606 GN=RPL10A PE=1 SV=2	sp|P62906|RL10A_HUMAN	25 kDa	0.999998379	12	12	100%		50,503,000	90,171,950	63,515,510
556	TRUE	Empty	sp|P04792|HSPB1_HUMAN Heat shock protein beta-1 OS=Homo sapiens OX=9606 GN=HSPB1 PE=1 SV=2	sp|P04792|HSPB1_HUMAN	23 kDa	0.999998236	12	12	100%		307,809,000	10,956,140	38,913,330
557	TRUE	Empty	sp|P28074|PSB5_HUMAN Proteasome subunit beta type-5 OS=Homo sapiens OX=9606 GN=PSMB5 PE=1 SV=3	sp|P28074|PSB5_HUMAN	28 kDa	0.999997981	12	12	100%		52,208,930	47,777,250	55,851,030
558	TRUE	Empty	sp|Q99959|PKP2_HUMAN Plakophilin-2 OS=Homo sapiens OX=9606 GN=PKP2 PE=1 SV=2	sp|Q99959|PKP2_HUMAN	97 kDa	0.999997131	12	12	100%		31,067,020	56,285,960	24,999,080
559	TRUE	Empty	sp|Q9UNF1|MAGD2_HUMAN Melanoma-associated antigen D2 OS=Homo sapiens OX=9606 GN=MAGED2 PE=1 SV=2	sp|Q9UNF1|MAGD2_HUMAN	65 kDa	0.999997015	12	12	100%		22,920,230	13,391,000	17,722,530
560	TRUE	Empty	sp|P61981|1433G_HUMAN 14-3-3 protein gamma OS=Homo sapiens OX=9606 GN=YWHAG PE=1 SV=2	sp|P61981|1433G_HUMAN	28 kDa	0.999995976	12	12	67%		76,632,290	85,287,490	112,543,200
561	TRUE	Empty	sp|P31943|HNRH1_HUMAN Heterogeneous nuclear ribonucleoprotein H OS=Homo sapiens OX=9606 GN=HNRNPH1 PE=1 SV=4	sp|P31943|HNRH1_HUMAN	49 kDa	0.999995356	12	12	58%		77,315,500	73,781,520	100,202,000
562	TRUE	Empty	sp|O14818|PSA7_HUMAN Proteasome subunit alpha type-7 OS=Homo sapiens OX=9606 GN=PSMA7 PE=1 SV=1	sp|O14818|PSA7_HUMAN	28 kDa	0.999995245	12	12	100%		51,366,280	52,616,770	61,550,870
563	TRUE	Empty	sp|P62241|RS8_HUMAN 40S ribosomal protein S8 OS=Homo sapiens OX=9606 GN=RPS8 PE=1 SV=2	sp|P62241|RS8_HUMAN	24 kDa	0.999994283	12	12	100%		88,593,820	182,741,800	125,772,500
564	TRUE	Empty	sp|Q15366|PCBP2_HUMAN Poly(rC)-binding protein 2 OS=Homo sapiens OX=9606 GN=PCBP2 PE=1 SV=1	sp|Q15366|PCBP2_HUMAN	39 kDa	0.999994092	12	12	67%		207,191,500	297,332,800	327,586,200
565	TRUE	Empty	sp|P39060|COIA1_HUMAN Collagen alpha-1(XVIII) chain OS=Homo sapiens OX=9606 GN=COL18A1 PE=1 SV=5	sp|P39060|COIA1_HUMAN	178 kDa	0.999994003	12	12	100%		41,287,080	12,450,940	9,124,927
566	TRUE	Empty	sp|P25786|PSA1_HUMAN Proteasome subunit alpha type-1 OS=Homo sapiens OX=9606 GN=PSMA1 PE=1 SV=1	sp|P25786|PSA1_HUMAN	30 kDa	0.999992762	12	12	100%		72,833,860	68,352,890	82,152,880
567	TRUE	Empty	sp|P14314|GLU2B_HUMAN Glucosidase 2 subunit beta OS=Homo sapiens OX=9606 GN=PRKCSH PE=1 SV=2	sp|P14314|GLU2B_HUMAN	59 kDa	0.999990737	12	12	100%		38,263,330	24,434,390	38,954,370
568	TRUE	Empty	sp|Q9BUJ2|HNRL1_HUMAN Heterogeneous nuclear ribonucleoprotein U-like protein 1 OS=Homo sapiens OX=9606 GN=HNRNPUL1 PE=1 SV=2	sp|Q9BUJ2|HNRL1_HUMAN	96 kDa	0.99999019	12	12	100%		22,895,730	21,640,060	26,142,030
569	TRUE	Empty	sp|Q9UNZ2|NSF1C_HUMAN NSFL1 cofactor p47 OS=Homo sapiens OX=9606 GN=NSFL1C PE=1 SV=2	sp|Q9UNZ2|NSF1C_HUMAN	41 kDa	0.999988513	12	12	100%		33,603,970	27,859,330	29,345,900
570	TRUE	Empty	sp|P10515|ODP2_HUMAN Dihydrolipoyllysine-residue acetyltransferase component of pyruvate dehydrogenase complex, mitochondrial OS=Homo sapiens OX=9606 GN=DLAT PE=1 SV=3	sp|P10515|ODP2_HUMAN	69 kDa	0.999986294	12	12	100%		58,126,320	14,791,140	22,005,550
571	TRUE	Empty	sp|P05388|RLA0_HUMAN 60S acidic ribosomal protein P0 OS=Homo sapiens OX=9606 GN=RPLP0 PE=1 SV=1	sp|P05388|RLA0_HUMAN	34 kDa	0.999983129	12	12	100%		79,513,470	147,275,000	138,251,500
572	TRUE	Empty	sp|O60749|SNX2_HUMAN Sorting nexin-2 OS=Homo sapiens OX=9606 GN=SNX2 PE=1 SV=2	sp|O60749|SNX2_HUMAN	58 kDa	0.999980124	12	12	83%		29,120,290	15,060,350	24,141,290
573	TRUE	Empty	sp|O15347|HMGB3_HUMAN High mobility group protein B3 OS=Homo sapiens OX=9606 GN=HMGB3 PE=1 SV=4	sp|O15347|HMGB3_HUMAN	23 kDa	0.99997575	12	12	100%		38,829,850	58,723,660	58,633,790
574	TRUE	Empty	sp|P46926|GNPI1_HUMAN Glucosamine-6-phosphate isomerase 1 OS=Homo sapiens OX=9606 GN=GNPDA1 PE=1 SV=1	sp|P46926|GNPI1_HUMAN	33 kDa	0.999975441	12	12	100%		30,742,800	24,803,860	36,812,820
575	TRUE	Empty	sp|P62280|RS11_HUMAN 40S ribosomal protein S11 OS=Homo sapiens OX=9606 GN=RPS11 PE=1 SV=3	sp|P62280|RS11_HUMAN	18 kDa	0.999967	12	12	100%		59,123,160	119,231,600	89,706,050
576	TRUE	Empty	sp|P11177|ODPB_HUMAN Pyruvate dehydrogenase E1 component subunit beta, mitochondrial OS=Homo sapiens OX=9606 GN=PDHB PE=1 SV=3	sp|P11177|ODPB_HUMAN	39 kDa	0.999962477	12	12	100%		68,434,290	35,466,510	38,271,480
577	TRUE	Empty	sp|Q9BTE3|MCMBP_HUMAN Mini-chromosome maintenance complex-binding protein OS=Homo sapiens OX=9606 GN=MCMBP PE=1 SV=2	sp|Q9BTE3|MCMBP_HUMAN	73 kDa	0.999957718	12	12	100%		8,626,619	24,258,340	6,967,174
578	TRUE	Empty	sp|P49748|ACADV_HUMAN Very long-chain specific acyl-CoA dehydrogenase, mitochondrial OS=Homo sapiens OX=9606 GN=ACADVL PE=1 SV=1	sp|P49748|ACADV_HUMAN	70 kDa	0.999957277	12	12	100%		16,389,090	3,475,468	3,992,487
579	TRUE	Empty	sp|Q9BTW9|TBCD_HUMAN Tubulin-specific chaperone D OS=Homo sapiens OX=9606 GN=TBCD PE=1 SV=2	sp|Q9BTW9|TBCD_HUMAN	133 kDa	0.999950045	12	12	100%		8,350,847	14,233,440	9,978,448
580	TRUE	Empty	sp|P51114|FXR1_HUMAN Fragile X mental retardation syndrome-related protein 1 OS=Homo sapiens OX=9606 GN=FXR1 PE=1 SV=3	sp|P51114|FXR1_HUMAN	70 kDa	0.99994959	12	12	75%		14,963,870	20,587,350	20,849,610
581	TRUE	Empty	sp|P78417|GSTO1_HUMAN Glutathione S-transferase omega-1 OS=Homo sapiens OX=9606 GN=GSTO1 PE=1 SV=2	sp|P78417|GSTO1_HUMAN	28 kDa	0.999946887	12	12	100%		134,957,400	14,264,620	172,885,500
582	TRUE	Empty	sp|Q14166|TTL12_HUMAN Tubulin--tyrosine ligase-like protein 12 OS=Homo sapiens OX=9606 GN=TTLL12 PE=1 SV=2	sp|Q14166|TTL12_HUMAN	74 kDa	0.999946114	12	12	100%		3,313,679	17,621,010	4,799,313
583	TRUE	Empty	sp|Q9UHB9|SRP68_HUMAN Signal recognition particle subunit SRP68 OS=Homo sapiens OX=9606 GN=SRP68 PE=1 SV=2	sp|Q9UHB9|SRP68_HUMAN	71 kDa	0.999941272	12	12	100%		9,454,922	11,578,900	10,798,770
584	TRUE	Empty	sp|O00154|BACH_HUMAN Cytosolic acyl coenzyme A thioester hydrolase OS=Homo sapiens OX=9606 GN=ACOT7 PE=1 SV=3	sp|O00154|BACH_HUMAN	42 kDa	0.99992546	12	12	100%		17,443,240	53,876,340	31,661,100
585	TRUE	Empty	sp|Q15631|TSN_HUMAN Translin OS=Homo sapiens OX=9606 GN=TSN PE=1 SV=1	sp|Q15631|TSN_HUMAN	26 kDa	0.999925107	12	12	100%		21,020,050	33,813,300	24,521,010
586	TRUE	Empty	sp|Q6FI81|CPIN1_HUMAN Anamorsin OS=Homo sapiens OX=9606 GN=CIAPIN1 PE=1 SV=2	sp|Q6FI81|CPIN1_HUMAN	34 kDa	0.999919665	12	12	100%		18,760,810	12,318,140	12,850,940
587	TRUE	Empty	sp|Q969V3|NCLN_HUMAN Nicalin OS=Homo sapiens OX=9606 GN=NCLN PE=1 SV=2	sp|Q969V3|NCLN_HUMAN	63 kDa	0.999919025	12	12	100%		13,340,680	17,871,760	19,382,180
588	TRUE	Empty	sp|Q14157|UBP2L_HUMAN Ubiquitin-associated protein 2-like OS=Homo sapiens OX=9606 GN=UBAP2L PE=1 SV=2	sp|Q14157|UBP2L_HUMAN	115 kDa	0.999909608	12	12	100%		9,012,840	16,365,640	14,917,600
589	TRUE	Empty	sp|Q8WXF1|PSPC1_HUMAN Paraspeckle component 1 OS=Homo sapiens OX=9606 GN=PSPC1 PE=1 SV=1	sp|Q8WXF1|PSPC1_HUMAN	59 kDa	0.999907156	12	12	100%		19,023,550	35,026,510	28,653,180
590	TRUE	Empty	sp|P54920|SNAA_HUMAN Alpha-soluble NSF attachment protein OS=Homo sapiens OX=9606 GN=NAPA PE=1 SV=3	sp|P54920|SNAA_HUMAN	33 kDa	0.999898595	12	12	100%		19,215,300	18,855,260	24,612,930
591	TRUE	Empty	sp|Q8TBC4|UBA3_HUMAN NEDD8-activating enzyme E1 catalytic subunit OS=Homo sapiens OX=9606 GN=UBA3 PE=1 SV=2	sp|Q8TBC4|UBA3_HUMAN	52 kDa	0.999889992	12	12	100%		12,770,620	9,194,773	14,170,240
592	TRUE	Empty	sp|P16152|CBR1_HUMAN Carbonyl reductase [NADPH] 1 OS=Homo sapiens OX=9606 GN=CBR1 PE=1 SV=3	sp|P16152|CBR1_HUMAN	30 kDa	0.999889077	12	12	83%		6,171,829	39,914,090	24,751,870
593	TRUE	Empty	sp|O94905|ERLN2_HUMAN Erlin-2 OS=Homo sapiens OX=9606 GN=ERLIN2 PE=1 SV=1	sp|O94905|ERLN2_HUMAN	38 kDa	0.999883954	12	12	100%		15,775,960	7,264,872	12,286,520
594	TRUE	Empty	sp|Q08945|SSRP1_HUMAN FACT complex subunit SSRP1 OS=Homo sapiens OX=9606 GN=SSRP1 PE=1 SV=1	sp|Q08945|SSRP1_HUMAN	81 kDa	0.99988157	12	12	100%		20,176,540	9,574,872	12,344,180
595	TRUE	Empty	sp|P07910|HNRPC_HUMAN Heterogeneous nuclear ribonucleoproteins C1/C2 OS=Homo sapiens OX=9606 GN=HNRNPC PE=1 SV=4	sp|P07910|HNRPC_HUMAN	34 kDa	0.999880499	12	12	100%		48,843,370	41,766,230	18,475,140
596	TRUE	Empty	sp|P08648|ITA5_HUMAN Integrin alpha-5 OS=Homo sapiens OX=9606 GN=ITGA5 PE=1 SV=2	sp|P08648|ITA5_HUMAN	115 kDa	0.99987942	12	12	100%		5,687,438	1,188,624	16,478,670
597	TRUE	Empty	sp|P37837|TALDO_HUMAN Transaldolase OS=Homo sapiens OX=9606 GN=TALDO1 PE=1 SV=2	sp|P37837|TALDO_HUMAN	38 kDa	0.999849843	12	12	100%		71,083,220	167,318,600	118,536,100
598	TRUE	Empty	sp|Q8IZL8|PELP1_HUMAN Proline-, glutamic acid- and leucine-rich protein 1 OS=Homo sapiens OX=9606 GN=PELP1 PE=1 SV=2	sp|Q8IZL8|PELP1_HUMAN	120 kDa	0.999837198	12	12	100%		7,622,304	14,232,700	8,346,539
599	TRUE	Empty	sp|O75131|CPNE3_HUMAN Copine-3 OS=Homo sapiens OX=9606 GN=CPNE3 PE=1 SV=1	sp|O75131|CPNE3_HUMAN	60 kDa	0.999830667	12	12	100%		17,051,170	13,264,130	15,428,340
600	TRUE	Empty	sp|Q92769|HDAC2_HUMAN Histone deacetylase 2 OS=Homo sapiens OX=9606 GN=HDAC2 PE=1 SV=2	sp|Q92769|HDAC2_HUMAN	55 kDa	0.999826749	12	12	67%		31,547,420	54,728,020	56,625,140
601	TRUE	Empty	sp|P49589|SYCC_HUMAN Cysteine--tRNA ligase, cytoplasmic OS=Homo sapiens OX=9606 GN=CARS PE=1 SV=3	sp|P49589|SYCC_HUMAN	85 kDa	0.999825962	12	12	100%		4,104,122	11,702,040	7,747,840
602	TRUE	Empty	sp|P07686|HEXB_HUMAN Beta-hexosaminidase subunit beta OS=Homo sapiens OX=9606 GN=HEXB PE=1 SV=3	sp|P07686|HEXB_HUMAN	63 kDa	0.999810979	12	12	100%		13,283,180	5,148,474	9,959,731
603	TRUE	Empty	sp|Q16401|PSMD5_HUMAN 26S proteasome non-ATPase regulatory subunit 5 OS=Homo sapiens OX=9606 GN=PSMD5 PE=1 SV=3	sp|Q16401|PSMD5_HUMAN	56 kDa	0.999788939	12	12	100%		20,382,840	22,294,170	16,396,310
604	TRUE	Empty	sp|P35611|ADDA_HUMAN Alpha-adducin OS=Homo sapiens OX=9606 GN=ADD1 PE=1 SV=2	sp|P35611|ADDA_HUMAN	81 kDa	0.999779418	12	12	92%		14,799,920	19,126,910	16,266,820
605	TRUE	Empty	sp|Q9Y5L0|TNPO3_HUMAN Transportin-3 OS=Homo sapiens OX=9606 GN=TNPO3 PE=1 SV=3	sp|Q9Y5L0|TNPO3_HUMAN	104 kDa	0.999777502	12	12	100%		6,680,890	19,636,870	12,951,620
606	TRUE	Empty	sp|O00116|ADAS_HUMAN Alkyldihydroxyacetonephosphate synthase, peroxisomal OS=Homo sapiens OX=9606 GN=AGPS PE=1 SV=1	sp|O00116|ADAS_HUMAN	73 kDa	0.99975373	12	12	100%		6,616,389	10,506,470	9,177,637
607	TRUE	Empty	sp|P22059|OSBP1_HUMAN Oxysterol-binding protein 1 OS=Homo sapiens OX=9606 GN=OSBP PE=1 SV=1	sp|P22059|OSBP1_HUMAN	89 kDa	0.999654657	12	12	100%		7,556,251	9,646,320	7,785,480
608	TRUE	Empty	sp|Q9Y2A7|NCKP1_HUMAN Nck-associated protein 1 OS=Homo sapiens OX=9606 GN=NCKAP1 PE=1 SV=1	sp|Q9Y2A7|NCKP1_HUMAN	129 kDa	0.999597679	12	12	100%		5,743,047	5,190,680	5,620,747
609	TRUE	Empty	sp|Q01970|PLCB3_HUMAN 1-phosphatidylinositol 4,5-bisphosphate phosphodiesterase beta-3 OS=Homo sapiens OX=9606 GN=PLCB3 PE=1 SV=2	sp|Q01970|PLCB3_HUMAN	139 kDa	0.999573258	12	12	100%		6,352,563	15,858,410	5,477,497
610	TRUE	Empty	sp|Q12888|TP53B_HUMAN TP53-binding protein 1 OS=Homo sapiens OX=9606 GN=TP53BP1 PE=1 SV=2	sp|Q12888|TP53B_HUMAN	214 kDa	0.999566356	12	12	100%		10,578,850	7,910,759	6,954,319
611	TRUE	Empty	sp|Q9BQ52|RNZ2_HUMAN Zinc phosphodiesterase ELAC protein 2 OS=Homo sapiens OX=9606 GN=ELAC2 PE=1 SV=2	sp|Q9BQ52|RNZ2_HUMAN	92 kDa	0.999556635	12	12	100%		2,243,504	7,512,804	4,085,248
612	TRUE	Empty	sp|O75717|WDHD1_HUMAN WD repeat and HMG-box DNA-binding protein 1 OS=Homo sapiens OX=9606 GN=WDHD1 PE=1 SV=1	sp|O75717|WDHD1_HUMAN	126 kDa	0.999508718	12	12	100%		3,213,050	11,953,250	7,601,060
613	TRUE	Empty	sp|O75475|PSIP1_HUMAN PC4 and SFRS1-interacting protein OS=Homo sapiens OX=9606 GN=PSIP1 PE=1 SV=1	sp|O75475|PSIP1_HUMAN	60 kDa	0.999505282	12	12	100%		9,532,871	38,961,080	19,682,020
614	TRUE	Empty	sp|Q03252|LMNB2_HUMAN Lamin-B2 OS=Homo sapiens OX=9606 GN=LMNB2 PE=1 SV=4	sp|Q03252|LMNB2_HUMAN	70 kDa	0.999503715	12	12	83%		16,634,480	14,306,890	20,341,300
615	TRUE	Empty	sp|O43847|NRDC_HUMAN Nardilysin OS=Homo sapiens OX=9606 GN=NRDC PE=1 SV=3	sp|O43847|NRDC_HUMAN	132 kDa	0.9994854	12	12	100%		8,543,651	16,602,710	14,943,120
616	TRUE	Empty	sp|P00966|ASSY_HUMAN Argininosuccinate synthase OS=Homo sapiens OX=9606 GN=ASS1 PE=1 SV=2	sp|P00966|ASSY_HUMAN	47 kDa	0.99947586	12	12	100%		7,740,808	20,767,770	28,845,510
617	TRUE	Empty	sp|O95347|SMC2_HUMAN Structural maintenance of chromosomes protein 2 OS=Homo sapiens OX=9606 GN=SMC2 PE=1 SV=2	sp|O95347|SMC2_HUMAN	136 kDa	0.999441386	12	12	100%		7,654,475	9,048,555	9,779,537
618	TRUE	Empty	sp|O75955|FLOT1_HUMAN Flotillin-1 OS=Homo sapiens OX=9606 GN=FLOT1 PE=1 SV=3	sp|O75955|FLOT1_HUMAN	47 kDa	0.999367629	12	12	100%		15,601,270	5,000,360	4,677,296
619	TRUE	Empty	sp|Q9UQE7|SMC3_HUMAN Structural maintenance of chromosomes protein 3 OS=Homo sapiens OX=9606 GN=SMC3 PE=1 SV=2	sp|Q9UQE7|SMC3_HUMAN	142 kDa	0.99935046	12	12	100%		4,410,956	8,755,516	8,024,773
620	TRUE	Empty	sp|P52948|NUP98_HUMAN Nuclear pore complex protein Nup98-Nup96 OS=Homo sapiens OX=9606 GN=NUP98 PE=1 SV=4	sp|P52948|NUP98_HUMAN	198 kDa	0.999329002	12	12	100%		3,804,207	5,859,511	4,054,763
621	TRUE	Empty	sp|O94906|PRP6_HUMAN Pre-mRNA-processing factor 6 OS=Homo sapiens OX=9606 GN=PRPF6 PE=1 SV=1	sp|O94906|PRP6_HUMAN	107 kDa	0.999283622	12	12	100%		19,314,330	15,384,460	19,751,210
622	TRUE	Empty	sp|Q9H9A6|LRC40_HUMAN Leucine-rich repeat-containing protein 40 OS=Homo sapiens OX=9606 GN=LRRC40 PE=1 SV=1	sp|Q9H9A6|LRC40_HUMAN	68 kDa	0.999104012	12	12	100%		7,190,358	12,472,350	10,662,380
623	TRUE	Empty	sp|O94973|AP2A2_HUMAN AP-2 complex subunit alpha-2 OS=Homo sapiens OX=9606 GN=AP2A2 PE=1 SV=2	sp|O94973|AP2A2_HUMAN	104 kDa	0.99883983	12	12	50%		19,808,680	15,900,780	22,695,280
624	TRUE	Empty	sp|P62263|RS14_HUMAN 40S ribosomal protein S14 OS=Homo sapiens OX=9606 GN=RPS14 PE=1 SV=3	sp|P62263|RS14_HUMAN	16 kDa	0.999999979	11	11	100%		68,718,220	119,731,100	97,830,490
625	TRUE	Empty	sp|P30044|PRDX5_HUMAN Peroxiredoxin-5, mitochondrial OS=Homo sapiens OX=9606 GN=PRDX5 PE=1 SV=4	sp|P30044|PRDX5_HUMAN	22 kDa	0.999999873	11	11	100%		100,333,500	47,864,360	48,673,660
626	TRUE	Empty	sp|Q562R1|ACTBL_HUMAN Beta-actin-like protein 2 OS=Homo sapiens OX=9606 GN=ACTBL2 PE=1 SV=2	sp|Q562R1|ACTBL_HUMAN	42 kDa	0.999999734	11	11	36%		724,203,200	658,963,000	1,081,482,000
627	TRUE	Empty	sp|P25787|PSA2_HUMAN Proteasome subunit alpha type-2 OS=Homo sapiens OX=9606 GN=PSMA2 PE=1 SV=2	sp|P25787|PSA2_HUMAN	26 kDa	0.999998826	11	11	100%		37,766,230	42,523,750	45,864,850
628	TRUE	Empty	sp|Q00796|DHSO_HUMAN Sorbitol dehydrogenase OS=Homo sapiens OX=9606 GN=SORD PE=1 SV=4	sp|Q00796|DHSO_HUMAN	38 kDa	0.999998388	11	11	100%		32,559,390	20,994,610	22,801,610
629	TRUE	Empty	sp|P29692|EF1D_HUMAN Elongation factor 1-delta OS=Homo sapiens OX=9606 GN=EEF1D PE=1 SV=5	sp|P29692|EF1D_HUMAN	31 kDa	0.999998185	11	11	100%		83,264,840	118,820,900	100,664,500
630	TRUE	Empty	sp|Q16643|DREB_HUMAN Drebrin OS=Homo sapiens OX=9606 GN=DBN1 PE=1 SV=4	sp|Q16643|DREB_HUMAN	71 kDa	0.999997697	11	11	100%		27,935,600	47,430,300	41,415,480
631	TRUE	Empty	sp|P62873|GBB1_HUMAN Guanine nucleotide-binding protein G(I)/G(S)/G(T) subunit beta-1 OS=Homo sapiens OX=9606 GN=GNB1 PE=1 SV=3	sp|P62873|GBB1_HUMAN	37 kDa	0.999997679	11	11	55%		69,593,610	53,146,990	76,834,320
632	TRUE	Empty	sp|Q01105|SET_HUMAN Protein SET OS=Homo sapiens OX=9606 GN=SET PE=1 SV=3	sp|Q01105|SET_HUMAN	33 kDa	0.999997336	11	11	100%		95,398,450	182,919,700	198,669,000
633	TRUE	Empty	sp|P07737|PROF1_HUMAN Profilin-1 OS=Homo sapiens OX=9606 GN=PFN1 PE=1 SV=2	sp|P07737|PROF1_HUMAN	15 kDa	0.999997149	11	11	100%		488,814,600	541,490,800	839,277,100
634	TRUE	Empty	sp|P25789|PSA4_HUMAN Proteasome subunit alpha type-4 OS=Homo sapiens OX=9606 GN=PSMA4 PE=1 SV=1	sp|P25789|PSA4_HUMAN	29 kDa	0.99999704	11	11	100%		60,089,370	64,451,170	66,283,280
635	TRUE	Empty	sp|Q8NC51|PAIRB_HUMAN Plasminogen activator inhibitor 1 RNA-binding protein OS=Homo sapiens OX=9606 GN=SERBP1 PE=1 SV=2	sp|Q8NC51|PAIRB_HUMAN	45 kDa	0.999995311	11	11	100%		26,345,320	51,610,670	29,696,410
636	TRUE	Empty	sp|P62753|RS6_HUMAN 40S ribosomal protein S6 OS=Homo sapiens OX=9606 GN=RPS6 PE=1 SV=1	sp|P62753|RS6_HUMAN	29 kDa	0.999994795	11	11	100%		85,582,310	163,035,500	137,619,000
637	TRUE	Empty	sp|P13929|ENOB_HUMAN Beta-enolase OS=Homo sapiens OX=9606 GN=ENO3 PE=1 SV=5	sp|P13929|ENOB_HUMAN	47 kDa	0.999994653	11	11	73%		111,158,400	158,643,200	201,758,800
638	TRUE	Empty	sp|Q13011|ECH1_HUMAN Delta(3,5)-Delta(2,4)-dienoyl-CoA isomerase, mitochondrial OS=Homo sapiens OX=9606 GN=ECH1 PE=1 SV=2	sp|Q13011|ECH1_HUMAN	36 kDa	0.999994566	11	11	100%		33,318,470	17,131,430	15,151,970
639	TRUE	Empty	sp|P55209|NP1L1_HUMAN Nucleosome assembly protein 1-like 1 OS=Homo sapiens OX=9606 GN=NAP1L1 PE=1 SV=1	sp|P55209|NP1L1_HUMAN	45 kDa	0.999994155	11	11	82%		107,939,900	180,981,500	154,343,400
640	TRUE	Empty	sp|P35637|FUS_HUMAN RNA-binding protein FUS OS=Homo sapiens OX=9606 GN=FUS PE=1 SV=1	sp|P35637|FUS_HUMAN	53 kDa	0.999993161	11	11	100%		110,497,900	81,847,040	116,665,200
641	TRUE	Empty	sp|Q04828|AK1C1_HUMAN Aldo-keto reductase family 1 member C1 OS=Homo sapiens OX=9606 GN=AKR1C1 PE=1 SV=1	sp|Q04828|AK1C1_HUMAN	37 kDa	0.999993093	11	11	100%		134,345,000	4,062,602	17,001,190
642	TRUE	Empty	sp|P28066|PSA5_HUMAN Proteasome subunit alpha type-5 OS=Homo sapiens OX=9606 GN=PSMA5 PE=1 SV=3	sp|P28066|PSA5_HUMAN	26 kDa	0.9999923	11	11	100%		40,516,210	47,553,160	44,835,380
643	TRUE	Empty	sp|Q96CX2|KCD12_HUMAN BTB/POZ domain-containing protein KCTD12 OS=Homo sapiens OX=9606 GN=KCTD12 PE=1 SV=1	sp|Q96CX2|KCD12_HUMAN	36 kDa	0.999992249	11	11	100%		58,611,260	3,173,641	2,457,122
644	TRUE	Empty	sp|Q8NBS9|TXND5_HUMAN Thioredoxin domain-containing protein 5 OS=Homo sapiens OX=9606 GN=TXNDC5 PE=1 SV=2	sp|Q8NBS9|TXND5_HUMAN	48 kDa	0.999989177	11	11	100%		43,562,800	31,879,420	33,776,970
645	TRUE	Empty	sp|P02768|ALBU_HUMAN Serum albumin OS=Homo sapiens OX=9606 GN=ALB PE=1 SV=2	sp|P02768|ALBU_HUMAN	69 kDa	0.999989006	11	11	100%		7,956,954	3,722,618,000	19,959,230
646	TRUE	Empty	sp|O43396|TXNL1_HUMAN Thioredoxin-like protein 1 OS=Homo sapiens OX=9606 GN=TXNL1 PE=1 SV=3	sp|O43396|TXNL1_HUMAN	32 kDa	0.99998701	11	11	100%		31,019,030	37,674,950	26,700,850
647	TRUE	Empty	sp|P30040|ERP29_HUMAN Endoplasmic reticulum resident protein 29 OS=Homo sapiens OX=9606 GN=ERP29 PE=1 SV=4	sp|P30040|ERP29_HUMAN	29 kDa	0.999984575	11	11	100%		70,573,150	72,619,380	94,367,000
648	TRUE	Empty	sp|P13804|ETFA_HUMAN Electron transfer flavoprotein subunit alpha, mitochondrial OS=Homo sapiens OX=9606 GN=ETFA PE=1 SV=1	sp|P13804|ETFA_HUMAN	35 kDa	0.999984441	11	11	100%		30,531,720	10,068,500	10,278,970
649	TRUE	Empty	sp|Q9UBT2|SAE2_HUMAN SUMO-activating enzyme subunit 2 OS=Homo sapiens OX=9606 GN=UBA2 PE=1 SV=2	sp|Q9UBT2|SAE2_HUMAN	71 kDa	0.999983921	11	11	100%		34,720,500	46,217,800	49,226,690
650	TRUE	Empty	sp|Q96PK6|RBM14_HUMAN RNA-binding protein 14 OS=Homo sapiens OX=9606 GN=RBM14 PE=1 SV=2	sp|Q96PK6|RBM14_HUMAN	69 kDa	0.999974974	11	11	100%		9,716,881	10,821,740	12,493,670
651	TRUE	Empty	sp|Q13561|DCTN2_HUMAN Dynactin subunit 2 OS=Homo sapiens OX=9606 GN=DCTN2 PE=1 SV=4	sp|Q13561|DCTN2_HUMAN	44 kDa	0.999972862	11	11	100%		21,826,470	11,428,920	19,494,630
652	TRUE	Empty	sp|Q15392|DHC24_HUMAN Delta(24)-sterol reductase OS=Homo sapiens OX=9606 GN=DHCR24 PE=1 SV=2	sp|Q15392|DHC24_HUMAN	60 kDa	0.999966975	11	11	100%		21,250,710	61,496,280	63,731,860
653	TRUE	Empty	sp|Q00325|MPCP_HUMAN Phosphate carrier protein, mitochondrial OS=Homo sapiens OX=9606 GN=SLC25A3 PE=1 SV=2	sp|Q00325|MPCP_HUMAN	40 kDa	0.999966584	11	11	100%		227,986,500	111,862,400	133,561,400
654	TRUE	Empty	sp|P10253|LYAG_HUMAN Lysosomal alpha-glucosidase OS=Homo sapiens OX=9606 GN=GAA PE=1 SV=4	sp|P10253|LYAG_HUMAN	105 kDa	0.999966085	11	11	100%		23,086,800	4,261,920	7,837,016
655	TRUE	Empty	sp|Q7Z2W4|ZCCHV_HUMAN Zinc finger CCCH-type antiviral protein 1 OS=Homo sapiens OX=9606 GN=ZC3HAV1 PE=1 SV=3	sp|Q7Z2W4|ZCCHV_HUMAN	101 kDa	0.999964774	11	11	100%		1,662,367	1,728,760	3,376,177
656	TRUE	Empty	sp|P38117|ETFB_HUMAN Electron transfer flavoprotein subunit beta OS=Homo sapiens OX=9606 GN=ETFB PE=1 SV=3	sp|P38117|ETFB_HUMAN	28 kDa	0.999964758	11	11	100%		46,873,930	13,870,690	18,046,540
657	TRUE	Empty	sp|Q13098|CSN1_HUMAN COP9 signalosome complex subunit 1 OS=Homo sapiens OX=9606 GN=GPS1 PE=1 SV=4	sp|Q13098|CSN1_HUMAN	56 kDa	0.999963119	11	11	100%		12,213,220	11,682,840	10,465,780
658	TRUE	Empty	sp|P31153|METK2_HUMAN S-adenosylmethionine synthase isoform type-2 OS=Homo sapiens OX=9606 GN=MAT2A PE=1 SV=1	sp|P31153|METK2_HUMAN	44 kDa	0.999959616	11	11	100%		19,790,550	59,348,770	37,969,040
659	TRUE	Empty	sp|O15355|PPM1G_HUMAN Protein phosphatase 1G OS=Homo sapiens OX=9606 GN=PPM1G PE=1 SV=1	sp|O15355|PPM1G_HUMAN	59 kDa	0.999959605	11	11	100%		8,053,469	22,150,680	13,039,890
660	TRUE	Empty	sp|P12081|SYHC_HUMAN Histidine--tRNA ligase, cytoplasmic OS=Homo sapiens OX=9606 GN=HARS PE=1 SV=2	sp|P12081|SYHC_HUMAN	57 kDa	0.999957017	11	11	100%		19,127,060	17,824,590	14,578,300
661	TRUE	Empty	sp|P49903|SPS1_HUMAN Selenide, water dikinase 1 OS=Homo sapiens OX=9606 GN=SEPHS1 PE=1 SV=2	sp|P49903|SPS1_HUMAN	43 kDa	0.999956068	11	11	100%		5,692,648	19,179,040	10,876,950
662	TRUE	Empty	sp|P13611|CSPG2_HUMAN Versican core protein OS=Homo sapiens OX=9606 GN=VCAN PE=1 SV=3	sp|P13611|CSPG2_HUMAN	373 kDa	0.99995603	11	11	100%		43,325,310	7,556,301	2,075,182
663	TRUE	Empty	sp|O95433|AHSA1_HUMAN Activator of 90 kDa heat shock protein ATPase homolog 1 OS=Homo sapiens OX=9606 GN=AHSA1 PE=1 SV=1	sp|O95433|AHSA1_HUMAN	38 kDa	0.99994498	11	11	100%		12,583,990	23,997,370	19,426,180
664	TRUE	Empty	sp|P26583|HMGB2_HUMAN High mobility group protein B2 OS=Homo sapiens OX=9606 GN=HMGB2 PE=1 SV=2	sp|P26583|HMGB2_HUMAN	24 kDa	0.999939683	11	11	82%		36,759,740	34,134,430	55,386,800
665	TRUE	Empty	sp|Q6NUK1|SCMC1_HUMAN Calcium-binding mitochondrial carrier protein SCaMC-1 OS=Homo sapiens OX=9606 GN=SLC25A24 PE=1 SV=2	sp|Q6NUK1|SCMC1_HUMAN	53 kDa	0.999931623	11	11	100%		28,912,220	10,098,100	26,013,790
666	TRUE	Empty	sp|Q9Y263|PLAP_HUMAN Phospholipase A-2-activating protein OS=Homo sapiens OX=9606 GN=PLAA PE=1 SV=2	sp|Q9Y263|PLAP_HUMAN	87 kDa	0.999927387	11	11	100%		8,223,067	13,488,030	13,087,090
667	TRUE	Empty	sp|P20073|ANXA7_HUMAN Annexin A7 OS=Homo sapiens OX=9606 GN=ANXA7 PE=1 SV=3	sp|P20073|ANXA7_HUMAN	53 kDa	0.999922726	11	11	100%		28,053,810	23,496,190	25,472,310
668	TRUE	Empty	sp|Q969Z0|FAKD4_HUMAN FAST kinase domain-containing protein 4 OS=Homo sapiens OX=9606 GN=TBRG4 PE=1 SV=1	sp|Q969Z0|FAKD4_HUMAN	71 kDa	0.999921963	11	11	100%		3,441,943	8,520,437	3,631,685
669	TRUE	Empty	sp|Q58FF6|H90B4_HUMAN Putative heat shock protein HSP 90-beta 4 OS=Homo sapiens OX=9606 GN=HSP90AB4P PE=5 SV=1	sp|Q58FF6|H90B4_HUMAN	58 kDa	0.999917234	11	11	9%		149,887,400	313,697,100	286,537,200
670	TRUE	Empty	sp|P46379|BAG6_HUMAN Large proline-rich protein BAG6 OS=Homo sapiens OX=9606 GN=BAG6 PE=1 SV=2	sp|P46379|BAG6_HUMAN	119 kDa	0.999911077	11	11	100%		15,069,540	13,768,340	14,279,600
671	TRUE	Empty	sp|P55036|PSMD4_HUMAN 26S proteasome non-ATPase regulatory subunit 4 OS=Homo sapiens OX=9606 GN=PSMD4 PE=1 SV=1	sp|P55036|PSMD4_HUMAN	41 kDa	0.999908197	11	11	100%		24,039,430	24,617,010	26,169,080
672	TRUE	Empty	sp|Q9UQ35|SRRM2_HUMAN Serine/arginine repetitive matrix protein 2 OS=Homo sapiens OX=9606 GN=SRRM2 PE=1 SV=2	sp|Q9UQ35|SRRM2_HUMAN	300 kDa	0.999896414	11	11	100%		14,876,280	16,205,380	18,286,430
673	TRUE	Empty	sp|P46063|RECQ1_HUMAN ATP-dependent DNA helicase Q1 OS=Homo sapiens OX=9606 GN=RECQL PE=1 SV=3	sp|P46063|RECQ1_HUMAN	73 kDa	0.999895666	11	11	100%		22,846,570	18,625,920	32,716,310
674	TRUE	Empty	sp|P67775|PP2AA_HUMAN Serine/threonine-protein phosphatase 2A catalytic subunit alpha isoform OS=Homo sapiens OX=9606 GN=PPP2CA PE=1 SV=1	sp|P67775|PP2AA_HUMAN	36 kDa	0.999892016	11	11	9%		30,201,770	37,073,510	33,329,370
675	TRUE	Empty	sp|Q6P2E9|EDC4_HUMAN Enhancer of mRNA-decapping protein 4 OS=Homo sapiens OX=9606 GN=EDC4 PE=1 SV=1	sp|Q6P2E9|EDC4_HUMAN	152 kDa	0.999887472	11	11	100%		5,305,621	5,703,653	4,185,961
676	TRUE	Empty	sp|O60502|OGA_HUMAN Protein O-GlcNAcase OS=Homo sapiens OX=9606 GN=OGA PE=1 SV=2	sp|O60502|OGA_HUMAN	103 kDa	0.999886629	11	11	100%		5,688,987	7,714,896	8,350,929
677	TRUE	Empty	sp|Q13308|PTK7_HUMAN Inactive tyrosine-protein kinase 7 OS=Homo sapiens OX=9606 GN=PTK7 PE=1 SV=2	sp|Q13308|PTK7_HUMAN	118 kDa	0.999881926	11	11	100%		8,886,602	9,091,026	14,504,310
678	TRUE	Empty	sp|Q16576|RBBP7_HUMAN Histone-binding protein RBBP7 OS=Homo sapiens OX=9606 GN=RBBP7 PE=1 SV=1	sp|Q16576|RBBP7_HUMAN	48 kDa	0.999869379	11	11	55%		46,625,600	90,610,120	102,813,200
679	TRUE	Empty	sp|Q9NRF8|PYRG2_HUMAN CTP synthase 2 OS=Homo sapiens OX=9606 GN=CTPS2 PE=1 SV=1	sp|Q9NRF8|PYRG2_HUMAN	66 kDa	0.999840181	11	11	82%		13,903,960	29,646,040	18,429,230
680	TRUE	Empty	sp|Q15637|SF01_HUMAN Splicing factor 1 OS=Homo sapiens OX=9606 GN=SF1 PE=1 SV=4	sp|Q15637|SF01_HUMAN	68 kDa	0.999836581	11	11	100%		14,846,060	21,406,440	26,606,680
681	TRUE	Empty	sp|Q9H0U4|RAB1B_HUMAN Ras-related protein Rab-1B OS=Homo sapiens OX=9606 GN=RAB1B PE=1 SV=1	sp|Q9H0U4|RAB1B_HUMAN	22 kDa	0.999818125	11	11	45%		72,481,650	145,381,800	175,210,000
682	TRUE	Empty	sp|Q09028|RBBP4_HUMAN Histone-binding protein RBBP4 OS=Homo sapiens OX=9606 GN=RBBP4 PE=1 SV=3	sp|Q09028|RBBP4_HUMAN	48 kDa	0.999798095	11	11	55%		45,800,640	86,775,560	104,020,800
683	TRUE	Empty	sp|Q8WWM7|ATX2L_HUMAN Ataxin-2-like protein OS=Homo sapiens OX=9606 GN=ATXN2L PE=1 SV=2	sp|Q8WWM7|ATX2L_HUMAN	113 kDa	0.999771468	11	11	100%		4,016,343	12,205,890	12,630,630
684	TRUE	Empty	sp|P62879|GBB2_HUMAN Guanine nucleotide-binding protein G(I)/G(S)/G(T) subunit beta-2 OS=Homo sapiens OX=9606 GN=GNB2 PE=1 SV=3	sp|P62879|GBB2_HUMAN	37 kDa	0.999770377	11	11	45%		63,261,340	39,774,450	64,575,480
685	TRUE	Empty	sp|P15121|ALDR_HUMAN Aldo-keto reductase family 1 member B1 OS=Homo sapiens OX=9606 GN=AKR1B1 PE=1 SV=3	sp|P15121|ALDR_HUMAN	36 kDa	0.999759557	11	11	91%		76,526,690	79,742,270	90,894,690
686	TRUE	Empty	sp|Q9UMS4|PRP19_HUMAN Pre-mRNA-processing factor 19 OS=Homo sapiens OX=9606 GN=PRPF19 PE=1 SV=1	sp|Q9UMS4|PRP19_HUMAN	55 kDa	0.999731692	11	11	100%		16,469,230	13,492,590	15,142,920
687	TRUE	Empty	sp|Q12756|KIF1A_HUMAN Kinesin-like protein KIF1A OS=Homo sapiens OX=9606 GN=KIF1A PE=1 SV=2	sp|Q12756|KIF1A_HUMAN	191 kDa	0.999730634	11	11	100%		2,840,314	8,647,368	1,853,872
688	TRUE	Empty	sp|P06396|GELS_HUMAN Gelsolin OS=Homo sapiens OX=9606 GN=GSN PE=1 SV=1	sp|P06396|GELS_HUMAN	86 kDa	0.999678201	11	11	100%		44,016,520	10,432,830	24,510,100
689	TRUE	Empty	sp|Q9Y2L1|RRP44_HUMAN Exosome complex exonuclease RRP44 OS=Homo sapiens OX=9606 GN=DIS3 PE=1 SV=2	sp|Q9Y2L1|RRP44_HUMAN	109 kDa	0.999632911	11	11	100%		3,911,401	7,769,171	7,044,371
690	TRUE	Empty	sp|Q13153|PAK1_HUMAN Serine/threonine-protein kinase PAK 1 OS=Homo sapiens OX=9606 GN=PAK1 PE=1 SV=2	sp|Q13153|PAK1_HUMAN	61 kDa	0.999631139	11	11	55%		4,521,222	11,493,540	5,255,655
691	TRUE	Empty	sp|P23786|CPT2_HUMAN Carnitine O-palmitoyltransferase 2, mitochondrial OS=Homo sapiens OX=9606 GN=CPT2 PE=1 SV=2	sp|P23786|CPT2_HUMAN	74 kDa	0.999611979	11	11	100%		7,996,848	4,093,793	5,347,800
692	TRUE	Empty	sp|Q9H3U1|UN45A_HUMAN Protein unc-45 homolog A OS=Homo sapiens OX=9606 GN=UNC45A PE=1 SV=1	sp|Q9H3U1|UN45A_HUMAN	103 kDa	0.999591127	11	11	100%		2,116,007	4,942,290	3,475,258
693	TRUE	Empty	sp|P23634|AT2B4_HUMAN Plasma membrane calcium-transporting ATPase 4 OS=Homo sapiens OX=9606 GN=ATP2B4 PE=1 SV=2	sp|P23634|AT2B4_HUMAN	138 kDa	0.999440763	11	11	36%		13,562,700	1,930,602	7,450,881
694	TRUE	Empty	sp|A5A3E0|POTEF_HUMAN POTE ankyrin domain family member F OS=Homo sapiens OX=9606 GN=POTEF PE=1 SV=2	sp|A5A3E0|POTEF_HUMAN	121 kDa	0.999440465	11	11	18%		2,941,293,000	2,067,942,000	4,557,190,000
695	TRUE	Empty	sp|O43852|CALU_HUMAN Calumenin OS=Homo sapiens OX=9606 GN=CALU PE=1 SV=2	sp|O43852|CALU_HUMAN	37 kDa	0.999313015	11	11	100%		43,232,080	16,081,530	24,948,020
696	TRUE	Empty	sp|Q5UIP0|RIF1_HUMAN Telomere-associated protein RIF1 OS=Homo sapiens OX=9606 GN=RIF1 PE=1 SV=2	sp|Q5UIP0|RIF1_HUMAN	274 kDa	0.99926116	11	11	100%		2,101,617	7,691,282	2,247,017
697	TRUE	Empty	sp|Q8TEM1|PO210_HUMAN Nuclear pore membrane glycoprotein 210 OS=Homo sapiens OX=9606 GN=NUP210 PE=1 SV=3	sp|Q8TEM1|PO210_HUMAN	205 kDa	0.999239517	11	11	100%		3,759,549	9,244,750	2,768,336
698	TRUE	Empty	sp|Q6UB35|C1TM_HUMAN Monofunctional C1-tetrahydrofolate synthase, mitochondrial OS=Homo sapiens OX=9606 GN=MTHFD1L PE=1 SV=1	sp|Q6UB35|C1TM_HUMAN	106 kDa	0.999216777	11	11	91%		8,551,046	27,924,130	11,056,360
699	TRUE	Empty	sp|P20020|AT2B1_HUMAN Plasma membrane calcium-transporting ATPase 1 OS=Homo sapiens OX=9606 GN=ATP2B1 PE=1 SV=4	sp|P20020|AT2B1_HUMAN	135 kDa	0.99871163	11	11	36%		12,331,780	926,980.50	6,893,321
700	TRUE	Empty	sp|P34931|HS71L_HUMAN Heat shock 70 kDa protein 1-like OS=Homo sapiens OX=9606 GN=HSPA1L PE=1 SV=2	sp|P34931|HS71L_HUMAN	70 kDa	0.99866548	11	11	18%		304,088,400	671,451,900	461,571,400
701	TRUE	Empty	sp|P21399|ACOC_HUMAN Cytoplasmic aconitate hydratase OS=Homo sapiens OX=9606 GN=ACO1 PE=1 SV=3	sp|P21399|ACOC_HUMAN	98 kDa	0.99849722	11	11	100%		10,274,300	3,968,093	9,752,334
702	TRUE	Empty	sp|P62714|PP2AB_HUMAN Serine/threonine-protein phosphatase 2A catalytic subunit beta isoform OS=Homo sapiens OX=9606 GN=PPP2CB PE=1 SV=1	sp|P62714|PP2AB_HUMAN	36 kDa	0.99582481	11	11	9%		28,818,860	34,823,970	31,725,510
703	TRUE	Empty	sp|P67809|YBOX1_HUMAN Y-box-binding protein 1 OS=Homo sapiens OX=9606 GN=YBX1 PE=1 SV=3	sp|P67809|YBOX1_HUMAN	36 kDa	0.99999994	10	10	70%		31,528,750	48,845,780	29,359,660
704	TRUE	Empty	sp|P06748|NPM_HUMAN Nucleophosmin OS=Homo sapiens OX=9606 GN=NPM1 PE=1 SV=2	sp|P06748|NPM_HUMAN	33 kDa	0.999998849	10	10	100%		31,587,350	55,510,570	62,608,420
705	TRUE	Empty	Group of sp|P0DN79|CBSL_HUMAN Cystathionine beta-synthase-like protein OS=Homo sapiens OX=9606 GN=CBSL PE=1 SV=1	sp|P0DN79|CBSL_HUMAN (+1)		0.999997058	10	10	100%		7,135,659	34,452,480	18,446,400
705.1	TRUE	Empty	sp|P0DN79|CBSL_HUMAN Cystathionine beta-synthase-like protein OS=Homo sapiens OX=9606 GN=CBSL PE=1 SV=1	sp|P0DN79|CBSL_HUMAN	61 kDa	0.999997058	10	10	100%		7,135,659	34,452,480	18,446,400
705.2	TRUE	Empty	sp|P35520|CBS_HUMAN Cystathionine beta-synthase OS=Homo sapiens OX=9606 GN=CBS PE=1 SV=2	sp|P35520|CBS_HUMAN	61 kDa	0.999997058	10	10	100%		7,135,659	34,452,480	18,446,400
706	TRUE	Empty	sp|P51149|RAB7A_HUMAN Ras-related protein Rab-7a OS=Homo sapiens OX=9606 GN=RAB7A PE=1 SV=1	sp|P51149|RAB7A_HUMAN	23 kDa	0.999996904	10	10	100%		81,435,330	64,239,370	73,972,780
707	TRUE	Empty	sp|P12004|PCNA_HUMAN Proliferating cell nuclear antigen OS=Homo sapiens OX=9606 GN=PCNA PE=1 SV=1	sp|P12004|PCNA_HUMAN	29 kDa	0.999996259	10	10	100%		17,988,870	96,347,500	75,440,240
708	TRUE	Empty	sp|Q9HB71|CYBP_HUMAN Calcyclin-binding protein OS=Homo sapiens OX=9606 GN=CACYBP PE=1 SV=2	sp|Q9HB71|CYBP_HUMAN	26 kDa	0.999996183	10	10	100%		13,817,140	36,092,890	34,056,530
709	TRUE	Empty	sp|Q99497|PARK7_HUMAN Protein/nucleic acid deglycase DJ-1 OS=Homo sapiens OX=9606 GN=PARK7 PE=1 SV=2	sp|Q99497|PARK7_HUMAN	20 kDa	0.99999618	10	10	100%		65,191,630	63,726,260	60,299,470
710	TRUE	Empty	sp|P60900|PSA6_HUMAN Proteasome subunit alpha type-6 OS=Homo sapiens OX=9606 GN=PSMA6 PE=1 SV=1	sp|P60900|PSA6_HUMAN	27 kDa	0.999995547	10	10	100%		51,942,090	53,478,470	59,204,350
711	TRUE	Empty	sp|O14929|HAT1_HUMAN Histone acetyltransferase type B catalytic subunit OS=Homo sapiens OX=9606 GN=HAT1 PE=1 SV=1	sp|O14929|HAT1_HUMAN	50 kDa	0.999995002	10	10	100%		8,615,818	20,993,660	24,521,280
712	TRUE	Empty	sp|Q08257|QOR_HUMAN Quinone oxidoreductase OS=Homo sapiens OX=9606 GN=CRYZ PE=1 SV=1	sp|Q08257|QOR_HUMAN	35 kDa	0.999994129	10	10	100%		40,495,980	37,660,310	36,677,860
713	TRUE	Empty	sp|P30520|PURA2_HUMAN Adenylosuccinate synthetase isozyme 2 OS=Homo sapiens OX=9606 GN=ADSS2 PE=1 SV=3	sp|P30520|PURA2_HUMAN	50 kDa	0.999992827	10	10	100%		7,315,813	39,241,730	18,852,070
714	TRUE	Empty	sp|P48047|ATPO_HUMAN ATP synthase subunit O, mitochondrial OS=Homo sapiens OX=9606 GN=ATP5PO PE=1 SV=1	sp|P48047|ATPO_HUMAN	23 kDa	0.99999175	10	10	100%		128,405,700	72,736,200	76,340,470
715	TRUE	Empty	sp|O43809|CPSF5_HUMAN Cleavage and polyadenylation specificity factor subunit 5 OS=Homo sapiens OX=9606 GN=NUDT21 PE=1 SV=1	sp|O43809|CPSF5_HUMAN	26 kDa	0.999991375	10	10	100%		30,090,390	39,852,690	39,696,700
716	TRUE	Empty	sp|P61019|RAB2A_HUMAN Ras-related protein Rab-2A OS=Homo sapiens OX=9606 GN=RAB2A PE=1 SV=1	sp|P61019|RAB2A_HUMAN	24 kDa	0.999991083	10	10	100%		30,354,060	20,412,110	30,051,630
717	TRUE	Empty	sp|P61604|CH10_HUMAN 10 kDa heat shock protein, mitochondrial OS=Homo sapiens OX=9606 GN=HSPE1 PE=1 SV=2	sp|P61604|CH10_HUMAN	11 kDa	0.99998981	10	10	100%		179,447,200	251,917,600	241,793,600
718	TRUE	Empty	sp|Q99439|CNN2_HUMAN Calponin-2 OS=Homo sapiens OX=9606 GN=CNN2 PE=1 SV=4	sp|Q99439|CNN2_HUMAN	34 kDa	0.999989053	10	10	90%		42,753,340	68,754,290	45,873,760
719	TRUE	Empty	sp|P30084|ECHM_HUMAN Enoyl-CoA hydratase, mitochondrial OS=Homo sapiens OX=9606 GN=ECHS1 PE=1 SV=4	sp|P30084|ECHM_HUMAN	31 kDa	0.999987358	10	10	100%		18,265,180	10,724,890	10,798,340
720	TRUE	Empty	sp|P07858|CATB_HUMAN Cathepsin B OS=Homo sapiens OX=9606 GN=CTSB PE=1 SV=3	sp|P07858|CATB_HUMAN	38 kDa	0.999986374	10	10	100%		90,090,210	5,214,185	13,851,970
721	TRUE	Empty	sp|Q8IV08|PLD3_HUMAN Phospholipase D3 OS=Homo sapiens OX=9606 GN=PLD3 PE=1 SV=1	sp|Q8IV08|PLD3_HUMAN	55 kDa	0.999985682	10	10	100%		78,018,070	29,552,190	64,343,630
722	TRUE	Empty	sp|P31689|DNJA1_HUMAN DnaJ homolog subfamily A member 1 OS=Homo sapiens OX=9606 GN=DNAJA1 PE=1 SV=2	sp|P31689|DNJA1_HUMAN	45 kDa	0.99998568	10	10	100%		5,610,715	13,835,630	9,763,326
723	TRUE	Empty	sp|Q9BS26|ERP44_HUMAN Endoplasmic reticulum resident protein 44 OS=Homo sapiens OX=9606 GN=ERP44 PE=1 SV=1	sp|Q9BS26|ERP44_HUMAN	47 kDa	0.99998519	10	10	100%		19,541,610	10,947,580	17,111,700
724	TRUE	Empty	sp|Q12874|SF3A3_HUMAN Splicing factor 3A subunit 3 OS=Homo sapiens OX=9606 GN=SF3A3 PE=1 SV=1	sp|Q12874|SF3A3_HUMAN	59 kDa	0.999983436	10	10	100%		9,332,631	18,521,000	14,928,040
725	TRUE	Empty	sp|P07099|HYEP_HUMAN Epoxide hydrolase 1 OS=Homo sapiens OX=9606 GN=EPHX1 PE=1 SV=1	sp|P07099|HYEP_HUMAN	53 kDa	0.999983188	10	10	100%		14,209,280	17,838,230	21,982,650
726	TRUE	Empty	sp|O75347|TBCA_HUMAN Tubulin-specific chaperone A OS=Homo sapiens OX=9606 GN=TBCA PE=1 SV=3	sp|O75347|TBCA_HUMAN	13 kDa	0.999980645	10	10	100%		39,140,390	56,122,740	82,960,960
727	TRUE	Empty	sp|Q96P70|IPO9_HUMAN Importin-9 OS=Homo sapiens OX=9606 GN=IPO9 PE=1 SV=3	sp|Q96P70|IPO9_HUMAN	116 kDa	0.999980233	10	10	100%		4,374,652	7,310,842	8,040,428
728	TRUE	Empty	sp|P52597|HNRPF_HUMAN Heterogeneous nuclear ribonucleoprotein F OS=Homo sapiens OX=9606 GN=HNRNPF PE=1 SV=3	sp|P52597|HNRPF_HUMAN	46 kDa	0.999979344	10	10	80%		47,437,700	49,288,510	63,091,330
729	TRUE	Empty	sp|P39656|OST48_HUMAN Dolichyl-diphosphooligosaccharide--protein glycosyltransferase 48 kDa subunit OS=Homo sapiens OX=9606 GN=DDOST PE=1 SV=4	sp|P39656|OST48_HUMAN	51 kDa	0.999978332	10	10	100%		47,073,520	47,519,280	52,229,400
730	TRUE	Empty	sp|P62081|RS7_HUMAN 40S ribosomal protein S7 OS=Homo sapiens OX=9606 GN=RPS7 PE=1 SV=1	sp|P62081|RS7_HUMAN	22 kDa	0.999978035	10	10	100%		60,083,300	132,237,600	79,792,710
731	TRUE	Empty	sp|P08708|RS17_HUMAN 40S ribosomal protein S17 OS=Homo sapiens OX=9606 GN=RPS17 PE=1 SV=2	sp|P08708|RS17_HUMAN	16 kDa	0.999977752	10	10	100%		48,052,230	90,489,220	80,314,110
732	TRUE	Empty	sp|Q15118|PDK1_HUMAN [Pyruvate dehydrogenase (acetyl-transferring)] kinase isozyme 1, mitochondrial OS=Homo sapiens OX=9606 GN=PDK1 PE=1 SV=1	sp|Q15118|PDK1_HUMAN	49 kDa	0.999973636	10	10	100%		58,326,870	1,066,666	6,238,836
733	TRUE	Empty	sp|Q15738|NSDHL_HUMAN Sterol-4-alpha-carboxylate 3-dehydrogenase, decarboxylating OS=Homo sapiens OX=9606 GN=NSDHL PE=1 SV=2	sp|Q15738|NSDHL_HUMAN	42 kDa	0.999972051	10	10	100%		29,716,830	23,637,420	28,234,120
734	TRUE	Empty	sp|P52907|CAZA1_HUMAN F-actin-capping protein subunit alpha-1 OS=Homo sapiens OX=9606 GN=CAPZA1 PE=1 SV=3	sp|P52907|CAZA1_HUMAN	33 kDa	0.999971316	10	10	80%		48,490,270	34,942,700	51,325,970
735	TRUE	Empty	Group of sp|P61204|ARF3_HUMAN ADP-ribosylation factor 3 OS=Homo sapiens OX=9606 GN=ARF3 PE=1 SV=2	sp|P61204|ARF3_HUMAN (+1)		0.99997087	10	10	60%		55,195,150	67,240,210	76,903,870
735.1	TRUE	Empty	sp|P61204|ARF3_HUMAN ADP-ribosylation factor 3 OS=Homo sapiens OX=9606 GN=ARF3 PE=1 SV=2	sp|P61204|ARF3_HUMAN	21 kDa	0.99997087	10	10	60%		55,195,150	67,240,210	76,903,870
735.2	TRUE	Empty	sp|P84077|ARF1_HUMAN ADP-ribosylation factor 1 OS=Homo sapiens OX=9606 GN=ARF1 PE=1 SV=2	sp|P84077|ARF1_HUMAN	21 kDa	0.99997087	10	10	60%		55,195,150	67,240,210	76,903,870
736	TRUE	Empty	sp|Q53GQ0|DHB12_HUMAN Very-long-chain 3-oxoacyl-CoA reductase OS=Homo sapiens OX=9606 GN=HSD17B12 PE=1 SV=2	sp|Q53GQ0|DHB12_HUMAN	34 kDa	0.999969726	10	10	100%		30,218,190	25,970,490	32,571,970
737	TRUE	Empty	sp|Q16850|CP51A_HUMAN Lanosterol 14-alpha demethylase OS=Homo sapiens OX=9606 GN=CYP51A1 PE=1 SV=3	sp|Q16850|CP51A_HUMAN	57 kDa	0.999969295	10	10	100%		9,982,667	21,171,250	25,486,630
738	TRUE	Empty	sp|Q9NUQ9|FA49B_HUMAN Protein FAM49B OS=Homo sapiens OX=9606 GN=FAM49B PE=1 SV=1	sp|Q9NUQ9|FA49B_HUMAN	37 kDa	0.999965823	10	10	90%		18,831,370	11,722,810	16,259,380
739	TRUE	Empty	sp|P61086|UBE2K_HUMAN Ubiquitin-conjugating enzyme E2 K OS=Homo sapiens OX=9606 GN=UBE2K PE=1 SV=3	sp|P61086|UBE2K_HUMAN	22 kDa	0.999964691	10	10	90%		14,759,630	27,914,530	25,259,420
740	TRUE	Empty	sp|O43684|BUB3_HUMAN Mitotic checkpoint protein BUB3 OS=Homo sapiens OX=9606 GN=BUB3 PE=1 SV=1	sp|O43684|BUB3_HUMAN	37 kDa	0.999963207	10	10	100%		27,234,070	45,112,940	43,288,410
741	TRUE	Empty	sp|P15880|RS2_HUMAN 40S ribosomal protein S2 OS=Homo sapiens OX=9606 GN=RPS2 PE=1 SV=2	sp|P15880|RS2_HUMAN	31 kDa	0.999961752	10	10	100%		85,632,880	174,676,000	144,761,500
742	TRUE	Empty	Group of sp|O14950|ML12B_HUMAN Myosin regulatory light chain 12B OS=Homo sapiens OX=9606 GN=MYL12B PE=1 SV=2	sp|O14950|ML12B_HUMAN (+1)		0.999961261	10	10	40%		91,545,000	60,743,490	86,207,770
742.1	TRUE	Empty	sp|O14950|ML12B_HUMAN Myosin regulatory light chain 12B OS=Homo sapiens OX=9606 GN=MYL12B PE=1 SV=2	sp|O14950|ML12B_HUMAN	20 kDa	0.999961261	10	10	40%		91,545,000	60,743,490	86,207,770
742.2	TRUE	Empty	sp|P19105|ML12A_HUMAN Myosin regulatory light chain 12A OS=Homo sapiens OX=9606 GN=MYL12A PE=1 SV=2	sp|P19105|ML12A_HUMAN	20 kDa	0.999961261	10	10	40%		91,545,000	60,743,490	86,207,770
743	TRUE	Empty	sp|Q9Y277|VDAC3_HUMAN Voltage-dependent anion-selective channel protein 3 OS=Homo sapiens OX=9606 GN=VDAC3 PE=1 SV=1	sp|Q9Y277|VDAC3_HUMAN	31 kDa	0.999958423	10	10	100%		70,943,490	31,354,080	36,726,940
744	TRUE	Empty	sp|P30046|DOPD_HUMAN D-dopachrome decarboxylase OS=Homo sapiens OX=9606 GN=DDT PE=1 SV=3	sp|P30046|DOPD_HUMAN	13 kDa	0.999952113	10	10	100%		22,320,860	26,721,790	31,562,390
745	TRUE	Empty	sp|Q9NVI7|ATD3A_HUMAN ATPase family AAA domain-containing protein 3A OS=Homo sapiens OX=9606 GN=ATAD3A PE=1 SV=2	sp|Q9NVI7|ATD3A_HUMAN	71 kDa	0.999951948	10	10	30%		16,792,960	19,465,100	15,157,810
746	TRUE	Empty	sp|P51665|PSMD7_HUMAN 26S proteasome non-ATPase regulatory subunit 7 OS=Homo sapiens OX=9606 GN=PSMD7 PE=1 SV=2	sp|P51665|PSMD7_HUMAN	37 kDa	0.999939448	10	10	100%		16,012,310	22,231,450	20,573,320
747	TRUE	Empty	sp|O60341|KDM1A_HUMAN Lysine-specific histone demethylase 1A OS=Homo sapiens OX=9606 GN=KDM1A PE=1 SV=2	sp|O60341|KDM1A_HUMAN	93 kDa	0.99993262	10	10	100%		9,050,055	17,224,290	16,214,240
748	TRUE	Empty	sp|Q9UGP8|SEC63_HUMAN Translocation protein SEC63 homolog OS=Homo sapiens OX=9606 GN=SEC63 PE=1 SV=2	sp|Q9UGP8|SEC63_HUMAN	88 kDa	0.99992702	10	10	100%		8,206,381	14,223,440	12,140,090
749	TRUE	Empty	sp|P09622|DLDH_HUMAN Dihydrolipoyl dehydrogenase, mitochondrial OS=Homo sapiens OX=9606 GN=DLD PE=1 SV=2	sp|P09622|DLDH_HUMAN	54 kDa	0.999926624	10	10	100%		40,986,550	24,789,110	20,148,160
750	TRUE	Empty	sp|O60684|IMA7_HUMAN Importin subunit alpha-7 OS=Homo sapiens OX=9606 GN=KPNA6 PE=1 SV=1	sp|O60684|IMA7_HUMAN	60 kDa	0.999925292	10	10	70%		6,458,810	14,947,260	12,023,210
751	TRUE	Empty	sp|P09525|ANXA4_HUMAN Annexin A4 OS=Homo sapiens OX=9606 GN=ANXA4 PE=1 SV=4	sp|P09525|ANXA4_HUMAN	36 kDa	0.999924533	10	10	90%		28,172,770	1,428,114	6,784,237
752	TRUE	Empty	sp|Q9BR76|COR1B_HUMAN Coronin-1B OS=Homo sapiens OX=9606 GN=CORO1B PE=1 SV=1	sp|Q9BR76|COR1B_HUMAN	54 kDa	0.999924232	10	10	90%		36,367,130	21,506,040	31,507,960
753	TRUE	Empty	sp|Q07666|KHDR1_HUMAN KH domain-containing, RNA-binding, signal transduction-associated protein 1 OS=Homo sapiens OX=9606 GN=KHDRBS1 PE=1 SV=1	sp|Q07666|KHDR1_HUMAN	48 kDa	0.999923324	10	10	100%		50,929,090	42,212,270	67,741,590
754	TRUE	Empty	sp|P84085|ARF5_HUMAN ADP-ribosylation factor 5 OS=Homo sapiens OX=9606 GN=ARF5 PE=1 SV=2	sp|P84085|ARF5_HUMAN	21 kDa	0.999918041	10	10	60%		24,328,910	29,823,580	38,275,300
755	TRUE	Empty	sp|P62750|RL23A_HUMAN 60S ribosomal protein L23a OS=Homo sapiens OX=9606 GN=RPL23A PE=1 SV=1	sp|P62750|RL23A_HUMAN	18 kDa	0.999916413	10	10	100%		42,582,950	71,216,170	58,023,020
756	TRUE	Empty	sp|O43252|PAPS1_HUMAN Bifunctional 3'-phosphoadenosine 5'-phosphosulfate synthase 1 OS=Homo sapiens OX=9606 GN=PAPSS1 PE=1 SV=2	sp|O43252|PAPS1_HUMAN	71 kDa	0.999910614	10	10	100%		9,529,397	12,933,110	12,219,840
757	TRUE	Empty	sp|P58107|EPIPL_HUMAN Epiplakin OS=Homo sapiens OX=9606 GN=EPPK1 PE=1 SV=3	sp|P58107|EPIPL_HUMAN	556 kDa	0.999906077	10	10	60%		1,797,951	5,789,282	2,945,135
758	TRUE	Empty	sp|Q9Y295|DRG1_HUMAN Developmentally-regulated GTP-binding protein 1 OS=Homo sapiens OX=9606 GN=DRG1 PE=1 SV=1	sp|Q9Y295|DRG1_HUMAN	41 kDa	0.999904071	10	10	100%		9,185,157	41,157,500	22,816,110
759	TRUE	Empty	sp|P62249|RS16_HUMAN 40S ribosomal protein S16 OS=Homo sapiens OX=9606 GN=RPS16 PE=1 SV=2	sp|P62249|RS16_HUMAN	16 kDa	0.999901348	10	10	100%		165,082,800	330,384,100	301,974,300
760	TRUE	Empty	sp|P08559|ODPA_HUMAN Pyruvate dehydrogenase E1 component subunit alpha, somatic form, mitochondrial OS=Homo sapiens OX=9606 GN=PDHA1 PE=1 SV=3	sp|P08559|ODPA_HUMAN	43 kDa	0.999901104	10	10	100%		39,096,150	18,354,680	25,686,060
761	TRUE	Empty	sp|P62820|RAB1A_HUMAN Ras-related protein Rab-1A OS=Homo sapiens OX=9606 GN=RAB1A PE=1 SV=3	sp|P62820|RAB1A_HUMAN	23 kDa	0.999900563	10	10	40%		75,490,200	143,738,100	172,179,300
762	TRUE	Empty	sp|P62917|RL8_HUMAN 60S ribosomal protein L8 OS=Homo sapiens OX=9606 GN=RPL8 PE=1 SV=2	sp|P62917|RL8_HUMAN	28 kDa	0.999884872	10	10	100%		81,336,950	122,553,400	130,718,400
763	TRUE	Empty	sp|P14324|FPPS_HUMAN Farnesyl pyrophosphate synthase OS=Homo sapiens OX=9606 GN=FDPS PE=1 SV=4	sp|P14324|FPPS_HUMAN	48 kDa	0.999884321	10	10	100%		27,137,920	27,228,060	31,110,780
764	TRUE	Empty	sp|Q7L2H7|EIF3M_HUMAN Eukaryotic translation initiation factor 3 subunit M OS=Homo sapiens OX=9606 GN=EIF3M PE=1 SV=1	sp|Q7L2H7|EIF3M_HUMAN	43 kDa	0.999884015	10	10	100%		13,345,130	35,120,740	19,957,540
765	TRUE	Empty	sp|Q6PKG0|LARP1_HUMAN La-related protein 1 OS=Homo sapiens OX=9606 GN=LARP1 PE=1 SV=2	sp|Q6PKG0|LARP1_HUMAN	124 kDa	0.999876034	10	10	100%		7,213,305	14,424,410	8,662,097
766	TRUE	Empty	sp|Q9UDY2|ZO2_HUMAN Tight junction protein ZO-2 OS=Homo sapiens OX=9606 GN=TJP2 PE=1 SV=2	sp|Q9UDY2|ZO2_HUMAN	134 kDa	0.999868467	10	10	100%		3,643,703	11,054,810	4,137,171
767	TRUE	Empty	sp|P08621|RU17_HUMAN U1 small nuclear ribonucleoprotein 70 kDa OS=Homo sapiens OX=9606 GN=SNRNP70 PE=1 SV=2	sp|P08621|RU17_HUMAN	52 kDa	0.999846911	10	10	100%		24,471,600	22,170,120	26,604,310
768	TRUE	Empty	sp|Q02809|PLOD1_HUMAN Procollagen-lysine,2-oxoglutarate 5-dioxygenase 1 OS=Homo sapiens OX=9606 GN=PLOD1 PE=1 SV=2	sp|Q02809|PLOD1_HUMAN	84 kDa	0.999845884	10	10	100%		11,988,960	3,779,166	9,848,337
769	TRUE	Empty	sp|P11172|UMPS_HUMAN Uridine 5'-monophosphate synthase OS=Homo sapiens OX=9606 GN=UMPS PE=1 SV=1	sp|P11172|UMPS_HUMAN	52 kDa	0.999844302	10	10	100%		9,208,625	16,071,930	9,689,288
770	TRUE	Empty	sp|Q92599|SEPT8_HUMAN Septin-8 OS=Homo sapiens OX=9606 GN=SEPTIN8 PE=1 SV=4	sp|Q92599|SEPT8_HUMAN	56 kDa	0.999840293	10	10	60%		81,795,560	30,458,520	48,990,260
771	TRUE	Empty	sp|P22392|NDKB_HUMAN Nucleoside diphosphate kinase B OS=Homo sapiens OX=9606 GN=NME2 PE=1 SV=1	sp|P22392|NDKB_HUMAN	17 kDa	0.999836798	10	10	50%		75,220,400	122,045,300	130,261,100
772	TRUE	Empty	sp|Q9NTZ6|RBM12_HUMAN RNA-binding protein 12 OS=Homo sapiens OX=9606 GN=RBM12 PE=1 SV=1	sp|Q9NTZ6|RBM12_HUMAN	97 kDa	0.999805738	10	10	100%		14,078,080	20,305,910	18,935,860
773	TRUE	Empty	sp|Q9UJZ1|STML2_HUMAN Stomatin-like protein 2, mitochondrial OS=Homo sapiens OX=9606 GN=STOML2 PE=1 SV=1	sp|Q9UJZ1|STML2_HUMAN	39 kDa	0.999781535	10	10	100%		13,482,690	14,717,480	16,946,270
774	TRUE	Empty	sp|Q8N766|EMC1_HUMAN ER membrane protein complex subunit 1 OS=Homo sapiens OX=9606 GN=EMC1 PE=1 SV=1	sp|Q8N766|EMC1_HUMAN	112 kDa	0.999734006	10	10	100%		9,771,380	13,732,460	11,951,050
775	TRUE	Empty	sp|P16435|NCPR_HUMAN NADPH--cytochrome P450 reductase OS=Homo sapiens OX=9606 GN=POR PE=1 SV=2	sp|P16435|NCPR_HUMAN	77 kDa	0.999731619	10	10	100%		7,717,480	12,614,660	9,724,352
776	TRUE	Empty	sp|P47755|CAZA2_HUMAN F-actin-capping protein subunit alpha-2 OS=Homo sapiens OX=9606 GN=CAPZA2 PE=1 SV=3	sp|P47755|CAZA2_HUMAN	33 kDa	0.999722405	10	10	80%		40,667,880	30,889,000	33,190,390
777	TRUE	Empty	sp|P60981|DEST_HUMAN Destrin OS=Homo sapiens OX=9606 GN=DSTN PE=1 SV=3	sp|P60981|DEST_HUMAN	19 kDa	0.999711301	10	10	100%		55,307,560	27,318,880	29,467,270
778	TRUE	Empty	sp|Q14247|SRC8_HUMAN Src substrate cortactin OS=Homo sapiens OX=9606 GN=CTTN PE=1 SV=2	sp|Q14247|SRC8_HUMAN	62 kDa	0.999693565	10	10	100%		26,011,500	19,890,140	19,195,920
779	TRUE	Empty	sp|P29218|IMPA1_HUMAN Inositol monophosphatase 1 OS=Homo sapiens OX=9606 GN=IMPA1 PE=1 SV=1	sp|P29218|IMPA1_HUMAN	30 kDa	0.999690025	10	10	100%		20,299,620	9,619,307	14,291,960
780	TRUE	Empty	sp|O15143|ARC1B_HUMAN Actin-related protein 2/3 complex subunit 1B OS=Homo sapiens OX=9606 GN=ARPC1B PE=1 SV=3	sp|O15143|ARC1B_HUMAN	41 kDa	0.999686749	10	10	90%		17,085,240	9,495,276	20,206,010
781	TRUE	Empty	sp|P35237|SPB6_HUMAN Serpin B6 OS=Homo sapiens OX=9606 GN=SERPINB6 PE=1 SV=3	sp|P35237|SPB6_HUMAN	43 kDa	0.99967033	10	10	100%		52,192,310	9,677,668	42,921,430
782	TRUE	Empty	sp|Q9BT78|CSN4_HUMAN COP9 signalosome complex subunit 4 OS=Homo sapiens OX=9606 GN=COPS4 PE=1 SV=1	sp|Q9BT78|CSN4_HUMAN	46 kDa	0.99965793	10	10	100%		17,109,420	12,548,820	16,511,670
783	TRUE	Empty	sp|O00151|PDLI1_HUMAN PDZ and LIM domain protein 1 OS=Homo sapiens OX=9606 GN=PDLIM1 PE=1 SV=4	sp|O00151|PDLI1_HUMAN	36 kDa	0.99965185	10	10	100%		13,976,350	26,350,870	14,981,430
784	TRUE	Empty	sp|Q9H857|NT5D2_HUMAN 5'-nucleotidase domain-containing protein 2 OS=Homo sapiens OX=9606 GN=NT5DC2 PE=1 SV=1	sp|Q9H857|NT5D2_HUMAN	61 kDa	0.999623267	10	10	100%		3,128,441	7,205,959	7,026,697
785	TRUE	Empty	sp|P56545|CTBP2_HUMAN C-terminal-binding protein 2 OS=Homo sapiens OX=9606 GN=CTBP2 PE=1 SV=1	sp|P56545|CTBP2_HUMAN	49 kDa	0.999614926	10	10	80%		16,354,230	40,776,930	29,953,070
786	TRUE	Empty	sp|O14617|AP3D1_HUMAN AP-3 complex subunit delta-1 OS=Homo sapiens OX=9606 GN=AP3D1 PE=1 SV=1	sp|O14617|AP3D1_HUMAN	130 kDa	0.999614463	10	10	100%		7,413,043	9,289,775	9,405,719
787	TRUE	Empty	sp|Q13724|MOGS_HUMAN Mannosyl-oligosaccharide glucosidase OS=Homo sapiens OX=9606 GN=MOGS PE=1 SV=5	sp|Q13724|MOGS_HUMAN	92 kDa	0.999610772	10	10	100%		11,036,080	6,461,541	8,201,103
788	TRUE	Empty	sp|Q9HC38|GLOD4_HUMAN Glyoxalase domain-containing protein 4 OS=Homo sapiens OX=9606 GN=GLOD4 PE=1 SV=1	sp|Q9HC38|GLOD4_HUMAN	35 kDa	0.999587556	10	10	100%		36,951,390	25,451,790	33,562,850
789	TRUE	Empty	sp|Q92688|AN32B_HUMAN Acidic leucine-rich nuclear phosphoprotein 32 family member B OS=Homo sapiens OX=9606 GN=ANP32B PE=1 SV=1	sp|Q92688|AN32B_HUMAN	29 kDa	0.99958239	10	10	80%		48,506,520	24,818,330	71,188,730
790	TRUE	Empty	sp|Q9UBQ7|GRHPR_HUMAN Glyoxylate reductase/hydroxypyruvate reductase OS=Homo sapiens OX=9606 GN=GRHPR PE=1 SV=1	sp|Q9UBQ7|GRHPR_HUMAN	36 kDa	0.999534136	10	10	100%		17,645,600	9,346,741	9,426,210
791	TRUE	Empty	sp|Q9UJ70|NAGK_HUMAN N-acetyl-D-glucosamine kinase OS=Homo sapiens OX=9606 GN=NAGK PE=1 SV=4	sp|Q9UJ70|NAGK_HUMAN	37 kDa	0.999518131	10	10	100%		21,551,880	9,484,377	8,989,348
792	TRUE	Empty	sp|O43747|AP1G1_HUMAN AP-1 complex subunit gamma-1 OS=Homo sapiens OX=9606 GN=AP1G1 PE=1 SV=5	sp|O43747|AP1G1_HUMAN	91 kDa	0.999426468	10	10	100%		13,779,370	14,606,960	14,364,040
793	TRUE	Empty	sp|P28482|MK01_HUMAN Mitogen-activated protein kinase 1 OS=Homo sapiens OX=9606 GN=MAPK1 PE=1 SV=3	sp|P28482|MK01_HUMAN	41 kDa	0.99942131	10	10	60%		24,384,590	15,998,280	20,274,120
794	TRUE	Empty	sp|Q86YP4|P66A_HUMAN Transcriptional repressor p66-alpha OS=Homo sapiens OX=9606 GN=GATAD2A PE=1 SV=1	sp|Q86YP4|P66A_HUMAN	68 kDa	0.999356613	10	10	90%		1,819,398	4,383,624	4,792,194
795	TRUE	Empty	sp|P27361|MK03_HUMAN Mitogen-activated protein kinase 3 OS=Homo sapiens OX=9606 GN=MAPK3 PE=1 SV=4	sp|P27361|MK03_HUMAN	43 kDa	0.999347994	10	10	60%		17,634,980	9,925,334	16,714,710
796	TRUE	Empty	sp|Q8N8S7|ENAH_HUMAN Protein enabled homolog OS=Homo sapiens OX=9606 GN=ENAH PE=1 SV=2	sp|Q8N8S7|ENAH_HUMAN	67 kDa	0.999307725	10	10	100%		7,860,603	11,392,190	6,431,700
797	TRUE	Empty	sp|Q96GM5|SMRD1_HUMAN SWI/SNF-related matrix-associated actin-dependent regulator of chromatin subfamily D member 1 OS=Homo sapiens OX=9606 GN=SMARCD1 PE=1 SV=2	sp|Q96GM5|SMRD1_HUMAN	58 kDa	0.999263577	10	10	90%		3,977,728	6,144,715	6,069,002
798	TRUE	Empty	sp|Q6P996|PDXD1_HUMAN Pyridoxal-dependent decarboxylase domain-containing protein 1 OS=Homo sapiens OX=9606 GN=PDXDC1 PE=1 SV=2	sp|Q6P996|PDXD1_HUMAN	87 kDa	0.999210389	10	10	100%		2,489,953	4,509,838	4,172,099
799	TRUE	Empty	sp|O15294|OGT1_HUMAN UDP-N-acetylglucosamine--peptide N-acetylglucosaminyltransferase 110 kDa subunit OS=Homo sapiens OX=9606 GN=OGT PE=1 SV=3	sp|O15294|OGT1_HUMAN	117 kDa	0.999010305	10	10	100%		2,542,500	5,582,976	4,461,053
800	TRUE	Empty	sp|Q8WZA9|IRGQ_HUMAN Immunity-related GTPase family Q protein OS=Homo sapiens OX=9606 GN=IRGQ PE=1 SV=1	sp|Q8WZA9|IRGQ_HUMAN	63 kDa	0.99873411	10	10	100%		6,973,886	5,656,878	4,955,973
801	TRUE	Empty	sp|O14497|ARI1A_HUMAN AT-rich interactive domain-containing protein 1A OS=Homo sapiens OX=9606 GN=ARID1A PE=1 SV=3	sp|O14497|ARI1A_HUMAN	242 kDa	0.99645264	10	10	100%		2,445,095	2,883,943	3,786,613
802	TRUE	Empty	sp|P62269|RS18_HUMAN 40S ribosomal protein S18 OS=Homo sapiens OX=9606 GN=RPS18 PE=1 SV=3	sp|P62269|RS18_HUMAN	18 kDa	0.999996283	9	9	100%		109,714,000	215,412,100	183,361,300
803	TRUE	Empty	sp|P09661|RU2A_HUMAN U2 small nuclear ribonucleoprotein A' OS=Homo sapiens OX=9606 GN=SNRPA1 PE=1 SV=2	sp|P09661|RU2A_HUMAN	28 kDa	0.999995638	9	9	100%		11,011,280	14,887,720	15,103,830
804	TRUE	Empty	sp|P20618|PSB1_HUMAN Proteasome subunit beta type-1 OS=Homo sapiens OX=9606 GN=PSMB1 PE=1 SV=2	sp|P20618|PSB1_HUMAN	26 kDa	0.999995601	9	9	100%		49,334,530	50,096,360	49,037,450
805	TRUE	Empty	sp|Q9BWF3|RBM4_HUMAN RNA-binding protein 4 OS=Homo sapiens OX=9606 GN=RBM4 PE=1 SV=1	sp|Q9BWF3|RBM4_HUMAN	40 kDa	0.999992966	9	9	33%		12,560,150	19,059,720	16,563,090
806	TRUE	Empty	sp|O00264|PGRC1_HUMAN Membrane-associated progesterone receptor component 1 OS=Homo sapiens OX=9606 GN=PGRMC1 PE=1 SV=3	sp|O00264|PGRC1_HUMAN	22 kDa	0.999992914	9	9	89%		30,281,330	56,325,340	68,679,980
807	TRUE	Empty	sp|P51858|HDGF_HUMAN Hepatoma-derived growth factor OS=Homo sapiens OX=9606 GN=HDGF PE=1 SV=1	sp|P51858|HDGF_HUMAN	27 kDa	0.999987777	9	9	100%		21,488,910	18,537,540	16,091,280
808	TRUE	Empty	sp|Q96FW1|OTUB1_HUMAN Ubiquitin thioesterase OTUB1 OS=Homo sapiens OX=9606 GN=OTUB1 PE=1 SV=2	sp|Q96FW1|OTUB1_HUMAN	31 kDa	0.999986683	9	9	100%		22,494,460	22,535,300	26,635,410
809	TRUE	Empty	sp|P61088|UBE2N_HUMAN Ubiquitin-conjugating enzyme E2 N OS=Homo sapiens OX=9606 GN=UBE2N PE=1 SV=1	sp|P61088|UBE2N_HUMAN	17 kDa	0.999985183	9	9	89%		65,829,190	90,687,450	95,336,350
810	TRUE	Empty	sp|Q2NL82|TSR1_HUMAN Pre-rRNA-processing protein TSR1 homolog OS=Homo sapiens OX=9606 GN=TSR1 PE=1 SV=1	sp|Q2NL82|TSR1_HUMAN	92 kDa	0.999983914	9	9	100%		1,520,081	10,237,330	3,650,915
811	TRUE	Empty	sp|P53999|TCP4_HUMAN Activated RNA polymerase II transcriptional coactivator p15 OS=Homo sapiens OX=9606 GN=SUB1 PE=1 SV=3	sp|P53999|TCP4_HUMAN	14 kDa	0.999983895	9	9	100%		48,235,600	32,276,460	58,313,680
812	TRUE	Empty	sp|P54687|BCAT1_HUMAN Branched-chain-amino-acid aminotransferase, cytosolic OS=Homo sapiens OX=9606 GN=BCAT1 PE=1 SV=3	sp|P54687|BCAT1_HUMAN	43 kDa	0.999981479	9	9	100%		5,846,292	28,374,240	23,272,280
813	TRUE	Empty	sp|P61289|PSME3_HUMAN Proteasome activator complex subunit 3 OS=Homo sapiens OX=9606 GN=PSME3 PE=1 SV=1	sp|P61289|PSME3_HUMAN	30 kDa	0.999981292	9	9	100%		10,758,820	33,044,000	20,863,880
814	TRUE	Empty	sp|Q9ULC4|MCTS1_HUMAN Malignant T-cell-amplified sequence 1 OS=Homo sapiens OX=9606 GN=MCTS1 PE=1 SV=1	sp|Q9ULC4|MCTS1_HUMAN	21 kDa	0.999979148	9	9	100%		5,614,283	8,638,969	11,471,250
815	TRUE	Empty	sp|Q3ZCM7|TBB8_HUMAN Tubulin beta-8 chain OS=Homo sapiens OX=9606 GN=TUBB8 PE=1 SV=2	sp|Q3ZCM7|TBB8_HUMAN	50 kDa	0.999973988	9	9	11%		1,047,438,000	1,257,266,000	1,835,151,000
816	TRUE	Empty	sp|Q15417|CNN3_HUMAN Calponin-3 OS=Homo sapiens OX=9606 GN=CNN3 PE=1 SV=1	sp|Q15417|CNN3_HUMAN	36 kDa	0.999972067	9	9	89%		43,010,120	46,114,290	73,019,460
817	TRUE	Empty	sp|P15586|GNS_HUMAN N-acetylglucosamine-6-sulfatase OS=Homo sapiens OX=9606 GN=GNS PE=1 SV=3	sp|P15586|GNS_HUMAN	62 kDa	0.999970176	9	9	100%		36,355,230	3,582,906	10,062,720
818	TRUE	Empty	sp|P15531|NDKA_HUMAN Nucleoside diphosphate kinase A OS=Homo sapiens OX=9606 GN=NME1 PE=1 SV=1	sp|P15531|NDKA_HUMAN	17 kDa	0.999969689	9	9	44%		47,205,560	87,777,690	92,011,660
819	TRUE	Empty	sp|P39019|RS19_HUMAN 40S ribosomal protein S19 OS=Homo sapiens OX=9606 GN=RPS19 PE=1 SV=2	sp|P39019|RS19_HUMAN	16 kDa	0.999960841	9	9	100%		54,703,750	112,087,400	86,551,190
820	TRUE	Empty	sp|Q9UMX0|UBQL1_HUMAN Ubiquilin-1 OS=Homo sapiens OX=9606 GN=UBQLN1 PE=1 SV=2	sp|Q9UMX0|UBQL1_HUMAN	63 kDa	0.999946034	9	9	44%		7,964,899	10,151,160	13,903,580
821	TRUE	Empty	sp|Q15907|RB11B_HUMAN Ras-related protein Rab-11B OS=Homo sapiens OX=9606 GN=RAB11B PE=1 SV=4	sp|Q15907|RB11B_HUMAN	24 kDa	0.999941996	9	9	100%		88,532,660	102,065,000	132,615,400
822	TRUE	Empty	sp|P36507|MP2K2_HUMAN Dual specificity mitogen-activated protein kinase kinase 2 OS=Homo sapiens OX=9606 GN=MAP2K2 PE=1 SV=1	sp|P36507|MP2K2_HUMAN	44 kDa	0.999940601	9	9	100%		8,145,178	8,108,514	8,022,034
823	TRUE	Empty	sp|P29373|RABP2_HUMAN Cellular retinoic acid-binding protein 2 OS=Homo sapiens OX=9606 GN=CRABP2 PE=1 SV=2	sp|P29373|RABP2_HUMAN	16 kDa	0.999940375	9	9	100%		30,567,570	15,871,180	49,955,150
824	TRUE	Empty	sp|Q99733|NP1L4_HUMAN Nucleosome assembly protein 1-like 4 OS=Homo sapiens OX=9606 GN=NAP1L4 PE=1 SV=1	sp|Q99733|NP1L4_HUMAN	43 kDa	0.999936999	9	9	78%		37,594,040	45,028,620	41,848,030
825	TRUE	Empty	sp|Q9NZL4|HPBP1_HUMAN Hsp70-binding protein 1 OS=Homo sapiens OX=9606 GN=HSPBP1 PE=1 SV=2	sp|Q9NZL4|HPBP1_HUMAN	39 kDa	0.999935278	9	9	100%		2,489,373	10,709,520	3,087,008
826	TRUE	Empty	sp|Q15758|AAAT_HUMAN Neutral amino acid transporter B(0) OS=Homo sapiens OX=9606 GN=SLC1A5 PE=1 SV=2	sp|Q15758|AAAT_HUMAN	57 kDa	0.999930107	9	9	100%		6,615,706	32,342,620	15,298,290
827	TRUE	Empty	sp|P25788|PSA3_HUMAN Proteasome subunit alpha type-3 OS=Homo sapiens OX=9606 GN=PSMA3 PE=1 SV=2	sp|P25788|PSA3_HUMAN	28 kDa	0.999929801	9	9	100%		62,188,790	66,214,830	69,265,510
828	TRUE	Empty	sp|P23368|MAOM_HUMAN NAD-dependent malic enzyme, mitochondrial OS=Homo sapiens OX=9606 GN=ME2 PE=1 SV=1	sp|P23368|MAOM_HUMAN	65 kDa	0.999929278	9	9	100%		9,744,767	10,563,380	4,671,322
829	TRUE	Empty	sp|P60660|MYL6_HUMAN Myosin light polypeptide 6 OS=Homo sapiens OX=9606 GN=MYL6 PE=1 SV=2	sp|P60660|MYL6_HUMAN	17 kDa	0.999923637	9	9	100%		27,524,610	36,893,220	25,478,350
830	TRUE	Empty	sp|P24539|AT5F1_HUMAN ATP synthase F(0) complex subunit B1, mitochondrial OS=Homo sapiens OX=9606 GN=ATP5PB PE=1 SV=2	sp|P24539|AT5F1_HUMAN	29 kDa	0.999919899	9	9	100%		46,866,880	24,986,590	32,512,700
831	TRUE	Empty	sp|P11047|LAMC1_HUMAN Laminin subunit gamma-1 OS=Homo sapiens OX=9606 GN=LAMC1 PE=1 SV=3	sp|P11047|LAMC1_HUMAN	178 kDa	0.999915281	9	9	100%		12,147,970	4,019,047	8,495,309
832	TRUE	Empty	sp|P31483|TIA1_HUMAN Nucleolysin TIA-1 isoform p40 OS=Homo sapiens OX=9606 GN=TIA1 PE=1 SV=3	sp|P31483|TIA1_HUMAN	43 kDa	0.999909521	9	9	67%		19,054,240	19,850,760	26,226,010
833	TRUE	Empty	sp|Q13557|KCC2D_HUMAN Calcium/calmodulin-dependent protein kinase type II subunit delta OS=Homo sapiens OX=9606 GN=CAMK2D PE=1 SV=3	sp|Q13557|KCC2D_HUMAN	56 kDa	0.999891244	9	9	67%		30,229,080	1,340,015	6,588,848
834	TRUE	Empty	sp|P55795|HNRH2_HUMAN Heterogeneous nuclear ribonucleoprotein H2 OS=Homo sapiens OX=9606 GN=HNRNPH2 PE=1 SV=1	sp|P55795|HNRH2_HUMAN	49 kDa	0.999887074	9	9	56%		43,185,720	34,822,020	56,252,350
835	TRUE	Empty	sp|Q14694|UBP10_HUMAN Ubiquitin carboxyl-terminal hydrolase 10 OS=Homo sapiens OX=9606 GN=USP10 PE=1 SV=2	sp|Q14694|UBP10_HUMAN	87 kDa	0.999877182	9	9	100%		5,503,255	10,115,830	5,809,168
836	TRUE	Empty	sp|Q9Y4W6|AFG32_HUMAN AFG3-like protein 2 OS=Homo sapiens OX=9606 GN=AFG3L2 PE=1 SV=2	sp|Q9Y4W6|AFG32_HUMAN	89 kDa	0.999873882	9	9	100%		12,659,690	11,962,220	9,567,075
837	TRUE	Empty	sp|P08134|RHOC_HUMAN Rho-related GTP-binding protein RhoC OS=Homo sapiens OX=9606 GN=RHOC PE=1 SV=1	sp|P08134|RHOC_HUMAN	22 kDa	0.999855969	9	9	22%		89,233,150	59,843,780	73,324,670
838	TRUE	Empty	sp|Q10570|CPSF1_HUMAN Cleavage and polyadenylation specificity factor subunit 1 OS=Homo sapiens OX=9606 GN=CPSF1 PE=1 SV=2	sp|Q10570|CPSF1_HUMAN	161 kDa	0.999852749	9	9	100%		19,283,600	16,959,830	22,276,790
839	TRUE	Empty	sp|Q8WX93|PALLD_HUMAN Palladin OS=Homo sapiens OX=9606 GN=PALLD PE=1 SV=3	sp|Q8WX93|PALLD_HUMAN	151 kDa	0.999849681	9	9	100%		17,617,860	3,148,932	5,999,312
840	TRUE	Empty	sp|Q9UI10|EI2BD_HUMAN Translation initiation factor eIF-2B subunit delta OS=Homo sapiens OX=9606 GN=EIF2B4 PE=1 SV=2	sp|Q9UI10|EI2BD_HUMAN	58 kDa	0.999847741	9	9	100%		5,571,586	4,922,831	3,886,094
841	TRUE	Empty	sp|P00492|HPRT_HUMAN Hypoxanthine-guanine phosphoribosyltransferase OS=Homo sapiens OX=9606 GN=HPRT1 PE=1 SV=2	sp|P00492|HPRT_HUMAN	25 kDa	0.999825823	9	9	100%		7,841,122	30,169,820	22,821,970
842	TRUE	Empty	sp|Q9Y285|SYFA_HUMAN Phenylalanine--tRNA ligase alpha subunit OS=Homo sapiens OX=9606 GN=FARSA PE=1 SV=3	sp|Q9Y285|SYFA_HUMAN	58 kDa	0.99982191	9	9	100%		6,981,992	11,477,490	9,165,392
843	TRUE	Empty	sp|P16278|BGAL_HUMAN Beta-galactosidase OS=Homo sapiens OX=9606 GN=GLB1 PE=1 SV=2	sp|P16278|BGAL_HUMAN	76 kDa	0.999821596	9	9	100%		13,515,620	4,616,505	7,967,680
844	TRUE	Empty	sp|P11310|ACADM_HUMAN Medium-chain specific acyl-CoA dehydrogenase, mitochondrial OS=Homo sapiens OX=9606 GN=ACADM PE=1 SV=1	sp|P11310|ACADM_HUMAN	47 kDa	0.999819016	9	9	89%		19,209,890	6,791,019	8,643,846
845	TRUE	Empty	sp|O60884|DNJA2_HUMAN DnaJ homolog subfamily A member 2 OS=Homo sapiens OX=9606 GN=DNAJA2 PE=1 SV=1	sp|O60884|DNJA2_HUMAN	46 kDa	0.9998055	9	9	100%		10,796,790	27,224,950	18,304,790
846	TRUE	Empty	sp|P10412|H14_HUMAN Histone H1.4 OS=Homo sapiens OX=9606 GN=HIST1H1E PE=1 SV=2	sp|P10412|H14_HUMAN	22 kDa	0.99980304	9	9	100%		58,135,130	19,491,020	39,916,190
847	TRUE	Empty	sp|Q9P2R7|SUCB1_HUMAN Succinate--CoA ligase [ADP-forming] subunit beta, mitochondrial OS=Homo sapiens OX=9606 GN=SUCLA2 PE=1 SV=3	sp|Q9P2R7|SUCB1_HUMAN	50 kDa	0.999800144	9	9	100%		20,174,660	6,692,512	9,023,068
848	TRUE	Empty	sp|Q9BPW8|NIPS1_HUMAN Protein NipSnap homolog 1 OS=Homo sapiens OX=9606 GN=NIPSNAP1 PE=1 SV=1	sp|Q9BPW8|NIPS1_HUMAN	33 kDa	0.999799915	9	9	100%		26,324,320	17,572,960	21,262,060
849	TRUE	Empty	sp|P25398|RS12_HUMAN 40S ribosomal protein S12 OS=Homo sapiens OX=9606 GN=RPS12 PE=1 SV=3	sp|P25398|RS12_HUMAN	15 kDa	0.999798543	9	9	100%		50,033,810	92,711,890	81,138,660
850	TRUE	Empty	sp|Q9Y6C9|MTCH2_HUMAN Mitochondrial carrier homolog 2 OS=Homo sapiens OX=9606 GN=MTCH2 PE=1 SV=1	sp|Q9Y6C9|MTCH2_HUMAN	33 kDa	0.999796762	9	9	100%		33,848,920	16,660,860	15,561,990
851	TRUE	Empty	sp|Q13907|IDI1_HUMAN Isopentenyl-diphosphate Delta-isomerase 1 OS=Homo sapiens OX=9606 GN=IDI1 PE=1 SV=2	sp|Q13907|IDI1_HUMAN	26 kDa	0.99978485	9	9	100%		8,671,136	16,728,970	30,596,920
852	TRUE	Empty	sp|Q9UHD1|CHRD1_HUMAN Cysteine and histidine-rich domain-containing protein 1 OS=Homo sapiens OX=9606 GN=CHORDC1 PE=1 SV=2	sp|Q9UHD1|CHRD1_HUMAN	37 kDa	0.999779668	9	9	100%		8,363,601	21,473,060	15,800,500
853	TRUE	Empty	sp|Q9NTJ5|SAC1_HUMAN Phosphatidylinositide phosphatase SAC1 OS=Homo sapiens OX=9606 GN=SACM1L PE=1 SV=2	sp|Q9NTJ5|SAC1_HUMAN	67 kDa	0.999763068	9	9	100%		7,961,227	7,591,860	5,504,706
854	TRUE	Empty	Group of sp|P61254|RL26_HUMAN 60S ribosomal protein L26 OS=Homo sapiens OX=9606 GN=RPL26 PE=1 SV=1	sp|P61254|RL26_HUMAN (+1)		0.999750455	9	9	100%		50,057,380	67,140,180	72,462,870
854.1	TRUE	Empty	sp|P61254|RL26_HUMAN 60S ribosomal protein L26 OS=Homo sapiens OX=9606 GN=RPL26 PE=1 SV=1	sp|P61254|RL26_HUMAN	17 kDa	0.999750455	9	9	100%		50,057,380	67,140,180	72,462,870
854.2	TRUE	Empty	sp|Q9UNX3|RL26L_HUMAN 60S ribosomal protein L26-like 1 OS=Homo sapiens OX=9606 GN=RPL26L1 PE=1 SV=1	sp|Q9UNX3|RL26L_HUMAN	17 kDa	0.999750455	9	9	100%		50,057,380	67,140,180	72,462,870
855	TRUE	Empty	sp|P61586|RHOA_HUMAN Transforming protein RhoA OS=Homo sapiens OX=9606 GN=RHOA PE=1 SV=1	sp|P61586|RHOA_HUMAN	22 kDa	0.999747131	9	9	22%		99,462,350	77,545,130	87,052,010
856	TRUE	Empty	sp|P51784|UBP11_HUMAN Ubiquitin carboxyl-terminal hydrolase 11 OS=Homo sapiens OX=9606 GN=USP11 PE=1 SV=3	sp|P51784|UBP11_HUMAN	110 kDa	0.999746051	9	9	78%		4,263,301	18,334,250	16,905,830
857	TRUE	Empty	sp|Q00688|FKBP3_HUMAN Peptidyl-prolyl cis-trans isomerase FKBP3 OS=Homo sapiens OX=9606 GN=FKBP3 PE=1 SV=1	sp|Q00688|FKBP3_HUMAN	25 kDa	0.999741989	9	9	100%		55,756,740	45,742,540	48,461,270
858	TRUE	Empty	sp|P52732|KIF11_HUMAN Kinesin-like protein KIF11 OS=Homo sapiens OX=9606 GN=KIF11 PE=1 SV=2	sp|P52732|KIF11_HUMAN	119 kDa	0.999738476	9	9	100%		3,295,273	7,135,220	4,058,170
859	TRUE	Empty	sp|Q13618|CUL3_HUMAN Cullin-3 OS=Homo sapiens OX=9606 GN=CUL3 PE=1 SV=2	sp|Q13618|CUL3_HUMAN	89 kDa	0.999731158	9	9	100%		8,208,282	7,729,691	5,937,700
860	TRUE	Empty	sp|P40123|CAP2_HUMAN Adenylyl cyclase-associated protein 2 OS=Homo sapiens OX=9606 GN=CAP2 PE=1 SV=1	sp|P40123|CAP2_HUMAN	53 kDa	0.999717013	9	9	89%		36,311,470	3,198,460	6,222,670
861	TRUE	Empty	sp|P20042|IF2B_HUMAN Eukaryotic translation initiation factor 2 subunit 2 OS=Homo sapiens OX=9606 GN=EIF2S2 PE=1 SV=2	sp|P20042|IF2B_HUMAN	38 kDa	0.999712496	9	9	100%		8,823,358	13,056,980	9,766,725
862	TRUE	Empty	sp|P08754|GNAI3_HUMAN Guanine nucleotide-binding protein G(i) subunit alpha OS=Homo sapiens OX=9606 GN=GNAI3 PE=1 SV=3	sp|P08754|GNAI3_HUMAN	41 kDa	0.999705744	9	9	56%		27,364,870	19,933,140	25,840,030
863	TRUE	Empty	sp|P46109|CRKL_HUMAN Crk-like protein OS=Homo sapiens OX=9606 GN=CRKL PE=1 SV=1	sp|P46109|CRKL_HUMAN	34 kDa	0.999691556	9	9	100%		10,713,220	12,214,330	12,581,720
864	TRUE	Empty	sp|P63151|2ABA_HUMAN Serine/threonine-protein phosphatase 2A 55 kDa regulatory subunit B alpha isoform OS=Homo sapiens OX=9606 GN=PPP2R2A PE=1 SV=1	sp|P63151|2ABA_HUMAN	52 kDa	0.99968678	9	9	100%		15,757,690	26,651,470	18,210,310
865	TRUE	Empty	sp|P46459|NSF_HUMAN Vesicle-fusing ATPase OS=Homo sapiens OX=9606 GN=NSF PE=1 SV=3	sp|P46459|NSF_HUMAN	83 kDa	0.999662751	9	9	100%		6,712,640	3,961,036	3,792,825
866	TRUE	Empty	sp|Q07157|ZO1_HUMAN Tight junction protein ZO-1 OS=Homo sapiens OX=9606 GN=TJP1 PE=1 SV=3	sp|Q07157|ZO1_HUMAN	195 kDa	0.999653825	9	9	100%		6,949,175	2,573,182	3,400,799
867	TRUE	Empty	sp|Q99661|KIF2C_HUMAN Kinesin-like protein KIF2C OS=Homo sapiens OX=9606 GN=KIF2C PE=1 SV=2	sp|Q99661|KIF2C_HUMAN	81 kDa	0.999653615	9	9	78%		2,341,491	14,900,640	5,182,764
868	TRUE	Empty	sp|P28340|DPOD1_HUMAN DNA polymerase delta catalytic subunit OS=Homo sapiens OX=9606 GN=POLD1 PE=1 SV=2	sp|P28340|DPOD1_HUMAN	124 kDa	0.999579812	9	9	100%		14,254,790	33,382,950	27,800,410
869	TRUE	Empty	sp|Q02252|MMSA_HUMAN Methylmalonate-semialdehyde dehydrogenase [acylating], mitochondrial OS=Homo sapiens OX=9606 GN=ALDH6A1 PE=1 SV=2	sp|Q02252|MMSA_HUMAN	58 kDa	0.999573946	9	9	100%		10,112,700	4,183,852	3,991,882
870	TRUE	Empty	sp|Q05048|CSTF1_HUMAN Cleavage stimulation factor subunit 1 OS=Homo sapiens OX=9606 GN=CSTF1 PE=1 SV=1	sp|Q05048|CSTF1_HUMAN	48 kDa	0.999556183	9	9	100%		6,542,129	7,525,592	7,568,232
871	TRUE	Empty	sp|P42285|MTREX_HUMAN Exosome RNA helicase MTR4 OS=Homo sapiens OX=9606 GN=MTREX PE=1 SV=3	sp|P42285|MTREX_HUMAN	118 kDa	0.999550229	9	9	100%		2,099,094	8,512,433	6,726,288
872	TRUE	Empty	sp|Q9Y6E2|BZW2_HUMAN Basic leucine zipper and W2 domain-containing protein 2 OS=Homo sapiens OX=9606 GN=BZW2 PE=1 SV=1	sp|Q9Y6E2|BZW2_HUMAN	48 kDa	0.999536067	9	9	100%		25,151,080	15,907,830	16,875,190
873	TRUE	Empty	sp|P09104|ENOG_HUMAN Gamma-enolase OS=Homo sapiens OX=9606 GN=ENO2 PE=1 SV=3	sp|P09104|ENOG_HUMAN	47 kDa	0.999447473	9	9	67%		40,301,250	52,771,360	66,022,020
874	TRUE	Empty	sp|P12532|KCRU_HUMAN Creatine kinase U-type, mitochondrial OS=Homo sapiens OX=9606 GN=CKMT1A PE=1 SV=1	sp|P12532|KCRU_HUMAN	47 kDa	0.999433863	9	9	89%		4,916,290	13,803,080	5,550,673
875	TRUE	Empty	sp|Q8TEQ6|GEMI5_HUMAN Gem-associated protein 5 OS=Homo sapiens OX=9606 GN=GEMIN5 PE=1 SV=3	sp|Q8TEQ6|GEMI5_HUMAN	169 kDa	0.999433617	9	9	100%		1,409,987	6,696,283	3,099,036
876	TRUE	Empty	sp|O94776|MTA2_HUMAN Metastasis-associated protein MTA2 OS=Homo sapiens OX=9606 GN=MTA2 PE=1 SV=1	sp|O94776|MTA2_HUMAN	75 kDa	0.999433384	9	9	78%		6,464,529	8,847,086	14,918,400
877	TRUE	Empty	sp|P50579|MAP2_HUMAN Methionine aminopeptidase 2 OS=Homo sapiens OX=9606 GN=METAP2 PE=1 SV=1	sp|P50579|MAP2_HUMAN	53 kDa	0.999427852	9	9	100%		2,327,581	4,171,046	1,686,711
878	TRUE	Empty	sp|Q29RF7|PDS5A_HUMAN Sister chromatid cohesion protein PDS5 homolog A OS=Homo sapiens OX=9606 GN=PDS5A PE=1 SV=1	sp|Q29RF7|PDS5A_HUMAN	151 kDa	0.999420708	9	9	89%		3,892,294	6,060,472	7,838,238
879	TRUE	Empty	sp|O43432|IF4G3_HUMAN Eukaryotic translation initiation factor 4 gamma 3 OS=Homo sapiens OX=9606 GN=EIF4G3 PE=1 SV=2	sp|O43432|IF4G3_HUMAN	177 kDa	0.999399565	9	9	44%		12,733,090	26,458,810	25,313,750
880	TRUE	Empty	sp|P22090|RS4Y1_HUMAN 40S ribosomal protein S4, Y isoform 1 OS=Homo sapiens OX=9606 GN=RPS4Y1 PE=1 SV=2	sp|P22090|RS4Y1_HUMAN	29 kDa	0.99938695	9	9	22%		37,893,370	74,500,300	58,158,170
881	TRUE	Empty	sp|P07602|SAP_HUMAN Prosaposin OS=Homo sapiens OX=9606 GN=PSAP PE=1 SV=2	sp|P07602|SAP_HUMAN	58 kDa	0.999248335	9	9	100%		22,189,180	7,628,307	17,139,040
882	TRUE	Empty	sp|A0AVT1|UBA6_HUMAN Ubiquitin-like modifier-activating enzyme 6 OS=Homo sapiens OX=9606 GN=UBA6 PE=1 SV=1	sp|A0AVT1|UBA6_HUMAN	118 kDa	0.999234272	9	9	100%		6,289,808	4,746,073	5,734,648
883	TRUE	Empty	sp|P30154|2AAB_HUMAN Serine/threonine-protein phosphatase 2A 65 kDa regulatory subunit A beta isoform OS=Homo sapiens OX=9606 GN=PPP2R1B PE=1 SV=3	sp|P30154|2AAB_HUMAN	66 kDa	0.999204224	9	9	33%		8,297,900	17,067,530	13,470,940
884	TRUE	Empty	sp|Q13547|HDAC1_HUMAN Histone deacetylase 1 OS=Homo sapiens OX=9606 GN=HDAC1 PE=1 SV=1	sp|Q13547|HDAC1_HUMAN	55 kDa	0.999194213	9	9	56%		21,686,560	37,266,540	41,301,860
885	TRUE	Empty	sp|P49916|DNLI3_HUMAN DNA ligase 3 OS=Homo sapiens OX=9606 GN=LIG3 PE=1 SV=2	sp|P49916|DNLI3_HUMAN	113 kDa	0.999116756	9	9	100%		2,576,249	5,188,942	3,946,975
886	TRUE	Empty	sp|O75976|CBPD_HUMAN Carboxypeptidase D OS=Homo sapiens OX=9606 GN=CPD PE=1 SV=2	sp|O75976|CBPD_HUMAN	153 kDa	0.99899217	9	9	100%		2,995,718	2,267,302	4,712,627
887	TRUE	Empty	sp|Q9BUQ8|DDX23_HUMAN Probable ATP-dependent RNA helicase DDX23 OS=Homo sapiens OX=9606 GN=DDX23 PE=1 SV=3	sp|Q9BUQ8|DDX23_HUMAN	96 kDa	0.99879822	9	9	100%		6,205,490	7,570,884	6,517,631
888	TRUE	Empty	sp|P23229|ITA6_HUMAN Integrin alpha-6 OS=Homo sapiens OX=9606 GN=ITGA6 PE=1 SV=5	sp|P23229|ITA6_HUMAN	127 kDa	0.99861435	9	9	100%		6,633,657	7,250,258	1,543,054
889	TRUE	Empty	sp|O00267|SPT5H_HUMAN Transcription elongation factor SPT5 OS=Homo sapiens OX=9606 GN=SUPT5H PE=1 SV=1	sp|O00267|SPT5H_HUMAN	121 kDa	0.99841547	9	9	100%		4,541,241	6,163,499	7,024,012
890	TRUE	Empty	sp|Q13177|PAK2_HUMAN Serine/threonine-protein kinase PAK 2 OS=Homo sapiens OX=9606 GN=PAK2 PE=1 SV=3	sp|Q13177|PAK2_HUMAN	58 kDa	0.99807686	9	9	44%		5,569,152	7,030,887	6,660,200
891	TRUE	Empty	sp|Q9ULT8|HECD1_HUMAN E3 ubiquitin-protein ligase HECTD1 OS=Homo sapiens OX=9606 GN=HECTD1 PE=1 SV=3	sp|Q9ULT8|HECD1_HUMAN	289 kDa	0.99760353	9	9	100%		1,224,959	3,230,287	2,157,229
892	TRUE	Empty	sp|P32969|RL9_HUMAN 60S ribosomal protein L9 OS=Homo sapiens OX=9606 GN=RPL9 PE=1 SV=1	sp|P32969|RL9_HUMAN	22 kDa	0.999999916	8	8	100%		8,577,751	17,562,200	12,435,370
893	TRUE	Empty	sp|P54819|KAD2_HUMAN Adenylate kinase 2, mitochondrial OS=Homo sapiens OX=9606 GN=AK2 PE=1 SV=2	sp|P54819|KAD2_HUMAN	26 kDa	0.99999974	8	8	100%		16,191,610	10,785,450	9,759,350
894	TRUE	Empty	sp|Q9UKA9|PTBP2_HUMAN Polypyrimidine tract-binding protein 2 OS=Homo sapiens OX=9606 GN=PTBP2 PE=1 SV=1	sp|Q9UKA9|PTBP2_HUMAN	57 kDa	0.99999671	8	8	100%		4,348,023	20,439,870	7,179,243
895	TRUE	Empty	sp|Q04760|LGUL_HUMAN Lactoylglutathione lyase OS=Homo sapiens OX=9606 GN=GLO1 PE=1 SV=4	sp|Q04760|LGUL_HUMAN	21 kDa	0.999993816	8	8	100%		43,341,960	60,001,020	73,206,340
896	TRUE	Empty	sp|Q16698|DECR_HUMAN 2,4-dienoyl-CoA reductase, mitochondrial OS=Homo sapiens OX=9606 GN=DECR1 PE=1 SV=1	sp|Q16698|DECR_HUMAN	36 kDa	0.999993802	8	8	100%		44,585,760	10,278,390	15,614,590
897	TRUE	Empty	sp|P35613|BASI_HUMAN Basigin OS=Homo sapiens OX=9606 GN=BSG PE=1 SV=2	sp|P35613|BASI_HUMAN	42 kDa	0.999992659	8	8	100%		83,243,360	139,651,100	77,381,570
898	TRUE	Empty	sp|O95336|6PGL_HUMAN 6-phosphogluconolactonase OS=Homo sapiens OX=9606 GN=PGLS PE=1 SV=2	sp|O95336|6PGL_HUMAN	28 kDa	0.999992618	8	8	100%		7,923,146	5,637,781	6,012,817
899	TRUE	Empty	sp|P46782|RS5_HUMAN 40S ribosomal protein S5 OS=Homo sapiens OX=9606 GN=RPS5 PE=1 SV=4	sp|P46782|RS5_HUMAN	23 kDa	0.999991033	8	8	100%		66,101,370	133,105,800	110,244,100
900	TRUE	Empty	sp|P61313|RL15_HUMAN 60S ribosomal protein L15 OS=Homo sapiens OX=9606 GN=RPL15 PE=1 SV=2	sp|P61313|RL15_HUMAN	24 kDa	0.999988471	8	8	100%		65,605,720	119,990,100	94,618,800
901	TRUE	Empty	sp|P05413|FABPH_HUMAN Fatty acid-binding protein, heart OS=Homo sapiens OX=9606 GN=FABP3 PE=1 SV=4	sp|P05413|FABPH_HUMAN	15 kDa	0.999987521	8	8	100%		121,996,800	17,543,620	31,448,270
902	TRUE	Empty	sp|P53634|CATC_HUMAN Dipeptidyl peptidase 1 OS=Homo sapiens OX=9606 GN=CTSC PE=1 SV=2	sp|P53634|CATC_HUMAN	52 kDa	0.999987509	8	8	100%		11,754,900	28,254,860	17,194,070
903	TRUE	Empty	sp|P49755|TMEDA_HUMAN Transmembrane emp24 domain-containing protein 10 OS=Homo sapiens OX=9606 GN=TMED10 PE=1 SV=2	sp|P49755|TMEDA_HUMAN	25 kDa	0.999986562	8	8	100%		10,150,350	7,583,146	12,611,100
904	TRUE	Empty	sp|Q02543|RL18A_HUMAN 60S ribosomal protein L18a OS=Homo sapiens OX=9606 GN=RPL18A PE=1 SV=2	sp|Q02543|RL18A_HUMAN	21 kDa	0.999986345	8	8	100%		30,673,780	71,308,110	53,985,300
905	TRUE	Empty	sp|Q8TCT9|HM13_HUMAN Minor histocompatibility antigen H13 OS=Homo sapiens OX=9606 GN=HM13 PE=1 SV=1	sp|Q8TCT9|HM13_HUMAN	41 kDa	0.99998166	8	8	100%		48,437,170	53,871,970	68,918,680
906	TRUE	Empty	sp|Q14498|RBM39_HUMAN RNA-binding protein 39 OS=Homo sapiens OX=9606 GN=RBM39 PE=1 SV=2	sp|Q14498|RBM39_HUMAN	59 kDa	0.999981455	8	8	100%		17,261,810	21,955,730	27,086,450
907	TRUE	Empty	sp|Q16630|CPSF6_HUMAN Cleavage and polyadenylation specificity factor subunit 6 OS=Homo sapiens OX=9606 GN=CPSF6 PE=1 SV=2	sp|Q16630|CPSF6_HUMAN	59 kDa	0.999981403	8	8	100%		17,862,540	20,450,810	21,705,640
908	TRUE	Empty	sp|P54727|RD23B_HUMAN UV excision repair protein RAD23 homolog B OS=Homo sapiens OX=9606 GN=RAD23B PE=1 SV=1	sp|P54727|RD23B_HUMAN	43 kDa	0.999980992	8	8	100%		26,632,920	23,704,520	23,429,880
909	TRUE	Empty	sp|Q96CW1|AP2M1_HUMAN AP-2 complex subunit mu OS=Homo sapiens OX=9606 GN=AP2M1 PE=1 SV=2	sp|Q96CW1|AP2M1_HUMAN	50 kDa	0.999980343	8	8	100%		17,514,770	11,965,630	22,562,950
910	TRUE	Empty	sp|Q07020|RL18_HUMAN 60S ribosomal protein L18 OS=Homo sapiens OX=9606 GN=RPL18 PE=1 SV=2	sp|Q07020|RL18_HUMAN	22 kDa	0.999978583	8	8	100%		110,865,400	218,501,600	187,446,700
911	TRUE	Empty	sp|Q52LJ0|FA98B_HUMAN Protein FAM98B OS=Homo sapiens OX=9606 GN=FAM98B PE=1 SV=2	sp|Q52LJ0|FA98B_HUMAN	46 kDa	0.99997798	8	8	75%		14,912,160	9,244,243	12,818,440
912	TRUE	Empty	sp|Q8TD30|ALAT2_HUMAN Alanine aminotransferase 2 OS=Homo sapiens OX=9606 GN=GPT2 PE=1 SV=1	sp|Q8TD30|ALAT2_HUMAN	58 kDa	0.999975373	8	8	100%		770,808.80	6,687,444	2,524,281
913	TRUE	Empty	sp|P62277|RS13_HUMAN 40S ribosomal protein S13 OS=Homo sapiens OX=9606 GN=RPS13 PE=1 SV=2	sp|P62277|RS13_HUMAN	17 kDa	0.999970617	8	8	100%		100,943,600	197,328,500	161,101,600
914	TRUE	Empty	Group of sp|P14678|RSMB_HUMAN Small nuclear ribonucleoprotein-associated proteins B and B' OS=Homo sapiens OX=9606 GN=SNRPB PE=1 SV=2	sp|P14678|RSMB_HUMAN (+1)		0.999969661	8	8	100%		38,384,260	44,565,150	47,602,310
914.1	TRUE	Empty	sp|P14678|RSMB_HUMAN Small nuclear ribonucleoprotein-associated proteins B and B' OS=Homo sapiens OX=9606 GN=SNRPB PE=1 SV=2	sp|P14678|RSMB_HUMAN	25 kDa	0.999969661	8	8	100%		38,384,260	44,565,150	47,602,310
914.2	TRUE	Empty	sp|P63162|RSMN_HUMAN Small nuclear ribonucleoprotein-associated protein N OS=Homo sapiens OX=9606 GN=SNRPN PE=1 SV=1	sp|P63162|RSMN_HUMAN	25 kDa	0.999969661	8	8	100%		38,384,260	44,565,150	47,602,310
915	TRUE	Empty	sp|Q9BQA1|MEP50_HUMAN Methylosome protein 50 OS=Homo sapiens OX=9606 GN=WDR77 PE=1 SV=1	sp|Q9BQA1|MEP50_HUMAN	37 kDa	0.999968668	8	8	100%		9,611,864	18,424,030	15,365,870
916	TRUE	Empty	sp|P26373|RL13_HUMAN 60S ribosomal protein L13 OS=Homo sapiens OX=9606 GN=RPL13 PE=1 SV=4	sp|P26373|RL13_HUMAN	24 kDa	0.999963989	8	8	100%		74,051,360	131,075,100	96,519,560
917	TRUE	Empty	sp|P46776|RL27A_HUMAN 60S ribosomal protein L27a OS=Homo sapiens OX=9606 GN=RPL27A PE=1 SV=2	sp|P46776|RL27A_HUMAN	17 kDa	0.999963011	8	8	100%		26,093,080	52,962,790	44,711,940
918	TRUE	Empty	sp|Q9GZL7|WDR12_HUMAN Ribosome biogenesis protein WDR12 OS=Homo sapiens OX=9606 GN=WDR12 PE=1 SV=2	sp|Q9GZL7|WDR12_HUMAN	48 kDa	0.999961373	8	8	100%		1,365,263	6,212,498	4,843,919
919	TRUE	Empty	sp|Q9H9B4|SFXN1_HUMAN Sideroflexin-1 OS=Homo sapiens OX=9606 GN=SFXN1 PE=1 SV=4	sp|Q9H9B4|SFXN1_HUMAN	36 kDa	0.999960167	8	8	88%		17,552,980	9,402,622	12,737,560
920	TRUE	Empty	sp|P19623|SPEE_HUMAN Spermidine synthase OS=Homo sapiens OX=9606 GN=SRM PE=1 SV=1	sp|P19623|SPEE_HUMAN	34 kDa	0.999959983	8	8	100%		9,929,083	30,803,780	18,042,990
921	TRUE	Empty	sp|P39748|FEN1_HUMAN Flap endonuclease 1 OS=Homo sapiens OX=9606 GN=FEN1 PE=1 SV=1	sp|P39748|FEN1_HUMAN	43 kDa	0.999955221	8	8	100%		4,974,366	11,435,270	15,474,400
922	TRUE	Empty	sp|P12829|MYL4_HUMAN Myosin light chain 4 OS=Homo sapiens OX=9606 GN=MYL4 PE=1 SV=3	sp|P12829|MYL4_HUMAN	22 kDa	0.999955216	8	8	88%		65,371,320	5,209,327	2,500,882
923	TRUE	Empty	sp|Q9GZT3|SLIRP_HUMAN SRA stem-loop-interacting RNA-binding protein, mitochondrial OS=Homo sapiens OX=9606 GN=SLIRP PE=1 SV=1	sp|Q9GZT3|SLIRP_HUMAN	12 kDa	0.99995268	8	8	100%		22,495,650	32,088,620	30,631,840
924	TRUE	Empty	sp|P17655|CAN2_HUMAN Calpain-2 catalytic subunit OS=Homo sapiens OX=9606 GN=CAPN2 PE=1 SV=6	sp|P17655|CAN2_HUMAN	80 kDa	0.999951627	8	8	100%		20,163,410	1,406,578	6,258,244
925	TRUE	Empty	sp|P53582|MAP11_HUMAN Methionine aminopeptidase 1 OS=Homo sapiens OX=9606 GN=METAP1 PE=1 SV=2	sp|P53582|MAP11_HUMAN	43 kDa	0.999951382	8	8	100%		5,636,877	4,871,900	5,135,342
926	TRUE	Empty	sp|P07741|APT_HUMAN Adenine phosphoribosyltransferase OS=Homo sapiens OX=9606 GN=APRT PE=1 SV=2	sp|P07741|APT_HUMAN	20 kDa	0.999949887	8	8	100%		14,652,870	32,439,850	27,483,900
927	TRUE	Empty	sp|Q99615|DNJC7_HUMAN DnaJ homolog subfamily C member 7 OS=Homo sapiens OX=9606 GN=DNAJC7 PE=1 SV=2	sp|Q99615|DNJC7_HUMAN	56 kDa	0.999948673	8	8	100%		15,798,210	9,582,550	7,326,262
928	TRUE	Empty	sp|O43765|SGTA_HUMAN Small glutamine-rich tetratricopeptide repeat-containing protein alpha OS=Homo sapiens OX=9606 GN=SGTA PE=1 SV=1	sp|O43765|SGTA_HUMAN	34 kDa	0.999945227	8	8	100%		10,771,460	19,862,690	16,356,160
929	TRUE	Empty	sp|P49721|PSB2_HUMAN Proteasome subunit beta type-2 OS=Homo sapiens OX=9606 GN=PSMB2 PE=1 SV=1	sp|P49721|PSB2_HUMAN	23 kDa	0.999943477	8	8	100%		41,449,420	44,744,550	41,307,810
930	TRUE	Empty	sp|P00918|CAH2_HUMAN Carbonic anhydrase 2 OS=Homo sapiens OX=9606 GN=CA2 PE=1 SV=2	sp|P00918|CAH2_HUMAN	29 kDa	0.999925189	8	8	100%		20,997,350	2,622,344	51,565,300
931	TRUE	Empty	sp|O43813|LANC1_HUMAN Glutathione S-transferase LANCL1 OS=Homo sapiens OX=9606 GN=LANCL1 PE=1 SV=1	sp|O43813|LANC1_HUMAN	45 kDa	0.999912843	8	8	100%		11,556,340	6,129,513	11,027,650
932	TRUE	Empty	sp|P63000|RAC1_HUMAN Ras-related C3 botulinum toxin substrate 1 OS=Homo sapiens OX=9606 GN=RAC1 PE=1 SV=1	sp|P63000|RAC1_HUMAN	21 kDa	0.999910969	8	8	88%		101,328,300	71,873,420	85,472,540
933	TRUE	Empty	sp|Q02978|M2OM_HUMAN Mitochondrial 2-oxoglutarate/malate carrier protein OS=Homo sapiens OX=9606 GN=SLC25A11 PE=1 SV=3	sp|Q02978|M2OM_HUMAN	34 kDa	0.99991073	8	8	100%		18,405,210	6,370,129	9,477,361
934	TRUE	Empty	sp|Q8IY67|RAVR1_HUMAN Ribonucleoprotein PTB-binding 1 OS=Homo sapiens OX=9606 GN=RAVER1 PE=1 SV=1	sp|Q8IY67|RAVR1_HUMAN	64 kDa	0.999908588	8	8	100%		2,753,144	4,600,399	5,285,190
935	TRUE	Empty	sp|O96019|ACL6A_HUMAN Actin-like protein 6A OS=Homo sapiens OX=9606 GN=ACTL6A PE=1 SV=1	sp|O96019|ACL6A_HUMAN	47 kDa	0.999901934	8	8	100%		12,506,990	12,180,820	12,862,180
936	TRUE	Empty	sp|P60953|CDC42_HUMAN Cell division control protein 42 homolog OS=Homo sapiens OX=9606 GN=CDC42 PE=1 SV=2	sp|P60953|CDC42_HUMAN	21 kDa	0.999901479	8	8	88%		55,190,300	44,755,510	50,783,580
937	TRUE	Empty	sp|Q9NP72|RAB18_HUMAN Ras-related protein Rab-18 OS=Homo sapiens OX=9606 GN=RAB18 PE=1 SV=1	sp|Q9NP72|RAB18_HUMAN	23 kDa	0.99990049	8	8	88%		13,957,150	16,464,660	17,228,110
938	TRUE	Empty	sp|Q9UHD9|UBQL2_HUMAN Ubiquilin-2 OS=Homo sapiens OX=9606 GN=UBQLN2 PE=1 SV=2	sp|Q9UHD9|UBQL2_HUMAN	66 kDa	0.999897271	8	8	38%		12,684,210	12,844,920	16,073,090
939	TRUE	Empty	sp|Q9GZZ1|NAA50_HUMAN N-alpha-acetyltransferase 50 OS=Homo sapiens OX=9606 GN=NAA50 PE=1 SV=1	sp|Q9GZZ1|NAA50_HUMAN	19 kDa	0.999894964	8	8	100%		2,835,272	13,022,290	6,420,192
940	TRUE	Empty	sp|Q9Y2D5|AKAP2_HUMAN A-kinase anchor protein 2 OS=Homo sapiens OX=9606 GN=AKAP2 PE=1 SV=3	sp|Q9Y2D5|AKAP2_HUMAN	95 kDa	0.999892115	8	8	100%		8,125,964	1,136,614	619,881.70
941	TRUE	Empty	sp|P31350|RIR2_HUMAN Ribonucleoside-diphosphate reductase subunit M2 OS=Homo sapiens OX=9606 GN=RRM2 PE=1 SV=1	sp|P31350|RIR2_HUMAN	45 kDa	0.999889589	8	8	88%		1,116,320	15,578,940	3,043,309
942	TRUE	Empty	sp|P00390|GSHR_HUMAN Glutathione reductase, mitochondrial OS=Homo sapiens OX=9606 GN=GSR PE=1 SV=2	sp|P00390|GSHR_HUMAN	56 kDa	0.999886981	8	8	100%		24,211,100	20,446,520	25,200,550
943	TRUE	Empty	sp|P24844|MYL9_HUMAN Myosin regulatory light polypeptide 9 OS=Homo sapiens OX=9606 GN=MYL9 PE=1 SV=4	sp|P24844|MYL9_HUMAN	20 kDa	0.999886867	8	8	25%		81,763,780	39,010,820	62,146,680
944	TRUE	Empty	sp|Q9Y512|SAM50_HUMAN Sorting and assembly machinery component 50 homolog OS=Homo sapiens OX=9606 GN=SAMM50 PE=1 SV=3	sp|Q9Y512|SAM50_HUMAN	52 kDa	0.999882882	8	8	100%		8,750,047	5,577,413	5,843,642
945	TRUE	Empty	sp|Q13442|HAP28_HUMAN 28 kDa heat- and acid-stable phosphoprotein OS=Homo sapiens OX=9606 GN=PDAP1 PE=1 SV=1	sp|Q13442|HAP28_HUMAN	21 kDa	0.999877599	8	8	100%		9,129,246	16,194,970	14,371,080
946	TRUE	Empty	sp|P18085|ARF4_HUMAN ADP-ribosylation factor 4 OS=Homo sapiens OX=9606 GN=ARF4 PE=1 SV=3	sp|P18085|ARF4_HUMAN	21 kDa	0.99987381	8	8	62%		42,444,320	44,168,390	49,638,690
947	TRUE	Empty	sp|Q13867|BLMH_HUMAN Bleomycin hydrolase OS=Homo sapiens OX=9606 GN=BLMH PE=1 SV=1	sp|Q13867|BLMH_HUMAN	53 kDa	0.999873608	8	8	100%		18,211,690	10,784,870	12,807,390
948	TRUE	Empty	sp|P18621|RL17_HUMAN 60S ribosomal protein L17 OS=Homo sapiens OX=9606 GN=RPL17 PE=1 SV=3	sp|P18621|RL17_HUMAN	21 kDa	0.999870659	8	8	100%		31,473,900	58,680,740	43,968,900
949	TRUE	Empty	sp|P68036|UB2L3_HUMAN Ubiquitin-conjugating enzyme E2 L3 OS=Homo sapiens OX=9606 GN=UBE2L3 PE=1 SV=1	sp|P68036|UB2L3_HUMAN	18 kDa	0.999869165	8	8	100%		60,101,380	66,380,580	71,019,870
950	TRUE	Empty	sp|P17066|HSP76_HUMAN Heat shock 70 kDa protein 6 OS=Homo sapiens OX=9606 GN=HSPA6 PE=1 SV=2	sp|P17066|HSP76_HUMAN	71 kDa	0.999842638	8	8	12%		216,194,900	411,014,600	360,912,300
951	TRUE	Empty	sp|O43615|TIM44_HUMAN Mitochondrial import inner membrane translocase subunit TIM44 OS=Homo sapiens OX=9606 GN=TIMM44 PE=1 SV=2	sp|O43615|TIM44_HUMAN	51 kDa	0.999842597	8	8	100%		5,266,659	9,068,496	6,411,359
952	TRUE	Empty	sp|Q96AG4|LRC59_HUMAN Leucine-rich repeat-containing protein 59 OS=Homo sapiens OX=9606 GN=LRRC59 PE=1 SV=1	sp|Q96AG4|LRC59_HUMAN	35 kDa	0.999806662	8	8	100%		20,798,030	23,820,990	30,664,280
953	TRUE	Empty	sp|P10768|ESTD_HUMAN S-formylglutathione hydrolase OS=Homo sapiens OX=9606 GN=ESD PE=1 SV=2	sp|P10768|ESTD_HUMAN	31 kDa	0.999804257	8	8	100%		29,905,420	17,555,160	25,942,680
954	TRUE	Empty	sp|O75487|GPC4_HUMAN Glypican-4 OS=Homo sapiens OX=9606 GN=GPC4 PE=1 SV=4	sp|O75487|GPC4_HUMAN	62 kDa	0.999768462	8	8	100%		1,576,821	8,045,682	2,415,264
955	TRUE	Empty	sp|P07203|GPX1_HUMAN Glutathione peroxidase 1 OS=Homo sapiens OX=9606 GN=GPX1 PE=1 SV=4	sp|P07203|GPX1_HUMAN	22 kDa	0.999762694	8	8	100%		7,470,812	7,744,932	5,996,665
956	TRUE	Empty	sp|Q15785|TOM34_HUMAN Mitochondrial import receptor subunit TOM34 OS=Homo sapiens OX=9606 GN=TOMM34 PE=1 SV=2	sp|Q15785|TOM34_HUMAN	35 kDa	0.999752765	8	8	100%		3,349,902	3,831,369	4,128,568
957	TRUE	Empty	sp|O75821|EIF3G_HUMAN Eukaryotic translation initiation factor 3 subunit G OS=Homo sapiens OX=9606 GN=EIF3G PE=1 SV=2	sp|O75821|EIF3G_HUMAN	36 kDa	0.999751888	8	8	100%		5,986,829	10,836,940	6,929,594
958	TRUE	Empty	sp|O00629|IMA3_HUMAN Importin subunit alpha-3 OS=Homo sapiens OX=9606 GN=KPNA4 PE=1 SV=1	sp|O00629|IMA3_HUMAN	58 kDa	0.999735435	8	8	62%		3,498,842	6,915,335	5,401,743
959	TRUE	Empty	sp|P16989|YBOX3_HUMAN Y-box-binding protein 3 OS=Homo sapiens OX=9606 GN=YBX3 PE=1 SV=4	sp|P16989|YBOX3_HUMAN	40 kDa	0.999731168	8	8	62%		7,413,312	16,859,150	9,161,187
960	TRUE	Empty	sp|P55010|IF5_HUMAN Eukaryotic translation initiation factor 5 OS=Homo sapiens OX=9606 GN=EIF5 PE=1 SV=2	sp|P55010|IF5_HUMAN	49 kDa	0.999729932	8	8	100%		14,875,840	22,063,270	21,203,350
961	TRUE	Empty	sp|P35659|DEK_HUMAN Protein DEK OS=Homo sapiens OX=9606 GN=DEK PE=1 SV=1	sp|P35659|DEK_HUMAN	43 kDa	0.999706816	8	8	100%		16,579,670	25,862,360	26,017,500
962	TRUE	Empty	sp|Q96C36|P5CR2_HUMAN Pyrroline-5-carboxylate reductase 2 OS=Homo sapiens OX=9606 GN=PYCR2 PE=1 SV=1	sp|Q96C36|P5CR2_HUMAN	34 kDa	0.999706026	8	8	75%		5,639,743	19,932,290	9,426,934
963	TRUE	Empty	sp|Q14254|FLOT2_HUMAN Flotillin-2 OS=Homo sapiens OX=9606 GN=FLOT2 PE=1 SV=2	sp|Q14254|FLOT2_HUMAN	47 kDa	0.999705281	8	8	100%		11,975,270	2,894,637	3,434,344
964	TRUE	Empty	sp|P12931|SRC_HUMAN Proto-oncogene tyrosine-protein kinase Src OS=Homo sapiens OX=9606 GN=SRC PE=1 SV=3	sp|P12931|SRC_HUMAN	60 kDa	0.99968571	8	8	88%		11,004,510	3,635,607	6,379,368
965	TRUE	Empty	sp|P50552|VASP_HUMAN Vasodilator-stimulated phosphoprotein OS=Homo sapiens OX=9606 GN=VASP PE=1 SV=3	sp|P50552|VASP_HUMAN	40 kDa	0.999675034	8	8	100%		5,390,960	6,460,172	5,602,940
966	TRUE	Empty	sp|Q14108|SCRB2_HUMAN Lysosome membrane protein 2 OS=Homo sapiens OX=9606 GN=SCARB2 PE=1 SV=2	sp|Q14108|SCRB2_HUMAN	54 kDa	0.999673742	8	8	100%		22,165,740	3,340,591	9,809,616
967	TRUE	Empty	sp|Q9HCC0|MCCB_HUMAN Methylcrotonoyl-CoA carboxylase beta chain, mitochondrial OS=Homo sapiens OX=9606 GN=MCCC2 PE=1 SV=1	sp|Q9HCC0|MCCB_HUMAN	61 kDa	0.999660688	8	8	100%		6,219,316	8,414,140	4,746,093
968	TRUE	Empty	sp|O00534|VMA5A_HUMAN von Willebrand factor A domain-containing protein 5A OS=Homo sapiens OX=9606 GN=VWA5A PE=2 SV=2	sp|O00534|VMA5A_HUMAN	86 kDa	0.999638451	8	8	100%		7,123,088	1,542,514	8,610,116
969	TRUE	Empty	sp|Q14914|PTGR1_HUMAN Prostaglandin reductase 1 OS=Homo sapiens OX=9606 GN=PTGR1 PE=1 SV=2	sp|Q14914|PTGR1_HUMAN	36 kDa	0.999564679	8	8	100%		6,529,292	1,299,523	5,734,925
970	TRUE	Empty	sp|P18754|RCC1_HUMAN Regulator of chromosome condensation OS=Homo sapiens OX=9606 GN=RCC1 PE=1 SV=1	sp|P18754|RCC1_HUMAN	45 kDa	0.999559509	8	8	100%		10,491,190	20,277,350	16,700,970
971	TRUE	Empty	sp|O75746|CMC1_HUMAN Calcium-binding mitochondrial carrier protein Aralar1 OS=Homo sapiens OX=9606 GN=SLC25A12 PE=1 SV=2	sp|O75746|CMC1_HUMAN	75 kDa	0.999553686	8	8	38%		36,779,690	21,261,570	29,752,970
972	TRUE	Empty	sp|Q06203|PUR1_HUMAN Amidophosphoribosyltransferase OS=Homo sapiens OX=9606 GN=PPAT PE=1 SV=1	sp|Q06203|PUR1_HUMAN	57 kDa	0.999475778	8	8	100%		5,327,452	16,485,520	6,618,779
973	TRUE	Empty	sp|O00139|KIF2A_HUMAN Kinesin-like protein KIF2A OS=Homo sapiens OX=9606 GN=KIF2A PE=1 SV=3	sp|O00139|KIF2A_HUMAN	80 kDa	0.999468831	8	8	75%		11,236,350	8,389,454	8,701,589
974	TRUE	Empty	sp|P53007|TXTP_HUMAN Tricarboxylate transport protein, mitochondrial OS=Homo sapiens OX=9606 GN=SLC25A1 PE=1 SV=2	sp|P53007|TXTP_HUMAN	34 kDa	0.999459418	8	8	100%		31,600,840	21,698,610	28,391,130
975	TRUE	Empty	sp|Q9Y5M8|SRPRB_HUMAN Signal recognition particle receptor subunit beta OS=Homo sapiens OX=9606 GN=SRPRB PE=1 SV=3	sp|Q9Y5M8|SRPRB_HUMAN	30 kDa	0.99943316	8	8	100%		2,655,321	5,065,800	5,352,529
976	TRUE	Empty	sp|P0CG39|POTEJ_HUMAN POTE ankyrin domain family member J OS=Homo sapiens OX=9606 GN=POTEJ PE=3 SV=1	sp|P0CG39|POTEJ_HUMAN	117 kDa	0.999433087	8	8	25%		1,838,402,000	1,356,336,000	3,422,216,000
977	TRUE	Empty	sp|Q5T9A4|ATD3B_HUMAN ATPase family AAA domain-containing protein 3B OS=Homo sapiens OX=9606 GN=ATAD3B PE=1 SV=1	sp|Q5T9A4|ATD3B_HUMAN	73 kDa	0.999416371	8	8	12%		14,152,640	15,442,810	12,717,900
978	TRUE	Empty	sp|O14974|MYPT1_HUMAN Protein phosphatase 1 regulatory subunit 12A OS=Homo sapiens OX=9606 GN=PPP1R12A PE=1 SV=1	sp|O14974|MYPT1_HUMAN	115 kDa	0.999410535	8	8	100%		7,635,706	8,492,679	6,556,929
979	TRUE	Empty	sp|O00203|AP3B1_HUMAN AP-3 complex subunit beta-1 OS=Homo sapiens OX=9606 GN=AP3B1 PE=1 SV=3	sp|O00203|AP3B1_HUMAN	121 kDa	0.999400927	8	8	100%		5,255,487	4,519,261	5,149,062
980	TRUE	Empty	sp|Q13418|ILK_HUMAN Integrin-linked protein kinase OS=Homo sapiens OX=9606 GN=ILK PE=1 SV=2	sp|Q13418|ILK_HUMAN	51 kDa	0.999363544	8	8	100%		16,731,290	5,310,033	7,730,192
981	TRUE	Empty	sp|Q5XKE5|K2C79_HUMAN Keratin, type II cytoskeletal 79 OS=Homo sapiens OX=9606 GN=KRT79 PE=1 SV=2	sp|Q5XKE5|K2C79_HUMAN	58 kDa	0.999358459	8	8	12%		220,521,800	28,612,060	137,101,800
982	TRUE	Empty	sp|P30876|RPB2_HUMAN DNA-directed RNA polymerase II subunit RPB2 OS=Homo sapiens OX=9606 GN=POLR2B PE=1 SV=1	sp|P30876|RPB2_HUMAN	134 kDa	0.999353918	8	8	100%		2,839,197	3,412,705	2,942,275
983	TRUE	Empty	sp|P32322|P5CR1_HUMAN Pyrroline-5-carboxylate reductase 1, mitochondrial OS=Homo sapiens OX=9606 GN=PYCR1 PE=1 SV=2	sp|P32322|P5CR1_HUMAN	33 kDa	0.999351182	8	8	75%		10,250,040	19,655,890	10,497,750
984	TRUE	Empty	sp|O75306|NDUS2_HUMAN NADH dehydrogenase [ubiquinone] iron-sulfur protein 2, mitochondrial OS=Homo sapiens OX=9606 GN=NDUFS2 PE=1 SV=2	sp|O75306|NDUS2_HUMAN	53 kDa	0.99932958	8	8	100%		16,600,850	4,504,182	6,953,106
985	TRUE	Empty	sp|Q53EL6|PDCD4_HUMAN Programmed cell death protein 4 OS=Homo sapiens OX=9606 GN=PDCD4 PE=1 SV=2	sp|Q53EL6|PDCD4_HUMAN	52 kDa	0.999281573	8	8	100%		7,306,012	2,948,028	6,273,593
986	TRUE	Empty	sp|P16083|NQO2_HUMAN Ribosyldihydronicotinamide dehydrogenase [quinone] OS=Homo sapiens OX=9606 GN=NQO2 PE=1 SV=5	sp|P16083|NQO2_HUMAN	26 kDa	0.999234355	8	8	100%		11,619,720	5,788,920	8,639,529
987	TRUE	Empty	sp|P32929|CGL_HUMAN Cystathionine gamma-lyase OS=Homo sapiens OX=9606 GN=CTH PE=1 SV=3	sp|P32929|CGL_HUMAN	45 kDa	0.999231831	8	8	100%		1,207,327	6,087,468	5,192,111
988	TRUE	Empty	sp|P13646|K1C13_HUMAN Keratin, type I cytoskeletal 13 OS=Homo sapiens OX=9606 GN=KRT13 PE=1 SV=4	sp|P13646|K1C13_HUMAN	50 kDa	0.999221159	8	8	25%		355,646,600	68,880,250	302,261,600
989	TRUE	Empty	sp|Q9Y305|ACOT9_HUMAN Acyl-coenzyme A thioesterase 9, mitochondrial OS=Homo sapiens OX=9606 GN=ACOT9 PE=1 SV=2	sp|Q9Y305|ACOT9_HUMAN	50 kDa	0.999192998	8	8	100%		11,731,370	6,534,513	7,204,210
990	TRUE	Empty	sp|Q9HDC9|APMAP_HUMAN Adipocyte plasma membrane-associated protein OS=Homo sapiens OX=9606 GN=APMAP PE=1 SV=2	sp|Q9HDC9|APMAP_HUMAN	46 kDa	0.9991508	8	8	100%		26,393,670	11,848,630	16,544,770
991	TRUE	Empty	sp|Q03154|ACY1_HUMAN Aminoacylase-1 OS=Homo sapiens OX=9606 GN=ACY1 PE=1 SV=1	sp|Q03154|ACY1_HUMAN	46 kDa	0.999083418	8	8	100%		4,450,975	3,247,231	4,790,889
992	TRUE	Empty	sp|A6NDG6|PGP_HUMAN Glycerol-3-phosphate phosphatase OS=Homo sapiens OX=9606 GN=PGP PE=1 SV=1	sp|A6NDG6|PGP_HUMAN	34 kDa	0.999047146	8	8	100%		6,983,963	6,892,057	6,636,338
993	TRUE	Empty	sp|Q96PU8|QKI_HUMAN Protein quaking OS=Homo sapiens OX=9606 GN=QKI PE=1 SV=1	sp|Q96PU8|QKI_HUMAN	38 kDa	0.999043938	8	8	100%		13,559,290	8,470,330	10,383,030
994	TRUE	Empty	sp|Q9NP81|SYSM_HUMAN Serine--tRNA ligase, mitochondrial OS=Homo sapiens OX=9606 GN=SARS2 PE=1 SV=1	sp|Q9NP81|SYSM_HUMAN	58 kDa	0.99893956	8	8	100%		3,383,662	5,502,923	2,812,555
995	TRUE	Empty	sp|Q14126|DSG2_HUMAN Desmoglein-2 OS=Homo sapiens OX=9606 GN=DSG2 PE=1 SV=2	sp|Q14126|DSG2_HUMAN	122 kDa	0.99879036	8	8	100%		41,174,000	7,675,978	20,541,020
996	TRUE	Empty	sp|Q03701|CEBPZ_HUMAN CCAAT/enhancer-binding protein zeta OS=Homo sapiens OX=9606 GN=CEBPZ PE=1 SV=3	sp|Q03701|CEBPZ_HUMAN	121 kDa	0.99848002	8	8	100%		1,491,337	3,956,490	2,193,899
997	TRUE	Empty	sp|Q12769|NU160_HUMAN Nuclear pore complex protein Nup160 OS=Homo sapiens OX=9606 GN=NUP160 PE=1 SV=3	sp|Q12769|NU160_HUMAN	162 kDa	0.99819441	8	8	100%		3,882,742	6,902,258	7,054,433
998	TRUE	Empty	sp|Q92614|MY18A_HUMAN Unconventional myosin-XVIIIa OS=Homo sapiens OX=9606 GN=MYO18A PE=1 SV=3	sp|Q92614|MY18A_HUMAN	233 kDa	0.99816618	8	8	100%		4,735,735	2,894,481	842,510.40
999	TRUE	Empty	sp|Q7L2E3|DHX30_HUMAN ATP-dependent RNA helicase DHX30 OS=Homo sapiens OX=9606 GN=DHX30 PE=1 SV=1	sp|Q7L2E3|DHX30_HUMAN	134 kDa	0.99803996	8	8	100%		1,876,520	7,346,376	2,204,046
1000	TRUE	Empty	sp|Q12904|AIMP1_HUMAN Aminoacyl tRNA synthase complex-interacting multifunctional protein 1 OS=Homo sapiens OX=9606 GN=AIMP1 PE=1 SV=2	sp|Q12904|AIMP1_HUMAN	34 kDa	0.99699442	8	8	100%		8,446,852	12,111,050	9,562,286
1001	TRUE	Empty	sp|P11908|PRPS2_HUMAN Ribose-phosphate pyrophosphokinase 2 OS=Homo sapiens OX=9606 GN=PRPS2 PE=1 SV=2	sp|P11908|PRPS2_HUMAN	35 kDa	0.99650778	8	8	25%		19,158,650	63,078,380	30,320,990
1002	TRUE	Empty	sp|Q92878|RAD50_HUMAN DNA repair protein RAD50 OS=Homo sapiens OX=9606 GN=RAD50 PE=1 SV=1	sp|Q92878|RAD50_HUMAN	154 kDa	0.99547571	8	8	100%		10,399,300	5,600,264	6,603,224
1003	TRUE	Empty	sp|Q07954|LRP1_HUMAN Prolow-density lipoprotein receptor-related protein 1 OS=Homo sapiens OX=9606 GN=LRP1 PE=1 SV=2	sp|Q07954|LRP1_HUMAN	505 kDa	0.9948234	8	8	100%		3,609,900	3,054,660	2,851,744
1004	TRUE	Empty	sp|Q13148|TADBP_HUMAN TAR DNA-binding protein 43 OS=Homo sapiens OX=9606 GN=TARDBP PE=1 SV=1	sp|Q13148|TADBP_HUMAN	45 kDa	0.999999782	7	7	100%		17,806,100	34,218,780	32,685,650
1005	TRUE	Empty	sp|P53985|MOT1_HUMAN Monocarboxylate transporter 1 OS=Homo sapiens OX=9606 GN=SLC16A1 PE=1 SV=3	sp|P53985|MOT1_HUMAN	54 kDa	0.999999429	7	7	100%		2,220,008	6,808,579	1,886,703
1006	TRUE	Empty	sp|P30050|RL12_HUMAN 60S ribosomal protein L12 OS=Homo sapiens OX=9606 GN=RPL12 PE=1 SV=1	sp|P30050|RL12_HUMAN	18 kDa	0.999999105	7	7	100%		76,861,830	133,274,600	110,336,400
1007	TRUE	Empty	sp|P62829|RL23_HUMAN 60S ribosomal protein L23 OS=Homo sapiens OX=9606 GN=RPL23 PE=1 SV=1	sp|P62829|RL23_HUMAN	15 kDa	0.999999007	7	7	100%		41,438,860	102,415,900	93,172,120
1008	TRUE	Empty	sp|Q9NZL9|MAT2B_HUMAN Methionine adenosyltransferase 2 subunit beta OS=Homo sapiens OX=9606 GN=MAT2B PE=1 SV=1	sp|Q9NZL9|MAT2B_HUMAN	38 kDa	0.999997256	7	7	100%		6,690,999	15,759,230	12,679,850
1009	TRUE	Empty	sp|P49720|PSB3_HUMAN Proteasome subunit beta type-3 OS=Homo sapiens OX=9606 GN=PSMB3 PE=1 SV=2	sp|P49720|PSB3_HUMAN	23 kDa	0.999997119	7	7	100%		17,578,650	16,190,350	21,626,380
1010	TRUE	Empty	sp|P62316|SMD2_HUMAN Small nuclear ribonucleoprotein Sm D2 OS=Homo sapiens OX=9606 GN=SNRPD2 PE=1 SV=1	sp|P62316|SMD2_HUMAN	14 kDa	0.999995405	7	7	100%		38,747,650	45,793,950	48,933,970
1011	TRUE	Empty	sp|Q15274|NADC_HUMAN Nicotinate-nucleotide pyrophosphorylase [carboxylating] OS=Homo sapiens OX=9606 GN=QPRT PE=1 SV=3	sp|Q15274|NADC_HUMAN	31 kDa	0.999994565	7	7	100%		38,649,670	5,818,174	11,732,350
1012	TRUE	Empty	sp|P46783|RS10_HUMAN 40S ribosomal protein S10 OS=Homo sapiens OX=9606 GN=RPS10 PE=1 SV=1	sp|P46783|RS10_HUMAN	19 kDa	0.999993903	7	7	100%		49,380,320	166,152,100	121,652,800
1013	TRUE	Empty	sp|Q6IBS0|TWF2_HUMAN Twinfilin-2 OS=Homo sapiens OX=9606 GN=TWF2 PE=1 SV=2	sp|Q6IBS0|TWF2_HUMAN	40 kDa	0.999993384	7	7	86%		6,515,020	8,366,990	6,649,386
1014	TRUE	Empty	sp|P37108|SRP14_HUMAN Signal recognition particle 14 kDa protein OS=Homo sapiens OX=9606 GN=SRP14 PE=1 SV=2	sp|P37108|SRP14_HUMAN	15 kDa	0.999990683	7	7	100%		40,704,420	39,417,560	28,875,770
1015	TRUE	Empty	sp|Q08431|MFGM_HUMAN Lactadherin OS=Homo sapiens OX=9606 GN=MFGE8 PE=1 SV=3	sp|Q08431|MFGM_HUMAN	43 kDa	0.999990497	7	7	100%		4,292,242	15,563,330	2,119,253
1016	TRUE	Empty	sp|P47813|IF1AX_HUMAN Eukaryotic translation initiation factor 1A, X-chromosomal OS=Homo sapiens OX=9606 GN=EIF1AX PE=1 SV=2	sp|P47813|IF1AX_HUMAN	16 kDa	0.999989496	7	7	100%		6,544,026	14,296,640	11,798,700
1017	TRUE	Empty	sp|O00303|EIF3F_HUMAN Eukaryotic translation initiation factor 3 subunit F OS=Homo sapiens OX=9606 GN=EIF3F PE=1 SV=1	sp|O00303|EIF3F_HUMAN	38 kDa	0.999989075	7	7	100%		26,694,370	51,073,060	40,006,790
1018	TRUE	Empty	sp|P33316|DUT_HUMAN Deoxyuridine 5'-triphosphate nucleotidohydrolase, mitochondrial OS=Homo sapiens OX=9606 GN=DUT PE=1 SV=4	sp|P33316|DUT_HUMAN	27 kDa	0.999987507	7	7	100%		9,713,116	62,175,690	40,940,090
1019	TRUE	Empty	sp|P61163|ACTZ_HUMAN Alpha-centractin OS=Homo sapiens OX=9606 GN=ACTR1A PE=1 SV=1	sp|P61163|ACTZ_HUMAN	43 kDa	0.999987081	7	7	57%		24,785,710	12,757,750	19,084,580
1020	TRUE	Empty	sp|Q04837|SSBP_HUMAN Single-stranded DNA-binding protein, mitochondrial OS=Homo sapiens OX=9606 GN=SSBP1 PE=1 SV=1	sp|Q04837|SSBP_HUMAN	17 kDa	0.999979858	7	7	100%		21,183,880	24,255,140	18,850,090
1021	TRUE	Empty	sp|P15559|NQO1_HUMAN NAD(P)H dehydrogenase [quinone] 1 OS=Homo sapiens OX=9606 GN=NQO1 PE=1 SV=1	sp|P15559|NQO1_HUMAN	31 kDa	0.999977611	7	7	100%		15,448,120	5,360,527	17,503,100
1022	TRUE	Empty	sp|O95864|FADS2_HUMAN Acyl-CoA 6-desaturase OS=Homo sapiens OX=9606 GN=FADS2 PE=1 SV=1	sp|O95864|FADS2_HUMAN	52 kDa	0.999976912	7	7	100%		6,717,292	31,077,460	84,346,000
1023	TRUE	Empty	sp|Q14847|LASP1_HUMAN LIM and SH3 domain protein 1 OS=Homo sapiens OX=9606 GN=LASP1 PE=1 SV=2	sp|Q14847|LASP1_HUMAN	30 kDa	0.99997668	7	7	100%		32,505,920	19,386,690	28,681,260
1024	TRUE	Empty	sp|P05186|PPBT_HUMAN Alkaline phosphatase, tissue-nonspecific isozyme OS=Homo sapiens OX=9606 GN=ALPL PE=1 SV=4	sp|P05186|PPBT_HUMAN	57 kDa	0.999970672	7	7	100%		657,477.80	4,333,140	1,329,551
1025	TRUE	Empty	sp|P30048|PRDX3_HUMAN Thioredoxin-dependent peroxide reductase, mitochondrial OS=Homo sapiens OX=9606 GN=PRDX3 PE=1 SV=3	sp|P30048|PRDX3_HUMAN	28 kDa	0.999964974	7	7	100%		95,179,260	77,540,780	89,366,400
1026	TRUE	Empty	sp|P04439|HLAA_HUMAN HLA class I histocompatibility antigen, A alpha chain OS=Homo sapiens OX=9606 GN=HLA-A PE=1 SV=2	sp|P04439|HLAA_HUMAN	41 kDa	0.999964293	7	7	57%		4,744,213	8,873,644	9,993,382
1027	TRUE	Empty	sp|P11169|GTR3_HUMAN Solute carrier family 2, facilitated glucose transporter member 3 OS=Homo sapiens OX=9606 GN=SLC2A3 PE=1 SV=1	sp|P11169|GTR3_HUMAN	54 kDa	0.999963649	7	7	100%		10,364,830	22,843,330	37,603,740
1028	TRUE	Empty	sp|P16949|STMN1_HUMAN Stathmin OS=Homo sapiens OX=9606 GN=STMN1 PE=1 SV=3	sp|P16949|STMN1_HUMAN	17 kDa	0.999963539	7	7	71%		135,078,900	82,831,990	215,093,000
1029	TRUE	Empty	sp|P28070|PSB4_HUMAN Proteasome subunit beta type-4 OS=Homo sapiens OX=9606 GN=PSMB4 PE=1 SV=4	sp|P28070|PSB4_HUMAN	29 kDa	0.999962992	7	7	100%		24,159,560	22,788,970	26,135,290
1030	TRUE	Empty	sp|P83731|RL24_HUMAN 60S ribosomal protein L24 OS=Homo sapiens OX=9606 GN=RPL24 PE=1 SV=1	sp|P83731|RL24_HUMAN	18 kDa	0.99995831	7	7	100%		50,187,090	97,323,100	77,957,790
1031	TRUE	Empty	sp|P80723|BASP1_HUMAN Brain acid soluble protein 1 OS=Homo sapiens OX=9606 GN=BASP1 PE=1 SV=2	sp|P80723|BASP1_HUMAN	23 kDa	0.999957651	7	7	100%		10,994,090	8,669,870	10,008,270
1032	TRUE	Empty	sp|P29762|RABP1_HUMAN Cellular retinoic acid-binding protein 1 OS=Homo sapiens OX=9606 GN=CRABP1 PE=1 SV=2	sp|P29762|RABP1_HUMAN	16 kDa	0.999956862	7	7	100%		7,365,525	83,578,270	29,049,400
1033	TRUE	Empty	sp|Q15717|ELAV1_HUMAN ELAV-like protein 1 OS=Homo sapiens OX=9606 GN=ELAVL1 PE=1 SV=2	sp|Q15717|ELAV1_HUMAN	36 kDa	0.999955557	7	7	100%		23,367,480	12,506,110	8,412,985
1034	TRUE	Empty	sp|Q9UL46|PSME2_HUMAN Proteasome activator complex subunit 2 OS=Homo sapiens OX=9606 GN=PSME2 PE=1 SV=4	sp|Q9UL46|PSME2_HUMAN	27 kDa	0.999955143	7	7	100%		14,648,940	12,867,330	9,507,617
1035	TRUE	Empty	sp|O43488|ARK72_HUMAN Aflatoxin B1 aldehyde reductase member 2 OS=Homo sapiens OX=9606 GN=AKR7A2 PE=1 SV=3	sp|O43488|ARK72_HUMAN	40 kDa	0.999954431	7	7	100%		8,354,937	2,670,062	5,568,687
1036	TRUE	Empty	sp|Q13409|DC1I2_HUMAN Cytoplasmic dynein 1 intermediate chain 2 OS=Homo sapiens OX=9606 GN=DYNC1I2 PE=1 SV=3	sp|Q13409|DC1I2_HUMAN	71 kDa	0.999951903	7	7	100%		2,486,803	1,722,071	3,173,387
1037	TRUE	Empty	sp|P00441|SODC_HUMAN Superoxide dismutase [Cu-Zn] OS=Homo sapiens OX=9606 GN=SOD1 PE=1 SV=2	sp|P00441|SODC_HUMAN	16 kDa	0.999949615	7	7	100%		48,746,660	42,118,200	55,149,900
1038	TRUE	Empty	sp|Q9H074|PAIP1_HUMAN Polyadenylate-binding protein-interacting protein 1 OS=Homo sapiens OX=9606 GN=PAIP1 PE=1 SV=1	sp|Q9H074|PAIP1_HUMAN	54 kDa	0.999948425	7	7	100%		14,913,110	7,421,057	16,714,520
1039	TRUE	Empty	sp|P30043|BLVRB_HUMAN Flavin reductase (NADPH) OS=Homo sapiens OX=9606 GN=BLVRB PE=1 SV=3	sp|P30043|BLVRB_HUMAN	22 kDa	0.999941973	7	7	100%		10,345,690	7,292,059	24,329,340
1040	TRUE	Empty	sp|Q9UKK9|NUDT5_HUMAN ADP-sugar pyrophosphatase OS=Homo sapiens OX=9606 GN=NUDT5 PE=1 SV=1	sp|Q9UKK9|NUDT5_HUMAN	24 kDa	0.99993717	7	7	100%		19,405,050	19,558,970	18,257,780
1041	TRUE	Empty	sp|P13693|TCTP_HUMAN Translationally-controlled tumor protein OS=Homo sapiens OX=9606 GN=TPT1 PE=1 SV=1	sp|P13693|TCTP_HUMAN	20 kDa	0.999935523	7	7	100%		24,502,730	26,964,110	32,541,230
1042	TRUE	Empty	sp|Q14651|PLSI_HUMAN Plastin-1 OS=Homo sapiens OX=9606 GN=PLS1 PE=1 SV=2	sp|Q14651|PLSI_HUMAN	70 kDa	0.999932197	7	7	57%		68,383,660	48,135,190	72,298,680
1043	TRUE	Empty	sp|P62805|H4_HUMAN Histone H4 OS=Homo sapiens OX=9606 GN=H4C1 PE=1 SV=2	sp|P62805|H4_HUMAN	11 kDa	0.999931819	7	7	100%		160,375,600	78,832,210	126,432,300
1044	TRUE	Empty	sp|O75688|PPM1B_HUMAN Protein phosphatase 1B OS=Homo sapiens OX=9606 GN=PPM1B PE=1 SV=1	sp|O75688|PPM1B_HUMAN	53 kDa	0.999931392	7	7	100%		3,141,369	10,177,870	5,299,752
1045	TRUE	Empty	sp|P51911|CNN1_HUMAN Calponin-1 OS=Homo sapiens OX=9606 GN=CNN1 PE=1 SV=2	sp|P51911|CNN1_HUMAN	33 kDa	0.999930497	7	7	100%		19,775,100	9,001,407	4,809,589
1046	TRUE	Empty	sp|P61224|RAP1B_HUMAN Ras-related protein Rap-1b OS=Homo sapiens OX=9606 GN=RAP1B PE=1 SV=1	sp|P61224|RAP1B_HUMAN	21 kDa	0.999928297	7	7	71%		38,227,890	27,529,830	34,316,120
1047	TRUE	Empty	sp|O75489|NDUS3_HUMAN NADH dehydrogenase [ubiquinone] iron-sulfur protein 3, mitochondrial OS=Homo sapiens OX=9606 GN=NDUFS3 PE=1 SV=1	sp|O75489|NDUS3_HUMAN	30 kDa	0.999925825	7	7	100%		23,958,990	11,112,160	12,645,340
1048	TRUE	Empty	sp|P53602|MVD1_HUMAN Diphosphomevalonate decarboxylase OS=Homo sapiens OX=9606 GN=MVD PE=1 SV=1	sp|P53602|MVD1_HUMAN	43 kDa	0.999920126	7	7	100%		5,298,001	9,411,576	9,959,513
1049	TRUE	Empty	sp|P13073|COX41_HUMAN Cytochrome c oxidase subunit 4 isoform 1, mitochondrial OS=Homo sapiens OX=9606 GN=COX4I1 PE=1 SV=1	sp|P13073|COX41_HUMAN	20 kDa	0.999918003	7	7	100%		82,634,420	44,204,000	33,540,900
1050	TRUE	Empty	sp|Q9Y6M1|IF2B2_HUMAN Insulin-like growth factor 2 mRNA-binding protein 2 OS=Homo sapiens OX=9606 GN=IGF2BP2 PE=1 SV=2	sp|Q9Y6M1|IF2B2_HUMAN	66 kDa	0.999916857	7	7	86%		55,912,020	42,127,910	40,435,770
1051	TRUE	Empty	sp|P53004|BIEA_HUMAN Biliverdin reductase A OS=Homo sapiens OX=9606 GN=BLVRA PE=1 SV=2	sp|P53004|BIEA_HUMAN	33 kDa	0.999910241	7	7	100%		10,291,320	11,709,170	12,675,920
1052	TRUE	Empty	sp|Q86X55|CARM1_HUMAN Histone-arginine methyltransferase CARM1 OS=Homo sapiens OX=9606 GN=CARM1 PE=1 SV=3	sp|Q86X55|CARM1_HUMAN	66 kDa	0.999909696	7	7	100%		6,907,724	15,430,070	11,207,680
1053	TRUE	Empty	sp|P61353|RL27_HUMAN 60S ribosomal protein L27 OS=Homo sapiens OX=9606 GN=RPL27 PE=1 SV=2	sp|P61353|RL27_HUMAN	16 kDa	0.999904388	7	7	100%		62,906,160	125,548,900	92,416,950
1054	TRUE	Empty	sp|Q9Y3U8|RL36_HUMAN 60S ribosomal protein L36 OS=Homo sapiens OX=9606 GN=RPL36 PE=1 SV=3	sp|Q9Y3U8|RL36_HUMAN	12 kDa	0.99990416	7	7	100%		43,289,030	85,907,960	65,346,420
1055	TRUE	Empty	sp|Q96RS6|NUDC1_HUMAN NudC domain-containing protein 1 OS=Homo sapiens OX=9606 GN=NUDCD1 PE=1 SV=2	sp|Q96RS6|NUDC1_HUMAN	67 kDa	0.999901496	7	7	100%		5,376,342	12,082,150	12,115,960
1056	TRUE	Empty	sp|Q96EP5|DAZP1_HUMAN DAZ-associated protein 1 OS=Homo sapiens OX=9606 GN=DAZAP1 PE=1 SV=1	sp|Q96EP5|DAZP1_HUMAN	43 kDa	0.999899558	7	7	100%		15,124,240	17,120,490	18,100,510
1057	TRUE	Empty	sp|O95671|ASML_HUMAN Probable bifunctional dTTP/UTP pyrophosphatase/methyltransferase protein OS=Homo sapiens OX=9606 GN=ASMTL PE=1 SV=3	sp|O95671|ASML_HUMAN	69 kDa	0.999896372	7	7	100%		5,511,981	4,134,951	4,331,123
1058	TRUE	Empty	sp|Q8TC12|RDH11_HUMAN Retinol dehydrogenase 11 OS=Homo sapiens OX=9606 GN=RDH11 PE=1 SV=2	sp|Q8TC12|RDH11_HUMAN	35 kDa	0.999885037	7	7	100%		6,747,147	11,734,030	10,926,670
1059	TRUE	Empty	sp|Q9NSE4|SYIM_HUMAN Isoleucine--tRNA ligase, mitochondrial OS=Homo sapiens OX=9606 GN=IARS2 PE=1 SV=2	sp|Q9NSE4|SYIM_HUMAN	114 kDa	0.999883768	7	7	100%		17,057,600	7,263,812	11,690,590
1060	TRUE	Empty	sp|Q9Y6G9|DC1L1_HUMAN Cytoplasmic dynein 1 light intermediate chain 1 OS=Homo sapiens OX=9606 GN=DYNC1LI1 PE=1 SV=3	sp|Q9Y6G9|DC1L1_HUMAN	57 kDa	0.999883333	7	7	86%		10,696,030	9,125,558	10,057,240
1061	TRUE	Empty	sp|P82979|SARNP_HUMAN SAP domain-containing ribonucleoprotein OS=Homo sapiens OX=9606 GN=SARNP PE=1 SV=3	sp|P82979|SARNP_HUMAN	24 kDa	0.999878566	7	7	100%		44,317,710	52,423,530	38,417,700
1062	TRUE	Empty	sp|Q16543|CDC37_HUMAN Hsp90 co-chaperone Cdc37 OS=Homo sapiens OX=9606 GN=CDC37 PE=1 SV=1	sp|Q16543|CDC37_HUMAN	44 kDa	0.999876309	7	7	100%		13,038,850	23,745,680	18,404,000
1063	TRUE	Empty	sp|Q14444|CAPR1_HUMAN Caprin-1 OS=Homo sapiens OX=9606 GN=CAPRIN1 PE=1 SV=2	sp|Q14444|CAPR1_HUMAN	78 kDa	0.999873593	7	7	100%		6,593,429	14,170,660	9,516,902
1064	TRUE	Empty	sp|O14745|NHRF1_HUMAN Na(+)/H(+) exchange regulatory cofactor NHE-RF1 OS=Homo sapiens OX=9606 GN=SLC9A3R1 PE=1 SV=4	sp|O14745|NHRF1_HUMAN	39 kDa	0.999866624	7	7	100%		16,243,730	28,288,010	24,836,350
1065	TRUE	Empty	sp|P24666|PPAC_HUMAN Low molecular weight phosphotyrosine protein phosphatase OS=Homo sapiens OX=9606 GN=ACP1 PE=1 SV=3	sp|P24666|PPAC_HUMAN	18 kDa	0.999861842	7	7	100%		23,558,260	27,111,300	24,080,140
1066	TRUE	Empty	sp|P13674|P4HA1_HUMAN Prolyl 4-hydroxylase subunit alpha-1 OS=Homo sapiens OX=9606 GN=P4HA1 PE=1 SV=2	sp|P13674|P4HA1_HUMAN	61 kDa	0.999860066	7	7	100%		3,051,764	1,007,222	4,599,556
1067	TRUE	Empty	sp|Q12849|GRSF1_HUMAN G-rich sequence factor 1 OS=Homo sapiens OX=9606 GN=GRSF1 PE=1 SV=3	sp|Q12849|GRSF1_HUMAN	53 kDa	0.99985659	7	7	100%		28,080,000	18,250,640	16,046,570
1068	TRUE	Empty	sp|P00387|NB5R3_HUMAN NADH-cytochrome b5 reductase 3 OS=Homo sapiens OX=9606 GN=CYB5R3 PE=1 SV=3	sp|P00387|NB5R3_HUMAN	34 kDa	0.99985155	7	7	100%		24,565,500	8,193,317	12,659,030
1069	TRUE	Empty	sp|Q6YN16|HSDL2_HUMAN Hydroxysteroid dehydrogenase-like protein 2 OS=Homo sapiens OX=9606 GN=HSDL2 PE=1 SV=1	sp|Q6YN16|HSDL2_HUMAN	45 kDa	0.999844096	7	7	100%		9,307,907	1,845,953	2,206,778
1070	TRUE	Empty	sp|Q9NTJ3|SMC4_HUMAN Structural maintenance of chromosomes protein 4 OS=Homo sapiens OX=9606 GN=SMC4 PE=1 SV=2	sp|Q9NTJ3|SMC4_HUMAN	147 kDa	0.999842951	7	7	100%		1,986,249	7,717,403	8,592,333
1071	TRUE	Empty	sp|Q09161|NCBP1_HUMAN Nuclear cap-binding protein subunit 1 OS=Homo sapiens OX=9606 GN=NCBP1 PE=1 SV=1	sp|Q09161|NCBP1_HUMAN	92 kDa	0.999840764	7	7	100%		3,026,298	4,549,061	4,952,666
1072	TRUE	Empty	sp|O95865|DDAH2_HUMAN N(G),N(G)-dimethylarginine dimethylaminohydrolase 2 OS=Homo sapiens OX=9606 GN=DDAH2 PE=1 SV=1	sp|O95865|DDAH2_HUMAN	30 kDa	0.999830107	7	7	100%		20,188,620	2,270,635	9,248,019
1073	TRUE	Empty	sp|P61619|S61A1_HUMAN Protein transport protein Sec61 subunit alpha isoform 1 OS=Homo sapiens OX=9606 GN=SEC61A1 PE=1 SV=2	sp|P61619|S61A1_HUMAN	52 kDa	0.999827082	7	7	57%		26,917,470	33,818,500	44,083,410
1074	TRUE	Empty	sp|P26368|U2AF2_HUMAN Splicing factor U2AF 65 kDa subunit OS=Homo sapiens OX=9606 GN=U2AF2 PE=1 SV=4	sp|P26368|U2AF2_HUMAN	54 kDa	0.999826942	7	7	100%		28,955,240	38,177,430	42,841,580
1075	TRUE	Empty	sp|Q9UKV8|AGO2_HUMAN Protein argonaute-2 OS=Homo sapiens OX=9606 GN=AGO2 PE=1 SV=3	sp|Q9UKV8|AGO2_HUMAN	97 kDa	0.999822639	7	7	100%		3,850,223	5,530,052	4,267,722
1076	TRUE	Empty	sp|P12830|CADH1_HUMAN Cadherin-1 OS=Homo sapiens OX=9606 GN=CDH1 PE=1 SV=3	sp|P12830|CADH1_HUMAN	97 kDa	0.999808392	7	7	100%		2,238,384	9,645,472	2,509,109
1077	TRUE	Empty	sp|Q9UKX7|NUP50_HUMAN Nuclear pore complex protein Nup50 OS=Homo sapiens OX=9606 GN=NUP50 PE=1 SV=2	sp|Q9UKX7|NUP50_HUMAN	50 kDa	0.999805406	7	7	100%		2,840,638	5,238,021	5,565,258
1078	TRUE	Empty	sp|P46977|STT3A_HUMAN Dolichyl-diphosphooligosaccharide--protein glycosyltransferase subunit STT3A OS=Homo sapiens OX=9606 GN=STT3A PE=1 SV=2	sp|P46977|STT3A_HUMAN	81 kDa	0.999793861	7	7	100%		10,811,250	11,299,760	12,517,260
1079	TRUE	Empty	sp|P61011|SRP54_HUMAN Signal recognition particle 54 kDa protein OS=Homo sapiens OX=9606 GN=SRP54 PE=1 SV=1	sp|P61011|SRP54_HUMAN	56 kDa	0.999787667	7	7	100%		8,764,258	15,253,860	11,153,100
1080	TRUE	Empty	sp|P42574|CASP3_HUMAN Caspase-3 OS=Homo sapiens OX=9606 GN=CASP3 PE=1 SV=2	sp|P42574|CASP3_HUMAN	32 kDa	0.999787481	7	7	100%		13,478,540	19,092,730	13,560,560
1081	TRUE	Empty	sp|Q9UBG0|MRC2_HUMAN C-type mannose receptor 2 OS=Homo sapiens OX=9606 GN=MRC2 PE=1 SV=2	sp|Q9UBG0|MRC2_HUMAN	167 kDa	0.999783623	7	7	100%		8,814,808	775,897.50	2,421,640
1082	TRUE	Empty	sp|O14776|TCRG1_HUMAN Transcription elongation regulator 1 OS=Homo sapiens OX=9606 GN=TCERG1 PE=1 SV=2	sp|O14776|TCRG1_HUMAN	124 kDa	0.99977667	7	7	100%		10,409,210	11,695,020	11,046,710
1083	TRUE	Empty	Group of sp|P68400|CSK21_HUMAN Casein kinase II subunit alpha OS=Homo sapiens OX=9606 GN=CSNK2A1 PE=1 SV=1	sp|P68400|CSK21_HUMAN (+1)		0.999771542	7	7	100%		11,698,430	16,586,210	13,032,930
1083.1	TRUE	Empty	sp|P68400|CSK21_HUMAN Casein kinase II subunit alpha OS=Homo sapiens OX=9606 GN=CSNK2A1 PE=1 SV=1	sp|P68400|CSK21_HUMAN	45 kDa	0.999771542	7	7	100%		11,698,430	16,586,210	13,032,930
1083.2	TRUE	Empty	sp|Q8NEV1|CSK23_HUMAN Casein kinase II subunit alpha 3 OS=Homo sapiens OX=9606 GN=CSNK2A3 PE=1 SV=2	sp|Q8NEV1|CSK23_HUMAN	45 kDa	0.999771542	7	7	100%		11,698,430	16,586,210	13,032,930
1084	TRUE	Empty	sp|O95071|UBR5_HUMAN E3 ubiquitin-protein ligase UBR5 OS=Homo sapiens OX=9606 GN=UBR5 PE=1 SV=2	sp|O95071|UBR5_HUMAN	309 kDa	0.999763896	7	7	100%		504,507.40	2,048,155	1,321,725
1085	TRUE	Empty	sp|O00442|RTCA_HUMAN RNA 3'-terminal phosphate cyclase OS=Homo sapiens OX=9606 GN=RTCA PE=1 SV=1	sp|O00442|RTCA_HUMAN	39 kDa	0.999753951	7	7	100%		8,888,553	8,431,526	9,756,746
1086	TRUE	Empty	sp|P18031|PTN1_HUMAN Tyrosine-protein phosphatase non-receptor type 1 OS=Homo sapiens OX=9606 GN=PTPN1 PE=1 SV=1	sp|P18031|PTN1_HUMAN	50 kDa	0.999735664	7	7	100%		6,599,571	4,510,571	6,539,472
1087	TRUE	Empty	sp|Q9H223|EHD4_HUMAN EH domain-containing protein 4 OS=Homo sapiens OX=9606 GN=EHD4 PE=1 SV=1	sp|Q9H223|EHD4_HUMAN	61 kDa	0.999717272	7	7	100%		895,323.80	3,527,173	1,325,090
1088	TRUE	Empty	sp|P16401|H15_HUMAN Histone H1.5 OS=Homo sapiens OX=9606 GN=HIST1H1B PE=1 SV=3	sp|P16401|H15_HUMAN	23 kDa	0.999713894	7	7	100%		28,470,540	12,420,020	23,258,100
1089	TRUE	Empty	sp|Q9HCE1|MOV10_HUMAN Helicase MOV-10 OS=Homo sapiens OX=9606 GN=MOV10 PE=1 SV=2	sp|Q9HCE1|MOV10_HUMAN	114 kDa	0.999713693	7	7	100%		6,037,009	2,585,566	6,010,025
1090	TRUE	Empty	sp|Q08379|GOGA2_HUMAN Golgin subfamily A member 2 OS=Homo sapiens OX=9606 GN=GOLGA2 PE=1 SV=3	sp|Q08379|GOGA2_HUMAN	113 kDa	0.999711698	7	7	100%		1,328,271	1,347,702	1,985,336
1091	TRUE	Empty	sp|Q99543|DNJC2_HUMAN DnaJ homolog subfamily C member 2 OS=Homo sapiens OX=9606 GN=DNAJC2 PE=1 SV=4	sp|Q99543|DNJC2_HUMAN	72 kDa	0.999708954	7	7	100%		4,039,433	9,754,058	6,136,840
1092	TRUE	Empty	sp|P30038|AL4A1_HUMAN Delta-1-pyrroline-5-carboxylate dehydrogenase, mitochondrial OS=Homo sapiens OX=9606 GN=ALDH4A1 PE=1 SV=3	sp|P30038|AL4A1_HUMAN	62 kDa	0.999706681	7	7	100%		16,460,210	5,896,964	4,231,561
1093	TRUE	Empty	sp|Q2TAY7|SMU1_HUMAN WD40 repeat-containing protein SMU1 OS=Homo sapiens OX=9606 GN=SMU1 PE=1 SV=2	sp|Q2TAY7|SMU1_HUMAN	58 kDa	0.999702865	7	7	100%		2,387,836	3,182,686	3,562,532
1094	TRUE	Empty	sp|Q15102|PA1B3_HUMAN Platelet-activating factor acetylhydrolase IB subunit gamma OS=Homo sapiens OX=9606 GN=PAFAH1B3 PE=1 SV=1	sp|Q15102|PA1B3_HUMAN	26 kDa	0.999697902	7	7	100%		31,695,740	34,259,500	34,521,700
1095	TRUE	Empty	sp|Q99426|TBCB_HUMAN Tubulin-folding cofactor B OS=Homo sapiens OX=9606 GN=TBCB PE=1 SV=2	sp|Q99426|TBCB_HUMAN	27 kDa	0.999696423	7	7	100%		14,761,280	19,282,060	17,501,620
1096	TRUE	Empty	sp|P25325|THTM_HUMAN 3-mercaptopyruvate sulfurtransferase OS=Homo sapiens OX=9606 GN=MPST PE=1 SV=3	sp|P25325|THTM_HUMAN	33 kDa	0.999690445	7	7	100%		11,098,120	10,824,920	7,558,815
1097	TRUE	Empty	sp|P50225|ST1A1_HUMAN Sulfotransferase 1A1 OS=Homo sapiens OX=9606 GN=SULT1A1 PE=1 SV=3	sp|P50225|ST1A1_HUMAN	34 kDa	0.999687207	7	7	100%		19,662,540	3,439,110	9,551,698
1098	TRUE	Empty	sp|O94826|TOM70_HUMAN Mitochondrial import receptor subunit TOM70 OS=Homo sapiens OX=9606 GN=TOMM70 PE=1 SV=1	sp|O94826|TOM70_HUMAN	67 kDa	0.999681309	7	7	100%		8,893,093	7,108,993	3,733,125
1099	TRUE	Empty	sp|Q14112|NID2_HUMAN Nidogen-2 OS=Homo sapiens OX=9606 GN=NID2 PE=1 SV=3	sp|Q14112|NID2_HUMAN	151 kDa	0.999681039	7	7	100%		2,591,740	130,436.90	82,390.72
1100	TRUE	Empty	sp|Q9BXX0|EMIL2_HUMAN EMILIN-2 OS=Homo sapiens OX=9606 GN=EMILIN2 PE=1 SV=3	sp|Q9BXX0|EMIL2_HUMAN	116 kDa	0.999674164	7	7	100%		20,589,550	1,836,913	2,057,296
1101	TRUE	Empty	sp|Q9H993|ARMT1_HUMAN Damage-control phosphatase ARMT1 OS=Homo sapiens OX=9606 GN=ARMT1 PE=1 SV=1	sp|Q9H993|ARMT1_HUMAN	51 kDa	0.999668314	7	7	100%		5,549,875	8,824,840	8,864,977
1102	TRUE	Empty	sp|Q9Y3T9|NOC2L_HUMAN Nucleolar complex protein 2 homolog OS=Homo sapiens OX=9606 GN=NOC2L PE=1 SV=4	sp|Q9Y3T9|NOC2L_HUMAN	85 kDa	0.999642099	7	7	100%		2,043,305	6,954,419	4,872,670
1103	TRUE	Empty	sp|P13995|MTDC_HUMAN Bifunctional methylenetetrahydrofolate dehydrogenase/cyclohydrolase, mitochondrial OS=Homo sapiens OX=9606 GN=MTHFD2 PE=1 SV=2	sp|P13995|MTDC_HUMAN	38 kDa	0.999639692	7	7	100%		3,969,971	12,544,500	10,093,000
1104	TRUE	Empty	sp|Q9BXS5|AP1M1_HUMAN AP-1 complex subunit mu-1 OS=Homo sapiens OX=9606 GN=AP1M1 PE=1 SV=3	sp|Q9BXS5|AP1M1_HUMAN	49 kDa	0.999632282	7	7	71%		9,608,752	7,964,890	8,978,547
1105	TRUE	Empty	sp|Q99805|TM9S2_HUMAN Transmembrane 9 superfamily member 2 OS=Homo sapiens OX=9606 GN=TM9SF2 PE=1 SV=1	sp|Q99805|TM9S2_HUMAN	76 kDa	0.999626142	7	7	100%		5,686,408	11,227,250	9,731,369
1106	TRUE	Empty	sp|P06865|HEXA_HUMAN Beta-hexosaminidase subunit alpha OS=Homo sapiens OX=9606 GN=HEXA PE=1 SV=2	sp|P06865|HEXA_HUMAN	61 kDa	0.99960345	7	7	100%		9,627,813	1,814,019	3,583,272
1107	TRUE	Empty	sp|Q9NXF1|TEX10_HUMAN Testis-expressed protein 10 OS=Homo sapiens OX=9606 GN=TEX10 PE=1 SV=2	sp|Q9NXF1|TEX10_HUMAN	106 kDa	0.999586432	7	7	100%		1,048,140	1,725,304	1,022,977
1108	TRUE	Empty	sp|Q9UNS2|CSN3_HUMAN COP9 signalosome complex subunit 3 OS=Homo sapiens OX=9606 GN=COPS3 PE=1 SV=3	sp|Q9UNS2|CSN3_HUMAN	48 kDa	0.999582655	7	7	100%		3,504,821	2,642,672	4,298,704
1109	TRUE	Empty	sp|Q9Y224|RTRAF_HUMAN RNA transcription, translation and transport factor protein OS=Homo sapiens OX=9606 GN=RTRAF PE=1 SV=1	sp|Q9Y224|RTRAF_HUMAN	28 kDa	0.999554775	7	7	100%		2,279,260	3,741,331	5,055,937
1110	TRUE	Empty	sp|Q14978|NOLC1_HUMAN Nucleolar and coiled-body phosphoprotein 1 OS=Homo sapiens OX=9606 GN=NOLC1 PE=1 SV=2	sp|Q14978|NOLC1_HUMAN	74 kDa	0.99954604	7	7	100%		2,225,196	23,719,960	10,254,030
1111	TRUE	Empty	sp|P51572|BAP31_HUMAN B-cell receptor-associated protein 31 OS=Homo sapiens OX=9606 GN=BCAP31 PE=1 SV=3	sp|P51572|BAP31_HUMAN	28 kDa	0.999519408	7	7	100%		23,462,010	14,642,480	18,435,730
1112	TRUE	Empty	sp|Q14684|RRP1B_HUMAN Ribosomal RNA processing protein 1 homolog B OS=Homo sapiens OX=9606 GN=RRP1B PE=1 SV=3	sp|Q14684|RRP1B_HUMAN	84 kDa	0.99951284	7	7	100%		2,084,384	6,479,344	3,223,591
1113	TRUE	Empty	sp|Q8TCJ2|STT3B_HUMAN Dolichyl-diphosphooligosaccharide--protein glycosyltransferase subunit STT3B OS=Homo sapiens OX=9606 GN=STT3B PE=1 SV=1	sp|Q8TCJ2|STT3B_HUMAN	94 kDa	0.999508829	7	7	100%		6,495,214	3,815,836	6,093,821
1114	TRUE	Empty	sp|P24752|THIL_HUMAN Acetyl-CoA acetyltransferase, mitochondrial OS=Homo sapiens OX=9606 GN=ACAT1 PE=1 SV=1	sp|P24752|THIL_HUMAN	45 kDa	0.999494545	7	7	100%		15,305,980	8,147,235	8,631,119
1115	TRUE	Empty	sp|Q9Y383|LC7L2_HUMAN Putative RNA-binding protein Luc7-like 2 OS=Homo sapiens OX=9606 GN=LUC7L2 PE=1 SV=2	sp|Q9Y383|LC7L2_HUMAN	47 kDa	0.999461337	7	7	71%		12,515,350	10,830,010	13,855,530
1116	TRUE	Empty	sp|P36915|GNL1_HUMAN Guanine nucleotide-binding protein-like 1 OS=Homo sapiens OX=9606 GN=GNL1 PE=1 SV=2	sp|P36915|GNL1_HUMAN	69 kDa	0.999457029	7	7	100%		2,116,374	3,863,542	4,155,878
1117	TRUE	Empty	sp|O43865|SAHH2_HUMAN S-adenosylhomocysteine hydrolase-like protein 1 OS=Homo sapiens OX=9606 GN=AHCYL1 PE=1 SV=2	sp|O43865|SAHH2_HUMAN	59 kDa	0.999453023	7	7	100%		6,964,475	14,317,810	11,623,690
1118	TRUE	Empty	sp|P38159|RBMX_HUMAN RNA-binding motif protein, X chromosome OS=Homo sapiens OX=9606 GN=RBMX PE=1 SV=3	sp|P38159|RBMX_HUMAN	42 kDa	0.999447402	7	7	100%		29,657,730	18,764,640	9,862,881
1119	TRUE	Empty	sp|Q13492|PICAL_HUMAN Phosphatidylinositol-binding clathrin assembly protein OS=Homo sapiens OX=9606 GN=PICALM PE=1 SV=2	sp|Q13492|PICAL_HUMAN	71 kDa	0.99943863	7	7	100%		4,708,024	3,309,545	5,078,486
1120	TRUE	Empty	sp|Q5H9R7|PP6R3_HUMAN Serine/threonine-protein phosphatase 6 regulatory subunit 3 OS=Homo sapiens OX=9606 GN=PPP6R3 PE=1 SV=2	sp|Q5H9R7|PP6R3_HUMAN	98 kDa	0.99943129	7	7	100%		2,065,011	4,149,267	3,743,423
1121	TRUE	Empty	sp|Q14232|EI2BA_HUMAN Translation initiation factor eIF-2B subunit alpha OS=Homo sapiens OX=9606 GN=EIF2B1 PE=1 SV=1	sp|Q14232|EI2BA_HUMAN	34 kDa	0.999431284	7	7	100%		2,417,063	3,240,023	4,131,198
1122	TRUE	Empty	sp|P12429|ANXA3_HUMAN Annexin A3 OS=Homo sapiens OX=9606 GN=ANXA3 PE=1 SV=3	sp|P12429|ANXA3_HUMAN	36 kDa	0.999430327	7	7	100%		8,180,894	1,429,124	3,259,086
1123	TRUE	Empty	sp|Q01085|TIAR_HUMAN Nucleolysin TIAR OS=Homo sapiens OX=9606 GN=TIAL1 PE=1 SV=1	sp|Q01085|TIAR_HUMAN	42 kDa	0.999415981	7	7	57%		19,856,630	21,146,370	27,016,980
1124	TRUE	Empty	sp|P63279|UBC9_HUMAN SUMO-conjugating enzyme UBC9 OS=Homo sapiens OX=9606 GN=UBE2I PE=1 SV=1	sp|P63279|UBC9_HUMAN	18 kDa	0.999413795	7	7	100%		37,104,370	40,474,370	53,284,410
1125	TRUE	Empty	sp|Q13895|BYST_HUMAN Bystin OS=Homo sapiens OX=9606 GN=BYSL PE=1 SV=3	sp|Q13895|BYST_HUMAN	50 kDa	0.999410546	7	7	100%		1,287,037	4,172,209	3,557,630
1126	TRUE	Empty	sp|Q6Y7W6|GGYF2_HUMAN GRB10-interacting GYF protein 2 OS=Homo sapiens OX=9606 GN=GIGYF2 PE=1 SV=1	sp|Q6Y7W6|GGYF2_HUMAN	150 kDa	0.999394271	7	7	100%		1,815,367	2,211,821	2,075,996
1127	TRUE	Empty	sp|Q06124|PTN11_HUMAN Tyrosine-protein phosphatase non-receptor type 11 OS=Homo sapiens OX=9606 GN=PTPN11 PE=1 SV=2	sp|Q06124|PTN11_HUMAN	68 kDa	0.999360532	7	7	100%		1,462,863	2,163,830	3,223,233
1128	TRUE	Empty	sp|Q16836|HCDH_HUMAN Hydroxyacyl-coenzyme A dehydrogenase, mitochondrial OS=Homo sapiens OX=9606 GN=HADH PE=1 SV=3	sp|Q16836|HCDH_HUMAN	34 kDa	0.999358575	7	7	100%		24,601,070	11,618,210	15,268,150
1129	TRUE	Empty	sp|Q5JTH9|RRP12_HUMAN RRP12-like protein OS=Homo sapiens OX=9606 GN=RRP12 PE=1 SV=2	sp|Q5JTH9|RRP12_HUMAN	144 kDa	0.999347079	7	7	100%		1,815,740	5,666,557	4,657,724
1130	TRUE	Empty	sp|Q96SI9|STRBP_HUMAN Spermatid perinuclear RNA-binding protein OS=Homo sapiens OX=9606 GN=STRBP PE=1 SV=1	sp|Q96SI9|STRBP_HUMAN	74 kDa	0.999317046	7	7	57%		18,534,590	21,536,270	20,845,860
1131	TRUE	Empty	sp|P40937|RFC5_HUMAN Replication factor C subunit 5 OS=Homo sapiens OX=9606 GN=RFC5 PE=1 SV=1	sp|P40937|RFC5_HUMAN	38 kDa	0.999287586	7	7	100%		3,915,664	8,989,615	8,182,377
1132	TRUE	Empty	sp|Q8N6H7|ARFG2_HUMAN ADP-ribosylation factor GTPase-activating protein 2 OS=Homo sapiens OX=9606 GN=ARFGAP2 PE=1 SV=1	sp|Q8N6H7|ARFG2_HUMAN	57 kDa	0.99923909	7	7	100%		3,243,280	2,460,188	1,755,963
1133	TRUE	Empty	sp|P49756|RBM25_HUMAN RNA-binding protein 25 OS=Homo sapiens OX=9606 GN=RBM25 PE=1 SV=3	sp|P49756|RBM25_HUMAN	100 kDa	0.999187148	7	7	100%		4,318,539	5,133,566	5,606,755
1134	TRUE	Empty	sp|O75400|PR40A_HUMAN Pre-mRNA-processing factor 40 homolog A OS=Homo sapiens OX=9606 GN=PRPF40A PE=1 SV=2	sp|O75400|PR40A_HUMAN	109 kDa	0.999151144	7	7	100%		4,032,329	7,052,597	6,204,305
1135	TRUE	Empty	sp|P40616|ARL1_HUMAN ADP-ribosylation factor-like protein 1 OS=Homo sapiens OX=9606 GN=ARL1 PE=1 SV=1	sp|P40616|ARL1_HUMAN	20 kDa	0.999148517	7	7	100%		12,059,200	10,296,780	18,783,710
1136	TRUE	Empty	sp|O00505|IMA4_HUMAN Importin subunit alpha-4 OS=Homo sapiens OX=9606 GN=KPNA3 PE=1 SV=2	sp|O00505|IMA4_HUMAN	58 kDa	0.999146393	7	7	57%		3,501,121	6,696,952	4,838,662
1137	TRUE	Empty	sp|P61106|RAB14_HUMAN Ras-related protein Rab-14 OS=Homo sapiens OX=9606 GN=RAB14 PE=1 SV=4	sp|P61106|RAB14_HUMAN	24 kDa	0.999126308	7	7	86%		55,023,130	51,551,030	73,269,620
1138	TRUE	Empty	sp|Q96ST3|SIN3A_HUMAN Paired amphipathic helix protein Sin3a OS=Homo sapiens OX=9606 GN=SIN3A PE=1 SV=2	sp|Q96ST3|SIN3A_HUMAN	145 kDa	0.999090921	7	7	100%		1,941,918	4,285,226	4,782,165
1139	TRUE	Empty	sp|Q8WVY7|UBCP1_HUMAN Ubiquitin-like domain-containing CTD phosphatase 1 OS=Homo sapiens OX=9606 GN=UBLCP1 PE=1 SV=2	sp|Q8WVY7|UBCP1_HUMAN	37 kDa	0.999050014	7	7	100%		10,192,850	11,712,490	10,795,660
1140	TRUE	Empty	sp|O14979|HNRDL_HUMAN Heterogeneous nuclear ribonucleoprotein D-like OS=Homo sapiens OX=9606 GN=HNRNPDL PE=1 SV=3	sp|O14979|HNRDL_HUMAN	46 kDa	0.999023179	7	7	71%		93,553,240	98,269,830	87,166,590
1141	TRUE	Empty	Group of sp|P63092|GNAS2_HUMAN Guanine nucleotide-binding protein G(s) subunit alpha isoforms short OS=Homo sapiens OX=9606 GN=GNAS PE=1 SV=1	sp|P63092|GNAS2_HUMAN (+1)		0.999017231	7	7	86%		17,181,520	10,996,030	15,103,970
1141.1	TRUE	Empty	sp|P63092|GNAS2_HUMAN Guanine nucleotide-binding protein G(s) subunit alpha isoforms short OS=Homo sapiens OX=9606 GN=GNAS PE=1 SV=1	sp|P63092|GNAS2_HUMAN	46 kDa	0.999017231	7	7	86%		17,181,520	10,996,030	15,103,970
1141.2	TRUE	Empty	sp|Q5JWF2|GNAS1_HUMAN Guanine nucleotide-binding protein G(s) subunit alpha isoforms XLas OS=Homo sapiens OX=9606 GN=GNAS PE=1 SV=2	sp|Q5JWF2|GNAS1_HUMAN	111 kDa	0.999017231	7	7	86%		17,181,520	10,996,030	15,103,970
1142	TRUE	Empty	sp|Q15404|RSU1_HUMAN Ras suppressor protein 1 OS=Homo sapiens OX=9606 GN=RSU1 PE=1 SV=3	sp|Q15404|RSU1_HUMAN	32 kDa	0.99898263	7	7	100%		3,978,484	2,722,551	2,747,138
1143	TRUE	Empty	sp|Q9Y4W2|LAS1L_HUMAN Ribosomal biogenesis protein LAS1L OS=Homo sapiens OX=9606 GN=LAS1L PE=1 SV=2	sp|Q9Y4W2|LAS1L_HUMAN	83 kDa	0.99896487	7	7	100%		2,244,650	3,816,892	1,484,753
1144	TRUE	Empty	sp|Q8IX12|CCAR1_HUMAN Cell division cycle and apoptosis regulator protein 1 OS=Homo sapiens OX=9606 GN=CCAR1 PE=1 SV=2	sp|Q8IX12|CCAR1_HUMAN	133 kDa	0.9989645	7	7	100%		8,342,040	9,548,846	11,664,300
1145	TRUE	Empty	sp|Q14738|2A5D_HUMAN Serine/threonine-protein phosphatase 2A 56 kDa regulatory subunit delta isoform OS=Homo sapiens OX=9606 GN=PPP2R5D PE=1 SV=1	sp|Q14738|2A5D_HUMAN	70 kDa	0.99895003	7	7	86%		4,604,285	6,140,641	6,292,785
1146	TRUE	Empty	sp|Q1KMD3|HNRL2_HUMAN Heterogeneous nuclear ribonucleoprotein U-like protein 2 OS=Homo sapiens OX=9606 GN=HNRNPUL2 PE=1 SV=1	sp|Q1KMD3|HNRL2_HUMAN	85 kDa	0.99893269	7	7	100%		12,024,120	4,375,075	4,389,143
1147	TRUE	Empty	sp|P26232|CTNA2_HUMAN Catenin alpha-2 OS=Homo sapiens OX=9606 GN=CTNNA2 PE=1 SV=5	sp|P26232|CTNA2_HUMAN	105 kDa	0.99892472	7	7	29%		18,274,160	14,161,640	12,715,090
1148	TRUE	Empty	sp|Q7LBC6|KDM3B_HUMAN Lysine-specific demethylase 3B OS=Homo sapiens OX=9606 GN=KDM3B PE=1 SV=2	sp|Q7LBC6|KDM3B_HUMAN	192 kDa	0.99885126	7	7	100%		1,961,737	2,993,177	3,480,883
1149	TRUE	Empty	sp|Q13363|CTBP1_HUMAN C-terminal-binding protein 1 OS=Homo sapiens OX=9606 GN=CTBP1 PE=1 SV=2	sp|Q13363|CTBP1_HUMAN	48 kDa	0.99876632	7	7	71%		13,457,470	19,876,340	16,123,680
1150	TRUE	Empty	sp|Q9Y6Q5|AP1M2_HUMAN AP-1 complex subunit mu-2 OS=Homo sapiens OX=9606 GN=AP1M2 PE=1 SV=4	sp|Q9Y6Q5|AP1M2_HUMAN	48 kDa	0.99873278	7	7	71%		7,199,118	11,140,990	8,578,608
1151	TRUE	Empty	sp|P46108|CRK_HUMAN Adapter molecule crk OS=Homo sapiens OX=9606 GN=CRK PE=1 SV=2	sp|P46108|CRK_HUMAN	34 kDa	0.99867156	7	7	100%		8,412,699	5,662,545	5,742,984
1152	TRUE	Empty	sp|Q9NXH9|TRM1_HUMAN tRNA (guanine(26)-N(2))-dimethyltransferase OS=Homo sapiens OX=9606 GN=TRMT1 PE=1 SV=1	sp|Q9NXH9|TRM1_HUMAN	72 kDa	0.99859989	7	7	100%		826,576.50	4,985,362	2,458,017
1153	TRUE	Empty	sp|Q9NQW7|XPP1_HUMAN Xaa-Pro aminopeptidase 1 OS=Homo sapiens OX=9606 GN=XPNPEP1 PE=1 SV=3	sp|Q9NQW7|XPP1_HUMAN	70 kDa	0.99856697	7	7	100%		5,709,392	3,284,476	3,275,477
1154	TRUE	Empty	sp|Q93052|LPP_HUMAN Lipoma-preferred partner OS=Homo sapiens OX=9606 GN=LPP PE=1 SV=1	sp|Q93052|LPP_HUMAN	66 kDa	0.99847558	7	7	100%		6,842,925	1,014,688	2,630,216
1155	TRUE	Empty	sp|O60610|DIAP1_HUMAN Protein diaphanous homolog 1 OS=Homo sapiens OX=9606 GN=DIAPH1 PE=1 SV=2	sp|O60610|DIAP1_HUMAN	141 kDa	0.99845036	7	7	100%		7,885,896	6,742,459	11,031,060
1156	TRUE	Empty	sp|P48739|PIPNB_HUMAN Phosphatidylinositol transfer protein beta isoform OS=Homo sapiens OX=9606 GN=PITPNB PE=1 SV=2	sp|P48739|PIPNB_HUMAN	32 kDa	0.9984343	7	7	71%		9,057,898	6,785,064	6,294,478
1157	TRUE	Empty	sp|Q9Y6D6|BIG1_HUMAN Brefeldin A-inhibited guanine nucleotide-exchange protein 1 OS=Homo sapiens OX=9606 GN=ARFGEF1 PE=1 SV=2	sp|Q9Y6D6|BIG1_HUMAN	209 kDa	0.99794848	7	7	100%		507,161.50	1,932,432	956,394.50
1158	TRUE	Empty	sp|Q7L0Y3|TM10C_HUMAN tRNA methyltransferase 10 homolog C OS=Homo sapiens OX=9606 GN=TRMT10C PE=1 SV=2	sp|Q7L0Y3|TM10C_HUMAN	47 kDa	0.99770587	7	7	100%		5,594,450	6,150,878	6,797,352
1159	TRUE	Empty	sp|Q96A33|CCD47_HUMAN Coiled-coil domain-containing protein 47 OS=Homo sapiens OX=9606 GN=CCDC47 PE=1 SV=1	sp|Q96A33|CCD47_HUMAN	56 kDa	0.99761321	7	7	100%		839,810.80	3,086,696	4,377,093
1160	TRUE	Empty	sp|Q9Y5Q8|TF3C5_HUMAN General transcription factor 3C polypeptide 5 OS=Homo sapiens OX=9606 GN=GTF3C5 PE=1 SV=2	sp|Q9Y5Q8|TF3C5_HUMAN	60 kDa	0.99761176	7	7	100%		1,414,944	2,879,185	2,915,126
1161	TRUE	Empty	sp|P63096|GNAI1_HUMAN Guanine nucleotide-binding protein G(i) subunit alpha-1 OS=Homo sapiens OX=9606 GN=GNAI1 PE=1 SV=2	sp|P63096|GNAI1_HUMAN	40 kDa	0.99731511	7	7	43%		20,145,690	13,078,990	19,917,130
1162	TRUE	Empty	sp|Q92797|SYMPK_HUMAN Symplekin OS=Homo sapiens OX=9606 GN=SYMPK PE=1 SV=2	sp|Q92797|SYMPK_HUMAN	141 kDa	0.99704638	7	7	100%		2,385,483	1,232,118	3,559,115
1163	TRUE	Empty	sp|Q9BQ04|RBM4B_HUMAN RNA-binding protein 4B OS=Homo sapiens OX=9606 GN=RBM4B PE=1 SV=1	sp|Q9BQ04|RBM4B_HUMAN	40 kDa	0.99647431	7	7	14%		11,501,290	16,524,590	15,193,830
1164	TRUE	Empty	sp|Q01844|EWS_HUMAN RNA-binding protein EWS OS=Homo sapiens OX=9606 GN=EWSR1 PE=1 SV=1	sp|Q01844|EWS_HUMAN	68 kDa	0.99999961	6	6	100%		26,085,120	19,198,570	26,228,450
1165	TRUE	Empty	sp|P10620|MGST1_HUMAN Microsomal glutathione S-transferase 1 OS=Homo sapiens OX=9606 GN=MGST1 PE=1 SV=1	sp|P10620|MGST1_HUMAN	18 kDa	0.999998612	6	6	100%		5,239,171	20,221,010	11,354,550
1166	TRUE	Empty	sp|P62910|RL32_HUMAN 60S ribosomal protein L32 OS=Homo sapiens OX=9606 GN=RPL32 PE=1 SV=2	sp|P62910|RL32_HUMAN	16 kDa	0.999997088	6	6	100%		33,213,130	60,659,640	49,662,350
1167	TRUE	Empty	sp|P62244|RS15A_HUMAN 40S ribosomal protein S15a OS=Homo sapiens OX=9606 GN=RPS15A PE=1 SV=2	sp|P62244|RS15A_HUMAN	15 kDa	0.999996433	6	6	100%		66,810,370	133,932,300	106,083,600
1168	TRUE	Empty	sp|P04632|CPNS1_HUMAN Calpain small subunit 1 OS=Homo sapiens OX=9606 GN=CAPNS1 PE=1 SV=1	sp|P04632|CPNS1_HUMAN	28 kDa	0.999995739	6	6	100%		33,701,250	18,164,780	19,196,170
1169	TRUE	Empty	sp|Q14019|COTL1_HUMAN Coactosin-like protein OS=Homo sapiens OX=9606 GN=COTL1 PE=1 SV=3	sp|Q14019|COTL1_HUMAN	16 kDa	0.999995218	6	6	100%		13,196,740	13,134,670	19,568,320
1170	TRUE	Empty	sp|P56537|IF6_HUMAN Eukaryotic translation initiation factor 6 OS=Homo sapiens OX=9606 GN=EIF6 PE=1 SV=1	sp|P56537|IF6_HUMAN	27 kDa	0.999994531	6	6	100%		21,613,250	26,961,090	27,753,330
1171	TRUE	Empty	sp|Q07021|C1QBP_HUMAN Complement component 1 Q subcomponent-binding protein, mitochondrial OS=Homo sapiens OX=9606 GN=C1QBP PE=1 SV=1	sp|Q07021|C1QBP_HUMAN	31 kDa	0.999993364	6	6	100%		6,987,054	9,923,917	11,334,500
1172	TRUE	Empty	sp|P23378|GCSP_HUMAN Glycine dehydrogenase (decarboxylating), mitochondrial OS=Homo sapiens OX=9606 GN=GLDC PE=1 SV=2	sp|P23378|GCSP_HUMAN	113 kDa	0.9999923	6	6	100%		40,417.00	2,556,440	253,418.70
1173	TRUE	Empty	sp|P36957|ODO2_HUMAN Dihydrolipoyllysine-residue succinyltransferase component of 2-oxoglutarate dehydrogenase complex, mitochondrial OS=Homo sapiens OX=9606 GN=DLST PE=1 SV=4	sp|P36957|ODO2_HUMAN	49 kDa	0.99999095	6	6	100%		38,490,700	17,056,740	16,418,210
1174	TRUE	Empty	sp|Q15185|TEBP_HUMAN Prostaglandin E synthase 3 OS=Homo sapiens OX=9606 GN=PTGES3 PE=1 SV=1	sp|Q15185|TEBP_HUMAN	19 kDa	0.999989748	6	6	100%		20,635,010	41,887,200	38,499,150
1175	TRUE	Empty	sp|P24534|EF1B_HUMAN Elongation factor 1-beta OS=Homo sapiens OX=9606 GN=EEF1B2 PE=1 SV=3	sp|P24534|EF1B_HUMAN	25 kDa	0.99998932	6	6	100%		36,594,110	61,894,450	46,278,530
1176	TRUE	Empty	sp|P27635|RL10_HUMAN 60S ribosomal protein L10 OS=Homo sapiens OX=9606 GN=RPL10 PE=1 SV=4	sp|P27635|RL10_HUMAN	25 kDa	0.999988857	6	6	100%		27,814,340	48,923,930	41,213,530
1177	TRUE	Empty	sp|P40429|RL13A_HUMAN 60S ribosomal protein L13a OS=Homo sapiens OX=9606 GN=RPL13A PE=1 SV=2	sp|P40429|RL13A_HUMAN	24 kDa	0.999988583	6	6	100%		58,427,630	113,910,700	87,012,640
1178	TRUE	Empty	sp|Q13151|ROA0_HUMAN Heterogeneous nuclear ribonucleoprotein A0 OS=Homo sapiens OX=9606 GN=HNRNPA0 PE=1 SV=1	sp|Q13151|ROA0_HUMAN	31 kDa	0.999988367	6	6	100%		6,794,211	6,601,216	6,593,118
1179	TRUE	Empty	sp|P35080|PROF2_HUMAN Profilin-2 OS=Homo sapiens OX=9606 GN=PFN2 PE=1 SV=3	sp|P35080|PROF2_HUMAN	15 kDa	0.999987421	6	6	100%		33,619,390	22,170,040	19,410,850
1180	TRUE	Empty	sp|P19022|CADH2_HUMAN Cadherin-2 OS=Homo sapiens OX=9606 GN=CDH2 PE=1 SV=4	sp|P19022|CADH2_HUMAN	100 kDa	0.999986574	6	6	100%		14,304,860	2,011,856	2,982,378
1181	TRUE	Empty	sp|O75396|SC22B_HUMAN Vesicle-trafficking protein SEC22b OS=Homo sapiens OX=9606 GN=SEC22B PE=1 SV=4	sp|O75396|SC22B_HUMAN	25 kDa	0.999985531	6	6	100%		13,224,470	6,237,438	9,152,400
1182	TRUE	Empty	sp|P09417|DHPR_HUMAN Dihydropteridine reductase OS=Homo sapiens OX=9606 GN=QDPR PE=1 SV=2	sp|P09417|DHPR_HUMAN	26 kDa	0.999984758	6	6	100%		11,440,390	7,309,117	5,236,911
1183	TRUE	Empty	sp|Q8WVM8|SCFD1_HUMAN Sec1 family domain-containing protein 1 OS=Homo sapiens OX=9606 GN=SCFD1 PE=1 SV=4	sp|Q8WVM8|SCFD1_HUMAN	72 kDa	0.999982835	6	6	100%		4,889,976	4,310,084	5,497,295
1184	TRUE	Empty	sp|P25685|DNJB1_HUMAN DnaJ homolog subfamily B member 1 OS=Homo sapiens OX=9606 GN=DNAJB1 PE=1 SV=4	sp|P25685|DNJB1_HUMAN	38 kDa	0.99998206	6	6	83%		6,974,775	11,415,340	12,058,890
1185	TRUE	Empty	sp|Q9NR45|SIAS_HUMAN Sialic acid synthase OS=Homo sapiens OX=9606 GN=NANS PE=1 SV=2	sp|Q9NR45|SIAS_HUMAN	40 kDa	0.999981161	6	6	100%		11,631,920	6,944,576	10,312,060
1186	TRUE	Empty	sp|P10599|THIO_HUMAN Thioredoxin OS=Homo sapiens OX=9606 GN=TXN PE=1 SV=3	sp|P10599|THIO_HUMAN	12 kDa	0.999980995	6	6	100%		37,469,670	39,277,200	63,324,510
1187	TRUE	Empty	sp|P31942|HNRH3_HUMAN Heterogeneous nuclear ribonucleoprotein H3 OS=Homo sapiens OX=9606 GN=HNRNPH3 PE=1 SV=2	sp|P31942|HNRH3_HUMAN	37 kDa	0.999979347	6	6	100%		12,982,250	8,279,571	6,476,947
1188	TRUE	Empty	sp|P29966|MARCS_HUMAN Myristoylated alanine-rich C-kinase substrate OS=Homo sapiens OX=9606 GN=MARCKS PE=1 SV=4	sp|P29966|MARCS_HUMAN	32 kDa	0.999977736	6	6	100%		6,992,840	10,954,430	16,195,540
1189	TRUE	Empty	sp|P35269|T2FA_HUMAN General transcription factor IIF subunit 1 OS=Homo sapiens OX=9606 GN=GTF2F1 PE=1 SV=2	sp|P35269|T2FA_HUMAN	58 kDa	0.999976481	6	6	100%		1,784,687	2,311,173	2,320,393
1190	TRUE	Empty	sp|P40121|CAPG_HUMAN Macrophage-capping protein OS=Homo sapiens OX=9606 GN=CAPG PE=1 SV=2	sp|P40121|CAPG_HUMAN	38 kDa	0.999976243	6	6	100%		3,319,042	2,621,653	9,197,792
1191	TRUE	Empty	sp|O14773|TPP1_HUMAN Tripeptidyl-peptidase 1 OS=Homo sapiens OX=9606 GN=TPP1 PE=1 SV=2	sp|O14773|TPP1_HUMAN	61 kDa	0.999975807	6	6	100%		16,908,520	3,247,681	9,292,590
1192	TRUE	Empty	sp|P36542|ATPG_HUMAN ATP synthase subunit gamma, mitochondrial OS=Homo sapiens OX=9606 GN=ATP5F1C PE=1 SV=1	sp|P36542|ATPG_HUMAN	33 kDa	0.999975037	6	6	100%		68,202,050	31,469,270	36,652,220
1193	TRUE	Empty	sp|P53041|PPP5_HUMAN Serine/threonine-protein phosphatase 5 OS=Homo sapiens OX=9606 GN=PPP5C PE=1 SV=1	sp|P53041|PPP5_HUMAN	57 kDa	0.999972424	6	6	100%		8,537,331	11,897,340	10,637,110
1194	TRUE	Empty	sp|Q9H3N1|TMX1_HUMAN Thioredoxin-related transmembrane protein 1 OS=Homo sapiens OX=9606 GN=TMX1 PE=1 SV=1	sp|Q9H3N1|TMX1_HUMAN	32 kDa	0.999965733	6	6	100%		7,941,976	16,555,310	11,450,950
1195	TRUE	Empty	sp|P22061|PIMT_HUMAN Protein-L-isoaspartate(D-aspartate) O-methyltransferase OS=Homo sapiens OX=9606 GN=PCMT1 PE=1 SV=4	sp|P22061|PIMT_HUMAN	25 kDa	0.999963688	6	6	100%		13,136,390	12,435,890	17,169,510
1196	TRUE	Empty	sp|O43399|TPD54_HUMAN Tumor protein D54 OS=Homo sapiens OX=9606 GN=TPD52L2 PE=1 SV=2	sp|O43399|TPD54_HUMAN	22 kDa	0.999961067	6	6	100%		6,932,645	9,041,414	10,731,790
1197	TRUE	Empty	sp|P09382|LEG1_HUMAN Galectin-1 OS=Homo sapiens OX=9606 GN=LGALS1 PE=1 SV=2	sp|P09382|LEG1_HUMAN	15 kDa	0.999960817	6	6	100%		13,057,000	1,771,274	25,852,120
1198	TRUE	Empty	sp|Q13155|AIMP2_HUMAN Aminoacyl tRNA synthase complex-interacting multifunctional protein 2 OS=Homo sapiens OX=9606 GN=AIMP2 PE=1 SV=2	sp|Q13155|AIMP2_HUMAN	35 kDa	0.999960237	6	6	100%		7,776,732	14,745,590	11,119,060
1199	TRUE	Empty	sp|Q8WWY3|PRP31_HUMAN U4/U6 small nuclear ribonucleoprotein Prp31 OS=Homo sapiens OX=9606 GN=PRPF31 PE=1 SV=2	sp|Q8WWY3|PRP31_HUMAN	55 kDa	0.999959652	6	6	100%		1,776,888	2,384,417	1,894,169
1200	TRUE	Empty	sp|Q9P035|HACD3_HUMAN Very-long-chain (3R)-3-hydroxyacyl-CoA dehydratase 3 OS=Homo sapiens OX=9606 GN=HACD3 PE=1 SV=2	sp|Q9P035|HACD3_HUMAN	43 kDa	0.999957655	6	6	100%		29,964,950	21,237,320	29,194,950
1201	TRUE	Empty	sp|P55145|MANF_HUMAN Mesencephalic astrocyte-derived neurotrophic factor OS=Homo sapiens OX=9606 GN=MANF PE=1 SV=3	sp|P55145|MANF_HUMAN	21 kDa	0.999953624	6	6	100%		8,956,374	8,573,599	11,360,140
1202	TRUE	Empty	sp|P99999|CYC_HUMAN Cytochrome c OS=Homo sapiens OX=9606 GN=CYCS PE=1 SV=2	sp|P99999|CYC_HUMAN	12 kDa	0.999952997	6	6	100%		37,689,100	31,906,950	25,176,250
1203	TRUE	Empty	sp|P43487|RANG_HUMAN Ran-specific GTPase-activating protein OS=Homo sapiens OX=9606 GN=RANBP1 PE=1 SV=1	sp|P43487|RANG_HUMAN	23 kDa	0.999950728	6	6	100%		23,755,980	51,439,990	58,841,130
1204	TRUE	Empty	sp|P62857|RS28_HUMAN 40S ribosomal protein S28 OS=Homo sapiens OX=9606 GN=RPS28 PE=1 SV=1	sp|P62857|RS28_HUMAN	8 kDa	0.999946478	6	6	100%		18,676,360	32,563,790	20,536,920
1205	TRUE	Empty	sp|O75223|GGCT_HUMAN Gamma-glutamylcyclotransferase OS=Homo sapiens OX=9606 GN=GGCT PE=1 SV=1	sp|O75223|GGCT_HUMAN	21 kDa	0.999944877	6	6	100%		6,099,799	15,105,470	6,418,071
1206	TRUE	Empty	sp|Q9UBM7|DHCR7_HUMAN 7-dehydrocholesterol reductase OS=Homo sapiens OX=9606 GN=DHCR7 PE=1 SV=1	sp|Q9UBM7|DHCR7_HUMAN	54 kDa	0.999943943	6	6	100%		26,745,010	40,134,160	39,858,690
1207	TRUE	Empty	sp|Q96RE7|NACC1_HUMAN Nucleus accumbens-associated protein 1 OS=Homo sapiens OX=9606 GN=NACC1 PE=1 SV=1	sp|Q96RE7|NACC1_HUMAN	57 kDa	0.999940162	6	6	100%		2,085,595	5,364,078	5,093,340
1208	TRUE	Empty	sp|O75340|PDCD6_HUMAN Programmed cell death protein 6 OS=Homo sapiens OX=9606 GN=PDCD6 PE=1 SV=1	sp|O75340|PDCD6_HUMAN	22 kDa	0.999938636	6	6	100%		4,074,954	3,231,103	4,056,941
1209	TRUE	Empty	sp|P61081|UBC12_HUMAN NEDD8-conjugating enzyme Ubc12 OS=Homo sapiens OX=9606 GN=UBE2M PE=1 SV=1	sp|P61081|UBC12_HUMAN	21 kDa	0.999928301	6	6	100%		25,381,020	28,963,950	37,283,160
1210	TRUE	Empty	sp|Q9UHJ6|SHPK_HUMAN Sedoheptulokinase OS=Homo sapiens OX=9606 GN=SHPK PE=1 SV=3	sp|Q9UHJ6|SHPK_HUMAN	51 kDa	0.999927072	6	6	100%		2,634,280	7,290,266	4,249,706
1211	TRUE	Empty	sp|P09455|RET1_HUMAN Retinol-binding protein 1 OS=Homo sapiens OX=9606 GN=RBP1 PE=1 SV=2	sp|P09455|RET1_HUMAN	16 kDa	0.999926438	6	6	100%		14,412,130	3,391,566	6,770,396
1212	TRUE	Empty	sp|Q99567|NUP88_HUMAN Nuclear pore complex protein Nup88 OS=Homo sapiens OX=9606 GN=NUP88 PE=1 SV=2	sp|Q99567|NUP88_HUMAN	84 kDa	0.999922807	6	6	100%		2,471,155	4,113,216	2,730,272
1213	TRUE	Empty	sp|O96008|TOM40_HUMAN Mitochondrial import receptor subunit TOM40 homolog OS=Homo sapiens OX=9606 GN=TOMM40 PE=1 SV=1	sp|O96008|TOM40_HUMAN	38 kDa	0.999921366	6	6	100%		15,210,460	18,304,280	14,092,090
1214	TRUE	Empty	sp|Q9UJU6|DBNL_HUMAN Drebrin-like protein OS=Homo sapiens OX=9606 GN=DBNL PE=1 SV=1	sp|Q9UJU6|DBNL_HUMAN	48 kDa	0.999920199	6	6	100%		13,277,400	5,918,115	11,244,680
1215	TRUE	Empty	sp|O00273|DFFA_HUMAN DNA fragmentation factor subunit alpha OS=Homo sapiens OX=9606 GN=DFFA PE=1 SV=1	sp|O00273|DFFA_HUMAN	37 kDa	0.999919141	6	6	100%		6,140,351	10,171,620	8,838,872
1216	TRUE	Empty	sp|P49257|LMAN1_HUMAN Protein ERGIC-53 OS=Homo sapiens OX=9606 GN=LMAN1 PE=1 SV=2	sp|P49257|LMAN1_HUMAN	58 kDa	0.999917702	6	6	100%		9,583,960	7,985,450	16,345,110
1217	TRUE	Empty	sp|Q15293|RCN1_HUMAN Reticulocalbin-1 OS=Homo sapiens OX=9606 GN=RCN1 PE=1 SV=1	sp|Q15293|RCN1_HUMAN	39 kDa	0.999911839	6	6	100%		15,861,390	9,784,327	13,599,710
1218	TRUE	Empty	sp|Q96EK6|GNA1_HUMAN Glucosamine 6-phosphate N-acetyltransferase OS=Homo sapiens OX=9606 GN=GNPNAT1 PE=1 SV=1	sp|Q96EK6|GNA1_HUMAN	21 kDa	0.999905607	6	6	100%		3,045,635	6,014,197	8,940,261
1219	TRUE	Empty	sp|P10155|RO60_HUMAN 60 kDa SS-A/Ro ribonucleoprotein OS=Homo sapiens OX=9606 GN=RO60 PE=1 SV=2	sp|P10155|RO60_HUMAN	61 kDa	0.99990256	6	6	100%		10,104,930	40,123,900	8,085,870
1220	TRUE	Empty	sp|Q9NZ01|TECR_HUMAN Very-long-chain enoyl-CoA reductase OS=Homo sapiens OX=9606 GN=TECR PE=1 SV=1	sp|Q9NZ01|TECR_HUMAN	36 kDa	0.999902136	6	6	100%		5,111,873	4,069,079	5,081,788
1221	TRUE	Empty	sp|Q15654|TRIP6_HUMAN Thyroid receptor-interacting protein 6 OS=Homo sapiens OX=9606 GN=TRIP6 PE=1 SV=3	sp|Q15654|TRIP6_HUMAN	50 kDa	0.999900957	6	6	100%		841,494.40	2,282,778	1,709,282
1222	TRUE	Empty	sp|Q9P2I0|CPSF2_HUMAN Cleavage and polyadenylation specificity factor subunit 2 OS=Homo sapiens OX=9606 GN=CPSF2 PE=1 SV=2	sp|Q9P2I0|CPSF2_HUMAN	88 kDa	0.999898134	6	6	100%		2,289,224	3,306,973	2,761,117
1223	TRUE	Empty	sp|Q07955|SRSF1_HUMAN Serine/arginine-rich splicing factor 1 OS=Homo sapiens OX=9606 GN=SRSF1 PE=1 SV=2	sp|Q07955|SRSF1_HUMAN	28 kDa	0.999889226	6	6	100%		14,812,310	9,519,964	7,822,530
1224	TRUE	Empty	sp|Q9NXG2|THUM1_HUMAN THUMP domain-containing protein 1 OS=Homo sapiens OX=9606 GN=THUMPD1 PE=1 SV=2	sp|Q9NXG2|THUM1_HUMAN	39 kDa	0.99988089	6	6	100%		5,291,165	7,988,248	8,200,742
1225	TRUE	Empty	sp|Q8IWS0|PHF6_HUMAN PHD finger protein 6 OS=Homo sapiens OX=9606 GN=PHF6 PE=1 SV=1	sp|Q8IWS0|PHF6_HUMAN	41 kDa	0.999879978	6	6	100%		3,329,737	3,592,940	5,278,225
1226	TRUE	Empty	Group of sp|P61326|MGN_HUMAN Protein mago nashi homolog OS=Homo sapiens OX=9606 GN=MAGOH PE=1 SV=1	sp|P61326|MGN_HUMAN (+1)		0.999878665	6	6	100%		11,655,900	13,955,050	12,929,860
1226.1	TRUE	Empty	sp|P61326|MGN_HUMAN Protein mago nashi homolog OS=Homo sapiens OX=9606 GN=MAGOH PE=1 SV=1	sp|P61326|MGN_HUMAN	17 kDa	0.999878665	6	6	100%		11,655,900	13,955,050	12,929,860
1226.2	TRUE	Empty	sp|Q96A72|MGN2_HUMAN Protein mago nashi homolog 2 OS=Homo sapiens OX=9606 GN=MAGOHB PE=1 SV=1	sp|Q96A72|MGN2_HUMAN	17 kDa	0.999878665	6	6	100%		11,655,900	13,955,050	12,929,860
1227	TRUE	Empty	sp|P51148|RAB5C_HUMAN Ras-related protein Rab-5C OS=Homo sapiens OX=9606 GN=RAB5C PE=1 SV=2	sp|P51148|RAB5C_HUMAN	23 kDa	0.999869473	6	6	50%		50,738,040	42,877,160	40,159,550
1228	TRUE	Empty	sp|P36405|ARL3_HUMAN ADP-ribosylation factor-like protein 3 OS=Homo sapiens OX=9606 GN=ARL3 PE=1 SV=2	sp|P36405|ARL3_HUMAN	20 kDa	0.999864345	6	6	100%		18,900,760	14,110,390	17,821,220
1229	TRUE	Empty	sp|Q3ZCQ8|TIM50_HUMAN Mitochondrial import inner membrane translocase subunit TIM50 OS=Homo sapiens OX=9606 GN=TIMM50 PE=1 SV=2	sp|Q3ZCQ8|TIM50_HUMAN	40 kDa	0.999861495	6	6	100%		8,785,734	8,598,015	9,752,794
1230	TRUE	Empty	sp|P57088|TMM33_HUMAN Transmembrane protein 33 OS=Homo sapiens OX=9606 GN=TMEM33 PE=1 SV=2	sp|P57088|TMM33_HUMAN	28 kDa	0.999860451	6	6	100%		10,132,370	30,723,460	26,771,300
1231	TRUE	Empty	sp|O95292|VAPB_HUMAN Vesicle-associated membrane protein-associated protein B/C OS=Homo sapiens OX=9606 GN=VAPB PE=1 SV=3	sp|O95292|VAPB_HUMAN	27 kDa	0.999859804	6	6	83%		6,307,464	3,204,679	5,051,570
1232	TRUE	Empty	sp|Q6NXG1|ESRP1_HUMAN Epithelial splicing regulatory protein 1 OS=Homo sapiens OX=9606 GN=ESRP1 PE=1 SV=2	sp|Q6NXG1|ESRP1_HUMAN	76 kDa	0.999858705	6	6	100%		601,679.90	7,175,271	796,981.50
1233	TRUE	Empty	sp|P42677|RS27_HUMAN 40S ribosomal protein S27 OS=Homo sapiens OX=9606 GN=RPS27 PE=1 SV=3	sp|P42677|RS27_HUMAN	9 kDa	0.999857746	6	6	100%		26,811,310	54,389,750	37,973,590
1234	TRUE	Empty	sp|P00403|COX2_HUMAN Cytochrome c oxidase subunit 2 OS=Homo sapiens OX=9606 GN=MT-CO2 PE=1 SV=1	sp|P00403|COX2_HUMAN	26 kDa	0.999849121	6	6	100%		82,334,920	45,256,570	37,661,760
1235	TRUE	Empty	sp|O75439|MPPB_HUMAN Mitochondrial-processing peptidase subunit beta OS=Homo sapiens OX=9606 GN=PMPCB PE=1 SV=2	sp|O75439|MPPB_HUMAN	54 kDa	0.999848542	6	6	100%		5,730,947	5,254,143	4,963,025
1236	TRUE	Empty	sp|Q15056|IF4H_HUMAN Eukaryotic translation initiation factor 4H OS=Homo sapiens OX=9606 GN=EIF4H PE=1 SV=5	sp|Q15056|IF4H_HUMAN	27 kDa	0.999845346	6	6	100%		16,202,580	15,119,710	13,924,200
1237	TRUE	Empty	sp|O75964|ATP5L_HUMAN ATP synthase subunit g, mitochondrial OS=Homo sapiens OX=9606 GN=ATP5MG PE=1 SV=3	sp|O75964|ATP5L_HUMAN	11 kDa	0.999843125	6	6	100%		117,323,600	63,890,970	78,426,280
1238	TRUE	Empty	sp|P53597|SUCA_HUMAN Succinate--CoA ligase [ADP/GDP-forming] subunit alpha, mitochondrial OS=Homo sapiens OX=9606 GN=SUCLG1 PE=1 SV=4	sp|P53597|SUCA_HUMAN	36 kDa	0.999842983	6	6	100%		18,004,360	6,190,859	9,130,299
1239	TRUE	Empty	sp|O75521|ECI2_HUMAN Enoyl-CoA delta isomerase 2, mitochondrial OS=Homo sapiens OX=9606 GN=ECI2 PE=1 SV=4	sp|O75521|ECI2_HUMAN	44 kDa	0.99984254	6	6	100%		11,348,460	5,423,047	3,508,232
1240	TRUE	Empty	sp|P52788|SPSY_HUMAN Spermine synthase OS=Homo sapiens OX=9606 GN=SMS PE=1 SV=2	sp|P52788|SPSY_HUMAN	41 kDa	0.999840054	6	6	100%		4,741,734	9,808,927	5,527,460
1241	TRUE	Empty	sp|P48556|PSMD8_HUMAN 26S proteasome non-ATPase regulatory subunit 8 OS=Homo sapiens OX=9606 GN=PSMD8 PE=1 SV=2	sp|P48556|PSMD8_HUMAN	40 kDa	0.999834596	6	6	100%		15,641,430	20,303,300	20,205,850
1242	TRUE	Empty	sp|Q9BPX3|CND3_HUMAN Condensin complex subunit 3 OS=Homo sapiens OX=9606 GN=NCAPG PE=1 SV=1	sp|Q9BPX3|CND3_HUMAN	114 kDa	0.9998292	6	6	100%		3,546,391	9,734,244	10,468,820
1243	TRUE	Empty	sp|P82650|RT22_HUMAN 28S ribosomal protein S22, mitochondrial OS=Homo sapiens OX=9606 GN=MRPS22 PE=1 SV=1	sp|P82650|RT22_HUMAN	41 kDa	0.999816252	6	6	100%		2,403,004	2,318,872	1,996,615
1244	TRUE	Empty	sp|O60256|KPRB_HUMAN Phosphoribosyl pyrophosphate synthase-associated protein 2 OS=Homo sapiens OX=9606 GN=PRPSAP2 PE=1 SV=1	sp|O60256|KPRB_HUMAN	41 kDa	0.999815833	6	6	100%		10,754,650	13,088,160	10,464,140
1245	TRUE	Empty	sp|Q13126|MTAP_HUMAN S-methyl-5'-thioadenosine phosphorylase OS=Homo sapiens OX=9606 GN=MTAP PE=1 SV=2	sp|Q13126|MTAP_HUMAN	31 kDa	0.999808066	6	6	100%		7,537,880	17,072,440	16,117,270
1246	TRUE	Empty	sp|Q9HB07|MYG1_HUMAN UPF0160 protein MYG1, mitochondrial OS=Homo sapiens OX=9606 GN=C12orf10 PE=1 SV=2	sp|Q9HB07|MYG1_HUMAN	42 kDa	0.999806803	6	6	100%		7,429,788	11,232,390	10,085,440
1247	TRUE	Empty	sp|P61026|RAB10_HUMAN Ras-related protein Rab-10 OS=Homo sapiens OX=9606 GN=RAB10 PE=1 SV=1	sp|P61026|RAB10_HUMAN	23 kDa	0.999785785	6	6	67%		60,687,960	139,268,900	165,684,600
1248	TRUE	Empty	sp|P00568|KAD1_HUMAN Adenylate kinase isoenzyme 1 OS=Homo sapiens OX=9606 GN=AK1 PE=1 SV=3	sp|P00568|KAD1_HUMAN	22 kDa	0.999777563	6	6	100%		28,059,290	3,797,467	4,294,694
1249	TRUE	Empty	sp|O43324|MCA3_HUMAN Eukaryotic translation elongation factor 1 epsilon-1 OS=Homo sapiens OX=9606 GN=EEF1E1 PE=1 SV=1	sp|O43324|MCA3_HUMAN	20 kDa	0.99977667	6	6	100%		5,222,527	15,997,090	13,015,530
1250	TRUE	Empty	sp|Q9BTC8|MTA3_HUMAN Metastasis-associated protein MTA3 OS=Homo sapiens OX=9606 GN=MTA3 PE=1 SV=2	sp|Q9BTC8|MTA3_HUMAN	68 kDa	0.99976843	6	6	67%		765,419.80	4,531,972	2,616,897
1251	TRUE	Empty	sp|P28072|PSB6_HUMAN Proteasome subunit beta type-6 OS=Homo sapiens OX=9606 GN=PSMB6 PE=1 SV=4	sp|P28072|PSB6_HUMAN	25 kDa	0.99976211	6	6	100%		66,324,920	53,975,340	70,789,430
1252	TRUE	Empty	sp|A1L0T0|ILVBL_HUMAN Acetolactate synthase-like protein OS=Homo sapiens OX=9606 GN=ILVBL PE=1 SV=2	sp|A1L0T0|ILVBL_HUMAN	68 kDa	0.999753986	6	6	100%		2,183,553	3,696,109	3,179,298
1253	TRUE	Empty	sp|Q9BZG1|RAB34_HUMAN Ras-related protein Rab-34 OS=Homo sapiens OX=9606 GN=RAB34 PE=1 SV=1	sp|Q9BZG1|RAB34_HUMAN	29 kDa	0.999752166	6	6	83%		47,223,540	48,168,340	12,043,440
1254	TRUE	Empty	sp|P61758|PFD3_HUMAN Prefoldin subunit 3 OS=Homo sapiens OX=9606 GN=VBP1 PE=1 SV=4	sp|P61758|PFD3_HUMAN	23 kDa	0.999731716	6	6	100%		5,881,749	4,735,028	7,053,426
1255	TRUE	Empty	sp|Q96T76|MMS19_HUMAN MMS19 nucleotide excision repair protein homolog OS=Homo sapiens OX=9606 GN=MMS19 PE=1 SV=2	sp|Q96T76|MMS19_HUMAN	113 kDa	0.999709671	6	6	100%		1,262,196	2,677,224	1,724,680
1256	TRUE	Empty	sp|Q99961|SH3G1_HUMAN Endophilin-A2 OS=Homo sapiens OX=9606 GN=SH3GL1 PE=1 SV=1	sp|Q99961|SH3G1_HUMAN	41 kDa	0.999684979	6	6	100%		11,260,860	13,514,980	10,222,580
1257	TRUE	Empty	sp|Q9P0L0|VAPA_HUMAN Vesicle-associated membrane protein-associated protein A OS=Homo sapiens OX=9606 GN=VAPA PE=1 SV=3	sp|Q9P0L0|VAPA_HUMAN	28 kDa	0.999678264	6	6	83%		20,859,940	11,972,660	17,875,110
1258	TRUE	Empty	sp|P49773|HINT1_HUMAN Histidine triad nucleotide-binding protein 1 OS=Homo sapiens OX=9606 GN=HINT1 PE=1 SV=2	sp|P49773|HINT1_HUMAN	14 kDa	0.999678188	6	6	100%		20,910,850	25,282,480	21,626,470
1259	TRUE	Empty	sp|P08240|SRPRA_HUMAN Signal recognition particle receptor subunit alpha OS=Homo sapiens OX=9606 GN=SRPRA PE=1 SV=2	sp|P08240|SRPRA_HUMAN	70 kDa	0.999643057	6	6	100%		1,788,563	2,634,349	2,773,301
1260	TRUE	Empty	sp|Q92820|GGH_HUMAN Gamma-glutamyl hydrolase OS=Homo sapiens OX=9606 GN=GGH PE=1 SV=2	sp|Q92820|GGH_HUMAN	36 kDa	0.999631398	6	6	100%		10,427,870	3,285,418	5,873,404
1261	TRUE	Empty	sp|Q13185|CBX3_HUMAN Chromobox protein homolog 3 OS=Homo sapiens OX=9606 GN=CBX3 PE=1 SV=4	sp|Q13185|CBX3_HUMAN	21 kDa	0.999628027	6	6	83%		23,030,720	12,999,560	20,954,080
1262	TRUE	Empty	sp|O15372|EIF3H_HUMAN Eukaryotic translation initiation factor 3 subunit H OS=Homo sapiens OX=9606 GN=EIF3H PE=1 SV=1	sp|O15372|EIF3H_HUMAN	40 kDa	0.999627512	6	6	100%		1,706,325	1,053,744	957,750.10
1263	TRUE	Empty	sp|Q92974|ARHG2_HUMAN Rho guanine nucleotide exchange factor 2 OS=Homo sapiens OX=9606 GN=ARHGEF2 PE=1 SV=4	sp|Q92974|ARHG2_HUMAN	112 kDa	0.999619056	6	6	100%		1,613,278	2,697,504	3,093,121
1264	TRUE	Empty	sp|Q9P0V9|SEP10_HUMAN Septin-10 OS=Homo sapiens OX=9606 GN=SEPTIN10 PE=1 SV=2	sp|Q9P0V9|SEP10_HUMAN	53 kDa	0.99961813	6	6	83%		11,951,240	5,508,986	8,386,130
1265	TRUE	Empty	sp|P20340|RAB6A_HUMAN Ras-related protein Rab-6A OS=Homo sapiens OX=9606 GN=RAB6A PE=1 SV=3	sp|P20340|RAB6A_HUMAN	24 kDa	0.999608216	6	6	83%		67,439,180	62,137,470	31,485,890
1266	TRUE	Empty	sp|Q14534|ERG1_HUMAN Squalene monooxygenase OS=Homo sapiens OX=9606 GN=SQLE PE=1 SV=3	sp|Q14534|ERG1_HUMAN	64 kDa	0.999602693	6	6	100%		3,155,892	6,739,358	4,909,990
1267	TRUE	Empty	sp|O95202|LETM1_HUMAN Mitochondrial proton/calcium exchanger protein OS=Homo sapiens OX=9606 GN=LETM1 PE=1 SV=1	sp|O95202|LETM1_HUMAN	83 kDa	0.999596509	6	6	100%		5,520,509	3,281,722	3,950,543
1268	TRUE	Empty	sp|P21291|CSRP1_HUMAN Cysteine and glycine-rich protein 1 OS=Homo sapiens OX=9606 GN=CSRP1 PE=1 SV=3	sp|P21291|CSRP1_HUMAN	21 kDa	0.999581654	6	6	100%		34,794,460	3,422,419	4,968,422
1269	TRUE	Empty	sp|Q9UL25|RAB21_HUMAN Ras-related protein Rab-21 OS=Homo sapiens OX=9606 GN=RAB21 PE=1 SV=3	sp|Q9UL25|RAB21_HUMAN	24 kDa	0.999567215	6	6	83%		16,157,940	12,860,570	14,368,710
1270	TRUE	Empty	sp|Q702N8|XIRP1_HUMAN Xin actin-binding repeat-containing protein 1 OS=Homo sapiens OX=9606 GN=XIRP1 PE=1 SV=1	sp|Q702N8|XIRP1_HUMAN	199 kDa	0.99956482	6	6	100%		11,828,820	1,373,909	1,374,541
1271	TRUE	Empty	sp|Q92526|TCPW_HUMAN T-complex protein 1 subunit zeta-2 OS=Homo sapiens OX=9606 GN=CCT6B PE=1 SV=5	sp|Q92526|TCPW_HUMAN	58 kDa	0.999551255	6	6	17%		37,790,660	63,485,250	52,610,300
1272	TRUE	Empty	sp|Q9NRZ9|HELLS_HUMAN Lymphoid-specific helicase OS=Homo sapiens OX=9606 GN=HELLS PE=1 SV=1	sp|Q9NRZ9|HELLS_HUMAN	97 kDa	0.999538147	6	6	100%		2,379,344	8,891,208	2,315,488
1273	TRUE	Empty	sp|Q8NBJ5|GT251_HUMAN Procollagen galactosyltransferase 1 OS=Homo sapiens OX=9606 GN=COLGALT1 PE=1 SV=1	sp|Q8NBJ5|GT251_HUMAN	72 kDa	0.999533146	6	6	100%		12,608,050	2,552,180	7,744,846
1274	TRUE	Empty	sp|O75663|TIPRL_HUMAN TIP41-like protein OS=Homo sapiens OX=9606 GN=TIPRL PE=1 SV=2	sp|O75663|TIPRL_HUMAN	31 kDa	0.999526888	6	6	100%		4,294,170	1,056,745	2,736,944
1275	TRUE	Empty	sp|Q96EE3|SEH1_HUMAN Nucleoporin SEH1 OS=Homo sapiens OX=9606 GN=SEH1L PE=1 SV=3	sp|Q96EE3|SEH1_HUMAN	40 kDa	0.999517014	6	6	100%		539,885.60	1,973,541	1,097,665
1276	TRUE	Empty	sp|Q8N684|CPSF7_HUMAN Cleavage and polyadenylation specificity factor subunit 7 OS=Homo sapiens OX=9606 GN=CPSF7 PE=1 SV=1	sp|Q8N684|CPSF7_HUMAN	52 kDa	0.999502868	6	6	100%		10,020,860	10,371,730	10,598,330
1277	TRUE	Empty	sp|Q12996|CSTF3_HUMAN Cleavage stimulation factor subunit 3 OS=Homo sapiens OX=9606 GN=CSTF3 PE=1 SV=1	sp|Q12996|CSTF3_HUMAN	83 kDa	0.999502817	6	6	100%		6,258,918	7,457,478	8,335,347
1278	TRUE	Empty	sp|Q9Y6Y8|S23IP_HUMAN SEC23-interacting protein OS=Homo sapiens OX=9606 GN=SEC23IP PE=1 SV=1	sp|Q9Y6Y8|S23IP_HUMAN	111 kDa	0.999496947	6	6	100%		4,268,678	7,663,473	4,612,761
1279	TRUE	Empty	sp|Q14257|RCN2_HUMAN Reticulocalbin-2 OS=Homo sapiens OX=9606 GN=RCN2 PE=1 SV=1	sp|Q14257|RCN2_HUMAN	37 kDa	0.999487428	6	6	100%		1,685,138	3,217,540	2,267,630
1280	TRUE	Empty	sp|Q6YP21|KAT3_HUMAN Kynurenine--oxoglutarate transaminase 3 OS=Homo sapiens OX=9606 GN=KYAT3 PE=1 SV=1	sp|Q6YP21|KAT3_HUMAN	51 kDa	0.999484656	6	6	100%		6,786,725	7,806,580	8,083,908
1281	TRUE	Empty	sp|Q8WVX9|FACR1_HUMAN Fatty acyl-CoA reductase 1 OS=Homo sapiens OX=9606 GN=FAR1 PE=1 SV=1	sp|Q8WVX9|FACR1_HUMAN	59 kDa	0.999482608	6	6	100%		1,362,626	4,612,624	6,302,659
1282	TRUE	Empty	sp|Q13404|UB2V1_HUMAN Ubiquitin-conjugating enzyme E2 variant 1 OS=Homo sapiens OX=9606 GN=UBE2V1 PE=1 SV=2	sp|Q13404|UB2V1_HUMAN	16 kDa	0.999480626	6	6	50%		43,023,870	50,855,720	56,742,520
1283	TRUE	Empty	sp|P30626|SORCN_HUMAN Sorcin OS=Homo sapiens OX=9606 GN=SRI PE=1 SV=1	sp|P30626|SORCN_HUMAN	22 kDa	0.999479348	6	6	100%		10,704,020	15,587,730	9,028,667
1284	TRUE	Empty	sp|Q14739|LBR_HUMAN Delta(14)-sterol reductase LBR OS=Homo sapiens OX=9606 GN=LBR PE=1 SV=2	sp|Q14739|LBR_HUMAN	71 kDa	0.999478745	6	6	100%		18,725,140	14,633,740	23,651,590
1285	TRUE	Empty	sp|Q96PZ0|PUS7_HUMAN Pseudouridylate synthase 7 homolog OS=Homo sapiens OX=9606 GN=PUS7 PE=1 SV=2	sp|Q96PZ0|PUS7_HUMAN	75 kDa	0.999469965	6	6	100%		1,001,063	7,036,587	3,264,186
1286	TRUE	Empty	sp|P42785|PCP_HUMAN Lysosomal Pro-X carboxypeptidase OS=Homo sapiens OX=9606 GN=PRCP PE=1 SV=1	sp|P42785|PCP_HUMAN	56 kDa	0.999469267	6	6	100%		17,875,520	3,559,388	5,178,925
1287	TRUE	Empty	sp|P51648|AL3A2_HUMAN Aldehyde dehydrogenase family 3 member A2 OS=Homo sapiens OX=9606 GN=ALDH3A2 PE=1 SV=1	sp|P51648|AL3A2_HUMAN	55 kDa	0.999463566	6	6	83%		15,347,930	12,943,760	18,124,740
1288	TRUE	Empty	sp|Q9UGI8|TES_HUMAN Testin OS=Homo sapiens OX=9606 GN=TES PE=1 SV=1	sp|Q9UGI8|TES_HUMAN	48 kDa	0.999462515	6	6	100%		4,755,138	1,876,443	5,087,443
1289	TRUE	Empty	sp|Q53FA7|QORX_HUMAN Quinone oxidoreductase PIG3 OS=Homo sapiens OX=9606 GN=TP53I3 PE=1 SV=2	sp|Q53FA7|QORX_HUMAN	36 kDa	0.999460504	6	6	100%		14,176,600	10,858,980	8,492,027
1290	TRUE	Empty	sp|P52888|THOP1_HUMAN Thimet oligopeptidase OS=Homo sapiens OX=9606 GN=THOP1 PE=1 SV=2	sp|P52888|THOP1_HUMAN	79 kDa	0.999439698	6	6	100%		3,309,795	4,182,956	4,455,380
1291	TRUE	Empty	sp|O75718|CRTAP_HUMAN Cartilage-associated protein OS=Homo sapiens OX=9606 GN=CRTAP PE=1 SV=1	sp|O75718|CRTAP_HUMAN	47 kDa	0.999439407	6	6	100%		5,997,000	3,029,127	7,919,667
1292	TRUE	Empty	sp|P30419|NMT1_HUMAN Glycylpeptide N-tetradecanoyltransferase 1 OS=Homo sapiens OX=9606 GN=NMT1 PE=1 SV=2	sp|P30419|NMT1_HUMAN	57 kDa	0.999432341	6	6	100%		6,013,240	6,374,333	10,038,290
1293	TRUE	Empty	sp|Q9HD20|AT131_HUMAN Manganese-transporting ATPase 13A1 OS=Homo sapiens OX=9606 GN=ATP13A1 PE=1 SV=2	sp|Q9HD20|AT131_HUMAN	133 kDa	0.999432291	6	6	100%		913,365.70	853,802.40	1,330,577
1294	TRUE	Empty	sp|Q8NHP8|PLBL2_HUMAN Putative phospholipase B-like 2 OS=Homo sapiens OX=9606 GN=PLBD2 PE=1 SV=2	sp|Q8NHP8|PLBL2_HUMAN	65 kDa	0.99941866	6	6	100%		13,361,680	5,538,084	8,259,179
1295	TRUE	Empty	sp|P20339|RAB5A_HUMAN Ras-related protein Rab-5A OS=Homo sapiens OX=9606 GN=RAB5A PE=1 SV=2	sp|P20339|RAB5A_HUMAN	24 kDa	0.999408417	6	6	50%		39,113,150	44,160,870	33,647,240
1296	TRUE	Empty	sp|Q7L5N1|CSN6_HUMAN COP9 signalosome complex subunit 6 OS=Homo sapiens OX=9606 GN=COPS6 PE=1 SV=1	sp|Q7L5N1|CSN6_HUMAN	36 kDa	0.9993948	6	6	100%		10,606,600	10,831,060	9,391,675
1297	TRUE	Empty	sp|Q8WUM0|NU133_HUMAN Nuclear pore complex protein Nup133 OS=Homo sapiens OX=9606 GN=NUP133 PE=1 SV=2	sp|Q8WUM0|NU133_HUMAN	129 kDa	0.999390039	6	6	100%		1,438,746	3,806,977	2,714,868
1298	TRUE	Empty	sp|Q99829|CPNE1_HUMAN Copine-1 OS=Homo sapiens OX=9606 GN=CPNE1 PE=1 SV=1	sp|Q99829|CPNE1_HUMAN	59 kDa	0.999351216	6	6	100%		11,558,830	9,309,031	7,674,445
1299	TRUE	Empty	sp|P42025|ACTY_HUMAN Beta-centractin OS=Homo sapiens OX=9606 GN=ACTR1B PE=1 SV=1	sp|P42025|ACTY_HUMAN	42 kDa	0.999348158	6	6	50%		9,308,428	4,854,770	6,595,703
1300	TRUE	Empty	sp|O00567|NOP56_HUMAN Nucleolar protein 56 OS=Homo sapiens OX=9606 GN=NOP56 PE=1 SV=4	sp|O00567|NOP56_HUMAN	66 kDa	0.999343183	6	6	100%		1,245,872	973,216.00	2,467,969
1301	TRUE	Empty	sp|Q92747|ARC1A_HUMAN Actin-related protein 2/3 complex subunit 1A OS=Homo sapiens OX=9606 GN=ARPC1A PE=2 SV=2	sp|Q92747|ARC1A_HUMAN	42 kDa	0.999342873	6	6	83%		11,393,630	6,412,915	9,100,664
1302	TRUE	Empty	sp|P49643|PRI2_HUMAN DNA primase large subunit OS=Homo sapiens OX=9606 GN=PRIM2 PE=1 SV=2	sp|P49643|PRI2_HUMAN	59 kDa	0.999340803	6	6	100%		223,422.50	2,079,842	780,211.60
1303	TRUE	Empty	sp|P42126|ECI1_HUMAN Enoyl-CoA delta isomerase 1, mitochondrial OS=Homo sapiens OX=9606 GN=ECI1 PE=1 SV=1	sp|P42126|ECI1_HUMAN	33 kDa	0.999298871	6	6	100%		30,942,870	8,997,880	12,475,760
1304	TRUE	Empty	sp|P50895|BCAM_HUMAN Basal cell adhesion molecule OS=Homo sapiens OX=9606 GN=BCAM PE=1 SV=2	sp|P50895|BCAM_HUMAN	67 kDa	0.999298822	6	6	100%		2,274,815	2,268,965	493,644.40
1305	TRUE	Empty	sp|Q6JBY9|CPZIP_HUMAN CapZ-interacting protein OS=Homo sapiens OX=9606 GN=RCSD1 PE=1 SV=1	sp|Q6JBY9|CPZIP_HUMAN	45 kDa	0.999294277	6	6	100%		7,302,178	90,824.26	434,937.90
1306	TRUE	Empty	sp|Q7Z460|CLAP1_HUMAN CLIP-associating protein 1 OS=Homo sapiens OX=9606 GN=CLASP1 PE=1 SV=1	sp|Q7Z460|CLAP1_HUMAN	169 kDa	0.999288433	6	6	83%		1,014,124	1,427,222	2,332,047
1307	TRUE	Empty	sp|Q9UM54|MYO6_HUMAN Unconventional myosin-VI OS=Homo sapiens OX=9606 GN=MYO6 PE=1 SV=4	sp|Q9UM54|MYO6_HUMAN	150 kDa	0.999276205	6	6	100%		4,288,384	1,519,030	1,596,807
1308	TRUE	Empty	sp|Q9H3P7|GCP60_HUMAN Golgi resident protein GCP60 OS=Homo sapiens OX=9606 GN=ACBD3 PE=1 SV=4	sp|Q9H3P7|GCP60_HUMAN	61 kDa	0.999262203	6	6	100%		6,244,010	5,722,314	6,848,420
1309	TRUE	Empty	sp|Q9NX40|OCAD1_HUMAN OCIA domain-containing protein 1 OS=Homo sapiens OX=9606 GN=OCIAD1 PE=1 SV=1	sp|Q9NX40|OCAD1_HUMAN	28 kDa	0.999247587	6	6	100%		2,592,574	4,164,950	2,418,228
1310	TRUE	Empty	sp|Q9UBB6|NCDN_HUMAN Neurochondrin OS=Homo sapiens OX=9606 GN=NCDN PE=1 SV=1	sp|Q9UBB6|NCDN_HUMAN	79 kDa	0.999228514	6	6	100%		666,390.90	2,721,192	1,128,982
1311	TRUE	Empty	sp|Q8IWB7|WDFY1_HUMAN WD repeat and FYVE domain-containing protein 1 OS=Homo sapiens OX=9606 GN=WDFY1 PE=1 SV=1	sp|Q8IWB7|WDFY1_HUMAN	46 kDa	0.999187197	6	6	100%		2,061,151	4,762,490	3,811,331
1312	TRUE	Empty	sp|O43681|ASNA_HUMAN ATPase ASNA1 OS=Homo sapiens OX=9606 GN=ASNA1 PE=1 SV=2	sp|O43681|ASNA_HUMAN	39 kDa	0.999160675	6	6	100%		11,208,910	10,943,250	12,464,090
1313	TRUE	Empty	sp|Q16629|SRSF7_HUMAN Serine/arginine-rich splicing factor 7 OS=Homo sapiens OX=9606 GN=SRSF7 PE=1 SV=1	sp|Q16629|SRSF7_HUMAN	27 kDa	0.999144042	6	6	83%		9,910,056	9,291,641	3,627,401
1314	TRUE	Empty	sp|Q96RP9|EFGM_HUMAN Elongation factor G, mitochondrial OS=Homo sapiens OX=9606 GN=GFM1 PE=1 SV=2	sp|Q96RP9|EFGM_HUMAN	83 kDa	0.999124993	6	6	100%		7,902,069	11,072,710	8,324,683
1315	TRUE	Empty	sp|Q86Y46|K2C73_HUMAN Keratin, type II cytoskeletal 73 OS=Homo sapiens OX=9606 GN=KRT73 PE=1 SV=1	sp|Q86Y46|K2C73_HUMAN	59 kDa	0.999115331	6	6	50%		164,253,300	41,659,930	123,458,600
1316	TRUE	Empty	sp|Q13619|CUL4A_HUMAN Cullin-4A OS=Homo sapiens OX=9606 GN=CUL4A PE=1 SV=3	sp|Q13619|CUL4A_HUMAN	88 kDa	0.999104622	6	6	50%		2,023,287	3,240,190	2,288,734
1317	TRUE	Empty	sp|Q8NCN5|PDPR_HUMAN Pyruvate dehydrogenase phosphatase regulatory subunit, mitochondrial OS=Homo sapiens OX=9606 GN=PDPR PE=1 SV=2	sp|Q8NCN5|PDPR_HUMAN	99 kDa	0.999097168	6	6	100%		2,228,262	2,611,303	2,461,820
1318	TRUE	Empty	sp|Q9UBW7|ZMYM2_HUMAN Zinc finger MYM-type protein 2 OS=Homo sapiens OX=9606 GN=ZMYM2 PE=1 SV=1	sp|Q9UBW7|ZMYM2_HUMAN	155 kDa	0.999086037	6	6	100%		500,467.20	1,714,178	900,087.40
1319	TRUE	Empty	sp|P19784|CSK22_HUMAN Casein kinase II subunit alpha' OS=Homo sapiens OX=9606 GN=CSNK2A2 PE=1 SV=1	sp|P19784|CSK22_HUMAN	41 kDa	0.999085506	6	6	100%		3,558,044	5,337,195	4,167,347
1320	TRUE	Empty	sp|Q9H4B7|TBB1_HUMAN Tubulin beta-1 chain OS=Homo sapiens OX=9606 GN=TUBB1 PE=1 SV=1	sp|Q9H4B7|TBB1_HUMAN	50 kDa	0.999070521	6	6	17%		661,185,000	891,135,100	1,270,694,000
1321	TRUE	Empty	sp|P48637|GSHB_HUMAN Glutathione synthetase OS=Homo sapiens OX=9606 GN=GSS PE=1 SV=1	sp|P48637|GSHB_HUMAN	52 kDa	0.999056894	6	6	100%		6,501,600	1,727,867	2,559,566
1322	TRUE	Empty	sp|O95486|SC24A_HUMAN Protein transport protein Sec24A OS=Homo sapiens OX=9606 GN=SEC24A PE=1 SV=2	sp|O95486|SC24A_HUMAN	120 kDa	0.999055315	6	6	100%		1,391,298	2,058,455	1,851,947
1323	TRUE	Empty	sp|P53990|IST1_HUMAN IST1 homolog OS=Homo sapiens OX=9606 GN=IST1 PE=1 SV=1	sp|P53990|IST1_HUMAN	40 kDa	0.999050009	6	6	100%		10,459,420	8,728,391	7,526,666
1324	TRUE	Empty	sp|Q00534|CDK6_HUMAN Cyclin-dependent kinase 6 OS=Homo sapiens OX=9606 GN=CDK6 PE=1 SV=1	sp|Q00534|CDK6_HUMAN	37 kDa	0.999018455	6	6	83%		16,652,630	15,438,630	21,601,750
1325	TRUE	Empty	sp|Q9H0L4|CSTFT_HUMAN Cleavage stimulation factor subunit 2 tau variant OS=Homo sapiens OX=9606 GN=CSTF2T PE=1 SV=1	sp|Q9H0L4|CSTFT_HUMAN	64 kDa	0.999015923	6	6	50%		5,988,572	8,418,954	7,676,383
1326	TRUE	Empty	Group of sp|A0A0B4J2D5|GAL3B_HUMAN Glutamine amidotransferase-like class 1 domain-containing protein 3B, mitochondrial OS=Homo sapiens OX=9606 GN=GATD3B PE=1 SV=1	sp|A0A0B4J2D5|GAL3B_HUMAN (+1)		0.999009988	6	6	100%		10,880,060	4,148,133	3,996,434
1326.1	TRUE	Empty	sp|A0A0B4J2D5|GAL3B_HUMAN Glutamine amidotransferase-like class 1 domain-containing protein 3B, mitochondrial OS=Homo sapiens OX=9606 GN=GATD3B PE=1 SV=1	sp|A0A0B4J2D5|GAL3B_HUMAN	28 kDa	0.999009988	6	6	100%		10,880,060	4,148,133	3,996,434
1326.2	TRUE	Empty	sp|P0DPI2|GAL3A_HUMAN Glutamine amidotransferase-like class 1 domain-containing protein 3A, mitochondrial OS=Homo sapiens OX=9606 GN=GATD3A PE=1 SV=1	sp|P0DPI2|GAL3A_HUMAN	28 kDa	0.999009988	6	6	100%		10,880,060	4,148,133	3,996,434
1327	TRUE	Empty	sp|P35249|RFC4_HUMAN Replication factor C subunit 4 OS=Homo sapiens OX=9606 GN=RFC4 PE=1 SV=2	sp|P35249|RFC4_HUMAN	40 kDa	0.99896694	6	6	100%		4,353,904	10,801,280	8,817,111
1328	TRUE	Empty	sp|P22307|NLTP_HUMAN Non-specific lipid-transfer protein OS=Homo sapiens OX=9606 GN=SCP2 PE=1 SV=2	sp|P22307|NLTP_HUMAN	59 kDa	0.99894783	6	6	100%		22,160,140	14,173,540	22,005,960
1329	TRUE	Empty	sp|O60313|OPA1_HUMAN Dynamin-like 120 kDa protein, mitochondrial OS=Homo sapiens OX=9606 GN=OPA1 PE=1 SV=3	sp|O60313|OPA1_HUMAN	112 kDa	0.99890075	6	6	100%		10,607,530	6,266,062	6,582,398
1330	TRUE	Empty	sp|Q96EY7|PTCD3_HUMAN Pentatricopeptide repeat domain-containing protein 3, mitochondrial OS=Homo sapiens OX=9606 GN=PTCD3 PE=1 SV=3	sp|Q96EY7|PTCD3_HUMAN	79 kDa	0.99889538	6	6	100%		6,634,575	9,384,676	8,881,685
1331	TRUE	Empty	sp|P49790|NU153_HUMAN Nuclear pore complex protein Nup153 OS=Homo sapiens OX=9606 GN=NUP153 PE=1 SV=2	sp|P49790|NU153_HUMAN	154 kDa	0.99888362	6	6	100%		2,729,349	3,592,135	4,046,771
1332	TRUE	Empty	sp|Q96I99|SUCB2_HUMAN Succinate--CoA ligase [GDP-forming] subunit beta, mitochondrial OS=Homo sapiens OX=9606 GN=SUCLG2 PE=1 SV=2	sp|Q96I99|SUCB2_HUMAN	47 kDa	0.99887899	6	6	100%		5,772,887	1,764,715	3,833,549
1333	TRUE	Empty	sp|P40763|STAT3_HUMAN Signal transducer and activator of transcription 3 OS=Homo sapiens OX=9606 GN=STAT3 PE=1 SV=2	sp|P40763|STAT3_HUMAN	88 kDa	0.9988605	6	6	100%		3,821,916	5,111,008	3,290,136
1334	TRUE	Empty	sp|Q96IJ6|GMPPA_HUMAN Mannose-1-phosphate guanyltransferase alpha OS=Homo sapiens OX=9606 GN=GMPPA PE=1 SV=1	sp|Q96IJ6|GMPPA_HUMAN	46 kDa	0.99884629	6	6	100%		1,164,897	1,585,970	2,435,588
1335	TRUE	Empty	sp|P10321|HLAC_HUMAN HLA class I histocompatibility antigen, C alpha chain OS=Homo sapiens OX=9606 GN=HLA-C PE=1 SV=3	sp|P10321|HLAC_HUMAN	41 kDa	0.99879493	6	6	50%		1,264,680	2,353,786	2,318,831
1336	TRUE	Empty	sp|O75947|ATP5H_HUMAN ATP synthase subunit d, mitochondrial OS=Homo sapiens OX=9606 GN=ATP5PD PE=1 SV=3	sp|O75947|ATP5H_HUMAN	18 kDa	0.99877812	6	6	100%		36,274,330	26,946,590	35,384,600
1337	TRUE	Empty	sp|Q9H832|UBE2Z_HUMAN Ubiquitin-conjugating enzyme E2 Z OS=Homo sapiens OX=9606 GN=UBE2Z PE=1 SV=2	sp|Q9H832|UBE2Z_HUMAN	38 kDa	0.99872766	6	6	100%		3,205,896	4,707,140	7,059,903
1338	TRUE	Empty	sp|O94855|SC24D_HUMAN Protein transport protein Sec24D OS=Homo sapiens OX=9606 GN=SEC24D PE=1 SV=2	sp|O94855|SC24D_HUMAN	113 kDa	0.99872065	6	6	100%		1,127,188	1,980,361	1,297,007
1339	TRUE	Empty	sp|Q15813|TBCE_HUMAN Tubulin-specific chaperone E OS=Homo sapiens OX=9606 GN=TBCE PE=1 SV=1	sp|Q15813|TBCE_HUMAN	59 kDa	0.99860022	6	6	100%		4,705,885	7,261,284	4,812,061
1340	TRUE	Empty	sp|Q9Y2W1|TR150_HUMAN Thyroid hormone receptor-associated protein 3 OS=Homo sapiens OX=9606 GN=THRAP3 PE=1 SV=2	sp|Q9Y2W1|TR150_HUMAN	109 kDa	0.9985581	6	6	100%		7,169,341	5,008,476	3,840,116
1341	TRUE	Empty	sp|Q13033|STRN3_HUMAN Striatin-3 OS=Homo sapiens OX=9606 GN=STRN3 PE=1 SV=3	sp|Q13033|STRN3_HUMAN	87 kDa	0.99853018	6	6	83%		2,480,179	2,281,931	2,619,536
1342	TRUE	Empty	sp|P04062|GLCM_HUMAN Lysosomal acid glucosylceramidase OS=Homo sapiens OX=9606 GN=GBA PE=1 SV=3	sp|P04062|GLCM_HUMAN	60 kDa	0.99850585	6	6	100%		2,722,432	3,271,839	3,783,857
1343	TRUE	Empty	sp|Q99598|TSNAX_HUMAN Translin-associated protein X OS=Homo sapiens OX=9606 GN=TSNAX PE=1 SV=1	sp|Q99598|TSNAX_HUMAN	33 kDa	0.99835705	6	6	100%		3,217,639	5,101,259	4,181,386
1344	TRUE	Empty	sp|P35658|NU214_HUMAN Nuclear pore complex protein Nup214 OS=Homo sapiens OX=9606 GN=NUP214 PE=1 SV=2	sp|P35658|NU214_HUMAN	214 kDa	0.99822326	6	6	100%		1,247,877	1,469,018	1,842,326
1345	TRUE	Empty	sp|P62993|GRB2_HUMAN Growth factor receptor-bound protein 2 OS=Homo sapiens OX=9606 GN=GRB2 PE=1 SV=1	sp|P62993|GRB2_HUMAN	25 kDa	0.9981694	6	6	100%		7,264,418	12,898,970	7,362,154
1346	TRUE	Empty	sp|Q9BV38|WDR18_HUMAN WD repeat-containing protein 18 OS=Homo sapiens OX=9606 GN=WDR18 PE=1 SV=2	sp|Q9BV38|WDR18_HUMAN	47 kDa	0.99802041	6	6	100%		5,493,825	7,572,663	3,815,245
1347	TRUE	Empty	sp|O76031|CLPX_HUMAN ATP-dependent Clp protease ATP-binding subunit clpX-like, mitochondrial OS=Homo sapiens OX=9606 GN=CLPX PE=1 SV=2	sp|O76031|CLPX_HUMAN	69 kDa	0.99780909	6	6	100%		6,966,991	9,677,306	6,894,812
1348	TRUE	Empty	sp|Q16795|NDUA9_HUMAN NADH dehydrogenase [ubiquinone] 1 alpha subcomplex subunit 9, mitochondrial OS=Homo sapiens OX=9606 GN=NDUFA9 PE=1 SV=2	sp|Q16795|NDUA9_HUMAN	43 kDa	0.99768884	6	6	100%		10,913,040	2,523,752	2,709,020
1349	TRUE	Empty	sp|O94903|PLPHP_HUMAN Pyridoxal phosphate homeostasis protein OS=Homo sapiens OX=9606 GN=PLPBP PE=1 SV=1	sp|O94903|PLPHP_HUMAN	30 kDa	0.99672879	6	6	100%		8,176,970	5,870,922	4,836,792
1350	TRUE	Empty	sp|Q6PCE3|PGM2L_HUMAN Glucose 1,6-bisphosphate synthase OS=Homo sapiens OX=9606 GN=PGM2L1 PE=1 SV=3	sp|Q6PCE3|PGM2L_HUMAN	70 kDa	0.99586749	6	6	100%		3,928,380	8,426,325	4,997,446
1351	TRUE	Empty	sp|O60271|JIP4_HUMAN C-Jun-amino-terminal kinase-interacting protein 4 OS=Homo sapiens OX=9606 GN=SPAG9 PE=1 SV=4	sp|O60271|JIP4_HUMAN	146 kDa	0.99523798	6	6	100%		1,124,386	406,539.50	715,066.20
1352	TRUE	Empty	sp|O95757|HS74L_HUMAN Heat shock 70 kDa protein 4L OS=Homo sapiens OX=9606 GN=HSPA4L PE=1 SV=3	sp|O95757|HS74L_HUMAN	95 kDa	0.99475698	6	6	33%		24,064,730	53,432,510	45,436,350
1353	TRUE	Empty	sp|P52294|IMA5_HUMAN Importin subunit alpha-5 OS=Homo sapiens OX=9606 GN=KPNA1 PE=1 SV=3	sp|P52294|IMA5_HUMAN	60 kDa	0.99424869	6	6	50%		3,771,696	3,707,481	4,368,225
1354	TRUE	Empty	sp|P51116|FXR2_HUMAN Fragile X mental retardation syndrome-related protein 2 OS=Homo sapiens OX=9606 GN=FXR2 PE=1 SV=2	sp|P51116|FXR2_HUMAN	74 kDa	0.99405496	6	6	50%		9,307,979	14,091,730	12,732,280
1355	TRUE	Empty	sp|Q9NVJ2|ARL8B_HUMAN ADP-ribosylation factor-like protein 8B OS=Homo sapiens OX=9606 GN=ARL8B PE=1 SV=1	sp|Q9NVJ2|ARL8B_HUMAN	22 kDa	0.9935292	6	6	33%		13,729,670	6,434,836	8,606,298
1356	TRUE	Empty	sp|P17661|DESM_HUMAN Desmin OS=Homo sapiens OX=9606 GN=DES PE=1 SV=3	sp|P17661|DESM_HUMAN	54 kDa	0.99325944	6	6	17%		107,244,400	3,209,595	81,818,830
1357	TRUE	Empty	sp|P49821|NDUV1_HUMAN NADH dehydrogenase [ubiquinone] flavoprotein 1, mitochondrial OS=Homo sapiens OX=9606 GN=NDUFV1 PE=1 SV=4	sp|P49821|NDUV1_HUMAN	51 kDa	0.99189704	6	6	100%		14,963,960	6,273,710	4,817,775
1358	TRUE	Empty	sp|Q9Y281|COF2_HUMAN Cofilin-2 OS=Homo sapiens OX=9606 GN=CFL2 PE=1 SV=1	sp|Q9Y281|COF2_HUMAN	19 kDa	0.99122317	6	6	50%		126,911,300	99,194,830	133,866,200
1359	TRUE	Empty	sp|Q9NSB2|KRT84_HUMAN Keratin, type II cuticular Hb4 OS=Homo sapiens OX=9606 GN=KRT84 PE=2 SV=2	sp|Q9NSB2|KRT84_HUMAN	65 kDa	0.99104097	6	6	17%		124,794,400	12,508,210	79,654,850
1360	TRUE	Empty	sp|P12883|MYH7_HUMAN Myosin-7 OS=Homo sapiens OX=9606 GN=MYH7 PE=1 SV=5	sp|P12883|MYH7_HUMAN	223 kDa	0.999999906	5	5	80%		133,815,600	11,620,060	4,738,450
1361	TRUE	Empty	sp|P08574|CY1_HUMAN Cytochrome c1, heme protein, mitochondrial OS=Homo sapiens OX=9606 GN=CYC1 PE=1 SV=3	sp|P08574|CY1_HUMAN	35 kDa	0.999999903	5	5	100%		10,993,010	8,513,284	4,884,358
1362	TRUE	Empty	sp|P05387|RLA2_HUMAN 60S acidic ribosomal protein P2 OS=Homo sapiens OX=9606 GN=RPLP2 PE=1 SV=1	sp|P05387|RLA2_HUMAN	12 kDa	0.999997034	5	5	100%		13,334,350	28,760,090	42,103,860
1363	TRUE	Empty	Group of sp|E9PAV3|NACAM_HUMAN Nascent polypeptide-associated complex subunit alpha, muscle-specific form OS=Homo sapiens OX=9606 GN=NACA PE=1 SV=1	sp|E9PAV3|NACAM_HUMAN (+1)		0.999996053	5	5	80%		36,901,680	89,642,840	68,008,910
1363.1	TRUE	Empty	sp|E9PAV3|NACAM_HUMAN Nascent polypeptide-associated complex subunit alpha, muscle-specific form OS=Homo sapiens OX=9606 GN=NACA PE=1 SV=1	sp|E9PAV3|NACAM_HUMAN	205 kDa	0.999996053	5	5	80%		36,901,680	89,642,840	68,008,910
1363.2	TRUE	Empty	sp|Q13765|NACA_HUMAN Nascent polypeptide-associated complex subunit alpha OS=Homo sapiens OX=9606 GN=NACA PE=1 SV=1	sp|Q13765|NACA_HUMAN	23 kDa	0.999996053	5	5	80%		36,901,680	89,642,840	68,008,910
1364	TRUE	Empty	sp|P62888|RL30_HUMAN 60S ribosomal protein L30 OS=Homo sapiens OX=9606 GN=RPL30 PE=1 SV=2	sp|P62888|RL30_HUMAN	13 kDa	0.999995354	5	5	100%		56,245,620	110,463,200	99,834,460
1365	TRUE	Empty	sp|P20290|BTF3_HUMAN Transcription factor BTF3 OS=Homo sapiens OX=9606 GN=BTF3 PE=1 SV=1	sp|P20290|BTF3_HUMAN	22 kDa	0.999994981	5	5	100%		4,504,247	11,055,980	5,135,641
1366	TRUE	Empty	sp|P62851|RS25_HUMAN 40S ribosomal protein S25 OS=Homo sapiens OX=9606 GN=RPS25 PE=1 SV=1	sp|P62851|RS25_HUMAN	14 kDa	0.999992933	5	5	100%		73,592,280	150,353,800	119,354,200
1367	TRUE	Empty	sp|P68402|PA1B2_HUMAN Platelet-activating factor acetylhydrolase IB subunit beta OS=Homo sapiens OX=9606 GN=PAFAH1B2 PE=1 SV=1	sp|P68402|PA1B2_HUMAN	26 kDa	0.999991361	5	5	100%		16,075,180	23,840,510	21,990,140
1368	TRUE	Empty	sp|P63220|RS21_HUMAN 40S ribosomal protein S21 OS=Homo sapiens OX=9606 GN=RPS21 PE=1 SV=1	sp|P63220|RS21_HUMAN	9 kDa	0.99999041	5	5	100%		45,561,590	99,407,980	79,002,820
1369	TRUE	Empty	sp|O14880|MGST3_HUMAN Microsomal glutathione S-transferase 3 OS=Homo sapiens OX=9606 GN=MGST3 PE=1 SV=1	sp|O14880|MGST3_HUMAN	17 kDa	0.999988111	5	5	100%		43,001,720	13,395,850	16,531,900
1370	TRUE	Empty	sp|Q16204|CCDC6_HUMAN Coiled-coil domain-containing protein 6 OS=Homo sapiens OX=9606 GN=CCDC6 PE=1 SV=2	sp|Q16204|CCDC6_HUMAN	53 kDa	0.999986488	5	5	100%		794,529.00	1,176,665	1,176,097
1371	TRUE	Empty	sp|Q9NQC3|RTN4_HUMAN Reticulon-4 OS=Homo sapiens OX=9606 GN=RTN4 PE=1 SV=2	sp|Q9NQC3|RTN4_HUMAN	130 kDa	0.999985741	5	5	100%		43,740,520	27,686,190	50,167,370
1372	TRUE	Empty	sp|O00560|SDCB1_HUMAN Syntenin-1 OS=Homo sapiens OX=9606 GN=SDCBP PE=1 SV=1	sp|O00560|SDCB1_HUMAN	32 kDa	0.999984522	5	5	100%		5,688,862	3,731,170	7,309,510
1373	TRUE	Empty	sp|Q07812|BAX_HUMAN Apoptosis regulator BAX OS=Homo sapiens OX=9606 GN=BAX PE=1 SV=1	sp|Q07812|BAX_HUMAN	21 kDa	0.999982305	5	5	100%		14,662,490	8,751,652	20,896,000
1374	TRUE	Empty	sp|P63173|RL38_HUMAN 60S ribosomal protein L38 OS=Homo sapiens OX=9606 GN=RPL38 PE=1 SV=2	sp|P63173|RL38_HUMAN	8 kDa	0.999982246	5	5	100%		3,525,597	7,649,712	4,220,073
1375	TRUE	Empty	sp|Q99538|LGMN_HUMAN Legumain OS=Homo sapiens OX=9606 GN=LGMN PE=1 SV=1	sp|Q99538|LGMN_HUMAN	49 kDa	0.99997846	5	5	100%		18,241,510	1,001,412	2,060,560
1376	TRUE	Empty	sp|P02792|FRIL_HUMAN Ferritin light chain OS=Homo sapiens OX=9606 GN=FTL PE=1 SV=2	sp|P02792|FRIL_HUMAN	20 kDa	0.999977315	5	5	100%		5,562,338	13,943,060	7,241,865
1377	TRUE	Empty	sp|O15260|SURF4_HUMAN Surfeit locus protein 4 OS=Homo sapiens OX=9606 GN=SURF4 PE=1 SV=3	sp|O15260|SURF4_HUMAN	30 kDa	0.999974149	5	5	100%		26,805,360	19,235,140	39,678,700
1378	TRUE	Empty	sp|O15173|PGRC2_HUMAN Membrane-associated progesterone receptor component 2 OS=Homo sapiens OX=9606 GN=PGRMC2 PE=1 SV=1	sp|O15173|PGRC2_HUMAN	24 kDa	0.99997401	5	5	80%		9,190,534	12,326,940	11,541,630
1379	TRUE	Empty	sp|Q86V81|THOC4_HUMAN THO complex subunit 4 OS=Homo sapiens OX=9606 GN=ALYREF PE=1 SV=3	sp|Q86V81|THOC4_HUMAN	27 kDa	0.999972951	5	5	100%		5,940,367	4,699,007	2,252,043
1380	TRUE	Empty	sp|Q9BTT0|AN32E_HUMAN Acidic leucine-rich nuclear phosphoprotein 32 family member E OS=Homo sapiens OX=9606 GN=ANP32E PE=1 SV=1	sp|Q9BTT0|AN32E_HUMAN	31 kDa	0.999970094	5	5	100%		14,513,790	16,283,690	23,464,170
1381	TRUE	Empty	sp|Q86UE4|LYRIC_HUMAN Protein LYRIC OS=Homo sapiens OX=9606 GN=MTDH PE=1 SV=2	sp|Q86UE4|LYRIC_HUMAN	64 kDa	0.999966358	5	5	100%		1,743,819	733,665.40	1,402,031
1382	TRUE	Empty	Group of sp|P0C0S8|H2A1_HUMAN Histone H2A type 1 OS=Homo sapiens OX=9606 GN=H2AC11 PE=1 SV=2	sp|P0C0S8|H2A1_HUMAN (+4)		0.99996176	5	5	60%		144,312,400	77,461,050	111,969,100
1382.1	TRUE	Empty	sp|P0C0S8|H2A1_HUMAN Histone H2A type 1 OS=Homo sapiens OX=9606 GN=H2AC11 PE=1 SV=2	sp|P0C0S8|H2A1_HUMAN	14 kDa	0.99996176	5	5	60%		144,312,400	77,461,050	111,969,100
1382.2	TRUE	Empty	sp|P20671|H2A1D_HUMAN Histone H2A type 1-D OS=Homo sapiens OX=9606 GN=HIST1H2AD PE=1 SV=2	sp|P20671|H2A1D_HUMAN	14 kDa	0.99996176	5	5	60%		144,312,400	77,461,050	111,969,100
1382.3	TRUE	Empty	sp|Q9BTM1|H2AJ_HUMAN Histone H2A.J OS=Homo sapiens OX=9606 GN=H2AFJ PE=1 SV=1	sp|Q9BTM1|H2AJ_HUMAN	14 kDa	0.99996176	5	5	60%		144,312,400	77,461,050	111,969,100
1382.4	TRUE	Empty	sp|Q96KK5|H2A1H_HUMAN Histone H2A type 1-H OS=Homo sapiens OX=9606 GN=HIST1H2AH PE=1 SV=3	sp|Q96KK5|H2A1H_HUMAN	14 kDa	0.99996176	5	5	60%		144,312,400	77,461,050	111,969,100
1382.5	TRUE	Empty	sp|Q99878|H2A1J_HUMAN Histone H2A type 1-J OS=Homo sapiens OX=9606 GN=HIST1H2AJ PE=1 SV=3	sp|Q99878|H2A1J_HUMAN	14 kDa	0.99996176	5	5	60%		144,312,400	77,461,050	111,969,100
1383	TRUE	Empty	sp|Q9H6Z4|RANB3_HUMAN Ran-binding protein 3 OS=Homo sapiens OX=9606 GN=RANBP3 PE=1 SV=1	sp|Q9H6Z4|RANB3_HUMAN	60 kDa	0.999959448	5	5	100%		4,282,014	4,874,672	5,721,868
1384	TRUE	Empty	sp|Q99436|PSB7_HUMAN Proteasome subunit beta type-7 OS=Homo sapiens OX=9606 GN=PSMB7 PE=1 SV=1	sp|Q99436|PSB7_HUMAN	30 kDa	0.999958976	5	5	100%		20,502,810	15,268,870	19,955,740
1385	TRUE	Empty	sp|P62899|RL31_HUMAN 60S ribosomal protein L31 OS=Homo sapiens OX=9606 GN=RPL31 PE=1 SV=1	sp|P62899|RL31_HUMAN	14 kDa	0.999956153	5	5	100%		73,358,410	135,514,800	115,097,200
1386	TRUE	Empty	sp|Q14165|MLEC_HUMAN Malectin OS=Homo sapiens OX=9606 GN=MLEC PE=1 SV=1	sp|Q14165|MLEC_HUMAN	32 kDa	0.999955367	5	5	100%		15,146,480	7,244,935	9,351,453
1387	TRUE	Empty	sp|Q13685|AAMP_HUMAN Angio-associated migratory cell protein OS=Homo sapiens OX=9606 GN=AAMP PE=1 SV=2	sp|Q13685|AAMP_HUMAN	47 kDa	0.99995455	5	5	100%		2,589,874	8,462,289	3,473,553
1388	TRUE	Empty	sp|P54709|AT1B3_HUMAN Sodium/potassium-transporting ATPase subunit beta-3 OS=Homo sapiens OX=9606 GN=ATP1B3 PE=1 SV=1	sp|P54709|AT1B3_HUMAN	32 kDa	0.999946701	5	5	100%		12,613,210	18,263,210	11,862,120
1389	TRUE	Empty	sp|O95758|PTBP3_HUMAN Polypyrimidine tract-binding protein 3 OS=Homo sapiens OX=9606 GN=PTBP3 PE=1 SV=2	sp|O95758|PTBP3_HUMAN	60 kDa	0.999946031	5	5	80%		10,348,240	14,296,780	17,711,540
1390	TRUE	Empty	sp|P50897|PPT1_HUMAN Palmitoyl-protein thioesterase 1 OS=Homo sapiens OX=9606 GN=PPT1 PE=1 SV=1	sp|P50897|PPT1_HUMAN	34 kDa	0.999945946	5	5	100%		1,367,097	4,915,756	3,557,044
1391	TRUE	Empty	sp|P61916|NPC2_HUMAN NPC intracellular cholesterol transporter 2 OS=Homo sapiens OX=9606 GN=NPC2 PE=1 SV=1	sp|P61916|NPC2_HUMAN	17 kDa	0.999943651	5	5	100%		42,073,090	12,661,630	26,507,390
1392	TRUE	Empty	sp|P06132|DCUP_HUMAN Uroporphyrinogen decarboxylase OS=Homo sapiens OX=9606 GN=UROD PE=1 SV=2	sp|P06132|DCUP_HUMAN	41 kDa	0.999941002	5	5	100%		10,037,260	6,386,916	9,790,850
1393	TRUE	Empty	sp|P78330|SERB_HUMAN Phosphoserine phosphatase OS=Homo sapiens OX=9606 GN=PSPH PE=1 SV=2	sp|P78330|SERB_HUMAN	25 kDa	0.999940447	5	5	100%		13,372,530	28,086,110	20,705,210
1394	TRUE	Empty	sp|Q9Y2Q3|GSTK1_HUMAN Glutathione S-transferase kappa 1 OS=Homo sapiens OX=9606 GN=GSTK1 PE=1 SV=3	sp|Q9Y2Q3|GSTK1_HUMAN	25 kDa	0.999938587	5	5	100%		11,202,110	746,158.10	2,034,235
1395	TRUE	Empty	sp|P62070|RRAS2_HUMAN Ras-related protein R-Ras2 OS=Homo sapiens OX=9606 GN=RRAS2 PE=1 SV=1	sp|P62070|RRAS2_HUMAN	23 kDa	0.999934997	5	5	100%		2,596,274	9,911,666	4,627,431
1396	TRUE	Empty	sp|Q8NBJ7|SUMF2_HUMAN Inactive C-alpha-formylglycine-generating enzyme 2 OS=Homo sapiens OX=9606 GN=SUMF2 PE=1 SV=2	sp|Q8NBJ7|SUMF2_HUMAN	34 kDa	0.999934451	5	5	100%		4,807,646	1,153,755	3,974,969
1397	TRUE	Empty	sp|Q9NZJ9|NUDT4_HUMAN Diphosphoinositol polyphosphate phosphohydrolase 2 OS=Homo sapiens OX=9606 GN=NUDT4 PE=1 SV=2	sp|Q9NZJ9|NUDT4_HUMAN	20 kDa	0.999924283	5	5	60%		25,622,800	12,552,610	11,111,640
1398	TRUE	Empty	sp|P63208|SKP1_HUMAN S-phase kinase-associated protein 1 OS=Homo sapiens OX=9606 GN=SKP1 PE=1 SV=2	sp|P63208|SKP1_HUMAN	19 kDa	0.99992338	5	5	100%		8,742,298	19,276,030	15,566,560
1399	TRUE	Empty	sp|Q9UN36|NDRG2_HUMAN Protein NDRG2 OS=Homo sapiens OX=9606 GN=NDRG2 PE=1 SV=2	sp|Q9UN36|NDRG2_HUMAN	41 kDa	0.999917515	5	5	100%		10,224,790	1,212,994	3,174,614
1400	TRUE	Empty	sp|Q92879|CELF1_HUMAN CUGBP Elav-like family member 1 OS=Homo sapiens OX=9606 GN=CELF1 PE=1 SV=2	sp|Q92879|CELF1_HUMAN	52 kDa	0.999917036	5	5	100%		7,572,164	8,095,642	10,089,900
1401	TRUE	Empty	sp|Q96IZ0|PAWR_HUMAN PRKC apoptosis WT1 regulator protein OS=Homo sapiens OX=9606 GN=PAWR PE=1 SV=1	sp|Q96IZ0|PAWR_HUMAN	37 kDa	0.999916014	5	5	100%		1,858,115	2,819,957	494,488.50
1402	TRUE	Empty	sp|Q14318|FKBP8_HUMAN Peptidyl-prolyl cis-trans isomerase FKBP8 OS=Homo sapiens OX=9606 GN=FKBP8 PE=1 SV=2	sp|Q14318|FKBP8_HUMAN	45 kDa	0.999914193	5	5	100%		5,369,092	8,551,224	9,496,058
1403	TRUE	Empty	sp|P35268|RL22_HUMAN 60S ribosomal protein L22 OS=Homo sapiens OX=9606 GN=RPL22 PE=1 SV=2	sp|P35268|RL22_HUMAN	15 kDa	0.999913026	5	5	100%		38,630,580	67,914,810	65,011,000
1404	TRUE	Empty	sp|Q9Y624|JAM1_HUMAN Junctional adhesion molecule A OS=Homo sapiens OX=9606 GN=F11R PE=1 SV=1	sp|Q9Y624|JAM1_HUMAN	33 kDa	0.999912928	5	5	100%		9,231,453	13,261,510	6,164,623
1405	TRUE	Empty	sp|Q15257|PTPA_HUMAN Serine/threonine-protein phosphatase 2A activator OS=Homo sapiens OX=9606 GN=PTPA PE=1 SV=3	sp|Q15257|PTPA_HUMAN	41 kDa	0.99991109	5	5	100%		11,230,850	13,166,580	11,292,100
1406	TRUE	Empty	sp|P16422|EPCAM_HUMAN Epithelial cell adhesion molecule OS=Homo sapiens OX=9606 GN=EPCAM PE=1 SV=2	sp|P16422|EPCAM_HUMAN	35 kDa	0.999911059	5	5	100%		913,953.60	19,363,400	1,223,323
1407	TRUE	Empty	sp|O96005|CLPT1_HUMAN Cleft lip and palate transmembrane protein 1 OS=Homo sapiens OX=9606 GN=CLPTM1 PE=1 SV=1	sp|O96005|CLPT1_HUMAN	76 kDa	0.999907207	5	5	100%		961,202.30	2,255,374	2,419,338
1408	TRUE	Empty	sp|P23588|IF4B_HUMAN Eukaryotic translation initiation factor 4B OS=Homo sapiens OX=9606 GN=EIF4B PE=1 SV=2	sp|P23588|IF4B_HUMAN	69 kDa	0.999907206	5	5	100%		8,936,983	20,411,100	14,686,080
1409	TRUE	Empty	sp|P10644|KAP0_HUMAN cAMP-dependent protein kinase type I-alpha regulatory subunit OS=Homo sapiens OX=9606 GN=PRKAR1A PE=1 SV=1	sp|P10644|KAP0_HUMAN	43 kDa	0.999902909	5	5	100%		5,245,405	1,220,755	2,663,123
1410	TRUE	Empty	sp|O00178|GTPB1_HUMAN GTP-binding protein 1 OS=Homo sapiens OX=9606 GN=GTPBP1 PE=1 SV=3	sp|O00178|GTPB1_HUMAN	72 kDa	0.99990089	5	5	100%		2,915,075	5,033,410	3,015,707
1411	TRUE	Empty	sp|Q99614|TTC1_HUMAN Tetratricopeptide repeat protein 1 OS=Homo sapiens OX=9606 GN=TTC1 PE=1 SV=1	sp|Q99614|TTC1_HUMAN	34 kDa	0.999888902	5	5	100%		2,621,478	6,768,939	4,007,102
1412	TRUE	Empty	sp|Q9Y315|DEOC_HUMAN Deoxyribose-phosphate aldolase OS=Homo sapiens OX=9606 GN=DERA PE=1 SV=2	sp|Q9Y315|DEOC_HUMAN	35 kDa	0.999886249	5	5	100%		5,095,902	617,042.60	3,713,567
1413	TRUE	Empty	sp|Q9UBQ5|EIF3K_HUMAN Eukaryotic translation initiation factor 3 subunit K OS=Homo sapiens OX=9606 GN=EIF3K PE=1 SV=1	sp|Q9UBQ5|EIF3K_HUMAN	25 kDa	0.999886035	5	5	100%		5,444,555	8,454,349	6,307,817
1414	TRUE	Empty	Group of sp|P0DN76|U2AF5_HUMAN Splicing factor U2AF 35 kDa subunit-like protein OS=Homo sapiens OX=9606 GN=U2AF1L5 PE=1 SV=1	sp|P0DN76|U2AF5_HUMAN (+1)		0.999884965	5	5	100%		18,274,480	26,223,620	26,509,580
1414.1	TRUE	Empty	sp|P0DN76|U2AF5_HUMAN Splicing factor U2AF 35 kDa subunit-like protein OS=Homo sapiens OX=9606 GN=U2AF1L5 PE=1 SV=1	sp|P0DN76|U2AF5_HUMAN	28 kDa	0.999884965	5	5	100%		18,274,480	26,223,620	26,509,580
1414.2	TRUE	Empty	sp|Q01081|U2AF1_HUMAN Splicing factor U2AF 35 kDa subunit OS=Homo sapiens OX=9606 GN=U2AF1 PE=1 SV=3	sp|Q01081|U2AF1_HUMAN	28 kDa	0.999884965	5	5	100%		18,274,480	26,223,620	26,509,580
1415	TRUE	Empty	sp|O75844|FACE1_HUMAN CAAX prenyl protease 1 homolog OS=Homo sapiens OX=9606 GN=ZMPSTE24 PE=1 SV=2	sp|O75844|FACE1_HUMAN	55 kDa	0.999884802	5	5	100%		3,233,605	3,133,749	4,009,452
1416	TRUE	Empty	sp|O75608|LYPA1_HUMAN Acyl-protein thioesterase 1 OS=Homo sapiens OX=9606 GN=LYPLA1 PE=1 SV=1	sp|O75608|LYPA1_HUMAN	25 kDa	0.999883624	5	5	100%		17,214,190	20,310,950	19,554,850
1417	TRUE	Empty	sp|P60983|GMFB_HUMAN Glia maturation factor beta OS=Homo sapiens OX=9606 GN=GMFB PE=1 SV=2	sp|P60983|GMFB_HUMAN	17 kDa	0.999881245	5	5	100%		6,563,663	6,558,592	11,285,700
1418	TRUE	Empty	sp|P52565|GDIR1_HUMAN Rho GDP-dissociation inhibitor 1 OS=Homo sapiens OX=9606 GN=ARHGDIA PE=1 SV=3	sp|P52565|GDIR1_HUMAN	23 kDa	0.999878379	5	5	100%		48,624,840	28,059,540	44,538,250
1419	TRUE	Empty	sp|Q13257|MD2L1_HUMAN Mitotic spindle assembly checkpoint protein MAD2A OS=Homo sapiens OX=9606 GN=MAD2L1 PE=1 SV=1	sp|Q13257|MD2L1_HUMAN	24 kDa	0.999874402	5	5	100%		1,577,609	11,002,670	7,443,776
1420	TRUE	Empty	sp|P60510|PP4C_HUMAN Serine/threonine-protein phosphatase 4 catalytic subunit OS=Homo sapiens OX=9606 GN=PPP4C PE=1 SV=1	sp|P60510|PP4C_HUMAN	35 kDa	0.999871984	5	5	80%		3,717,843	3,559,396	3,410,176
1421	TRUE	Empty	sp|P50213|IDH3A_HUMAN Isocitrate dehydrogenase [NAD] subunit alpha, mitochondrial OS=Homo sapiens OX=9606 GN=IDH3A PE=1 SV=1	sp|P50213|IDH3A_HUMAN	40 kDa	0.999871714	5	5	100%		3,876,076	967,304.70	1,178,160
1422	TRUE	Empty	sp|P11279|LAMP1_HUMAN Lysosome-associated membrane glycoprotein 1 OS=Homo sapiens OX=9606 GN=LAMP1 PE=1 SV=3	sp|P11279|LAMP1_HUMAN	45 kDa	0.999867415	5	5	100%		117,194,400	43,048,110	83,284,590
1423	TRUE	Empty	sp|Q15819|UB2V2_HUMAN Ubiquitin-conjugating enzyme E2 variant 2 OS=Homo sapiens OX=9606 GN=UBE2V2 PE=1 SV=4	sp|Q15819|UB2V2_HUMAN	16 kDa	0.999864289	5	5	40%		34,815,250	33,984,250	39,252,930
1424	TRUE	Empty	sp|Q9ULA0|DNPEP_HUMAN Aspartyl aminopeptidase OS=Homo sapiens OX=9606 GN=DNPEP PE=1 SV=1	sp|Q9ULA0|DNPEP_HUMAN	52 kDa	0.999858987	5	5	100%		4,614,964	2,548,185	2,146,804
1425	TRUE	Empty	sp|Q96N66|MBOA7_HUMAN Lysophospholipid acyltransferase 7 OS=Homo sapiens OX=9606 GN=MBOAT7 PE=1 SV=2	sp|Q96N66|MBOA7_HUMAN	53 kDa	0.999858797	5	5	100%		3,082,473	3,229,989	7,586,119
1426	TRUE	Empty	sp|Q16527|CSRP2_HUMAN Cysteine and glycine-rich protein 2 OS=Homo sapiens OX=9606 GN=CSRP2 PE=1 SV=3	sp|Q16527|CSRP2_HUMAN	21 kDa	0.999848383	5	5	100%		24,248,830	6,641,331	3,596,050
1427	TRUE	Empty	sp|Q14011|CIRBP_HUMAN Cold-inducible RNA-binding protein OS=Homo sapiens OX=9606 GN=CIRBP PE=1 SV=1	sp|Q14011|CIRBP_HUMAN	19 kDa	0.999832631	5	5	100%		12,779,340	3,702,782	3,790,960
1428	TRUE	Empty	sp|Q9H3K2|GHITM_HUMAN Growth hormone-inducible transmembrane protein OS=Homo sapiens OX=9606 GN=GHITM PE=1 SV=2	sp|Q9H3K2|GHITM_HUMAN	37 kDa	0.999823425	5	5	100%		25,897,880	9,542,977	11,729,340
1429	TRUE	Empty	sp|P62841|RS15_HUMAN 40S ribosomal protein S15 OS=Homo sapiens OX=9606 GN=RPS15 PE=1 SV=2	sp|P62841|RS15_HUMAN	17 kDa	0.99982214	5	5	100%		10,040,060	16,746,840	16,243,120
1430	TRUE	Empty	sp|Q14677|EPN4_HUMAN Clathrin interactor 1 OS=Homo sapiens OX=9606 GN=CLINT1 PE=1 SV=1	sp|Q14677|EPN4_HUMAN	68 kDa	0.999821391	5	5	100%		2,296,225	2,797,252	2,291,688
1431	TRUE	Empty	sp|O95861|BPNT1_HUMAN 3'(2'),5'-bisphosphate nucleotidase 1 OS=Homo sapiens OX=9606 GN=BPNT1 PE=1 SV=1	sp|O95861|BPNT1_HUMAN	33 kDa	0.999810079	5	5	100%		6,388,178	2,764,618	3,958,367
1432	TRUE	Empty	sp|O75431|MTX2_HUMAN Metaxin-2 OS=Homo sapiens OX=9606 GN=MTX2 PE=1 SV=1	sp|O75431|MTX2_HUMAN	30 kDa	0.999807903	5	5	100%		3,247,577	2,134,141	2,175,577
1433	TRUE	Empty	sp|Q9NX63|MIC19_HUMAN MICOS complex subunit MIC19 OS=Homo sapiens OX=9606 GN=CHCHD3 PE=1 SV=1	sp|Q9NX63|MIC19_HUMAN	26 kDa	0.999801783	5	5	100%		9,331,616	6,554,345	5,308,068
1434	TRUE	Empty	sp|Q15006|EMC2_HUMAN ER membrane protein complex subunit 2 OS=Homo sapiens OX=9606 GN=EMC2 PE=1 SV=1	sp|Q15006|EMC2_HUMAN	35 kDa	0.999799365	5	5	100%		2,111,806	2,584,891	2,986,313
1435	TRUE	Empty	sp|Q6DKJ4|NXN_HUMAN Nucleoredoxin OS=Homo sapiens OX=9606 GN=NXN PE=1 SV=2	sp|Q6DKJ4|NXN_HUMAN	48 kDa	0.999786758	5	5	100%		4,578,465	3,662,112	4,485,897
1436	TRUE	Empty	sp|Q06323|PSME1_HUMAN Proteasome activator complex subunit 1 OS=Homo sapiens OX=9606 GN=PSME1 PE=1 SV=1	sp|Q06323|PSME1_HUMAN	29 kDa	0.999778174	5	5	100%		13,986,730	7,827,024	4,981,860
1437	TRUE	Empty	sp|Q9UHY7|ENOPH_HUMAN Enolase-phosphatase E1 OS=Homo sapiens OX=9606 GN=ENOPH1 PE=1 SV=1	sp|Q9UHY7|ENOPH_HUMAN	29 kDa	0.999773246	5	5	100%		2,879,014	5,096,008	3,844,145
1438	TRUE	Empty	sp|Q0VDF9|HSP7E_HUMAN Heat shock 70 kDa protein 14 OS=Homo sapiens OX=9606 GN=HSPA14 PE=1 SV=1	sp|Q0VDF9|HSP7E_HUMAN	55 kDa	0.999769726	5	5	100%		2,032,554	5,943,485	3,795,558
1439	TRUE	Empty	sp|P33240|CSTF2_HUMAN Cleavage stimulation factor subunit 2 OS=Homo sapiens OX=9606 GN=CSTF2 PE=1 SV=1	sp|P33240|CSTF2_HUMAN	61 kDa	0.999758138	5	5	40%		6,203,229	8,239,452	9,376,498
1440	TRUE	Empty	sp|Q15435|PP1R7_HUMAN Protein phosphatase 1 regulatory subunit 7 OS=Homo sapiens OX=9606 GN=PPP1R7 PE=1 SV=1	sp|Q15435|PP1R7_HUMAN	42 kDa	0.999756525	5	5	100%		7,872,522	2,173,944	4,734,352
1441	TRUE	Empty	sp|Q9BVG4|PBDC1_HUMAN Protein PBDC1 OS=Homo sapiens OX=9606 GN=PBDC1 PE=1 SV=1	sp|Q9BVG4|PBDC1_HUMAN	26 kDa	0.999745879	5	5	100%		3,656,387	7,869,031	5,397,599
1442	TRUE	Empty	sp|P05026|AT1B1_HUMAN Sodium/potassium-transporting ATPase subunit beta-1 OS=Homo sapiens OX=9606 GN=ATP1B1 PE=1 SV=1	sp|P05026|AT1B1_HUMAN	35 kDa	0.999743513	5	5	100%		17,882,850	3,936,731	8,170,894
1443	TRUE	Empty	sp|Q9NQR4|NIT2_HUMAN Omega-amidase NIT2 OS=Homo sapiens OX=9606 GN=NIT2 PE=1 SV=1	sp|Q9NQR4|NIT2_HUMAN	31 kDa	0.999736038	5	5	100%		5,409,892	2,819,682	3,132,782
1444	TRUE	Empty	sp|Q9BVK6|TMED9_HUMAN Transmembrane emp24 domain-containing protein 9 OS=Homo sapiens OX=9606 GN=TMED9 PE=1 SV=2	sp|Q9BVK6|TMED9_HUMAN	27 kDa	0.999730798	5	5	80%		6,337,786	6,993,554	7,560,450
1445	TRUE	Empty	sp|Q9NR31|SAR1A_HUMAN GTP-binding protein SAR1a OS=Homo sapiens OX=9606 GN=SAR1A PE=1 SV=1	sp|Q9NR31|SAR1A_HUMAN	22 kDa	0.999723651	5	5	80%		11,794,770	17,478,540	12,138,810
1446	TRUE	Empty	sp|Q8NCW5|NNRE_HUMAN NAD(P)H-hydrate epimerase OS=Homo sapiens OX=9606 GN=NAXE PE=1 SV=2	sp|Q8NCW5|NNRE_HUMAN	32 kDa	0.999720583	5	5	100%		15,768,490	7,561,098	8,000,404
1447	TRUE	Empty	sp|Q9UN86|G3BP2_HUMAN Ras GTPase-activating protein-binding protein 2 OS=Homo sapiens OX=9606 GN=G3BP2 PE=1 SV=2	sp|Q9UN86|G3BP2_HUMAN	54 kDa	0.999708945	5	5	80%		6,276,962	16,798,090	9,793,280
1448	TRUE	Empty	sp|O00487|PSDE_HUMAN 26S proteasome non-ATPase regulatory subunit 14 OS=Homo sapiens OX=9606 GN=PSMD14 PE=1 SV=1	sp|O00487|PSDE_HUMAN	35 kDa	0.999705141	5	5	100%		26,595,170	34,357,510	33,280,630
1449	TRUE	Empty	sp|Q9NX02|NALP2_HUMAN NACHT, LRR and PYD domains-containing protein 2 OS=Homo sapiens OX=9606 GN=NLRP2 PE=1 SV=1	sp|Q9NX02|NALP2_HUMAN	121 kDa	0.999704932	5	5	100%		415,150.50	4,594,171	566,630.80
1450	TRUE	Empty	sp|Q9H3G5|CPVL_HUMAN Probable serine carboxypeptidase CPVL OS=Homo sapiens OX=9606 GN=CPVL PE=1 SV=2	sp|Q9H3G5|CPVL_HUMAN	54 kDa	0.999697896	5	5	100%		13,210,140	4,224,078	6,201,567
1451	TRUE	Empty	sp|Q9Y371|SHLB1_HUMAN Endophilin-B1 OS=Homo sapiens OX=9606 GN=SH3GLB1 PE=1 SV=1	sp|Q9Y371|SHLB1_HUMAN	41 kDa	0.999697128	5	5	100%		2,700,805	453,547.10	1,261,859
1452	TRUE	Empty	sp|O00233|PSMD9_HUMAN 26S proteasome non-ATPase regulatory subunit 9 OS=Homo sapiens OX=9606 GN=PSMD9 PE=1 SV=3	sp|O00233|PSMD9_HUMAN	25 kDa	0.999694523	5	5	100%		8,750,172	3,973,944	11,717,420
1453	TRUE	Empty	sp|O00754|MA2B1_HUMAN Lysosomal alpha-mannosidase OS=Homo sapiens OX=9606 GN=MAN2B1 PE=1 SV=3	sp|O00754|MA2B1_HUMAN	114 kDa	0.999688585	5	5	100%		4,556,710	1,010,776	1,775,427
1454	TRUE	Empty	sp|Q9BUL8|PDC10_HUMAN Programmed cell death protein 10 OS=Homo sapiens OX=9606 GN=PDCD10 PE=1 SV=1	sp|Q9BUL8|PDC10_HUMAN	25 kDa	0.999688535	5	5	100%		12,781,990	17,438,490	17,313,990
1455	TRUE	Empty	sp|Q9Y5A9|YTHD2_HUMAN YTH domain-containing family protein 2 OS=Homo sapiens OX=9606 GN=YTHDF2 PE=1 SV=2	sp|Q9Y5A9|YTHD2_HUMAN	62 kDa	0.999688272	5	5	80%		7,883,169	19,398,380	13,356,960
1456	TRUE	Empty	sp|P12955|PEPD_HUMAN Xaa-Pro dipeptidase OS=Homo sapiens OX=9606 GN=PEPD PE=1 SV=3	sp|P12955|PEPD_HUMAN	55 kDa	0.999686998	5	5	100%		3,023,492	3,549,682	2,844,786
1457	TRUE	Empty	sp|Q13868|EXOS2_HUMAN Exosome complex component RRP4 OS=Homo sapiens OX=9606 GN=EXOSC2 PE=1 SV=2	sp|Q13868|EXOS2_HUMAN	33 kDa	0.999673558	5	5	100%		4,138,112	4,376,391	5,568,057
1458	TRUE	Empty	sp|Q99584|S10AD_HUMAN Protein S100-A13 OS=Homo sapiens OX=9606 GN=S100A13 PE=1 SV=1	sp|Q99584|S10AD_HUMAN	11 kDa	0.999673161	5	5	100%		20,780,140	6,815,901	4,864,860
1459	TRUE	Empty	sp|Q8WW12|PCNP_HUMAN PEST proteolytic signal-containing nuclear protein OS=Homo sapiens OX=9606 GN=PCNP PE=1 SV=2	sp|Q8WW12|PCNP_HUMAN	19 kDa	0.999669649	5	5	100%		7,878,289	13,081,320	12,517,070
1460	TRUE	Empty	sp|Q92734|TFG_HUMAN Protein TFG OS=Homo sapiens OX=9606 GN=TFG PE=1 SV=2	sp|Q92734|TFG_HUMAN	43 kDa	0.999669431	5	5	100%		22,933,750	15,801,590	19,364,650
1461	TRUE	Empty	sp|P59998|ARPC4_HUMAN Actin-related protein 2/3 complex subunit 4 OS=Homo sapiens OX=9606 GN=ARPC4 PE=1 SV=3	sp|P59998|ARPC4_HUMAN	20 kDa	0.999655367	5	5	100%		60,349,080	37,263,920	58,258,130
1462	TRUE	Empty	sp|P82933|RT09_HUMAN 28S ribosomal protein S9, mitochondrial OS=Homo sapiens OX=9606 GN=MRPS9 PE=1 SV=2	sp|P82933|RT09_HUMAN	46 kDa	0.999648954	5	5	100%		2,374,983	3,851,771	2,252,016
1463	TRUE	Empty	sp|Q9HAV0|GBB4_HUMAN Guanine nucleotide-binding protein subunit beta-4 OS=Homo sapiens OX=9606 GN=GNB4 PE=1 SV=3	sp|Q9HAV0|GBB4_HUMAN	38 kDa	0.999622211	5	5	40%		56,982,450	34,485,710	53,795,890
1464	TRUE	Empty	sp|Q9Y606|TRUA_HUMAN tRNA pseudouridine synthase A OS=Homo sapiens OX=9606 GN=PUS1 PE=1 SV=3	sp|Q9Y606|TRUA_HUMAN	47 kDa	0.999614387	5	5	100%		627,468.80	3,677,658	1,602,307
1465	TRUE	Empty	sp|P42766|RL35_HUMAN 60S ribosomal protein L35 OS=Homo sapiens OX=9606 GN=RPL35 PE=1 SV=2	sp|P42766|RL35_HUMAN	15 kDa	0.999613754	5	5	80%		23,230,390	37,224,870	30,840,570
1466	TRUE	Empty	sp|Q9NVI1|FANCI_HUMAN Fanconi anemia group I protein OS=Homo sapiens OX=9606 GN=FANCI PE=1 SV=4	sp|Q9NVI1|FANCI_HUMAN	149 kDa	0.999606608	5	5	100%		540,621.10	719,891.30	994,975.20
1467	TRUE	Empty	sp|Q14997|PSME4_HUMAN Proteasome activator complex subunit 4 OS=Homo sapiens OX=9606 GN=PSME4 PE=1 SV=2	sp|Q14997|PSME4_HUMAN	211 kDa	0.999600373	5	5	100%		1,674,709	2,386,735	2,956,546
1468	TRUE	Empty	sp|P61201|CSN2_HUMAN COP9 signalosome complex subunit 2 OS=Homo sapiens OX=9606 GN=COPS2 PE=1 SV=1	sp|P61201|CSN2_HUMAN	52 kDa	0.999599894	5	5	100%		2,686,491	3,928,777	4,592,431
1469	TRUE	Empty	sp|Q9NQG5|RPR1B_HUMAN Regulation of nuclear pre-mRNA domain-containing protein 1B OS=Homo sapiens OX=9606 GN=RPRD1B PE=1 SV=1	sp|Q9NQG5|RPR1B_HUMAN	37 kDa	0.999589602	5	5	60%		1,548,414	881,129.50	1,903,655
1470	TRUE	Empty	sp|Q6IA86|ELP2_HUMAN Elongator complex protein 2 OS=Homo sapiens OX=9606 GN=ELP2 PE=1 SV=2	sp|Q6IA86|ELP2_HUMAN	92 kDa	0.999578969	5	5	100%		1,244,621	3,567,946	1,631,924
1471	TRUE	Empty	sp|P35612|ADDB_HUMAN Beta-adducin OS=Homo sapiens OX=9606 GN=ADD2 PE=1 SV=3	sp|P35612|ADDB_HUMAN	81 kDa	0.999562407	5	5	80%		2,576,105	5,553,355	3,038,321
1472	TRUE	Empty	sp|P51398|RT29_HUMAN 28S ribosomal protein S29, mitochondrial OS=Homo sapiens OX=9606 GN=DAP3 PE=1 SV=1	sp|P51398|RT29_HUMAN	46 kDa	0.999562093	5	5	100%		5,524,493	4,657,234	4,198,283
1473	TRUE	Empty	sp|Q15003|CND2_HUMAN Condensin complex subunit 2 OS=Homo sapiens OX=9606 GN=NCAPH PE=1 SV=3	sp|Q15003|CND2_HUMAN	83 kDa	0.999551271	5	5	100%		990,162.70	677,891.30	2,311,683
1474	TRUE	Empty	sp|P22681|CBL_HUMAN E3 ubiquitin-protein ligase CBL OS=Homo sapiens OX=9606 GN=CBL PE=1 SV=2	sp|P22681|CBL_HUMAN	100 kDa	0.999548224	5	5	100%		3,682,624	5,508,031	4,190,960
1475	TRUE	Empty	sp|Q12765|SCRN1_HUMAN Secernin-1 OS=Homo sapiens OX=9606 GN=SCRN1 PE=1 SV=2	sp|Q12765|SCRN1_HUMAN	46 kDa	0.999527521	5	5	100%		15,771,900	5,875,559	12,370,270
1476	TRUE	Empty	sp|Q9H2U1|DHX36_HUMAN ATP-dependent DNA/RNA helicase DHX36 OS=Homo sapiens OX=9606 GN=DHX36 PE=1 SV=2	sp|Q9H2U1|DHX36_HUMAN	115 kDa	0.999511632	5	5	100%		1,067,639	5,038,436	3,139,728
1477	TRUE	Empty	sp|P31937|3HIDH_HUMAN 3-hydroxyisobutyrate dehydrogenase, mitochondrial OS=Homo sapiens OX=9606 GN=HIBADH PE=1 SV=2	sp|P31937|3HIDH_HUMAN	35 kDa	0.999509044	5	5	100%		9,147,085	2,316,747	2,888,170
1478	TRUE	Empty	sp|Q12792|TWF1_HUMAN Twinfilin-1 OS=Homo sapiens OX=9606 GN=TWF1 PE=1 SV=3	sp|Q12792|TWF1_HUMAN	40 kDa	0.999492933	5	5	80%		5,028,340	934,913.20	1,585,606
1479	TRUE	Empty	sp|O43172|PRP4_HUMAN U4/U6 small nuclear ribonucleoprotein Prp4 OS=Homo sapiens OX=9606 GN=PRPF4 PE=1 SV=2	sp|O43172|PRP4_HUMAN	58 kDa	0.99947666	5	5	100%		2,845,514	4,023,767	3,918,967
1480	TRUE	Empty	sp|Q15428|SF3A2_HUMAN Splicing factor 3A subunit 2 OS=Homo sapiens OX=9606 GN=SF3A2 PE=1 SV=2	sp|Q15428|SF3A2_HUMAN	49 kDa	0.999455021	5	5	100%		4,939,930	8,376,458	7,641,787
1481	TRUE	Empty	sp|Q9NQ88|TIGAR_HUMAN Fructose-2,6-bisphosphatase TIGAR OS=Homo sapiens OX=9606 GN=TIGAR PE=1 SV=1	sp|Q9NQ88|TIGAR_HUMAN	30 kDa	0.999452441	5	5	100%		759,043.50	566,872.30	1,331,840
1482	TRUE	Empty	sp|Q13617|CUL2_HUMAN Cullin-2 OS=Homo sapiens OX=9606 GN=CUL2 PE=1 SV=2	sp|Q13617|CUL2_HUMAN	87 kDa	0.99943281	5	5	100%		2,188,413	1,313,411	3,441,320
1483	TRUE	Empty	sp|Q9BSD7|NTPCR_HUMAN Cancer-related nucleoside-triphosphatase OS=Homo sapiens OX=9606 GN=NTPCR PE=1 SV=1	sp|Q9BSD7|NTPCR_HUMAN	21 kDa	0.999431102	5	5	100%		5,218,521	5,171,044	5,089,896
1484	TRUE	Empty	sp|O60762|DPM1_HUMAN Dolichol-phosphate mannosyltransferase subunit 1 OS=Homo sapiens OX=9606 GN=DPM1 PE=1 SV=1	sp|O60762|DPM1_HUMAN	30 kDa	0.999411669	5	5	100%		2,797,925	2,904,012	3,688,584
1485	TRUE	Empty	sp|O14579|COPE_HUMAN Coatomer subunit epsilon OS=Homo sapiens OX=9606 GN=COPE PE=1 SV=3	sp|O14579|COPE_HUMAN	34 kDa	0.999403233	5	5	100%		3,050,404	4,258,898	3,925,246
1486	TRUE	Empty	sp|Q96G03|PGM2_HUMAN Phosphoglucomutase-2 OS=Homo sapiens OX=9606 GN=PGM2 PE=1 SV=4	sp|Q96G03|PGM2_HUMAN	68 kDa	0.99939915	5	5	100%		6,961,371	3,773,431	3,530,288
1487	TRUE	Empty	sp|P11233|RALA_HUMAN Ras-related protein Ral-A OS=Homo sapiens OX=9606 GN=RALA PE=1 SV=1	sp|P11233|RALA_HUMAN	24 kDa	0.999392133	5	5	100%		4,759,191	5,604,982	5,746,043
1488	TRUE	Empty	sp|Q9P287|BCCIP_HUMAN BRCA2 and CDKN1A-interacting protein OS=Homo sapiens OX=9606 GN=BCCIP PE=1 SV=1	sp|Q9P287|BCCIP_HUMAN	36 kDa	0.999382733	5	5	100%		1,558,782	4,211,029	4,134,347
1489	TRUE	Empty	sp|P24941|CDK2_HUMAN Cyclin-dependent kinase 2 OS=Homo sapiens OX=9606 GN=CDK2 PE=1 SV=2	sp|P24941|CDK2_HUMAN	34 kDa	0.999377406	5	5	60%		13,044,160	21,969,820	28,384,180
1490	TRUE	Empty	sp|P27144|KAD4_HUMAN Adenylate kinase 4, mitochondrial OS=Homo sapiens OX=9606 GN=AK4 PE=1 SV=1	sp|P27144|KAD4_HUMAN	25 kDa	0.999364639	5	5	100%		1,282,930	16,357,920	3,581,711
1491	TRUE	Empty	sp|P57740|NU107_HUMAN Nuclear pore complex protein Nup107 OS=Homo sapiens OX=9606 GN=NUP107 PE=1 SV=1	sp|P57740|NU107_HUMAN	106 kDa	0.999356422	5	5	100%		2,201,251	3,998,128	2,997,176
1492	TRUE	Empty	sp|Q9UIJ7|KAD3_HUMAN GTP:AMP phosphotransferase AK3, mitochondrial OS=Homo sapiens OX=9606 GN=AK3 PE=1 SV=4	sp|Q9UIJ7|KAD3_HUMAN	26 kDa	0.999348569	5	5	100%		13,128,080	1,202,124	3,789,466
1493	TRUE	Empty	sp|Q05397|FAK1_HUMAN Focal adhesion kinase 1 OS=Homo sapiens OX=9606 GN=PTK2 PE=1 SV=2	sp|Q05397|FAK1_HUMAN	119 kDa	0.999340244	5	5	100%		1,073,900	25,466,630	2,060,545
1494	TRUE	Empty	sp|Q66K74|MAP1S_HUMAN Microtubule-associated protein 1S OS=Homo sapiens OX=9606 GN=MAP1S PE=1 SV=2	sp|Q66K74|MAP1S_HUMAN	112 kDa	0.99933334	5	5	100%		4,867,403	6,475,511	5,663,248
1495	TRUE	Empty	sp|P09012|SNRPA_HUMAN U1 small nuclear ribonucleoprotein A OS=Homo sapiens OX=9606 GN=SNRPA PE=1 SV=3	sp|P09012|SNRPA_HUMAN	31 kDa	0.999327227	5	5	80%		19,586,630	15,038,930	22,871,190
1496	TRUE	Empty	sp|Q86V21|AACS_HUMAN Acetoacetyl-CoA synthetase OS=Homo sapiens OX=9606 GN=AACS PE=1 SV=1	sp|Q86V21|AACS_HUMAN	75 kDa	0.999326688	5	5	100%		1,127,887	9,968,768	2,674,031
1497	TRUE	Empty	sp|Q16706|MA2A1_HUMAN Alpha-mannosidase 2 OS=Homo sapiens OX=9606 GN=MAN2A1 PE=1 SV=2	sp|Q16706|MA2A1_HUMAN	131 kDa	0.99931964	5	5	100%		2,523,478	5,256,180	8,892,936
1498	TRUE	Empty	sp|Q10713|MPPA_HUMAN Mitochondrial-processing peptidase subunit alpha OS=Homo sapiens OX=9606 GN=PMPCA PE=1 SV=2	sp|Q10713|MPPA_HUMAN	58 kDa	0.99930322	5	5	100%		2,984,051	2,405,422	2,824,081
1499	TRUE	Empty	sp|O94832|MYO1D_HUMAN Unconventional myosin-Id OS=Homo sapiens OX=9606 GN=MYO1D PE=1 SV=2	sp|O94832|MYO1D_HUMAN	116 kDa	0.999287145	5	5	80%		10,746,940	4,290,819	4,410,084
1500	TRUE	Empty	sp|P09496|CLCA_HUMAN Clathrin light chain A OS=Homo sapiens OX=9606 GN=CLTA PE=1 SV=1	sp|P09496|CLCA_HUMAN	27 kDa	0.999281197	5	5	80%		24,104,610	22,482,780	35,075,350
1501	TRUE	Empty	sp|Q96TA1|NIBA2_HUMAN Protein Niban 2 OS=Homo sapiens OX=9606 GN=NIBAN2 PE=1 SV=3	sp|Q96TA1|NIBA2_HUMAN	84 kDa	0.999279753	5	5	100%		1,486,818	1,189,734	2,153,213
1502	TRUE	Empty	sp|Q9Y570|PPME1_HUMAN Protein phosphatase methylesterase 1 OS=Homo sapiens OX=9606 GN=PPME1 PE=1 SV=3	sp|Q9Y570|PPME1_HUMAN	42 kDa	0.999274787	5	5	100%		4,858,972	7,184,005	8,539,365
1503	TRUE	Empty	Group of sp|P49753|ACOT2_HUMAN Acyl-coenzyme A thioesterase 2, mitochondrial OS=Homo sapiens OX=9606 GN=ACOT2 PE=1 SV=6	sp|P49753|ACOT2_HUMAN (+1)		0.999269632	5	5	100%		13,581,430	2,334,119	1,713,307
1503.1	TRUE	Empty	sp|P49753|ACOT2_HUMAN Acyl-coenzyme A thioesterase 2, mitochondrial OS=Homo sapiens OX=9606 GN=ACOT2 PE=1 SV=6	sp|P49753|ACOT2_HUMAN	53 kDa	0.999269632	5	5	100%		13,581,430	2,334,119	1,713,307
1503.2	TRUE	Empty	sp|Q86TX2|ACOT1_HUMAN Acyl-coenzyme A thioesterase 1 OS=Homo sapiens OX=9606 GN=ACOT1 PE=1 SV=1	sp|Q86TX2|ACOT1_HUMAN	46 kDa	0.999269632	5	5	100%		13,581,430	2,334,119	1,713,307
1504	TRUE	Empty	sp|Q15398|DLGP5_HUMAN Disks large-associated protein 5 OS=Homo sapiens OX=9606 GN=DLGAP5 PE=1 SV=2	sp|Q15398|DLGP5_HUMAN	95 kDa	0.999266838	5	5	100%		465,539.80	3,218,653	1,203,692
1505	TRUE	Empty	sp|Q9UI26|IPO11_HUMAN Importin-11 OS=Homo sapiens OX=9606 GN=IPO11 PE=1 SV=1	sp|Q9UI26|IPO11_HUMAN	113 kDa	0.999265482	5	5	100%		930,008.20	5,397,581	3,791,205
1506	TRUE	Empty	sp|Q9UNF0|PACN2_HUMAN Protein kinase C and casein kinase substrate in neurons protein 2 OS=Homo sapiens OX=9606 GN=PACSIN2 PE=1 SV=2	sp|Q9UNF0|PACN2_HUMAN	56 kDa	0.999261653	5	5	100%		4,979,711	7,451,765	5,637,434
1507	TRUE	Empty	sp|Q7Z2Z2|EFL1_HUMAN Elongation factor-like GTPase 1 OS=Homo sapiens OX=9606 GN=EFL1 PE=1 SV=2	sp|Q7Z2Z2|EFL1_HUMAN	125 kDa	0.999251326	5	5	100%		1,641,578	2,108,047	740,738.10
1508	TRUE	Empty	sp|O00170|AIP_HUMAN AH receptor-interacting protein OS=Homo sapiens OX=9606 GN=AIP PE=1 SV=2	sp|O00170|AIP_HUMAN	38 kDa	0.999245522	5	5	100%		5,158,506	3,178,562	4,287,904
1509	TRUE	Empty	sp|P11387|TOP1_HUMAN DNA topoisomerase 1 OS=Homo sapiens OX=9606 GN=TOP1 PE=1 SV=2	sp|P11387|TOP1_HUMAN	91 kDa	0.999245236	5	5	100%		7,262,344	5,201,274	4,068,311
1510	TRUE	Empty	sp|P61020|RAB5B_HUMAN Ras-related protein Rab-5B OS=Homo sapiens OX=9606 GN=RAB5B PE=1 SV=1	sp|P61020|RAB5B_HUMAN	24 kDa	0.999239755	5	5	40%		33,124,890	31,488,280	28,941,410
1511	TRUE	Empty	sp|Q14C86|GAPD1_HUMAN GTPase-activating protein and VPS9 domain-containing protein 1 OS=Homo sapiens OX=9606 GN=GAPVD1 PE=1 SV=2	sp|Q14C86|GAPD1_HUMAN	165 kDa	0.99923907	5	5	100%		4,711,649	4,522,731	3,478,556
1512	TRUE	Empty	sp|Q6UN15|FIP1_HUMAN Pre-mRNA 3'-end-processing factor FIP1 OS=Homo sapiens OX=9606 GN=FIP1L1 PE=1 SV=1	sp|Q6UN15|FIP1_HUMAN	67 kDa	0.99919726	5	5	100%		959,306.60	2,041,301	837,874.80
1513	TRUE	Empty	sp|Q9NQ29|LUC7L_HUMAN Putative RNA-binding protein Luc7-like 1 OS=Homo sapiens OX=9606 GN=LUC7L PE=1 SV=1	sp|Q9NQ29|LUC7L_HUMAN	44 kDa	0.999192241	5	5	60%		4,999,284	7,710,297	7,909,456
1514	TRUE	Empty	sp|Q15154|PCM1_HUMAN Pericentriolar material 1 protein OS=Homo sapiens OX=9606 GN=PCM1 PE=1 SV=5	sp|Q15154|PCM1_HUMAN	229 kDa	0.999181384	5	5	80%		1,316,269	1,792,690	958,582.20
1515	TRUE	Empty	sp|O60231|DHX16_HUMAN Pre-mRNA-splicing factor ATP-dependent RNA helicase DHX16 OS=Homo sapiens OX=9606 GN=DHX16 PE=1 SV=2	sp|O60231|DHX16_HUMAN	119 kDa	0.999168602	5	5	80%		399,372.30	937,005.50	1,342,881
1516	TRUE	Empty	sp|Q8TCS8|PNPT1_HUMAN Polyribonucleotide nucleotidyltransferase 1, mitochondrial OS=Homo sapiens OX=9606 GN=PNPT1 PE=1 SV=2	sp|Q8TCS8|PNPT1_HUMAN	86 kDa	0.999163963	5	5	100%		1,833,814	2,848,715	2,271,772
1517	TRUE	Empty	sp|P55039|DRG2_HUMAN Developmentally-regulated GTP-binding protein 2 OS=Homo sapiens OX=9606 GN=DRG2 PE=1 SV=1	sp|P55039|DRG2_HUMAN	41 kDa	0.999121758	5	5	100%		1,617,985	2,003,407	1,618,606
1518	TRUE	Empty	sp|P48634|PRC2A_HUMAN Protein PRRC2A OS=Homo sapiens OX=9606 GN=PRRC2A PE=1 SV=3	sp|P48634|PRC2A_HUMAN	229 kDa	0.999112404	5	5	100%		1,876,649	4,074,318	2,870,905
1519	TRUE	Empty	sp|O43290|SNUT1_HUMAN U4/U6.U5 tri-snRNP-associated protein 1 OS=Homo sapiens OX=9606 GN=SART1 PE=1 SV=1	sp|O43290|SNUT1_HUMAN	90 kDa	0.999090087	5	5	100%		1,083,728	1,628,968	1,517,051
1520	TRUE	Empty	sp|Q9Y2T2|AP3M1_HUMAN AP-3 complex subunit mu-1 OS=Homo sapiens OX=9606 GN=AP3M1 PE=1 SV=1	sp|Q9Y2T2|AP3M1_HUMAN	47 kDa	0.999086383	5	5	100%		2,639,178	3,161,011	3,194,638
1521	TRUE	Empty	sp|Q9BYD1|RM13_HUMAN 39S ribosomal protein L13, mitochondrial OS=Homo sapiens OX=9606 GN=MRPL13 PE=1 SV=1	sp|Q9BYD1|RM13_HUMAN	21 kDa	0.999070198	5	5	100%		3,204,236	2,436,837	2,510,398
1522	TRUE	Empty	sp|Q9NZM1|MYOF_HUMAN Myoferlin OS=Homo sapiens OX=9606 GN=MYOF PE=1 SV=1	sp|Q9NZM1|MYOF_HUMAN	235 kDa	0.999063186	5	5	100%		6,103,798	1,706,993	1,717,164
1523	TRUE	Empty	sp|P21912|SDHB_HUMAN Succinate dehydrogenase [ubiquinone] iron-sulfur subunit, mitochondrial OS=Homo sapiens OX=9606 GN=SDHB PE=1 SV=3	sp|P21912|SDHB_HUMAN	32 kDa	0.999022491	5	5	100%		10,859,870	6,271,906	4,229,838
1524	TRUE	Empty	sp|Q03426|KIME_HUMAN Mevalonate kinase OS=Homo sapiens OX=9606 GN=MVK PE=1 SV=1	sp|Q03426|KIME_HUMAN	42 kDa	0.99899108	5	5	100%		3,652,475	1,427,447	2,492,809
1525	TRUE	Empty	sp|P57678|GEMI4_HUMAN Gem-associated protein 4 OS=Homo sapiens OX=9606 GN=GEMIN4 PE=1 SV=2	sp|P57678|GEMI4_HUMAN	120 kDa	0.99891506	5	5	100%		1,424,224	3,769,874	2,674,545
1526	TRUE	Empty	sp|Q9Y2X3|NOP58_HUMAN Nucleolar protein 58 OS=Homo sapiens OX=9606 GN=NOP58 PE=1 SV=1	sp|Q9Y2X3|NOP58_HUMAN	60 kDa	0.99889302	5	5	100%		607,144.80	1,211,318	1,389,607
1527	TRUE	Empty	sp|P28161|GSTM2_HUMAN Glutathione S-transferase Mu 2 OS=Homo sapiens OX=9606 GN=GSTM2 PE=1 SV=2	sp|P28161|GSTM2_HUMAN	26 kDa	0.99888507	5	5	60%		7,684,748	1,756,459	1,129,053
1528	TRUE	Empty	Group of sp|Q96LR5|UB2E2_HUMAN Ubiquitin-conjugating enzyme E2 E2 OS=Homo sapiens OX=9606 GN=UBE2E2 PE=1 SV=1	sp|Q96LR5|UB2E2_HUMAN (+1)		0.99886074	5	5	80%		6,170,738	11,228,720	8,856,941
1528.1	TRUE	Empty	sp|Q96LR5|UB2E2_HUMAN Ubiquitin-conjugating enzyme E2 E2 OS=Homo sapiens OX=9606 GN=UBE2E2 PE=1 SV=1	sp|Q96LR5|UB2E2_HUMAN	22 kDa	0.99886074	5	5	80%		6,170,738	11,228,720	8,856,941
1528.2	TRUE	Empty	sp|Q969T4|UB2E3_HUMAN Ubiquitin-conjugating enzyme E2 E3 OS=Homo sapiens OX=9606 GN=UBE2E3 PE=1 SV=1	sp|Q969T4|UB2E3_HUMAN	23 kDa	0.99886074	5	5	80%		6,170,738	11,228,720	8,856,941
1529	TRUE	Empty	sp|Q96DI7|SNR40_HUMAN U5 small nuclear ribonucleoprotein 40 kDa protein OS=Homo sapiens OX=9606 GN=SNRNP40 PE=1 SV=1	sp|Q96DI7|SNR40_HUMAN	39 kDa	0.99880617	5	5	100%		2,262,957	2,647,063	2,593,841
1530	TRUE	Empty	sp|P98160|PGBM_HUMAN Basement membrane-specific heparan sulfate proteoglycan core protein OS=Homo sapiens OX=9606 GN=HSPG2 PE=1 SV=4	sp|P98160|PGBM_HUMAN	469 kDa	0.99879485	5	5	100%		6,559,838	1,489,338	6,578,678
1531	TRUE	Empty	sp|Q86W92|LIPB1_HUMAN Liprin-beta-1 OS=Homo sapiens OX=9606 GN=PPFIBP1 PE=1 SV=2	sp|Q86W92|LIPB1_HUMAN	114 kDa	0.99878919	5	5	100%		2,900,679	539,706.60	2,648,025
1532	TRUE	Empty	sp|P49005|DPOD2_HUMAN DNA polymerase delta subunit 2 OS=Homo sapiens OX=9606 GN=POLD2 PE=1 SV=1	sp|P49005|DPOD2_HUMAN	51 kDa	0.9987825	5	5	100%		224,978.70	1,373,380	732,389.00
1533	TRUE	Empty	sp|Q15031|SYLM_HUMAN Probable leucine--tRNA ligase, mitochondrial OS=Homo sapiens OX=9606 GN=LARS2 PE=1 SV=2	sp|Q15031|SYLM_HUMAN	102 kDa	0.99878212	5	5	100%		3,668,161	3,560,448	1,908,508
1534	TRUE	Empty	sp|Q9Y450|HBS1L_HUMAN HBS1-like protein OS=Homo sapiens OX=9606 GN=HBS1L PE=1 SV=1	sp|Q9Y450|HBS1L_HUMAN	75 kDa	0.99878004	5	5	100%		1,055,338	1,663,468	1,611,515
1535	TRUE	Empty	sp|Q9UKM9|RALY_HUMAN RNA-binding protein Raly OS=Homo sapiens OX=9606 GN=RALY PE=1 SV=1	sp|Q9UKM9|RALY_HUMAN	32 kDa	0.99869765	5	5	100%		14,014,310	2,418,233	2,082,269
1536	TRUE	Empty	sp|Q8NBX0|SCPDL_HUMAN Saccharopine dehydrogenase-like oxidoreductase OS=Homo sapiens OX=9606 GN=SCCPDH PE=1 SV=1	sp|Q8NBX0|SCPDL_HUMAN	47 kDa	0.9986966	5	5	100%		6,751,630	3,166,259	2,114,080
1537	TRUE	Empty	sp|Q14671|PUM1_HUMAN Pumilio homolog 1 OS=Homo sapiens OX=9606 GN=PUM1 PE=1 SV=3	sp|Q14671|PUM1_HUMAN	126 kDa	0.99867543	5	5	100%		2,197,047	5,349,239	4,184,941
1538	TRUE	Empty	sp|P55196|AFAD_HUMAN Afadin OS=Homo sapiens OX=9606 GN=AFDN PE=1 SV=3	sp|P55196|AFAD_HUMAN	207 kDa	0.99865722	5	5	100%		1,549,684	1,076,906	1,110,003
1539	TRUE	Empty	sp|Q96ST2|IWS1_HUMAN Protein IWS1 homolog OS=Homo sapiens OX=9606 GN=IWS1 PE=1 SV=2	sp|Q96ST2|IWS1_HUMAN	92 kDa	0.99861216	5	5	100%		736,885.00	1,179,753	2,144,335
1540	TRUE	Empty	sp|Q7Z739|YTHD3_HUMAN YTH domain-containing family protein 3 OS=Homo sapiens OX=9606 GN=YTHDF3 PE=1 SV=1	sp|Q7Z739|YTHD3_HUMAN	64 kDa	0.9985654	5	5	80%		6,173,008	10,415,620	7,835,123
1541	TRUE	Empty	sp|Q8N1N4|K2C78_HUMAN Keratin, type II cytoskeletal 78 OS=Homo sapiens OX=9606 GN=KRT78 PE=1 SV=2	sp|Q8N1N4|K2C78_HUMAN	57 kDa	0.99849059	5	5	40%		126,130,600	12,793,580	79,268,090
1542	TRUE	Empty	sp|O15042|SR140_HUMAN U2 snRNP-associated SURP motif-containing protein OS=Homo sapiens OX=9606 GN=U2SURP PE=1 SV=2	sp|O15042|SR140_HUMAN	118 kDa	0.99843285	5	5	100%		1,327,568	2,624,145	2,653,019
1543	TRUE	Empty	sp|P13591|NCAM1_HUMAN Neural cell adhesion molecule 1 OS=Homo sapiens OX=9606 GN=NCAM1 PE=1 SV=3	sp|P13591|NCAM1_HUMAN	95 kDa	0.99835413	5	5	100%		8,448,159	24,764,110	1,142,539
1544	TRUE	Empty	sp|Q99986|VRK1_HUMAN Serine/threonine-protein kinase VRK1 OS=Homo sapiens OX=9606 GN=VRK1 PE=1 SV=1	sp|Q99986|VRK1_HUMAN	45 kDa	0.99827071	5	5	100%		1,297,847	2,409,278	2,613,176
1545	TRUE	Empty	sp|Q9BY77|PDIP3_HUMAN Polymerase delta-interacting protein 3 OS=Homo sapiens OX=9606 GN=POLDIP3 PE=1 SV=2	sp|Q9BY77|PDIP3_HUMAN	46 kDa	0.99822171	5	5	100%		1,413,858	2,481,803	1,809,394
1546	TRUE	Empty	sp|P50440|GATM_HUMAN Glycine amidinotransferase, mitochondrial OS=Homo sapiens OX=9606 GN=GATM PE=1 SV=1	sp|P50440|GATM_HUMAN	48 kDa	0.99818958	5	5	100%		6,298,273	580,278.00	187,496.10
1547	TRUE	Empty	sp|Q53GS9|SNUT2_HUMAN U4/U6.U5 tri-snRNP-associated protein 2 OS=Homo sapiens OX=9606 GN=USP39 PE=1 SV=2	sp|Q53GS9|SNUT2_HUMAN	65 kDa	0.99814418	5	5	100%		1,725,633	2,306,810	1,933,648
1548	TRUE	Empty	sp|Q15334|L2GL1_HUMAN Lethal(2) giant larvae protein homolog 1 OS=Homo sapiens OX=9606 GN=LLGL1 PE=1 SV=3	sp|Q15334|L2GL1_HUMAN	115 kDa	0.99811287	5	5	100%		1,698,891	3,145,037	2,388,626
1549	TRUE	Empty	sp|Q9H2M9|RBGPR_HUMAN Rab3 GTPase-activating protein non-catalytic subunit OS=Homo sapiens OX=9606 GN=RAB3GAP2 PE=1 SV=1	sp|Q9H2M9|RBGPR_HUMAN	156 kDa	0.99806856	5	5	100%		2,407,729	3,704,889	2,936,611
1550	TRUE	Empty	sp|Q9Y3C6|PPIL1_HUMAN Peptidyl-prolyl cis-trans isomerase-like 1 OS=Homo sapiens OX=9606 GN=PPIL1 PE=1 SV=1	sp|Q9Y3C6|PPIL1_HUMAN	18 kDa	0.9980475	5	5	100%		11,379,460	11,463,670	11,770,440
1551	TRUE	Empty	sp|P55268|LAMB2_HUMAN Laminin subunit beta-2 OS=Homo sapiens OX=9606 GN=LAMB2 PE=1 SV=2	sp|P55268|LAMB2_HUMAN	196 kDa	0.99803131	5	5	100%		6,330,553	727,509.00	1,629,489
1552	TRUE	Empty	sp|Q9NPQ8|RIC8A_HUMAN Synembryn-A OS=Homo sapiens OX=9606 GN=RIC8A PE=1 SV=3	sp|Q9NPQ8|RIC8A_HUMAN	60 kDa	0.99799004	5	5	100%		2,357,097	2,767,342	1,804,759
1553	TRUE	Empty	sp|Q8NFW8|NEUA_HUMAN N-acylneuraminate cytidylyltransferase OS=Homo sapiens OX=9606 GN=CMAS PE=1 SV=2	sp|Q8NFW8|NEUA_HUMAN	48 kDa	0.99794868	5	5	100%		3,167,793	1,928,229	1,610,353
1554	TRUE	Empty	sp|O60264|SMCA5_HUMAN SWI/SNF-related matrix-associated actin-dependent regulator of chromatin subfamily A member 5 OS=Homo sapiens OX=9606 GN=SMARCA5 PE=1 SV=1	sp|O60264|SMCA5_HUMAN	122 kDa	0.99791479	5	5	80%		2,660,840	2,842,435	1,059,661
1555	TRUE	Empty	sp|Q16666|IF16_HUMAN Gamma-interferon-inducible protein 16 OS=Homo sapiens OX=9606 GN=IFI16 PE=1 SV=3	sp|Q16666|IF16_HUMAN	88 kDa	0.99785482	5	5	100%		2,621,032	700,749.70	954,534.50
1556	TRUE	Empty	sp|Q92930|RAB8B_HUMAN Ras-related protein Rab-8B OS=Homo sapiens OX=9606 GN=RAB8B PE=1 SV=2	sp|Q92930|RAB8B_HUMAN	24 kDa	0.99784494	5	5	40%		54,377,980	133,721,300	159,171,500
1557	TRUE	Empty	sp|P30085|KCY_HUMAN UMP-CMP kinase OS=Homo sapiens OX=9606 GN=CMPK1 PE=1 SV=3	sp|P30085|KCY_HUMAN	22 kDa	0.99781131	5	5	100%		3,495,175	1,425,028	4,347,231
1558	TRUE	Empty	sp|O95470|SGPL1_HUMAN Sphingosine-1-phosphate lyase 1 OS=Homo sapiens OX=9606 GN=SGPL1 PE=1 SV=3	sp|O95470|SGPL1_HUMAN	64 kDa	0.99763063	5	5	100%		4,828,616	3,909,637	3,545,694
1559	TRUE	Empty	sp|O43395|PRPF3_HUMAN U4/U6 small nuclear ribonucleoprotein Prp3 OS=Homo sapiens OX=9606 GN=PRPF3 PE=1 SV=2	sp|O43395|PRPF3_HUMAN	78 kDa	0.99757099	5	5	100%		1,919,406	2,965,226	2,185,395
1560	TRUE	Empty	sp|O43148|MCES_HUMAN mRNA cap guanine-N7 methyltransferase OS=Homo sapiens OX=9606 GN=RNMT PE=1 SV=1	sp|O43148|MCES_HUMAN	55 kDa	0.99745053	5	5	100%		5,253,024	5,634,804	5,237,670
1561	TRUE	Empty	sp|P30740|ILEU_HUMAN Leukocyte elastase inhibitor OS=Homo sapiens OX=9606 GN=SERPINB1 PE=1 SV=1	sp|P30740|ILEU_HUMAN	43 kDa	0.99738257	5	5	80%		11,540,010	1,956,767	15,745,070
1562	TRUE	Empty	sp|Q92947|GCDH_HUMAN Glutaryl-CoA dehydrogenase, mitochondrial OS=Homo sapiens OX=9606 GN=GCDH PE=1 SV=1	sp|Q92947|GCDH_HUMAN	48 kDa	0.99733411	5	5	100%		3,099,040	3,718,443	1,675,386
1563	TRUE	Empty	sp|Q92538|GBF1_HUMAN Golgi-specific brefeldin A-resistance guanine nucleotide exchange factor 1 OS=Homo sapiens OX=9606 GN=GBF1 PE=1 SV=2	sp|Q92538|GBF1_HUMAN	206 kDa	0.99732015	5	5	80%		8,376,421	24,578,390	18,783,340
1564	TRUE	Empty	sp|Q9Y3D9|RT23_HUMAN 28S ribosomal protein S23, mitochondrial OS=Homo sapiens OX=9606 GN=MRPS23 PE=1 SV=2	sp|Q9Y3D9|RT23_HUMAN	22 kDa	0.99714986	5	5	100%		7,560,484	9,955,172	6,605,385
1565	TRUE	Empty	sp|Q96P48|ARAP1_HUMAN Arf-GAP with Rho-GAP domain, ANK repeat and PH domain-containing protein 1 OS=Homo sapiens OX=9606 GN=ARAP1 PE=1 SV=3	sp|Q96P48|ARAP1_HUMAN	162 kDa	0.99698583	5	5	100%		3,641,591	4,314,023	2,552,147
1566	TRUE	Empty	sp|Q9BVP2|GNL3_HUMAN Guanine nucleotide-binding protein-like 3 OS=Homo sapiens OX=9606 GN=GNL3 PE=1 SV=2	sp|Q9BVP2|GNL3_HUMAN	62 kDa	0.99694733	5	5	100%		334,412.50	2,966,131	1,815,641
1567	TRUE	Empty	sp|O75122|CLAP2_HUMAN CLIP-associating protein 2 OS=Homo sapiens OX=9606 GN=CLASP2 PE=1 SV=3	sp|O75122|CLAP2_HUMAN	141 kDa	0.99638148	5	5	80%		2,163,533	1,280,902	1,343,651
1568	TRUE	Empty	sp|Q96C19|EFHD2_HUMAN EF-hand domain-containing protein D2 OS=Homo sapiens OX=9606 GN=EFHD2 PE=1 SV=1	sp|Q96C19|EFHD2_HUMAN	27 kDa	0.99629944	5	5	100%		419,988.70	1,103,405	873,788.30
1569	TRUE	Empty	sp|Q9BTE7|DCNL5_HUMAN DCN1-like protein 5 OS=Homo sapiens OX=9606 GN=DCUN1D5 PE=1 SV=1	sp|Q9BTE7|DCNL5_HUMAN	28 kDa	0.9962712	5	5	100%		2,021,597	5,693,567	2,731,501
1570	TRUE	Empty	sp|P22087|FBRL_HUMAN rRNA 2'-O-methyltransferase fibrillarin OS=Homo sapiens OX=9606 GN=FBL PE=1 SV=2	sp|P22087|FBRL_HUMAN	34 kDa	0.99625686	5	5	80%		10,978,240	19,702,650	17,823,750
1571	TRUE	Empty	sp|O60547|GMDS_HUMAN GDP-mannose 4,6 dehydratase OS=Homo sapiens OX=9606 GN=GMDS PE=1 SV=1	sp|O60547|GMDS_HUMAN	42 kDa	0.99625063	5	5	100%		387,437.00	3,339,399	734,886.00
1572	TRUE	Empty	sp|Q9BZE4|NOG1_HUMAN Nucleolar GTP-binding protein 1 OS=Homo sapiens OX=9606 GN=GTPBP4 PE=1 SV=3	sp|Q9BZE4|NOG1_HUMAN	74 kDa	0.99607055	5	5	100%		1,417,116	4,084,925	4,743,765
1573	TRUE	Empty	sp|P05166|PCCB_HUMAN Propionyl-CoA carboxylase beta chain, mitochondrial OS=Homo sapiens OX=9606 GN=PCCB PE=1 SV=3	sp|P05166|PCCB_HUMAN	58 kDa	0.99577755	5	5	100%		2,295,501	9,653,641	2,039,838
1574	TRUE	Empty	sp|P19174|PLCG1_HUMAN 1-phosphatidylinositol 4,5-bisphosphate phosphodiesterase gamma-1 OS=Homo sapiens OX=9606 GN=PLCG1 PE=1 SV=1	sp|P19174|PLCG1_HUMAN	149 kDa	0.99500899	5	5	100%		3,349,291	1,967,025	1,802,695
1575	TRUE	Empty	sp|P49840|GSK3A_HUMAN Glycogen synthase kinase-3 alpha OS=Homo sapiens OX=9606 GN=GSK3A PE=1 SV=2	sp|P49840|GSK3A_HUMAN	51 kDa	0.99484441	5	5	80%		2,415,818	2,466,766	2,454,889
1576	TRUE	Empty	sp|Q14683|SMC1A_HUMAN Structural maintenance of chromosomes protein 1A OS=Homo sapiens OX=9606 GN=SMC1A PE=1 SV=2	sp|Q14683|SMC1A_HUMAN	143 kDa	0.99357969	5	5	100%		6,734,254	11,439,380	9,414,863
1577	TRUE	Empty	sp|O15020|SPTN2_HUMAN Spectrin beta chain, non-erythrocytic 2 OS=Homo sapiens OX=9606 GN=SPTBN2 PE=1 SV=3	sp|O15020|SPTN2_HUMAN	271 kDa	0.99355178	5	5	20%		11,457,600	4,258,618	6,709,368
1578	TRUE	Empty	sp|Q96BM9|ARL8A_HUMAN ADP-ribosylation factor-like protein 8A OS=Homo sapiens OX=9606 GN=ARL8A PE=1 SV=1	sp|Q96BM9|ARL8A_HUMAN	21 kDa	0.99258214	5	5	20%		12,328,640	6,370,492	8,088,454
1579	TRUE	Empty	sp|Q93050|VPP1_HUMAN V-type proton ATPase 116 kDa subunit a isoform 1 OS=Homo sapiens OX=9606 GN=ATP6V0A1 PE=1 SV=3	sp|Q93050|VPP1_HUMAN	96 kDa	0.99170938	5	5	100%		3,304,440	1,526,688	1,096,853
1580	TRUE	Empty	sp|Q7Z794|K2C1B_HUMAN Keratin, type II cytoskeletal 1b OS=Homo sapiens OX=9606 GN=KRT77 PE=2 SV=3	sp|Q7Z794|K2C1B_HUMAN	62 kDa	0.99099172	5	5	20%		194,833,800	66,995,040	164,090,000
1581	TRUE	Empty	sp|P61006|RAB8A_HUMAN Ras-related protein Rab-8A OS=Homo sapiens OX=9606 GN=RAB8A PE=1 SV=1	sp|P61006|RAB8A_HUMAN	24 kDa	0.99027652	5	5	40%		54,542,780	134,289,000	159,362,400
1582	TRUE	Empty	sp|P62942|FKB1A_HUMAN Peptidyl-prolyl cis-trans isomerase FKBP1A OS=Homo sapiens OX=9606 GN=FKBP1A PE=1 SV=2	sp|P62942|FKB1A_HUMAN	12 kDa	0.99999729	4	4	100%		49,498,880	37,759,550	42,949,620
1583	TRUE	Empty	sp|P84098|RL19_HUMAN 60S ribosomal protein L19 OS=Homo sapiens OX=9606 GN=RPL19 PE=1 SV=1	sp|P84098|RL19_HUMAN	23 kDa	0.999995495	4	4	100%		35,577,940	65,751,970	50,247,850
1584	TRUE	Empty	Group of sp|O60814|H2B1K_HUMAN Histone H2B type 1-K OS=Homo sapiens OX=9606 GN=HIST1H2BK PE=1 SV=3	sp|O60814|H2B1K_HUMAN (+8)		0.999995205	4	4	100%		152,883,800	90,302,430	138,038,500
1584.1	TRUE	Empty	sp|O60814|H2B1K_HUMAN Histone H2B type 1-K OS=Homo sapiens OX=9606 GN=HIST1H2BK PE=1 SV=3	sp|O60814|H2B1K_HUMAN	14 kDa	0.999995205	4	4	100%		152,883,800	90,302,430	138,038,500
1584.2	TRUE	Empty	sp|P57053|H2BFS_HUMAN Histone H2B type F-S OS=Homo sapiens OX=9606 GN=H2BFS PE=1 SV=2	sp|P57053|H2BFS_HUMAN	14 kDa	0.999995205	4	4	100%		152,883,800	90,302,430	138,038,500
1584.3	TRUE	Empty	sp|P58876|H2B1D_HUMAN Histone H2B type 1-D OS=Homo sapiens OX=9606 GN=HIST1H2BD PE=1 SV=2	sp|P58876|H2B1D_HUMAN	14 kDa	0.999995205	4	4	100%		152,883,800	90,302,430	138,038,500
1584.4	TRUE	Empty	sp|P62807|H2B1C_HUMAN Histone H2B type 1-C/E/F/G/I OS=Homo sapiens OX=9606 GN=H2BC4 PE=1 SV=4	sp|P62807|H2B1C_HUMAN	14 kDa	0.999995205	4	4	100%		152,883,800	90,302,430	138,038,500
1584.5	TRUE	Empty	sp|Q5QNW6|H2B2F_HUMAN Histone H2B type 2-F OS=Homo sapiens OX=9606 GN=HIST2H2BF PE=1 SV=3	sp|Q5QNW6|H2B2F_HUMAN	14 kDa	0.999995205	4	4	100%		152,883,800	90,302,430	138,038,500
1584.6	TRUE	Empty	sp|Q93079|H2B1H_HUMAN Histone H2B type 1-H OS=Homo sapiens OX=9606 GN=HIST1H2BH PE=1 SV=3	sp|Q93079|H2B1H_HUMAN	14 kDa	0.999995205	4	4	100%		152,883,800	90,302,430	138,038,500
1584.7	TRUE	Empty	sp|Q99877|H2B1N_HUMAN Histone H2B type 1-N OS=Homo sapiens OX=9606 GN=HIST1H2BN PE=1 SV=3	sp|Q99877|H2B1N_HUMAN	14 kDa	0.999995205	4	4	100%		152,883,800	90,302,430	138,038,500
1584.8	TRUE	Empty	sp|Q99879|H2B1M_HUMAN Histone H2B type 1-M OS=Homo sapiens OX=9606 GN=HIST1H2BM PE=1 SV=3	sp|Q99879|H2B1M_HUMAN	14 kDa	0.999995205	4	4	100%		152,883,800	90,302,430	138,038,500
1584.9	TRUE	Empty	sp|Q99880|H2B1L_HUMAN Histone H2B type 1-L OS=Homo sapiens OX=9606 GN=HIST1H2BL PE=1 SV=3	sp|Q99880|H2B1L_HUMAN	14 kDa	0.999995205	4	4	100%		152,883,800	90,302,430	138,038,500
1585	TRUE	Empty	sp|P37198|NUP62_HUMAN Nuclear pore glycoprotein p62 OS=Homo sapiens OX=9606 GN=NUP62 PE=1 SV=3	sp|P37198|NUP62_HUMAN	53 kDa	0.999995083	4	4	100%		317,111.60	471,795.40	1,036,145
1586	TRUE	Empty	sp|Q9H9Z2|LN28A_HUMAN Protein lin-28 homolog A OS=Homo sapiens OX=9606 GN=LIN28A PE=1 SV=1	sp|Q9H9Z2|LN28A_HUMAN	23 kDa	0.999994909	4	4	100%		27,729,450	72,929,480	47,313,380
1587	TRUE	Empty	sp|P62314|SMD1_HUMAN Small nuclear ribonucleoprotein Sm D1 OS=Homo sapiens OX=9606 GN=SNRPD1 PE=1 SV=1	sp|P62314|SMD1_HUMAN	13 kDa	0.999994402	4	4	100%		18,249,280	28,450,550	26,278,730
1588	TRUE	Empty	sp|Q01130|SRSF2_HUMAN Serine/arginine-rich splicing factor 2 OS=Homo sapiens OX=9606 GN=SRSF2 PE=1 SV=4	sp|Q01130|SRSF2_HUMAN	25 kDa	0.999994259	4	4	100%		33,568,090	29,690,250	34,045,570
1589	TRUE	Empty	sp|O00592|PODXL_HUMAN Podocalyxin OS=Homo sapiens OX=9606 GN=PODXL PE=1 SV=2	sp|O00592|PODXL_HUMAN	59 kDa	0.999993418	4	4	100%		16,186,880	44,317,960	10,774,740
1590	TRUE	Empty	sp|P60866|RS20_HUMAN 40S ribosomal protein S20 OS=Homo sapiens OX=9606 GN=RPS20 PE=1 SV=1	sp|P60866|RS20_HUMAN	13 kDa	0.999990506	4	4	100%		29,752,610	57,519,070	46,393,660
1591	TRUE	Empty	sp|Q9UHV9|PFD2_HUMAN Prefoldin subunit 2 OS=Homo sapiens OX=9606 GN=PFDN2 PE=1 SV=1	sp|Q9UHV9|PFD2_HUMAN	17 kDa	0.999989321	4	4	100%		7,003,636	7,563,024	11,190,390
1592	TRUE	Empty	sp|Q01650|LAT1_HUMAN Large neutral amino acids transporter small subunit 1 OS=Homo sapiens OX=9606 GN=SLC7A5 PE=1 SV=2	sp|Q01650|LAT1_HUMAN	55 kDa	0.999989304	4	4	100%		2,300,997	7,693,917	9,158,139
1593	TRUE	Empty	sp|P62306|RUXF_HUMAN Small nuclear ribonucleoprotein F OS=Homo sapiens OX=9606 GN=SNRPF PE=1 SV=1	sp|P62306|RUXF_HUMAN	10 kDa	0.999988551	4	4	100%		7,109,024	9,195,329	13,053,300
1594	TRUE	Empty	sp|P62847|RS24_HUMAN 40S ribosomal protein S24 OS=Homo sapiens OX=9606 GN=RPS24 PE=1 SV=1	sp|P62847|RS24_HUMAN	15 kDa	0.999986988	4	4	100%		17,018,070	41,979,140	25,126,840
1595	TRUE	Empty	sp|Q99729|ROAA_HUMAN Heterogeneous nuclear ribonucleoprotein A/B OS=Homo sapiens OX=9606 GN=HNRNPAB PE=1 SV=2	sp|Q99729|ROAA_HUMAN	36 kDa	0.999981262	4	4	75%		30,690,990	41,518,650	43,281,610
1596	TRUE	Empty	sp|P52434|RPAB3_HUMAN DNA-directed RNA polymerases I, II, and III subunit RPABC3 OS=Homo sapiens OX=9606 GN=POLR2H PE=1 SV=4	sp|P52434|RPAB3_HUMAN	17 kDa	0.999981176	4	4	100%		3,071,928	6,890,582	5,361,310
1597	TRUE	Empty	sp|Q9BRA2|TXD17_HUMAN Thioredoxin domain-containing protein 17 OS=Homo sapiens OX=9606 GN=TXNDC17 PE=1 SV=1	sp|Q9BRA2|TXD17_HUMAN	14 kDa	0.999979513	4	4	100%		28,149,710	30,561,200	29,247,150
1598	TRUE	Empty	sp|P47914|RL29_HUMAN 60S ribosomal protein L29 OS=Homo sapiens OX=9606 GN=RPL29 PE=1 SV=2	sp|P47914|RL29_HUMAN	18 kDa	0.999976766	4	4	100%		43,349,340	81,895,490	77,035,700
1599	TRUE	Empty	sp|Q9H444|CHM4B_HUMAN Charged multivesicular body protein 4b OS=Homo sapiens OX=9606 GN=CHMP4B PE=1 SV=1	sp|Q9H444|CHM4B_HUMAN	25 kDa	0.999972302	4	4	100%		10,212,090	9,225,829	9,734,276
1600	TRUE	Empty	sp|P04216|THY1_HUMAN Thy-1 membrane glycoprotein OS=Homo sapiens OX=9606 GN=THY1 PE=1 SV=2	sp|P04216|THY1_HUMAN	18 kDa	0.999971444	4	4	100%		2,128,396	14,943,860	3,679,229
1601	TRUE	Empty	sp|P55769|NH2L1_HUMAN NHP2-like protein 1 OS=Homo sapiens OX=9606 GN=SNU13 PE=1 SV=3	sp|P55769|NH2L1_HUMAN	14 kDa	0.999970445	4	4	100%		3,172,025	4,179,307	5,736,689
1602	TRUE	Empty	sp|P51571|SSRD_HUMAN Translocon-associated protein subunit delta OS=Homo sapiens OX=9606 GN=SSR4 PE=1 SV=1	sp|P51571|SSRD_HUMAN	19 kDa	0.999966314	4	4	100%		17,150,100	16,527,250	29,250,550
1603	TRUE	Empty	sp|Q15363|TMED2_HUMAN Transmembrane emp24 domain-containing protein 2 OS=Homo sapiens OX=9606 GN=TMED2 PE=1 SV=1	sp|Q15363|TMED2_HUMAN	23 kDa	0.99996624	4	4	100%		45,704.74	439,633.40	1,887,550
1604	TRUE	Empty	sp|Q9H8Y8|GORS2_HUMAN Golgi reassembly-stacking protein 2 OS=Homo sapiens OX=9606 GN=GORASP2 PE=1 SV=3	sp|Q9H8Y8|GORS2_HUMAN	47 kDa	0.999964728	4	4	100%		4,769,009	5,846,196	8,611,345
1605	TRUE	Empty	sp|P04179|SODM_HUMAN Superoxide dismutase [Mn], mitochondrial OS=Homo sapiens OX=9606 GN=SOD2 PE=1 SV=3	sp|P04179|SODM_HUMAN	25 kDa	0.999962615	4	4	100%		7,259,060	3,804,077	4,361,329
1606	TRUE	Empty	sp|P62913|RL11_HUMAN 60S ribosomal protein L11 OS=Homo sapiens OX=9606 GN=RPL11 PE=1 SV=2	sp|P62913|RL11_HUMAN	20 kDa	0.999958394	4	4	100%		86,938,150	159,540,300	141,646,900
1607	TRUE	Empty	sp|Q9H1E3|NUCKS_HUMAN Nuclear ubiquitous casein and cyclin-dependent kinase substrate 1 OS=Homo sapiens OX=9606 GN=NUCKS1 PE=1 SV=1	sp|Q9H1E3|NUCKS_HUMAN	27 kDa	0.999954786	4	4	100%		500,147.00	426,272.00	13,618,790
1608	TRUE	Empty	sp|P54105|ICLN_HUMAN Methylosome subunit pICln OS=Homo sapiens OX=9606 GN=CLNS1A PE=1 SV=1	sp|P54105|ICLN_HUMAN	26 kDa	0.999952147	4	4	100%		2,186,401	10,296,830	5,323,693
1609	TRUE	Empty	sp|P61970|NTF2_HUMAN Nuclear transport factor 2 OS=Homo sapiens OX=9606 GN=NUTF2 PE=1 SV=1	sp|P61970|NTF2_HUMAN	14 kDa	0.999946475	4	4	100%		4,992,203	5,293,268	7,922,450
1610	TRUE	Empty	sp|P62266|RS23_HUMAN 40S ribosomal protein S23 OS=Homo sapiens OX=9606 GN=RPS23 PE=1 SV=3	sp|P62266|RS23_HUMAN	16 kDa	0.999946104	4	4	100%		32,218,570	59,972,040	56,022,450
1611	TRUE	Empty	sp|Q99627|CSN8_HUMAN COP9 signalosome complex subunit 8 OS=Homo sapiens OX=9606 GN=COPS8 PE=1 SV=1	sp|Q99627|CSN8_HUMAN	23 kDa	0.999944608	4	4	100%		3,723,272	4,920,816	4,342,212
1612	TRUE	Empty	sp|Q8N5K1|CISD2_HUMAN CDGSH iron-sulfur domain-containing protein 2 OS=Homo sapiens OX=9606 GN=CISD2 PE=1 SV=1	sp|Q8N5K1|CISD2_HUMAN	15 kDa	0.99994038	4	4	100%		7,608,165	5,280,770	5,423,006
1613	TRUE	Empty	sp|P06730|IF4E_HUMAN Eukaryotic translation initiation factor 4E OS=Homo sapiens OX=9606 GN=EIF4E PE=1 SV=2	sp|P06730|IF4E_HUMAN	25 kDa	0.999936012	4	4	100%		11,823,260	19,105,650	18,072,180
1614	TRUE	Empty	sp|P55735|SEC13_HUMAN Protein SEC13 homolog OS=Homo sapiens OX=9606 GN=SEC13 PE=1 SV=3	sp|P55735|SEC13_HUMAN	36 kDa	0.999931595	4	4	100%		9,211,932	8,949,483	9,207,513
1615	TRUE	Empty	sp|Q5RKV6|EXOS6_HUMAN Exosome complex component MTR3 OS=Homo sapiens OX=9606 GN=EXOSC6 PE=1 SV=1	sp|Q5RKV6|EXOS6_HUMAN	28 kDa	0.999929543	4	4	100%		1,634,023	1,786,348	2,595,527
1616	TRUE	Empty	sp|P67870|CSK2B_HUMAN Casein kinase II subunit beta OS=Homo sapiens OX=9606 GN=CSNK2B PE=1 SV=1	sp|P67870|CSK2B_HUMAN	25 kDa	0.999922952	4	4	100%		5,393,156	8,496,680	7,306,597
1617	TRUE	Empty	sp|P46778|RL21_HUMAN 60S ribosomal protein L21 OS=Homo sapiens OX=9606 GN=RPL21 PE=1 SV=2	sp|P46778|RL21_HUMAN	19 kDa	0.999919658	4	4	100%		3,103,555	6,656,355	6,450,745
1618	TRUE	Empty	sp|P34896|GLYC_HUMAN Serine hydroxymethyltransferase, cytosolic OS=Homo sapiens OX=9606 GN=SHMT1 PE=1 SV=1	sp|P34896|GLYC_HUMAN	53 kDa	0.999915792	4	4	75%		4,575,947	7,845,522	10,454,430
1619	TRUE	Empty	sp|P50914|RL14_HUMAN 60S ribosomal protein L14 OS=Homo sapiens OX=9606 GN=RPL14 PE=1 SV=4	sp|P50914|RL14_HUMAN	23 kDa	0.999915064	4	4	100%		38,217,140	68,385,240	57,450,470
1620	TRUE	Empty	sp|Q6UXN9|WDR82_HUMAN WD repeat-containing protein 82 OS=Homo sapiens OX=9606 GN=WDR82 PE=1 SV=1	sp|Q6UXN9|WDR82_HUMAN	35 kDa	0.999902357	4	4	100%		3,306,044	3,698,418	3,544,561
1621	TRUE	Empty	sp|P36543|VATE1_HUMAN V-type proton ATPase subunit E 1 OS=Homo sapiens OX=9606 GN=ATP6V1E1 PE=1 SV=1	sp|P36543|VATE1_HUMAN	26 kDa	0.999891893	4	4	100%		9,174,111	8,262,018	6,222,677
1622	TRUE	Empty	sp|Q96CS3|FAF2_HUMAN FAS-associated factor 2 OS=Homo sapiens OX=9606 GN=FAF2 PE=1 SV=2	sp|Q96CS3|FAF2_HUMAN	53 kDa	0.999880693	4	4	100%		4,498,627	3,968,018	4,513,588
1623	TRUE	Empty	sp|Q9NZJ7|MTCH1_HUMAN Mitochondrial carrier homolog 1 OS=Homo sapiens OX=9606 GN=MTCH1 PE=1 SV=1	sp|Q9NZJ7|MTCH1_HUMAN	42 kDa	0.999873787	4	4	100%		8,400,985	5,582,191	5,661,607
1624	TRUE	Empty	sp|Q969G3|SMCE1_HUMAN SWI/SNF-related matrix-associated actin-dependent regulator of chromatin subfamily E member 1 OS=Homo sapiens OX=9606 GN=SMARCE1 PE=1 SV=2	sp|Q969G3|SMCE1_HUMAN	47 kDa	0.999869834	4	4	100%		3,758,599	3,499,422	5,622,740
1625	TRUE	Empty	sp|Q8NCA5|FA98A_HUMAN Protein FAM98A OS=Homo sapiens OX=9606 GN=FAM98A PE=1 SV=2	sp|Q8NCA5|FA98A_HUMAN	55 kDa	0.999866913	4	4	50%		1,285,880	2,995,505	2,234,779
1626	TRUE	Empty	sp|O43169|CYB5B_HUMAN Cytochrome b5 type B OS=Homo sapiens OX=9606 GN=CYB5B PE=1 SV=3	sp|O43169|CYB5B_HUMAN	17 kDa	0.999863396	4	4	100%		7,130,490	8,306,304	8,325,277
1627	TRUE	Empty	sp|Q99808|S29A1_HUMAN Equilibrative nucleoside transporter 1 OS=Homo sapiens OX=9606 GN=SLC29A1 PE=1 SV=3	sp|Q99808|S29A1_HUMAN	50 kDa	0.999859263	4	4	100%		643,882.20	9,316,393	3,006,645
1628	TRUE	Empty	sp|O60568|PLOD3_HUMAN Multifunctional procollagen lysine hydroxylase and glycosyltransferase LH3 OS=Homo sapiens OX=9606 GN=PLOD3 PE=1 SV=1	sp|O60568|PLOD3_HUMAN	85 kDa	0.999855885	4	4	100%		5,761,660	1,242,296	2,669,083
1629	TRUE	Empty	sp|Q9UK76|JUPI1_HUMAN Jupiter microtubule associated homolog 1 OS=Homo sapiens OX=9606 GN=JPT1 PE=1 SV=3	sp|Q9UK76|JUPI1_HUMAN	16 kDa	0.999849696	4	4	100%		112,052.20	2,357,508	1,580,727
1630	TRUE	Empty	sp|P50750|CDK9_HUMAN Cyclin-dependent kinase 9 OS=Homo sapiens OX=9606 GN=CDK9 PE=1 SV=3	sp|P50750|CDK9_HUMAN	43 kDa	0.999844849	4	4	75%		12,304,770	16,742,180	22,657,930
1631	TRUE	Empty	sp|Q9NYK5|RM39_HUMAN 39S ribosomal protein L39, mitochondrial OS=Homo sapiens OX=9606 GN=MRPL39 PE=1 SV=3	sp|Q9NYK5|RM39_HUMAN	39 kDa	0.999830914	4	4	100%		444,586.10	519,885.30	225,563.60
1632	TRUE	Empty	sp|P35244|RFA3_HUMAN Replication protein A 14 kDa subunit OS=Homo sapiens OX=9606 GN=RPA3 PE=1 SV=1	sp|P35244|RFA3_HUMAN	14 kDa	0.999827689	4	4	100%		3,773,593	7,614,742	5,084,997
1633	TRUE	Empty	sp|Q9H8H3|MET7A_HUMAN Methyltransferase-like protein 7A OS=Homo sapiens OX=9606 GN=METTL7A PE=1 SV=1	sp|Q9H8H3|MET7A_HUMAN	28 kDa	0.999825838	4	4	100%		5,548,803	7,369,570	1,601,651
1634	TRUE	Empty	sp|P35250|RFC2_HUMAN Replication factor C subunit 2 OS=Homo sapiens OX=9606 GN=RFC2 PE=1 SV=3	sp|P35250|RFC2_HUMAN	39 kDa	0.999824502	4	4	100%		3,025,614	7,651,585	6,458,222
1635	TRUE	Empty	sp|Q96SQ9|CP2S1_HUMAN Cytochrome P450 2S1 OS=Homo sapiens OX=9606 GN=CYP2S1 PE=1 SV=2	sp|Q96SQ9|CP2S1_HUMAN	56 kDa	0.999823578	4	4	100%		483,349.60	15,875,890	4,818,400
1636	TRUE	Empty	sp|O43670|ZN207_HUMAN BUB3-interacting and GLEBS motif-containing protein ZNF207 OS=Homo sapiens OX=9606 GN=ZNF207 PE=1 SV=1	sp|O43670|ZN207_HUMAN	51 kDa	0.999823429	4	4	100%		11,571,740	15,482,270	17,414,210
1637	TRUE	Empty	sp|O75832|PSD10_HUMAN 26S proteasome non-ATPase regulatory subunit 10 OS=Homo sapiens OX=9606 GN=PSMD10 PE=1 SV=1	sp|O75832|PSD10_HUMAN	24 kDa	0.999817898	4	4	100%		3,779,817	3,683,881	3,630,872
1638	TRUE	Empty	sp|P50402|EMD_HUMAN Emerin OS=Homo sapiens OX=9606 GN=EMD PE=1 SV=1	sp|P50402|EMD_HUMAN	29 kDa	0.999817742	4	4	100%		2,298,714	4,974,306	3,503,693
1639	TRUE	Empty	sp|O00764|PDXK_HUMAN Pyridoxal kinase OS=Homo sapiens OX=9606 GN=PDXK PE=1 SV=1	sp|O00764|PDXK_HUMAN	35 kDa	0.999813033	4	4	100%		6,913,164	4,621,252	5,072,696
1640	TRUE	Empty	sp|O75436|VP26A_HUMAN Vacuolar protein sorting-associated protein 26A OS=Homo sapiens OX=9606 GN=VPS26A PE=1 SV=2	sp|O75436|VP26A_HUMAN	38 kDa	0.99979401	4	4	100%		9,903,106	6,770,984	9,417,158
1641	TRUE	Empty	sp|Q56VL3|OCAD2_HUMAN OCIA domain-containing protein 2 OS=Homo sapiens OX=9606 GN=OCIAD2 PE=1 SV=1	sp|Q56VL3|OCAD2_HUMAN	17 kDa	0.999766237	4	4	100%		5,478,646	12,032,070	10,900,430
1642	TRUE	Empty	sp|Q8WYA6|CTBL1_HUMAN Beta-catenin-like protein 1 OS=Homo sapiens OX=9606 GN=CTNNBL1 PE=1 SV=1	sp|Q8WYA6|CTBL1_HUMAN	65 kDa	0.999754949	4	4	100%		194,814.10	206,605.60	485,552.20
1643	TRUE	Empty	sp|P31949|S10AB_HUMAN Protein S100-A11 OS=Homo sapiens OX=9606 GN=S100A11 PE=1 SV=2	sp|P31949|S10AB_HUMAN	12 kDa	0.99975292	4	4	100%		14,500,250	4,723,837	31,694,070
1644	TRUE	Empty	sp|Q9H0A0|NAT10_HUMAN RNA cytidine acetyltransferase OS=Homo sapiens OX=9606 GN=NAT10 PE=1 SV=2	sp|Q9H0A0|NAT10_HUMAN	116 kDa	0.999749899	4	4	100%		630,583.60	2,185,134	1,530,571
1645	TRUE	Empty	sp|Q9BTE6|AASD1_HUMAN Alanyl-tRNA editing protein Aarsd1 OS=Homo sapiens OX=9606 GN=AARSD1 PE=1 SV=2	sp|Q9BTE6|AASD1_HUMAN	45 kDa	0.999742784	4	4	100%		1,568,878	2,126,108	1,604,694
1646	TRUE	Empty	sp|Q9H2U2|IPYR2_HUMAN Inorganic pyrophosphatase 2, mitochondrial OS=Homo sapiens OX=9606 GN=PPA2 PE=1 SV=2	sp|Q9H2U2|IPYR2_HUMAN	38 kDa	0.999728507	4	4	100%		17,439,130	6,675,589	11,649,830
1647	TRUE	Empty	sp|Q99856|ARI3A_HUMAN AT-rich interactive domain-containing protein 3A OS=Homo sapiens OX=9606 GN=ARID3A PE=1 SV=2	sp|Q99856|ARI3A_HUMAN	63 kDa	0.999727957	4	4	75%		11,522,330	4,944,488	18,933,850
1648	TRUE	Empty	sp|Q16537|2A5E_HUMAN Serine/threonine-protein phosphatase 2A 56 kDa regulatory subunit epsilon isoform OS=Homo sapiens OX=9606 GN=PPP2R5E PE=1 SV=1	sp|Q16537|2A5E_HUMAN	55 kDa	0.999723431	4	4	75%		3,308,749	5,387,415	4,323,815
1649	TRUE	Empty	sp|Q13501|SQSTM_HUMAN Sequestosome-1 OS=Homo sapiens OX=9606 GN=SQSTM1 PE=1 SV=1	sp|Q13501|SQSTM_HUMAN	48 kDa	0.999712956	4	4	100%		80,969.04	622,332.60	482,761.90
1650	TRUE	Empty	sp|Q3YEC7|RABL6_HUMAN Rab-like protein 6 OS=Homo sapiens OX=9606 GN=RABL6 PE=1 SV=2	sp|Q3YEC7|RABL6_HUMAN	80 kDa	0.99970974	4	4	100%		8,541,803	2,968,357	2,964,770
1651	TRUE	Empty	sp|Q68E01|INT3_HUMAN Integrator complex subunit 3 OS=Homo sapiens OX=9606 GN=INTS3 PE=1 SV=1	sp|Q68E01|INT3_HUMAN	118 kDa	0.999704209	4	4	100%		923,026.70	1,305,198	444,057.30
1652	TRUE	Empty	sp|Q9NS86|LANC2_HUMAN LanC-like protein 2 OS=Homo sapiens OX=9606 GN=LANCL2 PE=1 SV=1	sp|Q9NS86|LANC2_HUMAN	51 kDa	0.999703205	4	4	100%		1,818,356	1,617,098	1,642,131
1653	TRUE	Empty	sp|O60493|SNX3_HUMAN Sorting nexin-3 OS=Homo sapiens OX=9606 GN=SNX3 PE=1 SV=3	sp|O60493|SNX3_HUMAN	19 kDa	0.999678329	4	4	100%		29,866,440	9,694,726	17,806,570
1654	TRUE	Empty	sp|P36969|GPX4_HUMAN Phospholipid hydroperoxide glutathione peroxidase OS=Homo sapiens OX=9606 GN=GPX4 PE=1 SV=3	sp|P36969|GPX4_HUMAN	22 kDa	0.999670638	4	4	100%		6,456,917	9,958,518	8,353,084
1655	TRUE	Empty	sp|P51153|RAB13_HUMAN Ras-related protein Rab-13 OS=Homo sapiens OX=9606 GN=RAB13 PE=1 SV=1	sp|P51153|RAB13_HUMAN	23 kDa	0.99966591	4	4	50%		12,207,880	94,344,310	98,513,440
1656	TRUE	Empty	sp|P17096|HMGA1_HUMAN High mobility group protein HMG-I/HMG-Y OS=Homo sapiens OX=9606 GN=HMGA1 PE=1 SV=3	sp|P17096|HMGA1_HUMAN	12 kDa	0.999660639	4	4	100%		35,348,450	26,663,000	16,635,810
1657	TRUE	Empty	sp|Q9BVL2|NUP58_HUMAN Nucleoporin p58/p45 OS=Homo sapiens OX=9606 GN=NUP58 PE=1 SV=1	sp|Q9BVL2|NUP58_HUMAN	61 kDa	0.999658021	4	4	100%		703,593.00	1,011,746	1,591,409
1658	TRUE	Empty	sp|P41567|EIF1_HUMAN Eukaryotic translation initiation factor 1 OS=Homo sapiens OX=9606 GN=EIF1 PE=1 SV=1	sp|P41567|EIF1_HUMAN	13 kDa	0.999656446	4	4	100%		3,117,198	4,205,637	3,767,077
1659	TRUE	Empty	sp|Q9Y3B3|TMED7_HUMAN Transmembrane emp24 domain-containing protein 7 OS=Homo sapiens OX=9606 GN=TMED7 PE=1 SV=2	sp|Q9Y3B3|TMED7_HUMAN	25 kDa	0.999646598	4	4	100%		2,482,116	2,252,345	3,858,463
1660	TRUE	Empty	sp|Q15796|SMAD2_HUMAN Mothers against decapentaplegic homolog 2 OS=Homo sapiens OX=9606 GN=SMAD2 PE=1 SV=1	sp|Q15796|SMAD2_HUMAN	52 kDa	0.999622387	4	4	100%		5,807,701	4,260,287	4,060,109
1661	TRUE	Empty	sp|Q8TD19|NEK9_HUMAN Serine/threonine-protein kinase Nek9 OS=Homo sapiens OX=9606 GN=NEK9 PE=1 SV=2	sp|Q8TD19|NEK9_HUMAN	107 kDa	0.999612812	4	4	100%		4,114,643	1,687,890	1,108,973
1662	TRUE	Empty	sp|Q08209|PP2BA_HUMAN Serine/threonine-protein phosphatase 2B catalytic subunit alpha isoform OS=Homo sapiens OX=9606 GN=PPP3CA PE=1 SV=1	sp|Q08209|PP2BA_HUMAN	59 kDa	0.999609845	4	4	75%		9,947,950	17,827,540	8,776,892
1663	TRUE	Empty	sp|P09486|SPRC_HUMAN SPARC OS=Homo sapiens OX=9606 GN=SPARC PE=1 SV=1	sp|P09486|SPRC_HUMAN	35 kDa	0.999604443	4	4	100%		2,282,057	1,252,474	3,821,043
1664	TRUE	Empty	sp|Q92520|FAM3C_HUMAN Protein FAM3C OS=Homo sapiens OX=9606 GN=FAM3C PE=1 SV=1	sp|Q92520|FAM3C_HUMAN	25 kDa	0.999596884	4	4	100%		2,718,340	6,471,588	5,764,482
1665	TRUE	Empty	sp|Q9NUP9|LIN7C_HUMAN Protein lin-7 homolog C OS=Homo sapiens OX=9606 GN=LIN7C PE=1 SV=1	sp|Q9NUP9|LIN7C_HUMAN	22 kDa	0.999595878	4	4	100%		12,906,200	14,493,660	15,564,930
1666	TRUE	Empty	sp|O75391|SPAG7_HUMAN Sperm-associated antigen 7 OS=Homo sapiens OX=9606 GN=SPAG7 PE=1 SV=2	sp|O75391|SPAG7_HUMAN	26 kDa	0.999590812	4	4	100%		2,154,795	1,999,039	2,763,201
1667	TRUE	Empty	sp|Q9UKU7|ACAD8_HUMAN Isobutyryl-CoA dehydrogenase, mitochondrial OS=Homo sapiens OX=9606 GN=ACAD8 PE=1 SV=1	sp|Q9UKU7|ACAD8_HUMAN	45 kDa	0.999583781	4	4	100%		6,260,609	7,341,006	5,471,156
1668	TRUE	Empty	sp|O75190|DNJB6_HUMAN DnaJ homolog subfamily B member 6 OS=Homo sapiens OX=9606 GN=DNAJB6 PE=1 SV=2	sp|O75190|DNJB6_HUMAN	36 kDa	0.99958362	4	4	100%		1,081,085	4,289,303	926,497.10
1669	TRUE	Empty	sp|P53367|ARFP1_HUMAN Arfaptin-1 OS=Homo sapiens OX=9606 GN=ARFIP1 PE=1 SV=2	sp|P53367|ARFP1_HUMAN	42 kDa	0.999575461	4	4	100%		638,701.40	2,939,659	1,176,828
1670	TRUE	Empty	sp|O60518|RNBP6_HUMAN Ran-binding protein 6 OS=Homo sapiens OX=9606 GN=RANBP6 PE=1 SV=2	sp|O60518|RNBP6_HUMAN	125 kDa	0.999575297	4	4	50%		9,465,943	21,332,350	16,391,820
1671	TRUE	Empty	sp|P40938|RFC3_HUMAN Replication factor C subunit 3 OS=Homo sapiens OX=9606 GN=RFC3 PE=1 SV=2	sp|P40938|RFC3_HUMAN	41 kDa	0.999573254	4	4	100%		410,937.50	1,203,097	1,158,390
1672	TRUE	Empty	sp|P57737|CORO7_HUMAN Coronin-7 OS=Homo sapiens OX=9606 GN=CORO7 PE=1 SV=2	sp|P57737|CORO7_HUMAN	101 kDa	0.999561263	4	4	100%		3,073,318	1,355,546	955,154.10
1673	TRUE	Empty	sp|O15145|ARPC3_HUMAN Actin-related protein 2/3 complex subunit 3 OS=Homo sapiens OX=9606 GN=ARPC3 PE=1 SV=3	sp|O15145|ARPC3_HUMAN	21 kDa	0.999558569	4	4	100%		18,196,260	9,602,097	19,885,160
1674	TRUE	Empty	sp|O15498|YKT6_HUMAN Synaptobrevin homolog YKT6 OS=Homo sapiens OX=9606 GN=YKT6 PE=1 SV=1	sp|O15498|YKT6_HUMAN	22 kDa	0.99955696	4	4	100%		2,502,824	4,769,674	4,565,458
1675	TRUE	Empty	sp|Q9Y5L4|TIM13_HUMAN Mitochondrial import inner membrane translocase subunit Tim13 OS=Homo sapiens OX=9606 GN=TIMM13 PE=1 SV=1	sp|Q9Y5L4|TIM13_HUMAN	11 kDa	0.999551461	4	4	100%		920,517.80	1,568,433	1,590,570
1676	TRUE	Empty	sp|P13861|KAP2_HUMAN cAMP-dependent protein kinase type II-alpha regulatory subunit OS=Homo sapiens OX=9606 GN=PRKAR2A PE=1 SV=2	sp|P13861|KAP2_HUMAN	46 kDa	0.999547041	4	4	100%		10,851,320	3,230,532	4,568,261
1677	TRUE	Empty	sp|P08579|RU2B_HUMAN U2 small nuclear ribonucleoprotein B'' OS=Homo sapiens OX=9606 GN=SNRPB2 PE=1 SV=1	sp|P08579|RU2B_HUMAN	25 kDa	0.999542641	4	4	75%		10,867,970	10,486,640	13,096,780
1678	TRUE	Empty	sp|Q01780|EXOSX_HUMAN Exosome component 10 OS=Homo sapiens OX=9606 GN=EXOSC10 PE=1 SV=2	sp|Q01780|EXOSX_HUMAN	101 kDa	0.999532497	4	4	100%		674,087.50	1,152,744	1,780,952
1679	TRUE	Empty	sp|Q9NX58|LYAR_HUMAN Cell growth-regulating nucleolar protein OS=Homo sapiens OX=9606 GN=LYAR PE=1 SV=2	sp|Q9NX58|LYAR_HUMAN	44 kDa	0.999526891	4	4	100%		225,838.70	1,543,144	876,756.00
1680	TRUE	Empty	sp|Q9NR12|PDLI7_HUMAN PDZ and LIM domain protein 7 OS=Homo sapiens OX=9606 GN=PDLIM7 PE=1 SV=1	sp|Q9NR12|PDLI7_HUMAN	50 kDa	0.99952452	4	4	100%		3,345,623	2,057,481	3,047,652
1681	TRUE	Empty	sp|Q9Y5Z4|HEBP2_HUMAN Heme-binding protein 2 OS=Homo sapiens OX=9606 GN=HEBP2 PE=1 SV=1	sp|Q9Y5Z4|HEBP2_HUMAN	23 kDa	0.999515206	4	4	100%		3,646,409	1,099,860	2,165,418
1682	TRUE	Empty	sp|Q9Y5P6|GMPPB_HUMAN Mannose-1-phosphate guanyltransferase beta OS=Homo sapiens OX=9606 GN=GMPPB PE=1 SV=2	sp|Q9Y5P6|GMPPB_HUMAN	40 kDa	0.999511676	4	4	100%		3,862,375	4,035,155	6,401,954
1683	TRUE	Empty	sp|Q8TC07|TBC15_HUMAN TBC1 domain family member 15 OS=Homo sapiens OX=9606 GN=TBC1D15 PE=1 SV=2	sp|Q8TC07|TBC15_HUMAN	79 kDa	0.999506885	4	4	100%		855,536.60	3,158,707	2,778,320
1684	TRUE	Empty	sp|Q969H8|MYDGF_HUMAN Myeloid-derived growth factor OS=Homo sapiens OX=9606 GN=MYDGF PE=1 SV=1	sp|Q969H8|MYDGF_HUMAN	19 kDa	0.999500209	4	4	100%		14,488,510	7,177,091	13,365,260
1685	TRUE	Empty	sp|O75569|PRKRA_HUMAN Interferon-inducible double-stranded RNA-dependent protein kinase activator A OS=Homo sapiens OX=9606 GN=PRKRA PE=1 SV=1	sp|O75569|PRKRA_HUMAN	34 kDa	0.999494237	4	4	100%		3,781,266	1,497,443	2,226,450
1686	TRUE	Empty	sp|P41743|KPCI_HUMAN Protein kinase C iota type OS=Homo sapiens OX=9606 GN=PRKCI PE=1 SV=2	sp|P41743|KPCI_HUMAN	68 kDa	0.999475792	4	4	100%		686,563.80	1,584,786	1,356,550
1687	TRUE	Empty	sp|Q13451|FKBP5_HUMAN Peptidyl-prolyl cis-trans isomerase FKBP5 OS=Homo sapiens OX=9606 GN=FKBP5 PE=1 SV=2	sp|Q13451|FKBP5_HUMAN	51 kDa	0.999432745	4	4	100%		2,244,394	3,216,901	3,012,236
1688	TRUE	Empty	sp|Q96HE7|ERO1A_HUMAN ERO1-like protein alpha OS=Homo sapiens OX=9606 GN=ERO1A PE=1 SV=2	sp|Q96HE7|ERO1A_HUMAN	54 kDa	0.999428242	4	4	100%		5,793,899	4,156,056	5,119,551
1689	TRUE	Empty	sp|Q9Y5K5|UCHL5_HUMAN Ubiquitin carboxyl-terminal hydrolase isozyme L5 OS=Homo sapiens OX=9606 GN=UCHL5 PE=1 SV=3	sp|Q9Y5K5|UCHL5_HUMAN	38 kDa	0.999426056	4	4	100%		2,468,132	2,744,446	4,372,477
1690	TRUE	Empty	sp|Q9Y3Z3|SAMH1_HUMAN Deoxynucleoside triphosphate triphosphohydrolase SAMHD1 OS=Homo sapiens OX=9606 GN=SAMHD1 PE=1 SV=2	sp|Q9Y3Z3|SAMH1_HUMAN	72 kDa	0.999414329	4	4	100%		901,535.30	3,567,589	891,979.90
1691	TRUE	Empty	sp|Q9H6T3|RPAP3_HUMAN RNA polymerase II-associated protein 3 OS=Homo sapiens OX=9606 GN=RPAP3 PE=1 SV=2	sp|Q9H6T3|RPAP3_HUMAN	76 kDa	0.99941249	4	4	100%		673,901.00	1,898,783	1,578,389
1692	TRUE	Empty	sp|Q9UPN9|TRI33_HUMAN E3 ubiquitin-protein ligase TRIM33 OS=Homo sapiens OX=9606 GN=TRIM33 PE=1 SV=3	sp|Q9UPN9|TRI33_HUMAN	123 kDa	0.999407136	4	4	100%		374,861.80	599,099.20	547,129.40
1693	TRUE	Empty	sp|Q96CN7|ISOC1_HUMAN Isochorismatase domain-containing protein 1 OS=Homo sapiens OX=9606 GN=ISOC1 PE=1 SV=3	sp|Q96CN7|ISOC1_HUMAN	32 kDa	0.99938518	4	4	100%		7,461,974	6,765,611	6,888,985
1694	TRUE	Empty	sp|P06280|AGAL_HUMAN Alpha-galactosidase A OS=Homo sapiens OX=9606 GN=GLA PE=1 SV=1	sp|P06280|AGAL_HUMAN	49 kDa	0.999383349	4	4	100%		1,564,648	2,368,777	2,802,106
1695	TRUE	Empty	sp|O43237|DC1L2_HUMAN Cytoplasmic dynein 1 light intermediate chain 2 OS=Homo sapiens OX=9606 GN=DYNC1LI2 PE=1 SV=1	sp|O43237|DC1L2_HUMAN	54 kDa	0.99938047	4	4	75%		2,446,402	2,862,579	2,922,465
1696	TRUE	Empty	sp|Q9Y5Y2|NUBP2_HUMAN Cytosolic Fe-S cluster assembly factor NUBP2 OS=Homo sapiens OX=9606 GN=NUBP2 PE=1 SV=1	sp|Q9Y5Y2|NUBP2_HUMAN	29 kDa	0.999365783	4	4	100%		1,132,990	1,680,617	1,882,140
1697	TRUE	Empty	sp|P15927|RFA2_HUMAN Replication protein A 32 kDa subunit OS=Homo sapiens OX=9606 GN=RPA2 PE=1 SV=1	sp|P15927|RFA2_HUMAN	29 kDa	0.999355681	4	4	100%		6,671,061	7,124,378	8,528,477
1698	TRUE	Empty	sp|P16930|FAAA_HUMAN Fumarylacetoacetase OS=Homo sapiens OX=9606 GN=FAH PE=1 SV=2	sp|P16930|FAAA_HUMAN	46 kDa	0.999335124	4	4	100%		3,010,262	2,896,471	3,034,590
1699	TRUE	Empty	sp|P56385|ATP5I_HUMAN ATP synthase subunit e, mitochondrial OS=Homo sapiens OX=9606 GN=ATP5ME PE=1 SV=2	sp|P56385|ATP5I_HUMAN	8 kDa	0.999334716	4	4	100%		8,778,945	6,335,713	4,973,864
1700	TRUE	Empty	sp|P84103|SRSF3_HUMAN Serine/arginine-rich splicing factor 3 OS=Homo sapiens OX=9606 GN=SRSF3 PE=1 SV=1	sp|P84103|SRSF3_HUMAN	19 kDa	0.999333647	4	4	75%		27,150,860	30,104,700	22,211,460
1701	TRUE	Empty	sp|O43583|DENR_HUMAN Density-regulated protein OS=Homo sapiens OX=9606 GN=DENR PE=1 SV=2	sp|O43583|DENR_HUMAN	22 kDa	0.999321345	4	4	100%		5,635,460	7,529,964	7,120,390
1702	TRUE	Empty	sp|P17302|CXA1_HUMAN Gap junction alpha-1 protein OS=Homo sapiens OX=9606 GN=GJA1 PE=1 SV=2	sp|P17302|CXA1_HUMAN	43 kDa	0.999315182	4	4	100%		2,318,875	5,224,965	2,770,650
1703	TRUE	Empty	sp|P18077|RL35A_HUMAN 60S ribosomal protein L35a OS=Homo sapiens OX=9606 GN=RPL35A PE=1 SV=2	sp|P18077|RL35A_HUMAN	13 kDa	0.999308741	4	4	100%		30,127,520	50,663,390	43,659,140
1704	TRUE	Empty	sp|Q8IXM2|BAP18_HUMAN Chromatin complexes subunit BAP18 OS=Homo sapiens OX=9606 GN=BAP18 PE=1 SV=1	sp|Q8IXM2|BAP18_HUMAN	18 kDa	0.999291332	4	4	100%		4,521,847	2,881,943	5,382,993
1705	TRUE	Empty	Group of sp|P68431|H31_HUMAN Histone H3.1 OS=Homo sapiens OX=9606 GN=H3C1 PE=1 SV=2	sp|P68431|H31_HUMAN (+3)		0.999279338	4	4	100%		92,070,370	49,524,430	87,613,910
1705.1	TRUE	Empty	sp|P68431|H31_HUMAN Histone H3.1 OS=Homo sapiens OX=9606 GN=H3C1 PE=1 SV=2	sp|P68431|H31_HUMAN	15 kDa	0.999279338	4	4	100%		92,070,370	49,524,430	87,613,910
1705.2	TRUE	Empty	sp|P84243|H33_HUMAN Histone H3.3 OS=Homo sapiens OX=9606 GN=H3-3A PE=1 SV=2	sp|P84243|H33_HUMAN	15 kDa	0.999279338	4	4	100%		92,070,370	49,524,430	87,613,910
1705.3	TRUE	Empty	sp|Q71DI3|H32_HUMAN Histone H3.2 OS=Homo sapiens OX=9606 GN=HIST2H3A PE=1 SV=3	sp|Q71DI3|H32_HUMAN	15 kDa	0.999279338	4	4	100%		92,070,370	49,524,430	87,613,910
1705.4	TRUE	Empty	sp|Q16695|H31T_HUMAN Histone H3.1t OS=Homo sapiens OX=9606 GN=HIST3H3 PE=1 SV=3	sp|Q16695|H31T_HUMAN	16 kDa	0.999279338	4	4	100%		92,070,370	49,524,430	87,613,910
1706	TRUE	Empty	sp|Q8IXB1|DJC10_HUMAN DnaJ homolog subfamily C member 10 OS=Homo sapiens OX=9606 GN=DNAJC10 PE=1 SV=2	sp|Q8IXB1|DJC10_HUMAN	91 kDa	0.999275875	4	4	100%		1,253,308	489,444.50	1,845,491
1707	TRUE	Empty	sp|Q9H2P9|DPH5_HUMAN Diphthine methyl ester synthase OS=Homo sapiens OX=9606 GN=DPH5 PE=1 SV=2	sp|Q9H2P9|DPH5_HUMAN	32 kDa	0.999270472	4	4	100%		165,202.90	735,093.40	211,874.80
1708	TRUE	Empty	sp|Q9NRL3|STRN4_HUMAN Striatin-4 OS=Homo sapiens OX=9606 GN=STRN4 PE=1 SV=2	sp|Q9NRL3|STRN4_HUMAN	81 kDa	0.999235317	4	4	75%		630,533.80	540,560.60	664,129.50
1709	TRUE	Empty	sp|O95881|TXD12_HUMAN Thioredoxin domain-containing protein 12 OS=Homo sapiens OX=9606 GN=TXNDC12 PE=1 SV=1	sp|O95881|TXD12_HUMAN	19 kDa	0.999229174	4	4	100%		11,366,800	23,359,400	18,972,010
1710	TRUE	Empty	sp|O95816|BAG2_HUMAN BAG family molecular chaperone regulator 2 OS=Homo sapiens OX=9606 GN=BAG2 PE=1 SV=1	sp|O95816|BAG2_HUMAN	24 kDa	0.999222562	4	4	100%		403,042.20	1,348,651	2,026,528
1711	TRUE	Empty	sp|Q9HC07|TM165_HUMAN Transmembrane protein 165 OS=Homo sapiens OX=9606 GN=TMEM165 PE=1 SV=1	sp|Q9HC07|TM165_HUMAN	35 kDa	0.999219688	4	4	100%		3,082,798	4,852,638	6,473,933
1712	TRUE	Empty	sp|Q92542|NICA_HUMAN Nicastrin OS=Homo sapiens OX=9606 GN=NCSTN PE=1 SV=2	sp|Q92542|NICA_HUMAN	78 kDa	0.99921099	4	4	100%		4,746,839	3,500,529	4,634,086
1713	TRUE	Empty	sp|O14925|TIM23_HUMAN Mitochondrial import inner membrane translocase subunit Tim23 OS=Homo sapiens OX=9606 GN=TIMM23 PE=1 SV=1	sp|O14925|TIM23_HUMAN	22 kDa	0.999208406	4	4	100%		4,258,473	4,374,033	3,399,332
1714	TRUE	Empty	sp|Q92626|PXDN_HUMAN Peroxidasin homolog OS=Homo sapiens OX=9606 GN=PXDN PE=1 SV=2	sp|Q92626|PXDN_HUMAN	165 kDa	0.999204736	4	4	100%		2,001,532	726,308.60	2,006,703
1715	TRUE	Empty	sp|Q8WX92|NELFB_HUMAN Negative elongation factor B OS=Homo sapiens OX=9606 GN=NELFB PE=1 SV=1	sp|Q8WX92|NELFB_HUMAN	66 kDa	0.999204647	4	4	100%		712,419.80	1,097,369	1,042,952
1716	TRUE	Empty	sp|Q8WWI5|CTL1_HUMAN Choline transporter-like protein 1 OS=Homo sapiens OX=9606 GN=SLC44A1 PE=1 SV=1	sp|Q8WWI5|CTL1_HUMAN	73 kDa	0.999204441	4	4	100%		793,816.60	1,070,714	3,005,368
1717	TRUE	Empty	sp|Q9NZW5|MPP6_HUMAN MAGUK p55 subfamily member 6 OS=Homo sapiens OX=9606 GN=MPP6 PE=1 SV=2	sp|Q9NZW5|MPP6_HUMAN	61 kDa	0.999203462	4	4	100%		2,298,005	7,919,780	4,556,219
1718	TRUE	Empty	sp|Q9Y3E5|PTH2_HUMAN Peptidyl-tRNA hydrolase 2, mitochondrial OS=Homo sapiens OX=9606 GN=PTRH2 PE=1 SV=1	sp|Q9Y3E5|PTH2_HUMAN	19 kDa	0.999199628	4	4	100%		2,072,586	3,684,553	4,072,471
1719	TRUE	Empty	sp|Q12800|TFCP2_HUMAN Alpha-globin transcription factor CP2 OS=Homo sapiens OX=9606 GN=TFCP2 PE=1 SV=2	sp|Q12800|TFCP2_HUMAN	57 kDa	0.999193353	4	4	100%		1,436,726	1,867,503	1,811,550
1720	TRUE	Empty	sp|P12109|CO6A1_HUMAN Collagen alpha-1(VI) chain OS=Homo sapiens OX=9606 GN=COL6A1 PE=1 SV=3	sp|P12109|CO6A1_HUMAN	109 kDa	0.999179854	4	4	100%		4,869,520	1,745,755	7,817,422
1721	TRUE	Empty	sp|P57721|PCBP3_HUMAN Poly(rC)-binding protein 3 OS=Homo sapiens OX=9606 GN=PCBP3 PE=2 SV=2	sp|P57721|PCBP3_HUMAN	39 kDa	0.999175633	4	4	25%		145,698,800	194,929,600	231,791,800
1722	TRUE	Empty	sp|Q9UFN0|NPS3A_HUMAN Protein NipSnap homolog 3A OS=Homo sapiens OX=9606 GN=NIPSNAP3A PE=1 SV=2	sp|Q9UFN0|NPS3A_HUMAN	28 kDa	0.999158237	4	4	100%		8,766,886	746,553.90	1,668,539
1723	TRUE	Empty	sp|Q9NPF4|OSGEP_HUMAN Probable tRNA N6-adenosine threonylcarbamoyltransferase OS=Homo sapiens OX=9606 GN=OSGEP PE=1 SV=1	sp|Q9NPF4|OSGEP_HUMAN	36 kDa	0.999156603	4	4	100%		3,197,677	3,698,914	3,035,816
1724	TRUE	Empty	sp|P51003|PAPOA_HUMAN Poly(A) polymerase alpha OS=Homo sapiens OX=9606 GN=PAPOLA PE=1 SV=4	sp|P51003|PAPOA_HUMAN	83 kDa	0.999155858	4	4	100%		3,909,546	4,278,160	5,978,487
1725	TRUE	Empty	sp|O95793|STAU1_HUMAN Double-stranded RNA-binding protein Staufen homolog 1 OS=Homo sapiens OX=9606 GN=STAU1 PE=1 SV=2	sp|O95793|STAU1_HUMAN	63 kDa	0.999142018	4	4	100%		1,828,113	3,748,202	3,075,333
1726	TRUE	Empty	sp|Q13630|FCL_HUMAN GDP-L-fucose synthase OS=Homo sapiens OX=9606 GN=TSTA3 PE=1 SV=1	sp|Q13630|FCL_HUMAN	36 kDa	0.999141534	4	4	100%		5,870,626	6,942,731	4,534,286
1727	TRUE	Empty	sp|Q14669|TRIPC_HUMAN E3 ubiquitin-protein ligase TRIP12 OS=Homo sapiens OX=9606 GN=TRIP12 PE=1 SV=1	sp|Q14669|TRIPC_HUMAN	220 kDa	0.999124525	4	4	100%		827,480.00	1,833,292	1,325,879
1728	TRUE	Empty	sp|P49841|GSK3B_HUMAN Glycogen synthase kinase-3 beta OS=Homo sapiens OX=9606 GN=GSK3B PE=1 SV=2	sp|P49841|GSK3B_HUMAN	47 kDa	0.999121994	4	4	75%		4,985,663	1,482,834	2,189,995
1729	TRUE	Empty	sp|P28288|ABCD3_HUMAN ATP-binding cassette sub-family D member 3 OS=Homo sapiens OX=9606 GN=ABCD3 PE=1 SV=1	sp|P28288|ABCD3_HUMAN	75 kDa	0.999114523	4	4	100%		1,023,958	322,721.30	1,800,498
1730	TRUE	Empty	sp|O75351|VPS4B_HUMAN Vacuolar protein sorting-associated protein 4B OS=Homo sapiens OX=9606 GN=VPS4B PE=1 SV=2	sp|O75351|VPS4B_HUMAN	49 kDa	0.999113807	4	4	100%		7,437,804	11,565,600	9,409,210
1731	TRUE	Empty	sp|Q9BU23|LMF2_HUMAN Lipase maturation factor 2 OS=Homo sapiens OX=9606 GN=LMF2 PE=1 SV=2	sp|Q9BU23|LMF2_HUMAN	80 kDa	0.999108226	4	4	100%		10,921,080	17,830,770	17,119,890
1732	TRUE	Empty	sp|Q6P1J9|CDC73_HUMAN Parafibromin OS=Homo sapiens OX=9606 GN=CDC73 PE=1 SV=1	sp|Q6P1J9|CDC73_HUMAN	61 kDa	0.99908978	4	4	100%		1,252,847	2,192,194	2,471,719
1733	TRUE	Empty	sp|Q02818|NUCB1_HUMAN Nucleobindin-1 OS=Homo sapiens OX=9606 GN=NUCB1 PE=1 SV=4	sp|Q02818|NUCB1_HUMAN	54 kDa	0.999089525	4	4	100%		2,436,677	3,306,352	5,729,443
1734	TRUE	Empty	sp|Q92600|CNOT9_HUMAN CCR4-NOT transcription complex subunit 9 OS=Homo sapiens OX=9606 GN=CNOT9 PE=1 SV=1	sp|Q92600|CNOT9_HUMAN	34 kDa	0.999078229	4	4	100%		3,328,889	5,583,105	6,986,279
1735	TRUE	Empty	sp|P10619|PPGB_HUMAN Lysosomal protective protein OS=Homo sapiens OX=9606 GN=CTSA PE=1 SV=2	sp|P10619|PPGB_HUMAN	54 kDa	0.999073493	4	4	100%		3,499,026	910,375.20	2,125,130
1736	TRUE	Empty	sp|P05067|A4_HUMAN Amyloid-beta precursor protein OS=Homo sapiens OX=9606 GN=APP PE=1 SV=3	sp|P05067|A4_HUMAN	87 kDa	0.999059922	4	4	100%		372,230.70	387,544.60	1,179,369
1737	TRUE	Empty	sp|Q9UHY1|NRBP_HUMAN Nuclear receptor-binding protein OS=Homo sapiens OX=9606 GN=NRBP1 PE=1 SV=1	sp|Q9UHY1|NRBP_HUMAN	60 kDa	0.99904721	4	4	100%		2,313,958	2,053,072	2,174,292
1738	TRUE	Empty	sp|Q9BRX2|PELO_HUMAN Protein pelota homolog OS=Homo sapiens OX=9606 GN=PELO PE=1 SV=2	sp|Q9BRX2|PELO_HUMAN	43 kDa	0.999038666	4	4	100%		1,435,502	1,993,726	2,203,906
1739	TRUE	Empty	sp|Q9HCU5|PREB_HUMAN Prolactin regulatory element-binding protein OS=Homo sapiens OX=9606 GN=PREB PE=1 SV=2	sp|Q9HCU5|PREB_HUMAN	45 kDa	0.999027332	4	4	100%		2,920,338	1,681,554	2,520,955
1740	TRUE	Empty	sp|Q9NRV9|HEBP1_HUMAN Heme-binding protein 1 OS=Homo sapiens OX=9606 GN=HEBP1 PE=1 SV=1	sp|Q9NRV9|HEBP1_HUMAN	21 kDa	0.99896904	4	4	100%		1,824,425	1,720,529	1,471,917
1741	TRUE	Empty	sp|Q53H12|AGK_HUMAN Acylglycerol kinase, mitochondrial OS=Homo sapiens OX=9606 GN=AGK PE=1 SV=2	sp|Q53H12|AGK_HUMAN	47 kDa	0.99896721	4	4	100%		4,811,733	2,905,808	4,177,054
1742	TRUE	Empty	sp|Q96M27|PRRC1_HUMAN Protein PRRC1 OS=Homo sapiens OX=9606 GN=PRRC1 PE=1 SV=1	sp|Q96M27|PRRC1_HUMAN	47 kDa	0.99896007	4	4	100%		2,466,392	3,296,232	5,478,038
1743	TRUE	Empty	sp|Q9NPD3|EXOS4_HUMAN Exosome complex component RRP41 OS=Homo sapiens OX=9606 GN=EXOSC4 PE=1 SV=3	sp|Q9NPD3|EXOS4_HUMAN	26 kDa	0.99895163	4	4	100%		1,747,418	3,063,618	3,657,443
1744	TRUE	Empty	sp|Q8TAT6|NPL4_HUMAN Nuclear protein localization protein 4 homolog OS=Homo sapiens OX=9606 GN=NPLOC4 PE=1 SV=3	sp|Q8TAT6|NPL4_HUMAN	68 kDa	0.99895074	4	4	100%		4,883,613	3,082,029	4,823,206
1745	TRUE	Empty	sp|Q14192|FHL2_HUMAN Four and a half LIM domains protein 2 OS=Homo sapiens OX=9606 GN=FHL2 PE=1 SV=3	sp|Q14192|FHL2_HUMAN	32 kDa	0.99893911	4	4	100%		2,611,180	1,570,186	284,253.20
1746	TRUE	Empty	sp|Q9Y2Z4|SYYM_HUMAN Tyrosine--tRNA ligase, mitochondrial OS=Homo sapiens OX=9606 GN=YARS2 PE=1 SV=2	sp|Q9Y2Z4|SYYM_HUMAN	53 kDa	0.99888212	4	4	100%		2,982,744	3,558,666	3,328,151
1747	TRUE	Empty	sp|Q9H9S3|S61A2_HUMAN Protein transport protein Sec61 subunit alpha isoform 2 OS=Homo sapiens OX=9606 GN=SEC61A2 PE=2 SV=3	sp|Q9H9S3|S61A2_HUMAN	52 kDa	0.99887826	4	4	25%		13,036,880	16,034,880	21,026,670
1748	TRUE	Empty	sp|O43278|SPIT1_HUMAN Kunitz-type protease inhibitor 1 OS=Homo sapiens OX=9606 GN=SPINT1 PE=1 SV=2	sp|O43278|SPIT1_HUMAN	58 kDa	0.99887	4	4	100%		202,477.40	3,046,782	475,690.80
1749	TRUE	Empty	sp|Q15370|ELOB_HUMAN Elongin-B OS=Homo sapiens OX=9606 GN=ELOB PE=1 SV=1	sp|Q15370|ELOB_HUMAN	13 kDa	0.9988569	4	4	100%		3,767,867	4,264,766	3,134,416
1750	TRUE	Empty	sp|Q8IXI1|MIRO2_HUMAN Mitochondrial Rho GTPase 2 OS=Homo sapiens OX=9606 GN=RHOT2 PE=1 SV=2	sp|Q8IXI1|MIRO2_HUMAN	68 kDa	0.99882547	4	4	75%		8,423,152	5,533,902	3,863,083
1751	TRUE	Empty	sp|P15374|UCHL3_HUMAN Ubiquitin carboxyl-terminal hydrolase isozyme L3 OS=Homo sapiens OX=9606 GN=UCHL3 PE=1 SV=1	sp|P15374|UCHL3_HUMAN	26 kDa	0.9988249	4	4	100%		2,059,529	3,367,976	2,357,532
1752	TRUE	Empty	sp|Q9NUQ3|TXLNG_HUMAN Gamma-taxilin OS=Homo sapiens OX=9606 GN=TXLNG PE=1 SV=2	sp|Q9NUQ3|TXLNG_HUMAN	61 kDa	0.99882302	4	4	100%		661,434.80	6,696,276	1,597,864
1753	TRUE	Empty	sp|P17612|KAPCA_HUMAN cAMP-dependent protein kinase catalytic subunit alpha OS=Homo sapiens OX=9606 GN=PRKACA PE=1 SV=2	sp|P17612|KAPCA_HUMAN	41 kDa	0.99881844	4	4	50%		5,001,233	1,191,029	1,457,602
1754	TRUE	Empty	sp|Q15124|PGM5_HUMAN Phosphoglucomutase-like protein 5 OS=Homo sapiens OX=9606 GN=PGM5 PE=1 SV=2	sp|Q15124|PGM5_HUMAN	62 kDa	0.99880339	4	4	100%		5,416,793	2,848,374	777,366.70
1755	TRUE	Empty	sp|Q96J01|THOC3_HUMAN THO complex subunit 3 OS=Homo sapiens OX=9606 GN=THOC3 PE=1 SV=1	sp|Q96J01|THOC3_HUMAN	39 kDa	0.99878006	4	4	100%		1,737,666	2,901,223	2,926,334
1756	TRUE	Empty	sp|P11117|PPAL_HUMAN Lysosomal acid phosphatase OS=Homo sapiens OX=9606 GN=ACP2 PE=1 SV=3	sp|P11117|PPAL_HUMAN	48 kDa	0.9987677	4	4	100%		4,525,816	674,959.90	1,252,547
1757	TRUE	Empty	Group of sp|P01111|RASN_HUMAN GTPase NRas OS=Homo sapiens OX=9606 GN=NRAS PE=1 SV=1	sp|P01111|RASN_HUMAN (+1)		0.99876617	4	4	50%		8,847,066	9,009,950	7,712,025
1757.1	TRUE	Empty	sp|P01111|RASN_HUMAN GTPase NRas OS=Homo sapiens OX=9606 GN=NRAS PE=1 SV=1	sp|P01111|RASN_HUMAN	21 kDa	0.99876617	4	4	50%		8,847,066	9,009,950	7,712,025
1757.2	TRUE	Empty	sp|P01116|RASK_HUMAN GTPase KRas OS=Homo sapiens OX=9606 GN=KRAS PE=1 SV=1	sp|P01116|RASK_HUMAN	22 kDa	0.99876617	4	4	50%		8,847,066	9,009,950	7,712,025
1758	TRUE	Empty	sp|P18858|DNLI1_HUMAN DNA ligase 1 OS=Homo sapiens OX=9606 GN=LIG1 PE=1 SV=1	sp|P18858|DNLI1_HUMAN	102 kDa	0.99876356	4	4	100%		219,315.40	3,594,364	1,817,332
1759	TRUE	Empty	sp|Q9BRP1|PDD2L_HUMAN Programmed cell death protein 2-like OS=Homo sapiens OX=9606 GN=PDCD2L PE=1 SV=1	sp|Q9BRP1|PDD2L_HUMAN	39 kDa	0.99870038	4	4	100%		1,425,834	2,379,746	506,009.10
1760	TRUE	Empty	sp|Q9H2G2|SLK_HUMAN STE20-like serine/threonine-protein kinase OS=Homo sapiens OX=9606 GN=SLK PE=1 SV=1	sp|Q9H2G2|SLK_HUMAN	143 kDa	0.99869397	4	4	100%		1,030,635	419,902.00	475,290.90
1761	TRUE	Empty	sp|O00743|PPP6_HUMAN Serine/threonine-protein phosphatase 6 catalytic subunit OS=Homo sapiens OX=9606 GN=PPP6C PE=1 SV=1	sp|O00743|PPP6_HUMAN	35 kDa	0.99868521	4	4	100%		2,188,812	5,657,419	4,489,592
1762	TRUE	Empty	sp|P20337|RAB3B_HUMAN Ras-related protein Rab-3B OS=Homo sapiens OX=9606 GN=RAB3B PE=1 SV=2	sp|P20337|RAB3B_HUMAN	25 kDa	0.99868383	4	4	50%		49,939,630	57,169,820	74,285,080
1763	TRUE	Empty	sp|Q969T9|WBP2_HUMAN WW domain-binding protein 2 OS=Homo sapiens OX=9606 GN=WBP2 PE=1 SV=1	sp|Q969T9|WBP2_HUMAN	28 kDa	0.99866252	4	4	100%		2,628,580	3,429,856	6,454,436
1764	TRUE	Empty	sp|O95163|ELP1_HUMAN Elongator complex protein 1 OS=Homo sapiens OX=9606 GN=ELP1 PE=1 SV=3	sp|O95163|ELP1_HUMAN	150 kDa	0.99865365	4	4	100%		373,765.30	979,479.60	553,226.20
1765	TRUE	Empty	sp|Q2M2I8|AAK1_HUMAN AP2-associated protein kinase 1 OS=Homo sapiens OX=9606 GN=AAK1 PE=1 SV=3	sp|Q2M2I8|AAK1_HUMAN	104 kDa	0.99858587	4	4	100%		4,976,885	1,052,598	1,250,751
1766	TRUE	Empty	sp|P49406|RM19_HUMAN 39S ribosomal protein L19, mitochondrial OS=Homo sapiens OX=9606 GN=MRPL19 PE=1 SV=2	sp|P49406|RM19_HUMAN	34 kDa	0.99858234	4	4	100%		2,878,970	5,489,912	4,263,123
1767	TRUE	Empty	sp|P07948|LYN_HUMAN Tyrosine-protein kinase Lyn OS=Homo sapiens OX=9606 GN=LYN PE=1 SV=3	sp|P07948|LYN_HUMAN	59 kDa	0.99853282	4	4	75%		10,579,590	14,157,460	20,677,650
1768	TRUE	Empty	sp|Q10471|GALT2_HUMAN Polypeptide N-acetylgalactosaminyltransferase 2 OS=Homo sapiens OX=9606 GN=GALNT2 PE=1 SV=1	sp|Q10471|GALT2_HUMAN	65 kDa	0.9984632	4	4	100%		2,301,217	1,362,112	2,023,405
1769	TRUE	Empty	sp|Q9Y3B7|RM11_HUMAN 39S ribosomal protein L11, mitochondrial OS=Homo sapiens OX=9606 GN=MRPL11 PE=1 SV=1	sp|Q9Y3B7|RM11_HUMAN	21 kDa	0.99844417	4	4	100%		4,343,834	3,163,695	3,804,511
1770	TRUE	Empty	sp|Q8WXI9|P66B_HUMAN Transcriptional repressor p66-beta OS=Homo sapiens OX=9606 GN=GATAD2B PE=1 SV=1	sp|Q8WXI9|P66B_HUMAN	65 kDa	0.9984377	4	4	75%		916,127.70	1,304,117	1,808,657
1771	TRUE	Empty	sp|O75937|DNJC8_HUMAN DnaJ homolog subfamily C member 8 OS=Homo sapiens OX=9606 GN=DNAJC8 PE=1 SV=2	sp|O75937|DNJC8_HUMAN	30 kDa	0.99838997	4	4	100%		6,364,878	7,581,048	8,349,013
1772	TRUE	Empty	sp|Q86U70|LDB1_HUMAN LIM domain-binding protein 1 OS=Homo sapiens OX=9606 GN=LDB1 PE=1 SV=2	sp|Q86U70|LDB1_HUMAN	47 kDa	0.99834442	4	4	100%		1,970,198	1,079,990	4,246,977
1773	TRUE	Empty	sp|Q9Y2W2|WBP11_HUMAN WW domain-binding protein 11 OS=Homo sapiens OX=9606 GN=WBP11 PE=1 SV=1	sp|Q9Y2W2|WBP11_HUMAN	70 kDa	0.99834415	4	4	100%		3,213,526	5,237,831	6,901,409
1774	TRUE	Empty	sp|Q10472|GALT1_HUMAN Polypeptide N-acetylgalactosaminyltransferase 1 OS=Homo sapiens OX=9606 GN=GALNT1 PE=1 SV=1	sp|Q10472|GALT1_HUMAN	64 kDa	0.9983277	4	4	100%		1,071,846	651,218.80	1,396,327
1775	TRUE	Empty	sp|P35914|HMGCL_HUMAN Hydroxymethylglutaryl-CoA lyase, mitochondrial OS=Homo sapiens OX=9606 GN=HMGCL PE=1 SV=2	sp|P35914|HMGCL_HUMAN	34 kDa	0.99832487	4	4	100%		1,142,916	245,391.60	967,697.70
1776	TRUE	Empty	sp|Q9P015|RM15_HUMAN 39S ribosomal protein L15, mitochondrial OS=Homo sapiens OX=9606 GN=MRPL15 PE=1 SV=1	sp|Q9P015|RM15_HUMAN	33 kDa	0.9982815	4	4	100%		3,009,634	2,517,520	1,744,351
1777	TRUE	Empty	sp|P51452|DUS3_HUMAN Dual specificity protein phosphatase 3 OS=Homo sapiens OX=9606 GN=DUSP3 PE=1 SV=1	sp|P51452|DUS3_HUMAN	20 kDa	0.99827161	4	4	100%		4,585,231	2,311,267	2,310,194
1778	TRUE	Empty	sp|Q06330|SUH_HUMAN Recombining binding protein suppressor of hairless OS=Homo sapiens OX=9606 GN=RBPJ PE=1 SV=3	sp|Q06330|SUH_HUMAN	56 kDa	0.99824404	4	4	100%		943,311.50	2,363,368	547,639.00
1779	TRUE	Empty	sp|Q9Y6Y0|NS1BP_HUMAN Influenza virus NS1A-binding protein OS=Homo sapiens OX=9606 GN=IVNS1ABP PE=1 SV=3	sp|Q9Y6Y0|NS1BP_HUMAN	72 kDa	0.99821722	4	4	100%		406,612.70	2,149,686	1,541,205
1780	TRUE	Empty	sp|Q9NR19|ACSA_HUMAN Acetyl-coenzyme A synthetase, cytoplasmic OS=Homo sapiens OX=9606 GN=ACSS2 PE=1 SV=1	sp|Q9NR19|ACSA_HUMAN	79 kDa	0.99820366	4	4	100%		1,776,632	1,558,658	3,921,816
1781	TRUE	Empty	sp|Q9BZX2|UCK2_HUMAN Uridine-cytidine kinase 2 OS=Homo sapiens OX=9606 GN=UCK2 PE=1 SV=1	sp|Q9BZX2|UCK2_HUMAN	29 kDa	0.9981619	4	4	100%		864,893.40	6,002,369	1,511,969
1782	TRUE	Empty	sp|Q7Z478|DHX29_HUMAN ATP-dependent RNA helicase DHX29 OS=Homo sapiens OX=9606 GN=DHX29 PE=1 SV=2	sp|Q7Z478|DHX29_HUMAN	155 kDa	0.99816018	4	4	100%		934,870.10	1,467,497	1,176,160
1783	TRUE	Empty	sp|Q8TCD5|NT5C_HUMAN 5'(3')-deoxyribonucleotidase, cytosolic type OS=Homo sapiens OX=9606 GN=NT5C PE=1 SV=2	sp|Q8TCD5|NT5C_HUMAN	23 kDa	0.99804799	4	4	100%		437,277.00	530,945.50	643,113.50
1784	TRUE	Empty	Group of sp|P21127|CD11B_HUMAN Cyclin-dependent kinase 11B OS=Homo sapiens OX=9606 GN=CDK11B PE=1 SV=4	sp|P21127|CD11B_HUMAN (+1)		0.99790419	4	4	100%		1,781,520	1,472,603	2,732,896
1784.1	TRUE	Empty	sp|P21127|CD11B_HUMAN Cyclin-dependent kinase 11B OS=Homo sapiens OX=9606 GN=CDK11B PE=1 SV=4	sp|P21127|CD11B_HUMAN	93 kDa	0.99790419	4	4	100%		1,781,520	1,472,603	2,732,896
1784.2	TRUE	Empty	sp|Q9UQ88|CD11A_HUMAN Cyclin-dependent kinase 11A OS=Homo sapiens OX=9606 GN=CDK11A PE=1 SV=4	sp|Q9UQ88|CD11A_HUMAN	91 kDa	0.99790419	4	4	100%		1,781,520	1,472,603	2,732,896
1785	TRUE	Empty	sp|Q92544|TM9S4_HUMAN Transmembrane 9 superfamily member 4 OS=Homo sapiens OX=9606 GN=TM9SF4 PE=1 SV=2	sp|Q92544|TM9S4_HUMAN	75 kDa	0.99788795	4	4	100%		4,590,560	3,222,150	3,910,293
1786	TRUE	Empty	sp|P78406|RAE1L_HUMAN mRNA export factor OS=Homo sapiens OX=9606 GN=RAE1 PE=1 SV=1	sp|P78406|RAE1L_HUMAN	41 kDa	0.99786385	4	4	100%		1,064,719	1,566,384	1,666,486
1787	TRUE	Empty	sp|P19525|E2AK2_HUMAN Interferon-induced, double-stranded RNA-activated protein kinase OS=Homo sapiens OX=9606 GN=EIF2AK2 PE=1 SV=2	sp|P19525|E2AK2_HUMAN	62 kDa	0.99774948	4	4	100%		1,243,260	2,323,620	1,521,786
1788	TRUE	Empty	sp|P13984|T2FB_HUMAN General transcription factor IIF subunit 2 OS=Homo sapiens OX=9606 GN=GTF2F2 PE=1 SV=2	sp|P13984|T2FB_HUMAN	28 kDa	0.99774435	4	4	100%		877,822.20	2,025,899	1,859,158
1789	TRUE	Empty	sp|P14927|QCR7_HUMAN Cytochrome b-c1 complex subunit 7 OS=Homo sapiens OX=9606 GN=UQCRB PE=1 SV=2	sp|P14927|QCR7_HUMAN	14 kDa	0.99771042	4	4	100%		2,401,002	1,940,844	1,008,513
1790	TRUE	Empty	sp|Q9NVD7|PARVA_HUMAN Alpha-parvin OS=Homo sapiens OX=9606 GN=PARVA PE=1 SV=1	sp|Q9NVD7|PARVA_HUMAN	42 kDa	0.99765506	4	4	100%		6,778,124	1,527,274	2,919,043
1791	TRUE	Empty	sp|Q12789|TF3C1_HUMAN General transcription factor 3C polypeptide 1 OS=Homo sapiens OX=9606 GN=GTF3C1 PE=1 SV=4	sp|Q12789|TF3C1_HUMAN	239 kDa	0.99749257	4	4	100%		183,303.70	360,240.00	280,913.80
1792	TRUE	Empty	sp|P14859|PO2F1_HUMAN POU domain, class 2, transcription factor 1 OS=Homo sapiens OX=9606 GN=POU2F1 PE=1 SV=2	sp|P14859|PO2F1_HUMAN	76 kDa	0.99732951	4	4	100%		232,519.70	839,979.60	995,097.60
1793	TRUE	Empty	sp|P14543|NID1_HUMAN Nidogen-1 OS=Homo sapiens OX=9606 GN=NID1 PE=1 SV=3	sp|P14543|NID1_HUMAN	136 kDa	0.99731175	4	4	100%		1,612,929	1,107,542	971,918.60
1794	TRUE	Empty	sp|Q5T7N2|LITD1_HUMAN LINE-1 type transposase domain-containing protein 1 OS=Homo sapiens OX=9606 GN=L1TD1 PE=1 SV=1	sp|Q5T7N2|LITD1_HUMAN	99 kDa	0.99717422	4	4	100%		343,938.60	6,244,633	1,677,529
1795	TRUE	Empty	sp|O43264|ZW10_HUMAN Centromere/kinetochore protein zw10 homolog OS=Homo sapiens OX=9606 GN=ZW10 PE=1 SV=3	sp|O43264|ZW10_HUMAN	89 kDa	0.99710594	4	4	100%		2,747,243	3,661,349	3,134,045
1796	TRUE	Empty	sp|Q9HAU0|PKHA5_HUMAN Pleckstrin homology domain-containing family A member 5 OS=Homo sapiens OX=9606 GN=PLEKHA5 PE=1 SV=1	sp|Q9HAU0|PKHA5_HUMAN	127 kDa	0.99695501	4	4	100%		45,187.06	81,322.66	145,224.10
1797	TRUE	Empty	sp|O14672|ADA10_HUMAN Disintegrin and metalloproteinase domain-containing protein 10 OS=Homo sapiens OX=9606 GN=ADAM10 PE=1 SV=1	sp|O14672|ADA10_HUMAN	84 kDa	0.99673723	4	4	100%		2,188,320	1,878,152	4,121,435
1798	TRUE	Empty	sp|P82675|RT05_HUMAN 28S ribosomal protein S5, mitochondrial OS=Homo sapiens OX=9606 GN=MRPS5 PE=1 SV=2	sp|P82675|RT05_HUMAN	48 kDa	0.99667949	4	4	100%		864,713.00	962,999.10	1,651,104
1799	TRUE	Empty	sp|Q96HS1|PGAM5_HUMAN Serine/threonine-protein phosphatase PGAM5, mitochondrial OS=Homo sapiens OX=9606 GN=PGAM5 PE=1 SV=2	sp|Q96HS1|PGAM5_HUMAN	32 kDa	0.99654845	4	4	100%		2,043,720	4,038,147	3,037,857
1800	TRUE	Empty	sp|Q9UG63|ABCF2_HUMAN ATP-binding cassette sub-family F member 2 OS=Homo sapiens OX=9606 GN=ABCF2 PE=1 SV=2	sp|Q9UG63|ABCF2_HUMAN	71 kDa	0.9964273	4	4	100%		2,042,715	2,050,954	1,648,047
1801	TRUE	Empty	sp|O60566|BUB1B_HUMAN Mitotic checkpoint serine/threonine-protein kinase BUB1 beta OS=Homo sapiens OX=9606 GN=BUB1B PE=1 SV=3	sp|O60566|BUB1B_HUMAN	120 kDa	0.996165	4	4	100%		1,170,609	1,220,967	684,772.80
1802	TRUE	Empty	sp|Q9GZP4|PITH1_HUMAN PITH domain-containing protein 1 OS=Homo sapiens OX=9606 GN=PITHD1 PE=1 SV=1	sp|Q9GZP4|PITH1_HUMAN	24 kDa	0.99612026	4	4	100%		781,693.30	1,854,454	1,136,603
1803	TRUE	Empty	sp|Q86Y56|DAAF5_HUMAN Dynein assembly factor 5, axonemal OS=Homo sapiens OX=9606 GN=DNAAF5 PE=1 SV=4	sp|Q86Y56|DAAF5_HUMAN	94 kDa	0.99594309	4	4	100%		1,466,876	3,234,198	2,497,696
1804	TRUE	Empty	sp|P08123|CO1A2_HUMAN Collagen alpha-2(I) chain OS=Homo sapiens OX=9606 GN=COL1A2 PE=1 SV=7	sp|P08123|CO1A2_HUMAN	129 kDa	0.99586082	4	4	100%		197,840.10	75,175.73	599,859.40
1805	TRUE	Empty	sp|Q96P16|RPR1A_HUMAN Regulation of nuclear pre-mRNA domain-containing protein 1A OS=Homo sapiens OX=9606 GN=RPRD1A PE=1 SV=1	sp|Q96P16|RPR1A_HUMAN	36 kDa	0.995808	4	4	50%		363,386.30	718,636.40	685,352.00
1806	TRUE	Empty	sp|O60828|PQBP1_HUMAN Polyglutamine-binding protein 1 OS=Homo sapiens OX=9606 GN=PQBP1 PE=1 SV=1	sp|O60828|PQBP1_HUMAN	30 kDa	0.99580699	4	4	100%		5,095,924	11,020,470	7,671,782
1807	TRUE	Empty	sp|O75828|CBR3_HUMAN Carbonyl reductase [NADPH] 3 OS=Homo sapiens OX=9606 GN=CBR3 PE=1 SV=3	sp|O75828|CBR3_HUMAN	31 kDa	0.995749	4	4	50%		3,343,846	20,748,790	13,775,720
1808	TRUE	Empty	sp|Q9NRN7|ADPPT_HUMAN L-aminoadipate-semialdehyde dehydrogenase-phosphopantetheinyl transferase OS=Homo sapiens OX=9606 GN=AASDHPPT PE=1 SV=2	sp|Q9NRN7|ADPPT_HUMAN	36 kDa	0.99561197	4	4	100%		11,572,210	14,117,470	16,222,840
1809	TRUE	Empty	sp|O95155|UBE4B_HUMAN Ubiquitin conjugation factor E4 B OS=Homo sapiens OX=9606 GN=UBE4B PE=1 SV=1	sp|O95155|UBE4B_HUMAN	146 kDa	0.99560663	4	4	100%		1,695,592	1,083,103	758,416.20
1810	TRUE	Empty	sp|P51812|KS6A3_HUMAN Ribosomal protein S6 kinase alpha-3 OS=Homo sapiens OX=9606 GN=RPS6KA3 PE=1 SV=1	sp|P51812|KS6A3_HUMAN	84 kDa	0.99544958	4	4	75%		954,196.10	1,990,023	1,174,874
1811	TRUE	Empty	sp|O75116|ROCK2_HUMAN Rho-associated protein kinase 2 OS=Homo sapiens OX=9606 GN=ROCK2 PE=1 SV=4	sp|O75116|ROCK2_HUMAN	161 kDa	0.99536817	4	4	100%		1,826,343	749,465.40	1,989,080
1812	TRUE	Empty	sp|Q14CX7|NAA25_HUMAN N-alpha-acetyltransferase 25, NatB auxiliary subunit OS=Homo sapiens OX=9606 GN=NAA25 PE=1 SV=1	sp|Q14CX7|NAA25_HUMAN	112 kDa	0.99534507	4	4	100%		1,533,840	3,860,726	2,002,679
1813	TRUE	Empty	sp|Q9NTI5|PDS5B_HUMAN Sister chromatid cohesion protein PDS5 homolog B OS=Homo sapiens OX=9606 GN=PDS5B PE=1 SV=1	sp|Q9NTI5|PDS5B_HUMAN	165 kDa	0.99470456	4	4	75%		1,787,649	1,795,602	3,758,504
1814	TRUE	Empty	sp|O75179|ANR17_HUMAN Ankyrin repeat domain-containing protein 17 OS=Homo sapiens OX=9606 GN=ANKRD17 PE=1 SV=3	sp|O75179|ANR17_HUMAN	274 kDa	0.99437576	4	4	100%		1,583,456	2,646,778	1,897,555
1815	TRUE	Empty	sp|O43447|PPIH_HUMAN Peptidyl-prolyl cis-trans isomerase H OS=Homo sapiens OX=9606 GN=PPIH PE=1 SV=1	sp|O43447|PPIH_HUMAN	19 kDa	0.99358332	4	4	100%		1,242,799	729,544.70	920,826.10
1816	TRUE	Empty	sp|P42892|ECE1_HUMAN Endothelin-converting enzyme 1 OS=Homo sapiens OX=9606 GN=ECE1 PE=1 SV=2	sp|P42892|ECE1_HUMAN	87 kDa	0.99353454	4	4	100%		3,147,141	604,054.90	2,687,830
1817	TRUE	Empty	sp|Q9NQX3|GEPH_HUMAN Gephyrin OS=Homo sapiens OX=9606 GN=GPHN PE=1 SV=1	sp|Q9NQX3|GEPH_HUMAN	80 kDa	0.99337094	4	4	100%		670,735.70	472,093.90	277,779.30
1818	TRUE	Empty	sp|Q9UNH7|SNX6_HUMAN Sorting nexin-6 OS=Homo sapiens OX=9606 GN=SNX6 PE=1 SV=1	sp|Q9UNH7|SNX6_HUMAN	47 kDa	0.99305837	4	4	100%		2,560,682	682,070.00	1,003,110
1819	TRUE	Empty	sp|P09110|THIK_HUMAN 3-ketoacyl-CoA thiolase, peroxisomal OS=Homo sapiens OX=9606 GN=ACAA1 PE=1 SV=2	sp|P09110|THIK_HUMAN	44 kDa	0.99283942	4	4	100%		3,089,517	1,160,216	1,134,666
1820	TRUE	Empty	sp|Q9NUM4|T106B_HUMAN Transmembrane protein 106B OS=Homo sapiens OX=9606 GN=TMEM106B PE=1 SV=2	sp|Q9NUM4|T106B_HUMAN	31 kDa	0.99270698	4	4	100%		2,966,613	683,026.20	821,077.90
1821	TRUE	Empty	sp|P52564|MP2K6_HUMAN Dual specificity mitogen-activated protein kinase kinase 6 OS=Homo sapiens OX=9606 GN=MAP2K6 PE=1 SV=1	sp|P52564|MP2K6_HUMAN	37 kDa	0.99263084	4	4	100%		194,997.30	939,010.70	827,136.70
1822	TRUE	Empty	sp|Q92575|UBXN4_HUMAN UBX domain-containing protein 4 OS=Homo sapiens OX=9606 GN=UBXN4 PE=1 SV=2	sp|Q92575|UBXN4_HUMAN	57 kDa	0.99261573	4	4	100%		436,159.30	426,141.00	470,861.90
1823	TRUE	Empty	sp|P45973|CBX5_HUMAN Chromobox protein homolog 5 OS=Homo sapiens OX=9606 GN=CBX5 PE=1 SV=1	sp|P45973|CBX5_HUMAN	22 kDa	0.9919626	4	4	75%		9,266,884	3,646,921	6,327,079
1824	TRUE	Empty	sp|Q9UKF6|CPSF3_HUMAN Cleavage and polyadenylation specificity factor subunit 3 OS=Homo sapiens OX=9606 GN=CPSF3 PE=1 SV=1	sp|Q9UKF6|CPSF3_HUMAN	77 kDa	0.99056567	4	4	100%		1,840,226	5,169,034	3,604,782
1825	TRUE	Empty	sp|Q6P5R6|RL22L_HUMAN 60S ribosomal protein L22-like 1 OS=Homo sapiens OX=9606 GN=RPL22L1 PE=1 SV=2	sp|Q6P5R6|RL22L_HUMAN	15 kDa	0.999998563	3	3	100%		297,637.50	8,638,267	1,842,211
1826	TRUE	Empty	sp|P62318|SMD3_HUMAN Small nuclear ribonucleoprotein Sm D3 OS=Homo sapiens OX=9606 GN=SNRPD3 PE=1 SV=1	sp|P62318|SMD3_HUMAN	14 kDa	0.99999748	3	3	100%		28,534,130	37,123,770	39,785,800
1827	TRUE	Empty	sp|P62633|CNBP_HUMAN Cellular nucleic acid-binding protein OS=Homo sapiens OX=9606 GN=CNBP PE=1 SV=1	sp|P62633|CNBP_HUMAN	19 kDa	0.999994849	3	3	100%		2,070,130	5,189,791	3,370,177
1828	TRUE	Empty	sp|Q9BRP8|PYM1_HUMAN Partner of Y14 and mago OS=Homo sapiens OX=9606 GN=PYM1 PE=1 SV=1	sp|Q9BRP8|PYM1_HUMAN	23 kDa	0.999993092	3	3	100%		1,405,570	1,023,807	1,772,622
1829	TRUE	Empty	sp|P49458|SRP09_HUMAN Signal recognition particle 9 kDa protein OS=Homo sapiens OX=9606 GN=SRP9 PE=1 SV=2	sp|P49458|SRP09_HUMAN	10 kDa	0.999993009	3	3	100%		10,806,390	13,466,870	12,281,220
1830	TRUE	Empty	sp|Q96IX5|ATPMD_HUMAN ATP synthase membrane subunit DAPIT, mitochondrial OS=Homo sapiens OX=9606 GN=ATP5MD PE=1 SV=1	sp|Q96IX5|ATPMD_HUMAN	6 kDa	0.999992811	3	3	100%		15,706,790	8,404,067	9,822,107
1831	TRUE	Empty	sp|Q9H853|TBA4B_HUMAN Putative tubulin-like protein alpha-4B OS=Homo sapiens OX=9606 GN=TUBA4B PE=5 SV=2	sp|Q9H853|TBA4B_HUMAN	28 kDa	0.999992556	3	3	33%		75,171,690	203,134,200	275,426,200
1832	TRUE	Empty	sp|Q9Y5S9|RBM8A_HUMAN RNA-binding protein 8A OS=Homo sapiens OX=9606 GN=RBM8A PE=1 SV=1	sp|Q9Y5S9|RBM8A_HUMAN	20 kDa	0.999991657	3	3	100%		4,316,572	3,130,258	3,982,841
1833	TRUE	Empty	sp|P30049|ATPD_HUMAN ATP synthase subunit delta, mitochondrial OS=Homo sapiens OX=9606 GN=ATP5F1D PE=1 SV=2	sp|P30049|ATPD_HUMAN	17 kDa	0.999989927	3	3	100%		12,546,570	9,254,012	7,987,467
1834	TRUE	Empty	sp|O00767|ACOD_HUMAN Acyl-CoA desaturase OS=Homo sapiens OX=9606 GN=SCD PE=1 SV=2	sp|O00767|ACOD_HUMAN	42 kDa	0.999989568	3	3	100%		804,122.20	4,554,549	10,005,650
1835	TRUE	Empty	sp|Q15800|MSMO1_HUMAN Methylsterol monooxygenase 1 OS=Homo sapiens OX=9606 GN=MSMO1 PE=1 SV=1	sp|Q15800|MSMO1_HUMAN	35 kDa	0.999989104	3	3	67%		1,306,266	3,801,756	4,552,594
1836	TRUE	Empty	sp|Q5ZPR3|CD276_HUMAN CD276 antigen OS=Homo sapiens OX=9606 GN=CD276 PE=1 SV=1	sp|Q5ZPR3|CD276_HUMAN	57 kDa	0.999985831	3	3	100%		3,618,380	1,401,597	3,404,617
1837	TRUE	Empty	sp|O75915|PRAF3_HUMAN PRA1 family protein 3 OS=Homo sapiens OX=9606 GN=ARL6IP5 PE=1 SV=1	sp|O75915|PRAF3_HUMAN	22 kDa	0.999984178	3	3	100%		7,299,934	724,979.60	2,424,257
1838	TRUE	Empty	sp|Q96K17|BT3L4_HUMAN Transcription factor BTF3 homolog 4 OS=Homo sapiens OX=9606 GN=BTF3L4 PE=1 SV=1	sp|Q96K17|BT3L4_HUMAN	17 kDa	0.999983942	3	3	100%		1,531,457	3,086,493	1,799,662
1839	TRUE	Empty	sp|P63167|DYL1_HUMAN Dynein light chain 1, cytoplasmic OS=Homo sapiens OX=9606 GN=DYNLL1 PE=1 SV=1	sp|P63167|DYL1_HUMAN	10 kDa	0.999983232	3	3	33%		8,602,566	6,255,304	9,379,319
1840	TRUE	Empty	sp|P43897|EFTS_HUMAN Elongation factor Ts, mitochondrial OS=Homo sapiens OX=9606 GN=TSFM PE=1 SV=2	sp|P43897|EFTS_HUMAN	35 kDa	0.999982462	3	3	100%		2,839,281	2,704,547	2,614,223
1841	TRUE	Empty	sp|P60468|SC61B_HUMAN Protein transport protein Sec61 subunit beta OS=Homo sapiens OX=9606 GN=SEC61B PE=1 SV=2	sp|P60468|SC61B_HUMAN	10 kDa	0.999981657	3	3	100%		12,507,440	18,361,870	27,855,410
1842	TRUE	Empty	sp|P43307|SSRA_HUMAN Translocon-associated protein subunit alpha OS=Homo sapiens OX=9606 GN=SSR1 PE=1 SV=3	sp|P43307|SSRA_HUMAN	32 kDa	0.999980964	3	3	100%		9,259,836	6,988,450	9,309,594
1843	TRUE	Empty	sp|O75368|SH3L1_HUMAN SH3 domain-binding glutamic acid-rich-like protein OS=Homo sapiens OX=9606 GN=SH3BGRL PE=1 SV=1	sp|O75368|SH3L1_HUMAN	13 kDa	0.999980872	3	3	100%		13,773,300	6,698,563	5,907,650
1844	TRUE	Empty	sp|P61513|RL37A_HUMAN 60S ribosomal protein L37a OS=Homo sapiens OX=9606 GN=RPL37A PE=1 SV=2	sp|P61513|RL37A_HUMAN	10 kDa	0.999978719	3	3	100%		4,364,476	6,830,840	18,844,790
1845	TRUE	Empty	sp|Q9UI30|TR112_HUMAN Multifunctional methyltransferase subunit TRM112-like protein OS=Homo sapiens OX=9606 GN=TRMT112 PE=1 SV=1	sp|Q9UI30|TR112_HUMAN	14 kDa	0.999974893	3	3	100%		2,345,258	10,531,040	4,155,066
1846	TRUE	Empty	sp|P24390|ERD21_HUMAN ER lumen protein-retaining receptor 1 OS=Homo sapiens OX=9606 GN=KDELR1 PE=1 SV=1	sp|P24390|ERD21_HUMAN	25 kDa	0.999974866	3	3	100%		1,707,208	4,425,732	9,127,171
1847	TRUE	Empty	sp|P14635|CCNB1_HUMAN G2/mitotic-specific cyclin-B1 OS=Homo sapiens OX=9606 GN=CCNB1 PE=1 SV=1	sp|P14635|CCNB1_HUMAN	48 kDa	0.999972004	3	3	100%		415,560.00	4,474,868	1,063,976
1848	TRUE	Empty	sp|O15212|PFD6_HUMAN Prefoldin subunit 6 OS=Homo sapiens OX=9606 GN=PFDN6 PE=1 SV=1	sp|O15212|PFD6_HUMAN	15 kDa	0.999966762	3	3	100%		64,424.50	40,740.63	235,470.40
1849	TRUE	Empty	sp|Q04323|UBXN1_HUMAN UBX domain-containing protein 1 OS=Homo sapiens OX=9606 GN=UBXN1 PE=1 SV=2	sp|Q04323|UBXN1_HUMAN	33 kDa	0.999966427	3	3	100%		2,354,996	2,541,487	2,065,526
1850	TRUE	Empty	sp|P62854|RS26_HUMAN 40S ribosomal protein S26 OS=Homo sapiens OX=9606 GN=RPS26 PE=1 SV=3	sp|P62854|RS26_HUMAN	13 kDa	0.999959137	3	3	100%		52,595,460	108,477,700	78,671,470
1851	TRUE	Empty	sp|Q15043|S39AE_HUMAN Zinc transporter ZIP14 OS=Homo sapiens OX=9606 GN=SLC39A14 PE=1 SV=3	sp|Q15043|S39AE_HUMAN	54 kDa	0.999953274	3	3	100%		459,110.50	7,503,958	1,000,345
1852	TRUE	Empty	sp|O95232|LC7L3_HUMAN Luc7-like protein 3 OS=Homo sapiens OX=9606 GN=LUC7L3 PE=1 SV=2	sp|O95232|LC7L3_HUMAN	51 kDa	0.999947955	3	3	100%		1,257,712	1,264,783	2,479,180
1853	TRUE	Empty	sp|Q96CT7|CC124_HUMAN Coiled-coil domain-containing protein 124 OS=Homo sapiens OX=9606 GN=CCDC124 PE=1 SV=1	sp|Q96CT7|CC124_HUMAN	26 kDa	0.999947877	3	3	100%		4,296,066	4,374,076	5,024,863
1854	TRUE	Empty	sp|Q9Y2B0|CNPY2_HUMAN Protein canopy homolog 2 OS=Homo sapiens OX=9606 GN=CNPY2 PE=1 SV=1	sp|Q9Y2B0|CNPY2_HUMAN	21 kDa	0.99993731	3	3	100%		4,610,179	6,997,963	8,504,035
1855	TRUE	Empty	sp|Q9H3K6|BOLA2_HUMAN BolA-like protein 2 OS=Homo sapiens OX=9606 GN=BOLA2 PE=1 SV=1	sp|Q9H3K6|BOLA2_HUMAN	10 kDa	0.999935822	3	3	100%		2,067,400	4,291,422	2,257,135
1856	TRUE	Empty	sp|Q9BUR5|MIC26_HUMAN MICOS complex subunit MIC26 OS=Homo sapiens OX=9606 GN=APOO PE=1 SV=1	sp|Q9BUR5|MIC26_HUMAN	22 kDa	0.999934081	3	3	100%		10,070,430	6,017,136	5,767,806
1857	TRUE	Empty	sp|Q9NRX1|PNO1_HUMAN RNA-binding protein PNO1 OS=Homo sapiens OX=9606 GN=PNO1 PE=1 SV=1	sp|Q9NRX1|PNO1_HUMAN	28 kDa	0.999928155	3	3	100%		275,815.70	2,443,479	1,079,090
1858	TRUE	Empty	sp|P19237|TNNI1_HUMAN Troponin I, slow skeletal muscle OS=Homo sapiens OX=9606 GN=TNNI1 PE=1 SV=3	sp|P19237|TNNI1_HUMAN	22 kDa	0.999926155	3	3	100%		31,751,400	260,140.40	100,580.30
1859	TRUE	Empty	sp|P04080|CYTB_HUMAN Cystatin-B OS=Homo sapiens OX=9606 GN=CSTB PE=1 SV=2	sp|P04080|CYTB_HUMAN	11 kDa	0.999922692	3	3	100%		33,336,360	24,471,060	33,957,280
1860	TRUE	Empty	sp|O14737|PDCD5_HUMAN Programmed cell death protein 5 OS=Homo sapiens OX=9606 GN=PDCD5 PE=1 SV=3	sp|O14737|PDCD5_HUMAN	14 kDa	0.999918607	3	3	100%		4,058,054	8,185,342	10,056,730
1861	TRUE	Empty	sp|Q8NF37|PCAT1_HUMAN Lysophosphatidylcholine acyltransferase 1 OS=Homo sapiens OX=9606 GN=LPCAT1 PE=1 SV=2	sp|Q8NF37|PCAT1_HUMAN	59 kDa	0.999915927	3	3	100%		1,003,889	4,747,422	1,643,646
1862	TRUE	Empty	sp|Q15836|VAMP3_HUMAN Vesicle-associated membrane protein 3 OS=Homo sapiens OX=9606 GN=VAMP3 PE=1 SV=3	sp|Q15836|VAMP3_HUMAN	11 kDa	0.999914371	3	3	100%		3,961,128	875,553.50	2,120,741
1863	TRUE	Empty	sp|Q9UBQ0|VPS29_HUMAN Vacuolar protein sorting-associated protein 29 OS=Homo sapiens OX=9606 GN=VPS29 PE=1 SV=1	sp|Q9UBQ0|VPS29_HUMAN	21 kDa	0.999913925	3	3	100%		6,214,504	4,885,822	3,112,451
1864	TRUE	Empty	sp|Q8WVJ2|NUDC2_HUMAN NudC domain-containing protein 2 OS=Homo sapiens OX=9606 GN=NUDCD2 PE=1 SV=1	sp|Q8WVJ2|NUDC2_HUMAN	18 kDa	0.999909918	3	3	100%		2,628,571	4,171,815	3,826,316
1865	TRUE	Empty	sp|O00471|EXOC5_HUMAN Exocyst complex component 5 OS=Homo sapiens OX=9606 GN=EXOC5 PE=1 SV=1	sp|O00471|EXOC5_HUMAN	82 kDa	0.999906994	3	3	100%		1,762,424	1,237,729	1,727,034
1866	TRUE	Empty	sp|P51570|GALK1_HUMAN Galactokinase OS=Homo sapiens OX=9606 GN=GALK1 PE=1 SV=1	sp|P51570|GALK1_HUMAN	42 kDa	0.999902529	3	3	100%		3,437,861	3,839,446	2,110,652
1867	TRUE	Empty	sp|O00193|SMAP_HUMAN Small acidic protein OS=Homo sapiens OX=9606 GN=SMAP PE=1 SV=1	sp|O00193|SMAP_HUMAN	20 kDa	0.999899714	3	3	100%		1,423,080	1,168,689	1,632,535
1868	TRUE	Empty	sp|O95456|PSMG1_HUMAN Proteasome assembly chaperone 1 OS=Homo sapiens OX=9606 GN=PSMG1 PE=1 SV=1	sp|O95456|PSMG1_HUMAN	33 kDa	0.999894534	3	3	100%		1,597,605	5,773,591	4,099,717
1869	TRUE	Empty	sp|Q8TEA8|DTD1_HUMAN D-aminoacyl-tRNA deacylase 1 OS=Homo sapiens OX=9606 GN=DTD1 PE=1 SV=2	sp|Q8TEA8|DTD1_HUMAN	23 kDa	0.999886818	3	3	100%		2,195,940	3,080,622	2,878,376
1870	TRUE	Empty	sp|P46939|UTRO_HUMAN Utrophin OS=Homo sapiens OX=9606 GN=UTRN PE=1 SV=2	sp|P46939|UTRO_HUMAN	394 kDa	0.999886503	3	3	100%		1,781,660	1,304,664	1,589,423
1871	TRUE	Empty	sp|Q9BUT1|BDH2_HUMAN 3-hydroxybutyrate dehydrogenase type 2 OS=Homo sapiens OX=9606 GN=BDH2 PE=1 SV=2	sp|Q9BUT1|BDH2_HUMAN	27 kDa	0.999883057	3	3	100%		1,956,823	1,556,122	1,427,880
1872	TRUE	Empty	sp|P60033|CD81_HUMAN CD81 antigen OS=Homo sapiens OX=9606 GN=CD81 PE=1 SV=1	sp|P60033|CD81_HUMAN	26 kDa	0.999871582	3	3	100%		4,564,616	2,354,663	3,040,329
1873	TRUE	Empty	sp|Q9H4A6|GOLP3_HUMAN Golgi phosphoprotein 3 OS=Homo sapiens OX=9606 GN=GOLPH3 PE=1 SV=1	sp|Q9H4A6|GOLP3_HUMAN	34 kDa	0.999869517	3	3	100%		472,628.10	725,293.30	780,488.30
1874	TRUE	Empty	sp|O75822|EIF3J_HUMAN Eukaryotic translation initiation factor 3 subunit J OS=Homo sapiens OX=9606 GN=EIF3J PE=1 SV=2	sp|O75822|EIF3J_HUMAN	29 kDa	0.999863131	3	3	100%		4,407,020	4,705,575	3,306,494
1875	TRUE	Empty	sp|Q13526|PIN1_HUMAN Peptidyl-prolyl cis-trans isomerase NIMA-interacting 1 OS=Homo sapiens OX=9606 GN=PIN1 PE=1 SV=1	sp|Q13526|PIN1_HUMAN	18 kDa	0.999860555	3	3	100%		3,917,220	2,865,221	2,791,073
1876	TRUE	Empty	sp|O15118|NPC1_HUMAN NPC intracellular cholesterol transporter 1 OS=Homo sapiens OX=9606 GN=NPC1 PE=1 SV=2	sp|O15118|NPC1_HUMAN	142 kDa	0.999855861	3	3	100%		7,799,358	1,733,375	4,931,157
1877	TRUE	Empty	sp|P61923|COPZ1_HUMAN Coatomer subunit zeta-1 OS=Homo sapiens OX=9606 GN=COPZ1 PE=1 SV=1	sp|P61923|COPZ1_HUMAN	20 kDa	0.99983094	3	3	100%		3,961,158	5,456,997	5,470,837
1878	TRUE	Empty	sp|Q15427|SF3B4_HUMAN Splicing factor 3B subunit 4 OS=Homo sapiens OX=9606 GN=SF3B4 PE=1 SV=1	sp|Q15427|SF3B4_HUMAN	44 kDa	0.999821107	3	3	100%		4,115,330	4,341,693	5,156,835
1879	TRUE	Empty	sp|O15427|MOT4_HUMAN Monocarboxylate transporter 4 OS=Homo sapiens OX=9606 GN=SLC16A3 PE=1 SV=1	sp|O15427|MOT4_HUMAN	49 kDa	0.99980491	3	3	100%		4,462,768	1,198,775	4,744,286
1880	TRUE	Empty	sp|P61009|SPCS3_HUMAN Signal peptidase complex subunit 3 OS=Homo sapiens OX=9606 GN=SPCS3 PE=1 SV=1	sp|P61009|SPCS3_HUMAN	20 kDa	0.999803203	3	3	100%		10,468,930	10,220,380	12,841,700
1881	TRUE	Empty	sp|Q9Y333|LSM2_HUMAN U6 snRNA-associated Sm-like protein LSm2 OS=Homo sapiens OX=9606 GN=LSM2 PE=1 SV=1	sp|Q9Y333|LSM2_HUMAN	11 kDa	0.999802229	3	3	100%		2,937,311	3,398,193	3,433,270
1882	TRUE	Empty	sp|Q9BVS4|RIOK2_HUMAN Serine/threonine-protein kinase RIO2 OS=Homo sapiens OX=9606 GN=RIOK2 PE=1 SV=2	sp|Q9BVS4|RIOK2_HUMAN	63 kDa	0.999798807	3	3	100%		629,150.70	943,609.90	635,585.60
1883	TRUE	Empty	sp|P62304|RUXE_HUMAN Small nuclear ribonucleoprotein E OS=Homo sapiens OX=9606 GN=SNRPE PE=1 SV=1	sp|P62304|RUXE_HUMAN	11 kDa	0.999784744	3	3	100%		17,589,290	24,356,630	26,555,630
1884	TRUE	Empty	sp|Q9Y237|PIN4_HUMAN Peptidyl-prolyl cis-trans isomerase NIMA-interacting 4 OS=Homo sapiens OX=9606 GN=PIN4 PE=1 SV=1	sp|Q9Y237|PIN4_HUMAN	14 kDa	0.999779977	3	3	100%		3,725,623	3,890,303	5,514,076
1885	TRUE	Empty	sp|P46439|GSTM5_HUMAN Glutathione S-transferase Mu 5 OS=Homo sapiens OX=9606 GN=GSTM5 PE=1 SV=3	sp|P46439|GSTM5_HUMAN	26 kDa	0.999778121	3	3	33%		3,096,506	848,772.90	433,300.60
1886	TRUE	Empty	sp|P14854|CX6B1_HUMAN Cytochrome c oxidase subunit 6B1 OS=Homo sapiens OX=9606 GN=COX6B1 PE=1 SV=2	sp|P14854|CX6B1_HUMAN	10 kDa	0.999776852	3	3	100%		6,088,912	5,036,556	2,919,594
1887	TRUE	Empty	sp|A0AV96|RBM47_HUMAN RNA-binding protein 47 OS=Homo sapiens OX=9606 GN=RBM47 PE=1 SV=2	sp|A0AV96|RBM47_HUMAN	64 kDa	0.999773297	3	3	100%		143,748.20	1,592,893	552,501.40
1888	TRUE	Empty	sp|Q96EB6|SIR1_HUMAN NAD-dependent protein deacetylase sirtuin-1 OS=Homo sapiens OX=9606 GN=SIRT1 PE=1 SV=2	sp|Q96EB6|SIR1_HUMAN	82 kDa	0.999773274	3	3	100%		307,891.10	492,596.20	349,910.70
1889	TRUE	Empty	sp|Q16763|UBE2S_HUMAN Ubiquitin-conjugating enzyme E2 S OS=Homo sapiens OX=9606 GN=UBE2S PE=1 SV=2	sp|Q16763|UBE2S_HUMAN	24 kDa	0.999770322	3	3	100%		120,466.50	4,187,979	708,135.30
1890	TRUE	Empty	sp|P00374|DYR_HUMAN Dihydrofolate reductase OS=Homo sapiens OX=9606 GN=DHFR PE=1 SV=2	sp|P00374|DYR_HUMAN	21 kDa	0.999764118	3	3	100%		1,088,481	6,229,964	2,241,357
1891	TRUE	Empty	sp|Q92890|UFD1_HUMAN Ubiquitin recognition factor in ER-associated degradation protein 1 OS=Homo sapiens OX=9606 GN=UFD1 PE=1 SV=3	sp|Q92890|UFD1_HUMAN	35 kDa	0.999759324	3	3	100%		5,914,017	4,279,523	6,159,217
1892	TRUE	Empty	sp|P36639|8ODP_HUMAN 7,8-dihydro-8-oxoguanine triphosphatase OS=Homo sapiens OX=9606 GN=NUDT1 PE=1 SV=3	sp|P36639|8ODP_HUMAN	23 kDa	0.999745471	3	3	100%		444,696.90	1,196,193	1,066,516
1893	TRUE	Empty	sp|O14964|HGS_HUMAN Hepatocyte growth factor-regulated tyrosine kinase substrate OS=Homo sapiens OX=9606 GN=HGS PE=1 SV=1	sp|O14964|HGS_HUMAN	86 kDa	0.999732093	3	3	100%		1,750,066	1,602,949	1,727,671
1894	TRUE	Empty	sp|P11166|GTR1_HUMAN Solute carrier family 2, facilitated glucose transporter member 1 OS=Homo sapiens OX=9606 GN=SLC2A1 PE=1 SV=2	sp|P11166|GTR1_HUMAN	54 kDa	0.99972882	3	3	100%		7,495,888	14,787,240	7,391,774
1895	TRUE	Empty	sp|Q5T8P6|RBM26_HUMAN RNA-binding protein 26 OS=Homo sapiens OX=9606 GN=RBM26 PE=1 SV=3	sp|Q5T8P6|RBM26_HUMAN	114 kDa	0.999724769	3	3	67%		2,350,217	1,130,596	1,457,100
1896	TRUE	Empty	sp|Q5T653|RM02_HUMAN 39S ribosomal protein L2, mitochondrial OS=Homo sapiens OX=9606 GN=MRPL2 PE=1 SV=2	sp|Q5T653|RM02_HUMAN	33 kDa	0.999718071	3	3	100%		7,210,106	7,068,800	7,493,518
1897	TRUE	Empty	sp|Q13510|ASAH1_HUMAN Acid ceramidase OS=Homo sapiens OX=9606 GN=ASAH1 PE=1 SV=5	sp|Q13510|ASAH1_HUMAN	45 kDa	0.999717916	3	3	100%		5,577,253	686,055.90	886,861.80
1898	TRUE	Empty	sp|Q9ULX3|NOB1_HUMAN RNA-binding protein NOB1 OS=Homo sapiens OX=9606 GN=NOB1 PE=1 SV=1	sp|Q9ULX3|NOB1_HUMAN	47 kDa	0.99971457	3	3	100%		1,131,511	9,474,334	1,793,147
1899	TRUE	Empty	sp|Q9NY27|PP4R2_HUMAN Serine/threonine-protein phosphatase 4 regulatory subunit 2 OS=Homo sapiens OX=9606 GN=PPP4R2 PE=1 SV=3	sp|Q9NY27|PP4R2_HUMAN	47 kDa	0.999695167	3	3	100%		569,519.30	1,103,688	853,888.70
1900	TRUE	Empty	sp|Q9NWU5|RM22_HUMAN 39S ribosomal protein L22, mitochondrial OS=Homo sapiens OX=9606 GN=MRPL22 PE=1 SV=1	sp|Q9NWU5|RM22_HUMAN	24 kDa	0.999692703	3	3	100%		4,221,542	4,229,861	3,893,718
1901	TRUE	Empty	sp|O15511|ARPC5_HUMAN Actin-related protein 2/3 complex subunit 5 OS=Homo sapiens OX=9606 GN=ARPC5 PE=1 SV=3	sp|O15511|ARPC5_HUMAN	16 kDa	0.99967985	3	3	100%		25,229,070	10,000,590	24,913,230
1902	TRUE	Empty	sp|Q9UI12|VATH_HUMAN V-type proton ATPase subunit H OS=Homo sapiens OX=9606 GN=ATP6V1H PE=1 SV=1	sp|Q9UI12|VATH_HUMAN	56 kDa	0.999678916	3	3	100%		1,780,688	434,057.30	1,088,849
1903	TRUE	Empty	sp|O14735|CDIPT_HUMAN CDP-diacylglycerol--inositol 3-phosphatidyltransferase OS=Homo sapiens OX=9606 GN=CDIPT PE=1 SV=1	sp|O14735|CDIPT_HUMAN	24 kDa	0.999677535	3	3	100%		7,011,645	3,608,239	4,139,166
1904	TRUE	Empty	sp|O00746|NDKM_HUMAN Nucleoside diphosphate kinase, mitochondrial OS=Homo sapiens OX=9606 GN=NME4 PE=1 SV=1	sp|O00746|NDKM_HUMAN	21 kDa	0.999677192	3	3	100%		5,451,057	1,409,110	1,596,051
1905	TRUE	Empty	sp|P46779|RL28_HUMAN 60S ribosomal protein L28 OS=Homo sapiens OX=9606 GN=RPL28 PE=1 SV=3	sp|P46779|RL28_HUMAN	16 kDa	0.999670811	3	3	100%		8,673,165	17,533,820	39,658,890
1906	TRUE	Empty	sp|Q15286|RAB35_HUMAN Ras-related protein Rab-35 OS=Homo sapiens OX=9606 GN=RAB35 PE=1 SV=1	sp|Q15286|RAB35_HUMAN	23 kDa	0.999670564	3	3	67%		52,880,980	128,249,600	154,878,100
1907	TRUE	Empty	sp|Q6IN85|P4R3A_HUMAN Serine/threonine-protein phosphatase 4 regulatory subunit 3A OS=Homo sapiens OX=9606 GN=PPP4R3A PE=1 SV=1	sp|Q6IN85|P4R3A_HUMAN	95 kDa	0.999664908	3	3	100%		387,774.90	840,619.90	782,738.50
1908	TRUE	Empty	sp|P46937|YAP1_HUMAN Transcriptional coactivator YAP1 OS=Homo sapiens OX=9606 GN=YAP1 PE=1 SV=2	sp|P46937|YAP1_HUMAN	54 kDa	0.999661325	3	3	100%		667,338.30	1,225,756	1,696,075
1909	TRUE	Empty	sp|Q8WU90|ZC3HF_HUMAN Zinc finger CCCH domain-containing protein 15 OS=Homo sapiens OX=9606 GN=ZC3H15 PE=1 SV=1	sp|Q8WU90|ZC3HF_HUMAN	49 kDa	0.999656837	3	3	100%		2,538,094	1,570,577	2,006,366
1910	TRUE	Empty	sp|Q8NBJ4|GOLM1_HUMAN Golgi membrane protein 1 OS=Homo sapiens OX=9606 GN=GOLM1 PE=1 SV=1	sp|Q8NBJ4|GOLM1_HUMAN	45 kDa	0.999652547	3	3	100%		5,049,396	5,837,050	6,253,478
1911	TRUE	Empty	sp|O94874|UFL1_HUMAN E3 UFM1-protein ligase 1 OS=Homo sapiens OX=9606 GN=UFL1 PE=1 SV=2	sp|O94874|UFL1_HUMAN	90 kDa	0.99964271	3	3	100%		1,748,858	1,049,987	1,456,863
1912	TRUE	Empty	sp|Q92901|RL3L_HUMAN 60S ribosomal protein L3-like OS=Homo sapiens OX=9606 GN=RPL3L PE=2 SV=3	sp|Q92901|RL3L_HUMAN	46 kDa	0.999641699	3	3	33%		7,616,415	15,593,260	13,138,130
1913	TRUE	Empty	sp|Q96B54|ZN428_HUMAN Zinc finger protein 428 OS=Homo sapiens OX=9606 GN=ZNF428 PE=1 SV=2	sp|Q96B54|ZN428_HUMAN	20 kDa	0.999633486	3	3	100%		1,373,733	146,984.50	121,235.20
1914	TRUE	Empty	sp|Q9NT62|ATG3_HUMAN Ubiquitin-like-conjugating enzyme ATG3 OS=Homo sapiens OX=9606 GN=ATG3 PE=1 SV=1	sp|Q9NT62|ATG3_HUMAN	36 kDa	0.999631255	3	3	100%		3,527,684	4,219,267	4,093,465
1915	TRUE	Empty	sp|Q8IVL5|P3H2_HUMAN Prolyl 3-hydroxylase 2 OS=Homo sapiens OX=9606 GN=P3H2 PE=1 SV=1	sp|Q8IVL5|P3H2_HUMAN	81 kDa	0.999620168	3	3	67%		1,000,899	1,110,197	1,554,893
1916	TRUE	Empty	sp|Q9NYL9|TMOD3_HUMAN Tropomodulin-3 OS=Homo sapiens OX=9606 GN=TMOD3 PE=1 SV=1	sp|Q9NYL9|TMOD3_HUMAN	40 kDa	0.999617425	3	3	100%		1,612,875	2,345,696	4,475,108
1917	TRUE	Empty	sp|O95299|NDUAA_HUMAN NADH dehydrogenase [ubiquinone] 1 alpha subcomplex subunit 10, mitochondrial OS=Homo sapiens OX=9606 GN=NDUFA10 PE=1 SV=1	sp|O95299|NDUAA_HUMAN	41 kDa	0.999616383	3	3	100%		2,461,174	641,792.30	894,854.00
1918	TRUE	Empty	sp|Q13596|SNX1_HUMAN Sorting nexin-1 OS=Homo sapiens OX=9606 GN=SNX1 PE=1 SV=3	sp|Q13596|SNX1_HUMAN	59 kDa	0.999603992	3	3	33%		9,256,939	5,152,794	8,529,938
1919	TRUE	Empty	sp|Q9BRX8|PXL2A_HUMAN Peroxiredoxin-like 2A OS=Homo sapiens OX=9606 GN=PRXL2A PE=1 SV=3	sp|Q9BRX8|PXL2A_HUMAN	26 kDa	0.999602639	3	3	100%		6,889,235	988,882.80	4,299,718
1920	TRUE	Empty	sp|Q15369|ELOC_HUMAN Elongin-C OS=Homo sapiens OX=9606 GN=ELOC PE=1 SV=1	sp|Q15369|ELOC_HUMAN	12 kDa	0.999599532	3	3	100%		1,984,076	3,186,560	2,227,633
1921	TRUE	Empty	sp|Q969P0|IGSF8_HUMAN Immunoglobulin superfamily member 8 OS=Homo sapiens OX=9606 GN=IGSF8 PE=1 SV=1	sp|Q969P0|IGSF8_HUMAN	65 kDa	0.999598964	3	3	100%		1,378,324	943,254.60	668,671.70
1922	TRUE	Empty	sp|P98179|RBM3_HUMAN RNA-binding protein 3 OS=Homo sapiens OX=9606 GN=RBM3 PE=1 SV=1	sp|P98179|RBM3_HUMAN	17 kDa	0.999596637	3	3	100%		9,929,748	6,243,763	9,956,353
1923	TRUE	Empty	sp|P54802|ANAG_HUMAN Alpha-N-acetylglucosaminidase OS=Homo sapiens OX=9606 GN=NAGLU PE=1 SV=2	sp|P54802|ANAG_HUMAN	82 kDa	0.999594499	3	3	100%		2,398,267	365,656.00	627,668.70
1924	TRUE	Empty	sp|O43660|PLRG1_HUMAN Pleiotropic regulator 1 OS=Homo sapiens OX=9606 GN=PLRG1 PE=1 SV=1	sp|O43660|PLRG1_HUMAN	57 kDa	0.999593826	3	3	100%		551,476.60	557,242.40	606,948.90
1925	TRUE	Empty	sp|Q9H9J2|RM44_HUMAN 39S ribosomal protein L44, mitochondrial OS=Homo sapiens OX=9606 GN=MRPL44 PE=1 SV=1	sp|Q9H9J2|RM44_HUMAN	38 kDa	0.999583464	3	3	100%		2,415,800	2,587,071	2,409,958
1926	TRUE	Empty	sp|P15848|ARSB_HUMAN Arylsulfatase B OS=Homo sapiens OX=9606 GN=ARSB PE=1 SV=1	sp|P15848|ARSB_HUMAN	60 kDa	0.999575333	3	3	100%		1,419,606	187,291.30	112,825.50
1927	TRUE	Empty	sp|Q9NZ45|CISD1_HUMAN CDGSH iron-sulfur domain-containing protein 1 OS=Homo sapiens OX=9606 GN=CISD1 PE=1 SV=1	sp|Q9NZ45|CISD1_HUMAN	12 kDa	0.999567885	3	3	100%		10,978,440	3,566,477	676,368.70
1928	TRUE	Empty	sp|P48163|MAOX_HUMAN NADP-dependent malic enzyme OS=Homo sapiens OX=9606 GN=ME1 PE=1 SV=1	sp|P48163|MAOX_HUMAN	64 kDa	0.999559214	3	3	100%		2,163,118	13,777,960	4,335,024
1929	TRUE	Empty	sp|P30405|PPIF_HUMAN Peptidyl-prolyl cis-trans isomerase F, mitochondrial OS=Homo sapiens OX=9606 GN=PPIF PE=1 SV=1	sp|P30405|PPIF_HUMAN	22 kDa	0.99955674	3	3	100%		1,393,856	644,136.00	810,709.90
1930	TRUE	Empty	sp|Q5T6F2|UBAP2_HUMAN Ubiquitin-associated protein 2 OS=Homo sapiens OX=9606 GN=UBAP2 PE=1 SV=1	sp|Q5T6F2|UBAP2_HUMAN	117 kDa	0.999555841	3	3	100%		Missing Value	354,960.80	247,666.60
1931	TRUE	Empty	sp|Q93045|STMN2_HUMAN Stathmin-2 OS=Homo sapiens OX=9606 GN=STMN2 PE=1 SV=3	sp|Q93045|STMN2_HUMAN	21 kDa	0.99955531	3	3	33%		24,171,560	16,729,540	64,920,840
1932	TRUE	Empty	sp|O15400|STX7_HUMAN Syntaxin-7 OS=Homo sapiens OX=9606 GN=STX7 PE=1 SV=4	sp|O15400|STX7_HUMAN	30 kDa	0.999554782	3	3	100%		4,311,688	2,847,364	2,949,494
1933	TRUE	Empty	sp|Q9BW27|NUP85_HUMAN Nuclear pore complex protein Nup85 OS=Homo sapiens OX=9606 GN=NUP85 PE=1 SV=1	sp|Q9BW27|NUP85_HUMAN	75 kDa	0.999543053	3	3	100%		65,182.32	530,173.70	278,889.80
1934	TRUE	Empty	sp|Q06265|EXOS9_HUMAN Exosome complex component RRP45 OS=Homo sapiens OX=9606 GN=EXOSC9 PE=1 SV=3	sp|Q06265|EXOS9_HUMAN	49 kDa	0.999540351	3	3	100%		2,627,284	3,714,840	3,622,573
1935	TRUE	Empty	sp|Q9BZE1|RM37_HUMAN 39S ribosomal protein L37, mitochondrial OS=Homo sapiens OX=9606 GN=MRPL37 PE=1 SV=2	sp|Q9BZE1|RM37_HUMAN	48 kDa	0.999525107	3	3	100%		4,777,085	3,520,359	2,690,913
[truncated: 1,095 more rows]
